# Supplementary material for: Network analysis of noncoding RNAs in pepper provides insights into fruit ripening control
Source: Sci Rep. 2019 Jun 19;9:8734. doi: 10.1038/s41598-019-45427-1 (PMC6584694; doi:10.1038/s41598-019-45427-1)
Supplement: Supplementary file 1 — Appendix.1 [file 41598_2019_45427_MOESM1_ESM.xlsx]

## Sheet: Title and author list
Network analysis of non-coding RNAs in pepper provides insights into fruit ripening control
Jinhua Zuo1,2*, Yunxiang Wang3, Benzhong Zhu4, Yunbo Luo4, Qing Wang 1*, Lipu Gao1*
1 Key Laboratory of Vegetable Postharvest Processing, Ministry of Agriculture, Beijing Key Laboratory of Fruits and Vegetable Storage and Processing, Key Laboratory of Biology and Genetic Improvement of Horticultural Crops (North China) of Ministry of Agriculture, Key Laboratory of Urban Agriculture (North) of Ministry of Agriculture, Beijing Vegetable Research Center, Beijing Academy of Agricult…
2 Boyce Thompson Institute for Plant Research, Cornell University Campus, Ithaca, NY, 14853, USA.
3 Beijing Academy of Forestry and Pomology Sciences, Beijing Academy of Agriculture and Forestry Sciences, Beijing, 100093, China
4 Laboratory of Postharvest Molecular Biology of Fruits and vegetables, Department of Food Biotechnology, College of Food Science and Nutritional Engineering, China Agricultural University, Beijing 100083, China
*Corresponding author, E-mail address: zuojinhua@126.com;
Appendix.1 DEG and novel ncRNAs and mRNAs

## Sheet: The reads of each library
The sequencing reads of sRNAs in the 6 examples
	Raw reads	Clean reads
Green ripe 1	18889649	17422913
Green ripe 2	14453559	13666601
Green ripe 3	13376264	12415659
Red ripe 1	13721390	12522801
Red ripe 2	14938390	13105926
Red ripe 3	17285764	15715608
The sequencing reads of lncRNAs in the 6 examples
	Read Sum	Base Sum
Green ripe 1	67324076	20179839928
Green ripe 2	62169243	18633988520
Green ripe 3	68164011	20429738816
Red ripe 1	71097709	21296897072
Red ripe 2	71138108	21319010520
Red ripe 3	54938687	16429116120
The sequencing reads of circRNAs in the 6 examples
	Read Sum	Base Sum
Green ripe 1	67324076	20179839928
Green ripe 2	62169243	18633988520
Green ripe 3	68164011	20429738816
Red ripe 1	71097709	21296897072
Red ripe 2	71138108	21319010520
Red ripe 3	54938687	16429116120

## Sheet: DEG miRNAs
#ID	S01	S02	S03	S04	S05	S06	PValue	FDR	log2FC	regulated
ahy-miR156b-5p	15.8801	22.0485	73.8424	1083.9	1065.2	1348.78	2.91791e-17	3.36867e-15	4.99384	up
aly-miR157d-3p	15.8801	3.67475	13.031	801.302	744.984	751.422	1.81023e-19	6.00995e-17	6.34283	up
aly-miR164a-5p	484.342	1168.57	3157.85	22121.7	22280.9	24432	3.95888e-13	2.19058e-11	3.84715	up
aly-miR166a-5p	3223.65	2888.36	3322.91	858.538	1460.56	548.701	0.000473681	0.00431868	-1.57397	down
aly-miR167a-5p	15.8801	25.7233	26.062	168.13	75.1519	186.504	0.000254758	0.00281932	2.78074	up
bdi-miR162	9559.8	12446.4	14151.7	2511.22	2702.2	1551.5	4.07565e-05	0.000644341	-2.31272	down
bna-miR167a	15.8801	25.7233	26.062	168.13	75.1519	186.504	0.000254758	0.00281932	2.78074	up
bna-miR167d	7.94004	29.398	34.7494	153.821	111.094	221.643	0.000124139	0.00171726	2.80912	up
bra-miR164e-5p	484.342	1168.57	3157.85	22121.7	22280.9	24432	3.95888e-13	2.19058e-11	3.84715	up
gma-miR164b	484.342	1168.57	3157.85	22121.7	22280.9	24432	3.95888e-13	2.19058e-11	3.84715	up
hbr-miR156	15.8801	22.0485	73.8424	1080.33	1061.93	1348.78	3.04398e-17	3.36867e-15	4.99111	up
sly-miR167b-3p	293.781	367.475	152.028	969.432	1241.64	729.799	9.03231e-05	0.00130379	2.04461	up
sly-miR4376	706.663	470.369	456.085	96.5855	94.7567	67.574	7.35897e-06	0.000158945	-2.45846	down
stu-miR319-3p	79.4004	102.893	65.1551	343.415	408.434	251.375	0.000250733	0.00281932	2.17685	up
stu-miR393-3p	182.621	73.4951	130.31	14.309	22.8723	5.40592	0.000227076	0.0027922	-2.9898	down
stu-miR4376-5p	698.723	470.369	456.085	96.5855	94.7567	67.574	7.65998e-06	0.000158945	-2.45285	down
stu-miR477b-5p	111.161	99.2184	282.339	1252.03	558.738	721.69	0.000159779	0.00212186	2.41497	up
unconservative_Chr00_39358	2350.25	951.761	972.982	407.806	388.829	321.652	0.000771896	0.00625048	-1.67259	down
unconservative_Chr00_39607	10369.7	2153.41	1103.29	13074.8	13560	13098.5	1.48291e-05	0.000246164	1.94079	up
unconservative_Chr00_39901	182.621	209.461	160.716	522.277	702.506	583.839	0.000441301	0.00430917	1.8755	up
unconservative_Chr00_47668	182.621	209.461	160.716	522.277	702.506	583.839	0.000441301	0.00430917	1.8755	up
unconservative_Chr01_4366	333.482	132.291	117.279	540.163	506.458	624.383	0.000332655	0.00348895	1.80707	up
unconservative_Chr01_540	508.162	418.922	373.556	1212.68	1189.36	1251.47	0.000476445	0.00431868	1.67994	up
unconservative_Chr02_5911	1715.05	2237.93	1802.62	5161.96	6381.37	6406.01	0.000188039	0.00240111	1.79216	up
unconservative_Chr03_7282	254.081	143.315	377.899	17.8862	29.4072	5.40592	0.000880771	0.00696229	-3.7786	down
unconservative_Chr03_7516	262.021	143.315	112.935	1026.67	767.856	1070.37	1.28347e-07	4.2611e-06	2.72059	up
unconservative_Chr03_9872	2580.51	1352.31	1741.81	404.228	650.227	432.473	0.000336284	0.00348895	-1.72183	down
unconservative_Chr04_11499	15.8801	33.0728	13.031	189.594	199.316	172.989	9.11546e-06	0.00017802	3.32874	up
unconservative_Chr05_14982	198.501	176.388	112.935	801.302	1124.01	683.848	7.75876e-07	1.98147e-05	2.6212	up
unconservative_Chr05_15030	1556.25	396.874	577.708	1845.86	2074.84	1797.47	0.000596493	0.00495662	1.47096	up
unconservative_Chr05_15031	1556.25	396.874	577.708	1845.86	2074.84	1797.47	0.000596493	0.00495662	1.47096	up
unconservative_Chr06_17157	778.124	749.65	764.486	218.212	241.793	172.989	0.000597183	0.00495662	-1.70418	down
unconservative_Chr06_17217	95.2804	88.1941	286.682	679.676	408.434	418.959	0.00100423	0.00775361	1.72001	up
unconservative_Chr07_21842	2540.81	709.228	291.026	3530.74	4499.31	2951.63	6.74417e-06	0.000158945	2.00378	up
unconservative_Chr08_22616	3183.95	1841.05	2045.87	779.839	473.783	394.632	4.87688e-05	0.000735965	-1.90502	down
unconservative_Chr08_23291	14839.9	2469.44	2914.6	63453.1	66538.8	59527.3	4.85496e-12	2.30264e-10	3.59539	up
unconservative_Chr08_23769	158.801	154.34	39.093	1033.82	1199.16	1297.42	4.27159e-11	1.77271e-09	3.58255	up
unconservative_Chr08_24143	492.282	345.427	460.429	78.6993	55.547	24.3266	5.21256e-07	1.57324e-05	-2.88961	down
unconservative_Chr09_25037	1325.99	1988.04	464.773	5415.94	4567.93	4886.95	1.15982e-05	0.000202663	2.18176	up
unconservative_Chr09_26053	45067.6	45787.4	28551	223181	201492	265120	5.71301e-07	1.5806e-05	2.72936	up
unconservative_Chr09_26321	1842.09	970.135	877.422	3666.67	4679.02	4246.35	1.11496e-05	0.000202663	2.01815	up
unconservative_Chr09_27586	119.101	47.7718	26.062	511.546	405.167	486.533	3.53945e-08	1.30566e-06	3.18068	up
unconservative_Chr11_32787	508.162	418.922	373.556	1209.11	1189.36	1251.47	0.000481298	0.00431868	1.6786	up

## Sheet: DEG circRNAs
#ID	L01_TPM	L02_TPM	L03_TPM	L04_TPM	L05_TPM	L06_TPM	PValue	FDR	log2FC	regulated
1Chr00:206184927|206185918	161.664	655.41	573.334	0	0	0	0.0038597	0.0502656	#NAME?	down
Chr00:307938800|307953570	135.714	176.066	159.518	59.2798	56.7539	14.3206	0.0295265	0.182948	-1.3193	down
Chr00:314125388|314125671	0	0	0	1199.01	520.906	372.41	0.0235502	0.162061	Inf	up
Chr00:413136096|413136850	0	369.063	0	1030.9	914.403	1961.2	3.61462e-05	0.00114222	4.07883	up
Chr00:447597325|447644194	18.8189	33.6884	17.3351	0	0	0	2.85708e-07	1.20378e-05	#NAME?	down
Chr00:448791935|448794260	137.894	359.385	209.586	0	0	0	0.00141877	0.0229913	#NAME?	down
Chr00:489849187|489849579	1224.2	709.015	413.484	0	0	0	0.0144247	0.116877	#NAME?	down
Chr00:489849187|489874702	15.7128	29.1209	9.55279	3.81296	0	0	0.0332059	0.196132	-3.16494	down
Chr00:495012396|495015164	86.8748	167.716	88.0278	1633.82	1620.6	2329.95	9.28676e-11	7.33654e-09	4.58694	up
Chr00:499624878|499628789	0	0	0	62.175	100.843	54.0718	0.00878395	0.0867415	Inf	up
Chr00:526797417|526806689	172.944	190.309	140.191	0	47.8607	0	0.000131869	0.00333366	-2.95697	down
Chr00:574753056|574753817	0	0	0	127.679	129.429	485.795	0.0367269	0.210983	Inf	up
Chr00:593969048|593969982	514.559	0	173.796	4682.47	15136.6	18947.1	4.08709e-07	1.6144e-05	6.27225	up
Chr00:608013777|608014267	326.621	0	0	792.598	602.596	1400.14	0.00469653	0.0563571	3.61079	up
Chr00:610719940|610720444	0	0	804.452	2119.22	2538.86	1151.89	4.9064e-05	0.00134819	3.26097	up
Chr00:656539553|656539707	6207.9	11385.4	11008	15378.3	15271	12964.7	0.0453747	0.236635	1.14175	up
Chr00:709221671|709222065	4263.02	17400.5	6993.64	615.768	499.367	0	0.000969188	0.0175008	-4.09372	down
Chr01:3693924|3695043	1718.26	1409.8	507.811	347.469	308.203	330.514	0.0437117	0.23215	-1.32371	down
Chr01:9802662|9802820	0	0	0	611.895	2791.27	1662.96	0.0109296	0.102766	Inf	up
Chr01:19675321|19680441	31.3163	0	0	37.997	231.107	82.6124	0.0221355	0.162061	3.94107	up
Chr01:25578464|25579671	0	0	0	161.078	122.465	87.5534	0.039433	0.211201	Inf	up
Chr01:50356352|50358034	762.309	1876.38	965.534	202.329	0	94.2643	4.71927e-05	0.00134819	-2.97413	down
Chr01:68072293|68072840	0	0	0	443.847	719.89	193.001	0.0133468	0.116227	Inf	up
Chr01:71406198|71407082	0	0	0	769.536	222.881	119.508	0.0387419	0.211201	Inf	up
Chr01:155136308|155141633	45.1664	0	0	694.155	703.67	486.525	1.28015e-12	2.02263e-10	5.88858	up
Chr01:246616185|246616662	0	0	0	915.923	206.328	885.059	0.00509384	0.056618	Inf	up
Chr01:258212958|258215409	0	0	0	59.5176	80.4445	43.134	0.0388188	0.211201	Inf	up
Chr01:282657978|282659631	290.878	505.398	884.217	1441.14	1073.31	1886.37	0.00137919	0.0229382	1.90141	up
Chr01:299968980|299969543	0	0	288.119	690.01	1573.8	2531.6	0.000483292	0.0101814	4.45496	up
Chr01:299968980|299970932	205.288	0	83.205	273.99	353.494	189.542	0.0255012	0.173298	1.97191	up
Chr02:46839908|46840350	1086.03	2935.29	733.631	3623.72	5454.43	4536.18	0.000644428	0.0123418	2.09525	up
Chr02:93929686|93930497	3160.02	2287.71	3001.84	778.81	850.215	455.882	0.0131348	0.116227	-1.50689	down
Chr02:139759697|139761010	0	0	0	74.0421	150.114	241.472	0.023529	0.162061	Inf	up
Chr02:148025897|148026048	2110.14	0	1603.61	4160.49	2595.39	4522.83	0.0162509	0.125251	2.08294	up
Chr02:154572230|154577583	0	69.3918	0	54.5151	156.577	158.034	0.0010652	0.0187002	3.05584	up
Chr02:158861494|158863378	0	0	0	180.647	130.802	196.38	0.00528554	0.056618	Inf	up
Chr02:159393961|159418950	115.513	85.4847	100.79	0	0	0	2.3626e-12	2.98633e-10	#NAME?	down
Chr02:159739612|159739761	1069.14	1238.41	2166.66	0	0	0	0.0283754	0.177557	#NAME?	down
Chr02:159739794|159739991	3644.79	3283.67	2872.46	0	0	0	0.000265046	0.00620404	#NAME?	down
Chr03:791629|801298	58.0453	67.2354	33.609	0	0	0	0.00207353	0.0291215	#NAME?	down
Chr03:2442821|2469331	151.23	231.23	180.82	0	0	127.663	0.0336477	0.196527	-1.5994	down
Chr03:8413699|8414515	981.462	909.483	1591.18	357.251	241.432	194.182	0.0322959	0.19439	-1.61624	down
Chr03:25182720|25183324	0	307.045	0	643.249	978.099	1223.72	0.000538097	0.0109702	3.87225	up
Chr03:222149123|222149904	0	0	0	248.827	504.475	270.498	0.0108866	0.102766	Inf	up
Chr03:235158423|235158730	520.685	0	1318.99	2684.99	1440.95	3433.91	0.0018256	0.0274312	2.49605	up
Chr03:238234024|238256322	165.412	145.784	54.6547	32.7228	37.5942	16.6006	0.0153741	0.122993	-1.52372	down
Chr03:246734150|246734571	5700.39	16507.3	9241.67	0	0	0	2.27622e-10	1.59841e-08	#NAME?	down
Chr03:248836190|248836776	409.806	316.46	415.245	0	0	0	0.0279828	0.177557	#NAME?	down
Chr04:2361130|2362898	0	0	0	1567.44	1672.55	3258.43	8.43776e-11	7.33654e-09	Inf	up
Chr04:7945096|7945714	1554.48	3451.15	3675.27	707.288	318.659	1025.18	0.0143613	0.116877	-1.53361	down
Chr04:8767945|8769407	438.471	190.46	888.582	798.015	1584.2	1156.69	0.00515566	0.056618	1.67142	up
Chr04:61125264|61127951	89.4927	276.431	90.6805	325.752	458.635	393.469	0.00499329	0.056618	1.94056	up
Chr04:100762264|100762796	752.209	348.521	1067.07	1734.09	1295.26	1686.68	0.0235484	0.162061	1.61615	up
Chr04:169058439|169058886	0	414.647	725.444	868.673	1430.94	826.285	0.0383855	0.211201	1.94103	up
Chr04:206744883|206747113	0	0	0	87.2177	132.62	165.924	0.0086289	0.0865629	Inf	up
Chr05:1978661|2022535	10.9655	23.2864	9.25922	0	0	7.23176	0.039282	0.211201	-2.01623	down
Chr05:25554987|25557505	0	0	0	77.246	58.7286	41.9867	0.039433	0.211201	Inf	up
Chr05:151023012|151023346	1914.88	1940.8	3638.05	290.422	1030.41	473.573	0.0484362	0.246869	-1.60169	down
Chr05:206934521|206935088	1694.06	1962.27	1001.32	0	781.36	0	0.0137791	0.116227	-2.12454	down
Chr06:11509790|11510828	0	0	156.4	234.099	379.692	712.562	0.00472615	0.0563571	3.48957	up
Chr06:19743937|19744455	0	0	0	187.459	760.115	305.678	0.0194161	0.146027	Inf	up
Chr06:21090976|21092632	0	0	0	146.788	297.601	287.23	0.00133361	0.0227795	Inf	up
Chr06:103065954|103066965	0	0	0	192.275	194.911	156.766	0.0281311	0.177557	Inf	up
Chr06:216455824|216466600	0	0	0	279.858	338.603	279.696	3.24362e-15	6.83322e-13	Inf	up
Chr06:216462328|216466600	0	0	0	22.7689	46.1619	24.7518	0.0444876	0.234301	Inf	up
Chr06:216462813|216466600	42.3366	171.639	64.3477	372.419	533.741	558.419	9.94376e-06	0.000349137	2.96805	up
Chr07:1819959|1820295	1427.63	0	0	577.397	2048.59	2353.81	0.0373894	0.210983	2.28006	up
Chr07:1819959|1820484	0	0	0	369.929	468.75	301.61	0.0234228	0.162061	Inf	up
Chr07:9240340|9247042	119.626	138.566	60.607	108.86	353.125	228.791	0.012294	0.112605	1.63802	up
Chr07:10537211|10562215	9.62033	7.42899	9.74801	0	0	0	0.0279828	0.177557	#NAME?	down
Chr07:113348266|113349236	165.161	0	334.705	350.69	964.92	599.078	0.00557254	0.0586974	2.35092	up
Chr07:141105817|141116638	96.3233	188.817	75.0783	40.4557	31.8968	0	0.0143083	0.116877	-1.73461	down
Chr07:206602111|206603723	0	0	0	211.11	91.7157	65.5701	0.0235502	0.162061	Inf	up
Chr07:206602111|206605858	0	0	0	64.8955	39.471	42.3284	0.0282947	0.177557	Inf	up
Chr07:206602636|206605858	0	0	0	90.5598	45.9005	98.4467	0.0131027	0.116227	Inf	up
Chr07:206602639|206605858	0	115.38	151.397	634.509	1072.01	853.999	2.72999e-08	1.5685e-06	3.7669	up
Chr07:206602639|206612570	32.2938	0	0	68.5702	59.5801	53.2443	0.00180611	0.0274312	3.00111	up
Chr07:206602899|206605858	0	0	0	32.8687	149.937	160.791	0.00426488	0.0528511	Inf	up
Chr07:206603119|206603723	0	0	0	804.061	652.066	262.226	0.00325531	0.0447251	Inf	up
Chr07:206603119|206605858	117.059	406.778	415.144	2059.45	3527.46	2663.41	4.68043e-08	2.46503e-06	3.65075	up
Chr07:206603119|206612570	50.9006	176.879	111.748	231.597	631.275	570.672	6.93591e-05	0.00182646	2.6085	up
Chr07:206603162|206603723	0	0	0	432.791	438.723	376.386	0.0161209	0.125251	Inf	up
Chr07:206603162|206605858	59.4627	206.632	241.008	1010.07	1956.41	1686.27	1.52228e-08	9.62083e-07	3.70352	up
Chr07:206603162|206612570	42.611	157.944	164.071	268.846	566.027	264.158	0.000598915	0.0118286	2.09713	up
Chr07:206612408|206612570	0	0	0	3581.28	8168.32	5190.9	6.72803e-08	3.27086e-06	Inf	up
Chr08:2080101|2103689	112.176	78.7494	65.4434	0	0	0	6.97665e-11	7.33654e-09	#NAME?	down
Chr08:2171931|2183062	0	0	45595.3	385307	288552	339364	6.54811e-21	4.13841e-18	4.89907	up
Chr08:2184092|2184256	0	0	0	5896.45	4184.09	5127.98	1.92443e-07	8.68745e-06	Inf	up
Chr08:8956993|8963305	0	0	0	53.9395	39.0563	50.2603	0.00678535	0.0691668	Inf	up
Chr08:124546440|124557798	0	0	0	12.8477	13.0238	27.9332	0.0235912	0.162061	Inf	up
Chr08:125655070|125739195	510.893	374.28	347.691	0	172.335	0	0.00482292	0.056446	-2.41295	down
Chr08:131534549|131609781	22.3824	0	0	17.4582	20.9748	20.3845	0.00609691	0.063168	1.89458	up
Chr08:132276429|132291476	1582.61	1123.36	1322.85	0	0	0	1.23596e-18	3.90562e-16	#NAME?	down
Chr08:138995820|138995987	1909.18	4975.77	1934.52	868.673	0	0	0.0456795	0.236635	-2.67406	down
Chr08:153137633|153139674	431.949	409.368	915.153	142.935	144.895	103.589	0.0371197	0.210983	-1.67232	down
Chr08:153137633|153144511	0	0	0	14.1432	14.3371	61.4999	0.0483022	0.246869	Inf	up
Chr09:6596158|6596335	3153.36	3652.62	2282.29	546.581	0	0	0.0135933	0.116227	-3.41514	down
Chr09:7054416|7055686	0	0	0	229.641	387.982	208.034	0.0033349	0.0448438	Inf	up
Chr09:9101631|9118131	53.4537	28.144	54.1632	14.7402	0	12.8192	0.0328127	0.195638	-1.74731	down
Chr09:11858295|11859513	0	0	0	239.437	242.719	347.053	0.00411112	0.0519646	Inf	up
Chr09:86005692|86015165	25.3912	107.842	51.4564	112.962	88.4855	195.364	0.0110572	0.102766	1.68274	up
Chr09:129097800|129098826	1015.01	271.317	949.363	94.7336	0	0	0.00170663	0.0269648	-3.98076	down
Chr09:143074781|143077461	0	0	0	36.2892	128.753	39.4497	0.0275219	0.177557	Inf	up
Chr09:175738875|175744235	717.945	814.289	1000.28	181.48	423.125	138.1	0.0307201	0.188496	-1.28235	down
Chr09:213441469|213442134	0	278.922	365.99	730.416	1406.81	794.028	0.0019333	0.0277692	2.68246	up
Chr09:216398472|216398654	4381.72	3552.82	1331.96	0	808.401	577.948	0.0495003	0.250274	-2.24509	down
Chr09:233378264|233379203	0	296.429	777.923	931.513	681.981	618.835	0.0338947	0.196527	1.54789	up
Chr10:607158|608278	143.061	414.277	289.919	477.344	835.805	1085.01	0.0051997	0.056618	2.03807	up
Chr10:757316|757674	2680.29	9055.25	11089.8	406.51	274.721	0	0.000334552	0.00755132	-4.52507	down
Chr10:1192393|1194080	0	165.073	96.2674	345.822	379.776	125.313	0.0196397	0.146027	2.27093	up
Chr10:3777337|3780880	158.38	393.119	389.742	54.9048	69.5718	59.6865	0.0137927	0.116227	-1.82821	down
Chr10:3841772|3842423	0	0	0	149.22	226.898	486.647	0.028372	0.177557	Inf	up
Chr10:40657266|40697299	114.167	27.8406	36.5313	0	0	0	0.000418502	0.00912045	#NAME?	down
Chr11:3590458|3592803	0	0	138.533	186.62	231.218	112.707	0.0315613	0.191795	2.34462	up
Chr11:11977294|11982673	0	0	0	18.0839	36.6635	68.8059	0.0195211	0.146027	Inf	up
Chr11:14574421|14576304	2128.06	739.498	517.514	2556.22	3428.84	4098.09	0.000789354	0.0146727	2.09278	up
Chr11:76048136|76054107	0	31.1055	0	40.7281	49.5437	106.26	0.0157208	0.124194	3.32718	up
Chr11:78747157|78749392	215.167	124.617	254.359	0	0	0	0.00389717	0.0502656	#NAME?	down
Chr11:200037318|200049781	231.601	89.4233	110.819	0	7.91278	0	4.31024e-05	0.00129718	-5.35721	down
Chr12:2624592|2643147	25.9276	15.0163	13.1359	1494.29	1945.29	6041.73	2.59209e-05	0.000862212	7.977	up
Chr12:64774388|64779436	31.7629	0	0	67.443	166.035	136.16	0.000231196	0.00561985	4.02097	up
Chr12:109785322|109786425	0	0	147.191	396.568	357.337	383.205	0.00899182	0.0874282	3.36882	up
Chr12:202299472|202299651	1336.42	1032.01	1354.16	0	0	0	0.0279828	0.177557	#NAME?	down
Chr12:218489776|218491484	516.115	543.481	475.422	0	0	0	5.20122e-06	0.000193363	#NAME?	down
Chr12:224679543|224680124	0	478.768	558.417	835.837	1355.67	1817.26	0.00186637	0.0274312	2.46629	up

## Sheet: DEG lncRNAs
#ID	L01_FPKM	L02_FPKM	L03_FPKM	L04_FPKM	L05_FPKM	L06_FPKM	FDR	log2FC	regulated
MSTRG.101725.1	0.199515	0.209183	0.198907	0.432543	0.12643	0	1	0.0636529	up
MSTRG.10176.1	0.120701	0.293883	0.395347	0.063069	0.314921	0.285417	1	-0.065795	down
MSTRG.101766.2	0.200849	0.220336	0.187298	0.109867	0.261306	0.625833	0.908628	0.907901	up
MSTRG.101766.4	0.131294	0.229138	0.149315	0.250469	0.218327	0	1	0.055824	up
MSTRG.101801.1	0.189728	0.04177	0.46473	0.258596	0.111193	0	0.999229	-0.550642	down
MSTRG.101836.1	0.500595	0.739351	0.501853	0.370393	0.906387	0.82409	0.967535	0.457556	up
MSTRG.101852.1	0.522447	0.81187	1.54804	1.62038	1.61086	0	0.961043	0.354248	up
MSTRG.101852.2	0.602214	0	1.40849	0	0	2.60844	1	0.652538	up
MSTRG.101898.1	0.166202	0.13142	0.124068	0.204666	0.029626	0.099222	1	-0.0405453	down
MSTRG.101905.14	0	0.024736	0.055665	0	0.179612	0	0.95393	1.23958	up
MSTRG.101905.8	0.064442	0	0.053383	0.001227	0.005939	0.273881	0.970971	1.53666	up
MSTRG.101913.1	0.273244	0.231833	0.259131	0	0.022447	0	0.0792603	-4.3784	down
MSTRG.101914.15	0.000237	0.004595	0.002159	0.001013	0.007972	0.162787	0.810749	3.8846	up
MSTRG.101914.19	0.072797	0.082551	0.123853	0.071558	0	0.085988	0.961043	-0.522321	down
MSTRG.101914.20	0.220193	0.004938	0.335377	0.087937	0.148651	0.079664	0.941875	-0.590403	down
MSTRG.101981.1	2.13444	3.21408	2.28444	1.109	1.17415	0.855615	0.57483	-1.08793	down
MSTRG.101981.2	0.682132	0.240104	0.27833	0.036432	0.08871	0.072183	0.205633	-2.35034	down
MSTRG.102013.3	0.209705	0.120649	0.029444	0	0	0.018495	0.130891	-3.5672	down
MSTRG.102024.1	0	0.019672	0.104216	0.90852	2.0353	3.03616	8.98568e-05	5.75966	up
MSTRG.102026.1	1.5683	1.04252	0.825348	0.773223	0.826322	0.562056	0.961043	-0.465347	down
MSTRG.102026.2	0.016239	0.278308	1.78011	1.04521	1.73189	2.17761	0.409923	1.48288	up
MSTRG.102026.3	1.41533	0.038078	0.006375	0.00034	0	0.00286	0.476667	-7.37028	down
MSTRG.102044.1	0.472291	0.070537	0.423132	0.366628	0.221073	0.843946	0.969923	0.821905	up
MSTRG.102080.1	0.896293	1.31185	0.304292	0.172062	0.107094	0.068573	0.125527	-2.60172	down
MSTRG.102080.4	0.239007	0.470151	0.081572	0	0	0	0.00831396	#NAME?	down
MSTRG.102080.5	0.331987	0.186627	0	0	0.063049	0	0.536995	-2.94707	down
MSTRG.102086.1	0.066069	0.074382	0	5.90824	4.48332	9.84721	3.37034e-10	7.33309	up
MSTRG.102087.1	0	0	0	0.267079	0.382867	0.289853	0.0174499	Inf	up
MSTRG.102094.3	0.166353	0	0.285729	0.484695	0.692315	0	0.71102	1.57966	up
MSTRG.102094.4	0.084746	0	0.07616	0.086256	0.103757	0.280501	0.592429	1.79315	up
MSTRG.102094.5	1.79266	1.73158	1.16783	1.49416	0.849502	1.09466	0.9903	-0.238145	down
MSTRG.102095.1	2.43097	3.11854	3.31431	2.99638	3.66404	3.03388	0.970518	0.327702	up
MSTRG.102101.1	0.253829	0	0.237444	0.207694	0.059556	0.225005	1	0.378242	up
MSTRG.10211.1	4.00416	3.47774	2.74017	0	0	0.031942	9.91698e-09	-8.01957	down
MSTRG.102226.1	0.081687	0.684641	0.072281	0	0	0	0.474856	#NAME?	down
MSTRG.102237.1	0.100751	0	0.179326	0	0.078751	0	0.889323	-1.57405	down
MSTRG.102305.1	0.09847	0	0.020399	0.134393	0.159174	0.126889	0.633231	1.97616	up
MSTRG.10231.1	0	0	0	0.089598	0.233164	0.425032	0.0444282	Inf	up
MSTRG.102327.1	0.249095	0.048735	0.012557	0.236317	0.006036	0.07518	1	0.262862	up
MSTRG.102327.12	0.23173	0.22635	0.294165	0.17676	0.149172	0.162826	0.982012	-0.405576	down
MSTRG.102327.2	2.71263	2.08222	2.628	1.70381	2.33646	2.04643	1	-0.0846978	down
MSTRG.102327.3	0.344429	0.290951	0.368202	0.269819	0.306413	0.299291	1	0.029935	up
MSTRG.102327.5	0.208539	0.195102	0.208852	0.18108	0	0.212996	0.970947	-0.399743	down
MSTRG.102327.7	0.186869	0.085386	0.100467	0.150814	0.298332	0.206838	0.872172	1.00759	up
MSTRG.102329.1	0.201538	0.051417	0.08909	0	0	0.079698	0.845457	-1.75018	down
MSTRG.102332.1	0.088085	0.087293	0	0.300464	0.016807	0	0.970518	0.95185	up
MSTRG.102333.1	0.504536	0.688144	0.564592	0.350864	0.258887	0.124333	0.823167	-1.04729	down
MSTRG.102347.1	0.139004	0.188272	0.001661	0	0.004509	0.069216	0.747111	-1.79472	down
MSTRG.102347.3	0.19674	0	0.056172	0.230573	0.154078	0	0.933658	0.856978	up
MSTRG.102363.1	0.410799	0.698901	0.583733	0.414311	0.071032	0.29359	0.867497	-0.876435	down
MSTRG.102390.2	0.370085	0.518383	0.477104	0.384196	0.571418	0.255167	1	0.0317797	up
MSTRG.102390.5	0.37101	0.0747	0.217916	0.670167	0.432195	0.530157	0.578989	1.52671	up
MSTRG.102390.8	0	0	0	0.058144	0.13106	0.272072	0.0344483	Inf	up
MSTRG.102428.1	0.796801	0.744184	0.906299	1.06202	1.05932	0.542037	0.965618	0.322184	up
MSTRG.102428.3	0.066551	0	0.198672	0.017394	0.080254	0	0.933658	-1.25669	down
MSTRG.102428.4	0.324094	0.239469	0.284449	0.028511	0.305792	0.521836	1	0.221247	up
MSTRG.102428.6	0.179723	0	0.456631	0.331486	0.154882	0.216673	0.98455	0.404266	up
MSTRG.102449.10	0.380927	0.423077	0.394741	0.60857	0.47871	0.396415	0.937345	0.512685	up
MSTRG.102449.12	0.246903	0.000197	0.353315	0.611385	0.071629	0.002845	0.998116	0.426774	up
MSTRG.102449.2	0.135648	0.119065	0.320135	0.023032	0.019307	0.016336	0.091237	-2.9731	down
MSTRG.102449.3	0.234524	0.245149	0.260869	0.184656	0.227218	0.153096	1	-0.190461	down
MSTRG.102449.8	0.123932	0.165722	0.125747	0.029746	0.086125	0.107678	0.937752	-0.660921	down
MSTRG.102449.9	0.47709	0.6679	0.608168	0.318895	0.121548	0.052826	0.69991	-1.55223	down
MSTRG.102465.1	0.278281	0.062004	0.029333	0.137762	0.027947	0.146362	1	-0.033718	down
MSTRG.102480.1	3.82089	2.08539	1.45119	0	0	0	4.2709e-09	#NAME?	down
MSTRG.102504.1	3.76629	2.23297	3.7623	3.70365	2.57093	3.85404	0.991026	0.275256	up
MSTRG.102504.3	1.80151	1.37492	1.48116	2.60006	2.38864	2.44672	0.769946	0.882264	up
MSTRG.102505.1	0.568787	0.516682	0.346038	0.525292	0.450421	0.396915	1	0.136489	up
MSTRG.10254.2	0.231802	0.069886	0.054858	0	0	0.064385	0.411443	-2.2039	down
MSTRG.102564.1	0.119408	0.111071	0.194775	0.257361	0.206596	0.149015	0.946056	0.70306	up
MSTRG.102573.2	0	0.385131	0.171679	0.001144	0.452617	0	1	-0.190999	down
MSTRG.102575.1	0.136519	0.064921	0	0.048156	0.102508	0.011004	1	-0.21493	down
MSTRG.102592.1	0.666282	2.08023	0.984762	0	0.007576	0	2.10858e-05	-8.69835	down
MSTRG.102614.1	0.103595	0.217649	0	0.30142	0.085242	0	0.994285	0.380488	up
MSTRG.102658.1	0.189617	0.331219	0.26903	0.525708	0.350319	0.495652	0.855188	0.991952	up
MSTRG.102658.2	0.454909	0.506111	0.964193	0.377541	0.797515	0.892236	0.99865	0.308522	up
MSTRG.102658.3	0.399681	0.075546	0.320745	0.43563	0.250105	0.328222	0.975928	0.532947	up
MSTRG.102676.1	1.38411	1.65357	1.83621	1.25214	2.16368	1.32604	1	0.150448	up
MSTRG.102719.1	0.166524	0.150664	0.061551	0.125589	0.229652	0.043118	1	0.167076	up
MSTRG.102722.1	0.006119	0.018212	0.013778	0.094262	0.24076	0	0.604126	2.56927	up
MSTRG.102746.3	0	0.221929	0	0	1.2832	2.66791	0.274741	4.29369	up
MSTRG.102747.1	0.439315	0.16152	0.25899	0.071416	0.273229	0.630237	1	0.402521	up
MSTRG.102747.2	0.75263	0.205925	0.382231	0.758402	1.18796	0.00919	0.905593	0.721154	up
MSTRG.102747.3	0.43959	0.140123	0.097849	0.231227	0.410187	0.220329	0.976545	0.494336	up
MSTRG.102748.1	0.309823	0.138529	0.133104	0.349415	0.39983	0.188193	0.87494	0.887205	up
MSTRG.102759.4	2.85168	0.152448	0.149765	0.15106	0.716051	0.031476	0.933658	-1.63149	down
MSTRG.102761.1	0.274009	0.132203	0.040354	0.067335	0.048353	0.012798	0.71872	-1.61699	down
MSTRG.102773.1	0.162542	0.020651	0.04762	0.150451	0	0.008657	1	-0.142033	down
MSTRG.102776.1	0.018088	0.051133	0.018878	0.076044	0.569831	0.08562	0.532036	3.04139	up
MSTRG.102777.1	0.146639	0.249532	0.248762	0.266338	0.410431	0.119675	0.945651	0.486028	up
MSTRG.102856.1	0.040475	0.190866	0.058986	2.12901	0.738648	1.22257	0.00654466	3.95873	up
MSTRG.102883.1	0.205763	0.117208	0.126175	0.214043	0.120094	0.015549	1	-0.161868	down
MSTRG.102941.4	0.22091	0.171679	0.051078	0	0.021665	0	0.510655	-3.78594	down
MSTRG.102964.1	0.500597	0.319191	0.437988	0.784631	0.267459	0.219236	1	0.241537	up
MSTRG.102990.1	0	0.035677	0.234633	0.032423	0.01949	0.123589	1	-0.149996	down
MSTRG.102990.2	0.153191	0	0	0.070423	0.165393	0.01978	0.948146	0.920871	up
MSTRG.103005.1	0.134527	0.22395	0.239344	0	0	0	0.10998	#NAME?	down
MSTRG.103013.11	0.182095	0.119886	0.171811	0.222869	0.080491	0.040501	1	-0.283519	down
MSTRG.103014.1	0.242077	0.056486	0.116726	0.146824	0	0	0.943636	-1.21118	down
MSTRG.103027.1	0.295328	0	0.149284	0.767398	0.254411	0	0.875169	1.43378	up
MSTRG.103066.16	0.767068	0.369577	0.413476	0.736465	0.743122	0.382087	0.956308	0.476865	up
MSTRG.103066.19	0.493363	0.259553	0.606728	0.292227	0.545593	0.253764	1	-0.115952	down
MSTRG.103066.20	2.68984	3.44773	2.74036	1.19572	1.4701	1.38695	0.778835	-0.935473	down
MSTRG.103066.21	0.56258	0.834372	0.993076	0.219731	0.146149	0.12672	0.287937	-2.02238	down
MSTRG.103066.22	1.13798	0.884637	0.945191	0.131632	0.289681	0.062584	0.144388	-2.4165	down
MSTRG.103066.24	3.54687	5.87371	4.54276	1.66129	1.74371	1.41548	0.536261	-1.33675	down
MSTRG.103070.1	1.16274	1.6891	0.92765	2.22349	1.69906	1.82733	0.833533	0.804131	up
MSTRG.103070.2	0.779888	0.556761	0.355924	0.012818	0.014712	0.092363	0.171495	-3.23194	down
MSTRG.103079.1	2.07078	1.50111	2.44571	2.55779	3.90583	4.55402	0.742849	1.07457	up
MSTRG.103086.1	0.003435	0.006444	0.727125	0.0239	0.101676	0	0.917618	-2.32053	down
MSTRG.103086.2	0.005105	0.008575	0.325143	0.018891	0.000287	0.372831	1	0.505048	up
MSTRG.103086.5	0.455138	0.134476	0.392205	0.819241	0.73418	2.32478	0.376626	2.20232	up
MSTRG.103087.1	0.662749	3.50271	1.36971	0.171787	0.264429	0.052213	0.242015	-3.30852	down
MSTRG.103087.2	1.27991	2.29786	1.21435	0.257596	0.222377	0.020672	0.0729344	-3.02569	down
MSTRG.103087.3	0.538419	0.588888	0	0.124478	0.394457	0.224596	0.982458	-0.439633	down
MSTRG.103087.4	0.422424	0.96106	0.290758	0.078398	0.322581	0.006771	0.539445	-1.87267	down
MSTRG.103090.11	0.233872	0.217998	0.134639	0.528246	0.153784	0.239979	0.848841	0.858551	up
MSTRG.103091.1	0.092904	0.038659	0.047277	0.016442	0.093227	0.245072	0.943636	1.12079	up
MSTRG.103092.1	0.183413	0.12484	0.187727	0.228205	0.196061	0.119991	0.995992	0.340565	up
MSTRG.103093.2	0.803166	0.348973	1.07471	0.284517	0.665782	0.984081	1	0.0248344	up
MSTRG.103093.3	1.63584	0.595379	0	1.44383	1.56988	0	0.945651	0.611309	up
MSTRG.103104.3	0.283787	0.077167	0.427857	0.088386	0.285795	0.166616	0.994285	-0.326706	down
MSTRG.103143.1	0.957749	0.464947	0.696067	0.24879	0.114475	0.176632	0.567412	-1.69656	down
MSTRG.103143.2	0.255234	0.142496	0	0	0.078281	0	0.796515	-2.13972	down
MSTRG.103150.1	0.193731	0.33793	0.086076	0.410035	0.245596	0.135726	0.925924	0.543358	up
MSTRG.103150.2	0.158024	0.207202	0.126981	0.028693	0	0.107487	0.865545	-1.34073	down
MSTRG.103152.16	0.270769	0.222036	0.246444	0.101653	0.318074	0.000206	0.96332	-0.649879	down
MSTRG.103157.3	0.659885	0.12001	0.115039	0.438872	0.339827	0.616031	0.933658	0.855039	up
MSTRG.103157.4	1.19867	0.730481	1.14076	1.12344	0.73599	0.827813	1	0.020955	up
MSTRG.103157.5	0.374019	0.102975	0.109649	0.173573	0.202826	0.075906	1	-0.131957	down
MSTRG.103180.1	0.18199	0.249036	0.265527	0.22964	0.179841	0.142699	1	-0.0794659	down
MSTRG.103199.1	0.104915	0	0.053636	0.357322	0.154751	0.260762	0.600133	2.32145	up
MSTRG.103204.1	0.492093	0.516036	0.263647	0.055312	0	0	0.0377273	-4.19775	down
MSTRG.10323.1	0.259686	0.550953	0.812029	0.443377	0.613222	0.133296	1	-0.260718	down
MSTRG.103235.4	0.379464	0.37444	0.535689	0.318765	0.312808	0.233635	0.992016	-0.363314	down
MSTRG.103236.1	0.190117	0.042859	0.071066	0.055527	0.112377	0.288962	0.972235	0.855311	up
MSTRG.103245.1	0.135647	0.092032	0.019116	0.021485	0.008196	0.023846	0.754365	-1.85445	down
MSTRG.103268.1	2.33993	2.26486	1.87817	1.58284	2.04014	1.99102	1	-0.00884621	down
MSTRG.103285.1	0.336962	0.885655	0.406763	0.879184	0.624687	1.8348	0.609942	1.23523	up
MSTRG.103294.1	0.271796	0.263489	0.080212	0.075663	0	0.067153	0.638116	-1.88067	down
MSTRG.103300.1	0.106767	0	0.073955	0.169489	0	0	1	0.205939	up
MSTRG.103339.1	0.219088	0.247755	0.224512	0.300133	0.078737	0.062887	0.990389	-0.433936	down
MSTRG.103339.2	0.349929	0.190878	0.14036	0.101055	0.153699	0.113182	0.946056	-0.686372	down
MSTRG.103351.1	0.626453	0.493136	0.64858	0.344499	0.46151	0.166646	0.90288	-0.667538	down
MSTRG.103352.1	0.282883	0.359288	0.511272	0.350814	0.296922	0.286496	1	-0.0941218	down
MSTRG.103358.1	0.688533	0	0.045728	0	0.041571	0	0.789985	-4.05467	down
MSTRG.103397.1	0	0	0.179038	0.286156	0.096553	0	0.90288	1.49019	up
MSTRG.103414.1	0.579667	0.131732	0.003657	0	0.089506	0	0.752885	-2.92747	down
MSTRG.103439.1	2.62084	2.36108	1.74712	2.26672	2.20329	2.15734	1	0.171922	up
MSTRG.103439.2	1.31541	0.817627	0	0.906414	1.08988	1.34869	0.920742	0.838239	up
MSTRG.103439.5	1.67343	0.47078	0.45816	1.41023	2.40724	0.832426	0.823802	1.02042	up
MSTRG.103439.8	0.680023	1.19531	0.327447	1.32311	1.30233	1.1551	0.867831	0.948018	up
MSTRG.103440.1	0.94227	3.35212	4.39276	0.884505	0.833871	1.88827	0.615909	-1.05035	down
MSTRG.103440.2	0.097533	0.23436	0	2.62867	0.054002	1.08512	0.34747	3.65058	up
MSTRG.103440.3	2.11533	1.14969	1.57503	1.34614	1.28235	0.83116	0.999229	-0.277721	down
MSTRG.103441.1	12.4531	9.09286	11.4271	7.04398	7.29076	10.2317	0.976168	-0.212567	down
MSTRG.103441.2	0.437091	0.900347	1.47105	0.130873	5.5428	0	0.946056	1.14231	up
MSTRG.103441.4	0.851613	0	0	5.92721	0.163043	0	0.855188	3.08294	up
MSTRG.103441.5	1.22656	0	0	0	0.317296	1.49612	1	0.805778	up
MSTRG.103441.6	2.56636	0.97331	1.07151	1.40425	0.00221	1.63603	0.961043	-0.345619	down
MSTRG.103441.9	0.009904	0.052086	0.071222	1.52228	1.15936	2.00428	0.0104033	4.79182	up
MSTRG.103442.3	1.72626	0	1.40941	2.26872	0	1.12243	1	0.383033	up
MSTRG.103442.5	0.240834	0.925275	0.171161	0.206078	0.45161	1.00231	0.988259	0.469749	up
MSTRG.103450.1	0.203608	0.047381	0.130007	0	0.082578	0.216955	1	-0.142521	down
MSTRG.103462.1	0.329106	0	0.158618	0	0.081837	0	0.771257	-2.4749	down
MSTRG.103478.1	0.15573	0.212342	0.644346	0.075844	0.266221	0	0.907517	-1.29125	down
MSTRG.103493.15	0.631677	0.797555	0.547235	0.178093	0.087228	0.823956	0.832766	-0.628756	down
MSTRG.103493.17	0.218867	0.387494	0.436069	0.120224	0.066906	0.084058	0.552547	-1.69782	down
MSTRG.103493.18	0.633146	0.938748	0.930207	1.27967	1.01147	1.04299	0.873701	0.618049	up
MSTRG.103493.3	1.47322	2.4748	1.88289	1.56103	1.50758	1.58626	1	-0.125778	down
MSTRG.103505.8	8.72061	7.0009	9.26343	4.81413	8.3141	4.0295	0.965618	-0.351485	down
MSTRG.103505.9	5.12751	5.68021	4.69069	1.88569	1.41014	0.85832	0.19366	-1.70026	down
MSTRG.103508.2	0.297089	0.07906	0.288101	0.03485	0.15492	0.132335	0.920742	-0.845696	down
MSTRG.103537.9	0	0.092281	0.505213	0.120978	0.003368	0.011614	0.908628	-1.58701	down
MSTRG.103579.1	9.97784	13.6906	13.9647	9.60073	7.54401	8.33139	0.947678	-0.355855	down
MSTRG.103603.1	1.56689	1.90057	1.93957	2.27217	2.43115	1.65401	0.933658	0.428504	up
MSTRG.103613.1	0.212189	0.286242	0.143597	0	0	0.055181	0.217237	-3.25402	down
MSTRG.103613.2	0.203509	0.085663	0.14885	0.097153	0.115459	0.028381	0.964391	-0.649999	down
MSTRG.10366.1	1.36068	4.07153	0.682243	0.809808	3.57246	3.15508	0.953072	0.4597	up
MSTRG.103679.1	0.361724	0.154414	0.095567	0.385066	0.243846	0.363905	0.940641	0.849692	up
MSTRG.103685.2	1.55674	0.121783	0.010655	0.022184	0.318689	0.087043	0.916798	-1.78535	down
MSTRG.103688.1	0	0.059436	0.214585	0.609901	0.214925	0.569131	0.261648	2.51436	up
MSTRG.103688.2	3.42829	3.39665	4.28275	32.3591	29.0266	39.5155	9.83337e-06	3.39428	up
MSTRG.103689.1	0.231032	0.107472	0.125532	0.64031	0.321918	1.06745	0.227477	2.34933	up
MSTRG.103719.1	0.440092	0.858254	1.53486	0.221865	0.1129	0.258536	0.248026	-2.01564	down
MSTRG.103719.3	0.356604	0.813342	1.05838	0.170353	0.183392	0	0.204026	-2.43231	down
MSTRG.103720.1	0.100403	0.226294	0.317485	0.116881	0.103177	0	0.868807	-1.36154	down
MSTRG.103721.1	0.204745	0.161595	0.352226	0	0.040465	0	0.219479	-4.03469	down
MSTRG.103730.1	0.201894	0.026946	0.61811	0	0.074099	0	0.571401	-3.20688	down
MSTRG.103730.2	0.799448	0.3635	2.20462	0.389289	0.898225	0.543106	0.920742	-0.666192	down
MSTRG.103734.1	0.006746	0.074546	0.114695	0.078402	0.164788	0.475854	0.687266	2.03761	up
MSTRG.103782.1	0.551833	0.205163	0.334029	0.334214	0.132649	0.089565	0.940641	-0.755339	down
MSTRG.103805.1	1.20015	0.510299	1.34922	1.5817	0	0.380054	0.982458	-0.388658	down
MSTRG.103805.4	0.732674	0.174509	0	0	0	0.60478	0.98455	-0.347515	down
MSTRG.103805.6	0.514112	2.28381	0	0	0	2.04263	1	-0.248891	down
MSTRG.103808.1	0.309698	0.66543	0.362123	0.50451	0.854828	0.428879	0.933658	0.579654	up
MSTRG.103809.12	0	0.005048	0.014421	0.163575	0.015118	0	0.794171	3.28409	up
MSTRG.103809.13	0.049203	0	0.015855	0.054818	0.077011	0.109784	0.439633	2.11636	up
MSTRG.103809.14	0.041239	0.166362	0.152056	0.002353	0.19239	0.441407	0.933658	1.02817	up
MSTRG.103809.15	1.2048	1.09129	1.56	1.3494	0	0.925567	0.875169	-0.51451	down
MSTRG.103809.16	0.065117	0.07246	1.06546	0.481911	1.40223	2.93337	0.534421	2.24274	up
MSTRG.103809.18	0.011214	0.270926	0.146674	0.01605	0.020195	0.160309	0.909351	-0.880791	down
MSTRG.103809.19	0.144279	0.199888	0.074549	0.075807	0.082405	0	0.828573	-1.22365	down
MSTRG.103809.2	0	0.514353	0	0.127479	0.506729	0.185737	0.920742	0.806007	up
MSTRG.103809.21	0.010033	0.408563	0.023743	0.003439	0.012077	0.112166	0.924014	-1.57212	down
MSTRG.103809.22	0.365663	0.340287	0	0.662703	0.496199	0	0.87494	0.877817	up
MSTRG.103809.23	0.208991	0.263886	0.576722	0.228462	0.217613	0.383317	1	-0.116753	down
MSTRG.103809.26	0.005414	0.050757	0.11385	0.046185	0	0.440683	0.970518	1.41035	up
MSTRG.103809.3	0	0	0.19813	0.081683	0.107278	0.464586	0.820096	1.98632	up
MSTRG.103809.4	0.131243	0.167874	0	0	0.128891	0	0.953072	-1.11279	down
MSTRG.103809.5	0.051897	0.165598	0.001362	0.048549	0.076967	0	0.995939	-0.66944	down
MSTRG.103809.7	0	0.003913	0.014804	0.071397	0	0.160766	0.450927	3.62379	up
MSTRG.103815.1	0.251952	0.420604	0.551634	0.313254	0.237123	0.402175	1	-0.135567	down
MSTRG.103817.1	0.223228	0.290093	0.487336	0.368682	0.48344	0.335781	0.966335	0.446413	up
MSTRG.103867.27	0.240293	0.148445	0.153061	0.11668	0.116461	0.099838	0.971837	-0.489195	down
MSTRG.103867.28	0.063688	0.088054	0.23749	0	0.006481	0.07414	0.412701	-1.99779	down
MSTRG.103867.30	2.23267	1.98282	1.52	0.716092	1.01726	0.130528	0.430578	-1.44427	down
MSTRG.103877.1	0.167336	0	0.152884	0.333818	0.125571	0.164955	0.933658	1.18642	up
MSTRG.103884.1	0.062453	0.113622	0.418404	0.231268	0.164647	0.358188	0.982012	0.593379	up
MSTRG.103885.1	1.21862	1.68818	1.8596	1.42453	2.00383	3.01913	0.943636	0.648073	up
MSTRG.103889.1	1.9685	3.14495	2.13435	3.15664	3.72469	3.49328	0.87494	0.710338	up
MSTRG.103891.1	0.243419	0.312273	0.110632	0.172666	0.379187	0.31645	0.980174	0.557002	up
MSTRG.103894.1	2.2839	3.48416	3.52688	4.84183	4.8343	5.38219	0.595779	0.899156	up
MSTRG.103894.2	0.185726	0.844769	0.516936	0.300498	0.282591	0	0.851832	-1.24072	down
MSTRG.103895.1	0.278113	0.196735	0.39343	0.243798	0.214766	0.199931	1	-0.196915	down
MSTRG.103908.6	0.10058	0	0.055206	0.1653	0.049158	0	0.970518	0.70487	up
MSTRG.103925.1	1.61897	2.16871	1.29098	0.048267	0.073292	0	0.000656578	-5.08346	down
MSTRG.103928.1	0.034786	0	0.121662	0.154775	0	0	1	0.0616696	up
MSTRG.103931.1	1.2546	1.5558	0.951564	1.45929	1.41796	1.7637	0.935599	0.502016	up
MSTRG.103933.1	0.080053	0.361536	0	0.074263	0	0.312668	1	0.0150579	up
MSTRG.103953.1	2.23898	2.45655	2.3572	2.69249	2.69959	2.60432	0.946056	0.382291	up
MSTRG.103961.1	0.984621	0.526244	0.643965	1.3202	2.03115	0.863001	0.505194	1.15578	up
MSTRG.103961.2	0.277296	0.890251	0.352308	0.286915	0.70088	0.276996	1	-0.111136	down
MSTRG.103962.1	0.037971	0.248671	0.118713	0.155625	0.311345	0.097327	0.946056	0.620838	up
MSTRG.103991.1	0	0.055991	0	0.047336	0.045621	0.236192	0.824736	2.17092	up
MSTRG.104008.1	0.146371	0.166649	0.10026	0.238777	0.242038	0.304809	0.905807	1.08732	up
MSTRG.104035.1	0.189759	0.187325	0	0	0	0.110382	0.883626	-1.3611	down
MSTRG.104063.1	0	0	0	0.156488	0.10543	0.350112	0.091237	Inf	up
MSTRG.104088.1	2.02773	2.71277	3.60655	1.2623	0.29693	0.817878	0.223517	-1.58173	down
MSTRG.104112.1	16.7997	16.3737	16.1566	12.9095	12.4154	16.0703	1	-0.0456743	down
MSTRG.104116.1	0.180865	0.190733	0.43071	0	0	0	0.0034487	#NAME?	down
MSTRG.104116.2	0.048992	0.050931	0.145826	0	0.012814	0.153526	0.975738	-0.315703	down
MSTRG.104116.3	0.367615	0.22417	0	0	0.220213	0	0.922144	-1.30567	down
MSTRG.104119.1	0	0.098475	0	0.056137	0.177538	0.517798	0.490795	3.15007	up
MSTRG.104141.5	19.1312	19.6533	12.946	10.5657	10.3384	10.2434	0.875169	-0.533476	down
MSTRG.104142.1	0.311777	0.023884	0.152687	0	0.113842	0.170931	0.956077	-0.53903	down
MSTRG.104166.3	0	1.48969	0.299947	1.27074	0.127561	1.37274	0.932929	0.824975	up
MSTRG.104170.1	30.7877	38.583	40.0459	19.9485	17.2226	18.6484	0.85319	-0.765333	down
MSTRG.104174.1	6.57005	5.71963	6.55006	0.275008	0.323842	0.127254	4.38125e-05	-4.44573	down
MSTRG.104176.2	26.4302	27.8439	34.1459	5.13012	4.95661	4.16401	0.00345639	-2.42737	down
MSTRG.104178.1	45.6651	47.5596	52.9291	3.55477	1.82758	2.54931	2.09834e-07	-3.98396	down
MSTRG.104182.1	0.220673	0.099418	0.002708	0	0	0.023001	0.362589	-3.48592	down
MSTRG.104184.1	0.339362	0.226146	0.148219	0.068316	0.083576	0.055733	0.595219	-1.57704	down
MSTRG.104189.11	0.150707	0.188523	0	0.258183	0.199624	0.640706	0.434506	1.88602	up
MSTRG.104189.14	1.51062	2.22784	3.68528	0.895683	0.41866	0.804393	0.152805	-1.58032	down
MSTRG.104189.17	0.442738	0.215685	0.752504	0.454827	0.242697	0.438766	1	-0.0748981	down
MSTRG.104189.18	0.527802	0.35508	0.575452	0.586291	0.435882	0.511067	0.995816	0.295823	up
MSTRG.104189.19	0.255721	0.217247	0.462586	0.360798	0.233193	0.275879	1	0.115631	up
MSTRG.104189.2	0.50649	0.008163	0.044716	0.255264	0.542035	1.54734	0.638116	2.29149	up
MSTRG.104189.5	0.468074	2.52361	2.30738	0.689705	0	0	0.187368	-2.7077	down
MSTRG.104189.7	48.2109	57.0133	50.5778	9.63862	6.07044	0	0.000618807	-3.11679	down
MSTRG.104189.8	0	0	11.2392	2.10874	2.95618	0	0.98455	-0.934774	down
MSTRG.104189.9	0.247537	0.904293	0.055925	0.189436	0.320044	0.176776	0.976545	-0.662965	down
MSTRG.104191.1	0.203507	0.232313	0.210387	0.08997	0.151284	0.07961	0.964391	-0.745136	down
MSTRG.104193.1	0.303292	0	0.513893	0.117301	0	0	0.57842	-2.5049	down
MSTRG.104193.2	0.211194	0.565751	0.029197	0	0.194882	0.219836	0.950375	-0.785539	down
MSTRG.104194.2	0.181316	0.114819	0.02242	0	0.040584	0.113423	0.999229	-0.490573	down
MSTRG.104194.3	0.17129	0.205574	0.122121	0.059847	0.099062	0	0.854808	-1.40667	down
MSTRG.10423.1	1.77887	2.06658	3.89816	2.97503	0.521964	0.589851	0.908628	-0.68401	down
MSTRG.10423.2	2.67494	2.92277	2.19609	0.450097	2.43312	1.79397	0.907801	-0.558422	down
MSTRG.10423.3	0.414436	1.06179	0.520102	0.611952	0.370535	0.00667	0.93268	-0.828489	down
MSTRG.104255.2	0.167011	0.14338	0	0	0.210755	0	1	-0.470425	down
MSTRG.104280.1	0.497286	0.085462	0.292875	0.160284	0.288107	0.382585	1	0.166262	up
MSTRG.104371.2	0.554167	0	0.799628	0.077721	0.151705	0.148056	0.691475	-1.57393	down
MSTRG.104371.3	0.520139	0.169219	0.324916	0.063973	0	0.075393	0.154538	-2.54664	down
MSTRG.104371.4	0.210807	0.24576	0	0.145432	0.063364	0.036731	0.961043	-0.70996	down
MSTRG.104371.5	3.46333	2.17982	1.34706	0.621423	0.258524	0.299937	0.0293667	-2.34465	down
MSTRG.104405.1	0.126455	0.020727	0.052221	0.224289	0.181437	0.187536	0.505933	1.78743	up
MSTRG.104430.1	0.176302	0.172556	0.253839	0.144503	0.178991	0.060418	0.992044	-0.428342	down
MSTRG.104447.1	10.1336	10.2119	11.5584	6.67488	9.25274	15.5671	1	0.191745	up
MSTRG.104447.2	0	0	0	1.0908	0.246316	0.372084	0.00239382	Inf	up
MSTRG.104448.1	0.192806	0.025131	0	0.020791	0	0.451582	0.982458	1.34798	up
MSTRG.104453.1	0.25713	0.356975	0.292959	0.162797	0	0.288303	0.884779	-0.781965	down
MSTRG.104453.2	0.299023	0.909749	0.6122	0	0.119392	0	0.0472913	-3.79267	down
MSTRG.104489.3	0.629874	0.118079	0.836286	0	0.292854	0.173201	0.63499	-1.53779	down
MSTRG.104507.1	1.69471	0.651092	1.56244	0.597799	0	0.466197	0.341765	-1.61514	down
MSTRG.104507.2	1.29462	1.7011	1.1386	0	1.86872	0	0.908427	-1.03163	down
MSTRG.10455.1	15.6315	19.3131	17.5901	10.5595	12.4409	12.5139	0.953072	-0.365396	down
MSTRG.10455.2	3.33603	2.86816	3.09278	2.79651	2.91137	3.07572	1	0.124282	up
MSTRG.104555.1	0.108275	0.14136	0	0.265159	0.155375	0.537073	0.709455	2.03478	up
MSTRG.104634.1	0.138999	0.200841	0.07127	0.017277	0.031768	0.146586	0.918028	-0.777939	down
MSTRG.104636.1	0.551931	0.10672	0	0	0.276495	0.191169	1	-0.315188	down
MSTRG.104636.3	0.404803	1.0091	1.16071	0.462249	0.729625	0.355665	0.956077	-0.542654	down
MSTRG.104733.1	0.096782	0	0.031818	0.499308	0.080032	0	0.855188	2.19384	up
MSTRG.104752.2	0.158772	0.146248	0.004906	0.129674	0.108554	0.185316	0.948374	0.646275	up
MSTRG.104752.8	0.216098	0.167471	0.288385	0.154722	0.257456	0.19347	1	0.0528716	up
MSTRG.104760.1	0.963194	1.01286	2.44915	0.761002	1.55117	1.10927	1	-0.168172	down
MSTRG.104760.2	0.321923	0.295197	0.226884	0.19768	0.239891	0.096093	0.981468	-0.460309	down
MSTRG.104760.3	0.020359	0.490399	0.441349	0.506049	0.41719	0.303786	0.922172	0.560264	up
MSTRG.104760.4	0.453243	0	0	0.32364	0	0.391255	0.971672	0.917092	up
MSTRG.104760.5	0.460505	0	0	0.178087	0	0.333998	1	0.4374	up
MSTRG.104772.1	0.831633	0.64559	0.21919	0.159947	0.100273	0.436148	0.832205	-1.04537	down
MSTRG.104773.1	0.159311	0.142028	0.163688	0.116811	0.006569	0.084415	0.958057	-0.778243	down
MSTRG.104774.1	0.149939	0.084787	0.386449	0.072987	0.110089	0	0.898375	-1.47375	down
MSTRG.104775.1	0.373923	0.115828	0.057461	0.160491	0.121935	0.224648	1	0.0873897	up
MSTRG.104778.1	0	0.035256	0.278206	0.630265	0.268534	0.225277	0.478731	2.07317	up
MSTRG.10478.2	0.369234	0.443947	0.538211	0.708813	0.70117	0.099675	0.953852	0.353642	up
MSTRG.104814.1	0.11571	0.220114	0.129843	0	0.025916	0	0.407119	-4.08262	down
MSTRG.104822.1	0.632277	0	0.463791	0.459073	0.279291	0.131236	1	-0.101288	down
MSTRG.104853.1	0.37747	0	0	0	0.582012	0.181178	0.933658	1.24792	up
MSTRG.104853.2	0.37747	0.134581	0.092089	0.563369	0.339243	0.234516	0.924608	1.01356	up
MSTRG.104868.1	0.373718	0.058173	0.184074	0.051804	0.366916	0.30541	1	0.413472	up
MSTRG.104875.1	0.389882	0	0.081629	0	0.19379	0	0.981468	-1.00328	down
MSTRG.104886.2	0.349515	0.320041	0.215568	0.069933	0.196641	0.128778	0.867421	-0.959416	down
MSTRG.104912.15	0.502139	0	0.197959	0	0	0.272188	0.882312	-1.10117	down
MSTRG.104912.2	0.103232	0.147486	0.128185	0.290451	0.003796	0	1	-0.13878	down
MSTRG.104912.4	0.964117	0.535688	0.93371	0.658708	1.34051	1.002	0.953072	0.49998	up
MSTRG.104912.5	0.679186	1.14667	0.752992	0.499434	0.29996	2.30683	0.99865	0.49214	up
MSTRG.104912.6	0.398009	0.139431	0.176102	0.120608	0.202119	0.888373	0.950853	0.998254	up
MSTRG.104912.7	0.074557	0.006217	0.134636	0.001005	0.12731	0.009811	1	-0.410658	down
MSTRG.104913.1	0.082414	0.115441	0	0.120408	0	0.26578	0.926371	1.20115	up
MSTRG.104930.1	0.189298	0	0.045316	0.062526	0.17648	0	1	0.247571	up
MSTRG.104950.1	0.204701	0.205026	0.243909	0	0	0.028405	0.0646928	-4.31158	down
MSTRG.104950.2	0.125019	0.14881	0.154312	0.022766	0	0	0.0984053	-3.96473	down
MSTRG.104962.1	3.16425	3.86769	3.5493	3.84296	3.87127	4.2277	0.950853	0.377159	up
MSTRG.104965.1	0.924827	1.70904	1.42248	1.8775	1.8657	1.44156	0.910804	0.544101	up
MSTRG.104967.2	0.788971	0.616745	0.490183	0.438683	0.564382	0.230893	1	-0.392209	down
MSTRG.104974.1	0.143937	0.178232	0.325489	0.065718	0	0.306045	0.971837	-0.538381	down
MSTRG.104998.1	0	0.563809	0	0.22353	0.053351	0	1	-0.804486	down
MSTRG.105003.14	0.015276	0.039523	0.129	0.035788	0.057456	0.056623	1	-0.0357368	down
MSTRG.105003.18	0.227814	0	0.331461	0	0	0.194063	0.817393	-1.2504	down
MSTRG.105003.22	0.162702	0	0	0.220305	0.14971	0.10937	0.493503	1.77265	up
MSTRG.105003.23	0.489415	0	0	0.210276	0.55806	0.167962	0.869901	1.12952	up
MSTRG.105003.7	0.109542	0	0	0.02312	0.069731	0.107395	0.940641	1.11242	up
MSTRG.105003.9	0	0	0.075327	0.146055	0.053066	0.088194	0.545494	2.23101	up
MSTRG.105024.1	0.224001	0.036874	0	0	0	0.094573	0.933658	-1.21473	down
MSTRG.105033.10	0.240442	0.075875	0.152544	0.215059	0.146457	0	1	-0.179444	down
MSTRG.105033.6	0	0.127811	0.51891	0.35456	0	0	0.999229	-0.596126	down
MSTRG.105035.1	0.076818	0.156598	0.062768	0.536715	0.235163	0.27443	0.479223	1.95179	up
MSTRG.105046.1	1.25594	1.7063	1.4371	2.00349	2.14703	1.5317	0.916107	0.566353	up
MSTRG.105079.1	2.81575	1.74928	2.3507	0.810935	1.35093	1.42286	0.849426	-0.739293	down
MSTRG.105122.1	0.284188	0.048094	0	0.166302	0.039877	0.178723	1	0.529023	up
MSTRG.105176.1	0.090764	0.031597	0.045672	0.156447	0.095453	0.397876	0.677446	1.96641	up
MSTRG.105228.1	0.105948	0.218911	0.081508	0.057536	0.249282	0.138629	0.998101	0.282792	up
MSTRG.105239.4	0.297611	0.044748	1.37226	0.254364	0.146104	0.609593	0.968435	-0.498477	down
MSTRG.105243.1	0	0.292655	0.081856	0	0	0.076293	0.908628	-1.73844	down
MSTRG.105247.12	0	1.53556	5.35845	1.2315	0	0	0.806305	-2.22023	down
MSTRG.105247.13	0.014307	0	0	0.251365	0.025924	0.311146	0.057608	5.14097	up
MSTRG.105247.3	1.04982	1.07636	1.06542	0.970087	0.554903	0.640362	0.976545	-0.347354	down
MSTRG.105247.5	0.236966	0.100169	0.037917	0	0.12828	0.182262	1	-0.0682526	down
MSTRG.105251.1	0.219441	0.150624	0.183279	0.728453	0.664052	0.799846	0.236379	2.1785	up
MSTRG.105269.1	0.013771	0.487157	0.012952	0	0.005732	0	0.596266	-6.41906	down
MSTRG.105324.1	0.426525	0.039218	0.040337	0	0	0	0.395715	#NAME?	down
MSTRG.105353.2	0.196423	0.001227	0.000349	0.171348	0	0.503129	0.87494	1.90507	up
MSTRG.105353.3	0.493024	0.108279	0.075478	0.20805	0	0	0.881527	-1.45745	down
MSTRG.105353.4	0.129657	0.274379	0.317659	0.284321	0	0.35733	1	0.0678526	up
MSTRG.105392.1	0.551792	0.422202	0.193824	0.409712	0.280304	0.321238	1	0.00800632	up
MSTRG.105393.3	0.013225	0.083292	0.053066	0.122353	0.16625	0.05157	0.71872	1.29008	up
MSTRG.105393.8	0.844795	0.136043	0.170746	0	0.302256	0.374239	0.961043	-0.552633	down
MSTRG.105393.9	1.35323	0.352641	0.21497	0	0.185621	0.280949	0.664207	-1.83595	down
MSTRG.105421.2	0.08127	0.06947	0.030909	0	0.203616	0	1	0.22373	up
MSTRG.105422.1	0.127564	0.240234	0.589604	0.434049	0.501201	0	1	0.155203	up
MSTRG.105427.2	0.538009	0.552343	0.737932	0.164992	0.482791	0.693766	0.984894	-0.239342	down
MSTRG.105440.1	0.553546	0.099973	0.315626	0.283006	0.005059	0	0.799745	-1.45903	down
MSTRG.105440.5	0.166527	0.019771	0	0.23855	0.026838	0	0.98455	0.760031	up
MSTRG.105460.2	20.8422	1.04163	0.437303	0	0.041237	0	0.281725	-8.92531	down
MSTRG.105460.4	0.02718	0.026132	0.112957	0	0	0.031258	0.489366	-2.0877	down
MSTRG.105463.1	0.378822	0.219145	0.515519	0.116392	0.081556	0.06726	0.544413	-1.82215	down
MSTRG.105471.2	0	0	0	0.086141	0.258948	0.215047	0.00239382	Inf	up
MSTRG.105484.1	0.021019	0	0.020944	0.276999	0.349802	0.348582	0.0201752	4.76578	up
MSTRG.105556.2	0.06168	0.131409	0.339613	0.074787	0.292696	0.085528	1	-0.0540207	down
MSTRG.105571.1	0	0.034034	0	0.410478	0	0.316334	0.161989	4.56361	up
MSTRG.105582.11	0.000435	0.081246	0.103144	0.06834	0.075331	0.098014	0.970971	0.595658	up
MSTRG.105582.12	0.115108	0	0	0.107444	0.091517	0.033976	0.81428	1.23197	up
MSTRG.105582.14	0.138122	0.137036	0.111313	0.097708	0.109935	0.119153	1	-0.0361225	down
MSTRG.105582.18	0.101172	0.103262	0.13682	0.069426	0.102107	0.106082	1	-0.096808	down
MSTRG.105582.19	0.115029	0.100201	0.087781	0.089111	0.076553	0.084597	1	-0.0743811	down
MSTRG.105582.2	0.865917	0.39343	0.817053	0.245389	0.367833	0.537995	0.897722	-0.633835	down
MSTRG.105582.20	0.084998	0	0.128319	0.103953	0.090076	0.121563	0.935599	0.802268	up
MSTRG.105582.22	0.164702	0.139588	0.250082	0	0.107305	0.193289	0.889129	-0.672357	down
MSTRG.105582.24	0.292156	0.124724	0.131472	0.097186	0.110657	0.154693	0.982972	-0.365425	down
MSTRG.105582.25	0.183655	0.134222	0.118266	0.089539	0.095964	0.149585	1	-0.122757	down
MSTRG.105582.27	0.115942	0.089599	0.101066	0.094132	0.105857	0.106132	1	0.193644	up
MSTRG.105582.28	0.135259	0	0.177346	0.224346	0.079028	0	1	0.20604	up
MSTRG.105582.29	0.127471	0.098365	0.116051	0.088344	0.10498	0.119741	1	0.0851717	up
MSTRG.105582.3	0.25902	0.154935	0.187142	0.096318	0.187271	0.158829	1	-0.236309	down
MSTRG.105582.30	0.09934	0.151715	0	0.088119	0.07967	0.091392	1	0.207119	up
MSTRG.105582.31	0.111102	0.105293	0.103727	0.091925	0.090199	0.127536	1	0.144554	up
MSTRG.105582.38	0.223149	0.191409	0.249116	0.136717	0.191862	0.228047	1	-0.0550907	down
MSTRG.105582.39	0.230724	0.253514	0.179888	0.174327	0.17918	0.232308	1	0.0240885	up
MSTRG.105582.4	0.084732	0.144515	0.16899	0.143179	0.175435	0.184041	0.974548	0.505964	up
MSTRG.105582.40	0.231834	0.014422	0.130355	0.227681	0.016657	0.012508	1	-0.141917	down
MSTRG.105582.5	0.059198	0.12723	0.165519	0.056877	0.128524	0.067368	1	-0.29127	down
MSTRG.105582.6	0.034162	0.15714	0.206058	0.122724	0.191691	0.039051	1	0.00705608	up
MSTRG.105582.7	0.001344	0.08067	0.106515	0.064323	0.093264	0.006396	1	-0.0624665	down
MSTRG.105582.8	0.140857	0.161404	0.187615	0.057531	0.140994	0.093095	0.971574	-0.560627	down
MSTRG.105582.9	0.002277	0.129911	0.128851	0.070936	0.116062	0.033004	1	-0.0415604	down
MSTRG.105603.1	15.2659	9.03944	12.5221	7.93975	13.9132	10.1442	1	-0.00505097	down
MSTRG.105603.2	5.07879	4.8153	4.96277	4.70425	3.93396	3.67532	1	-0.0644234	down
MSTRG.105631.5	0.23973	0	0.041634	0.048495	0	0	0.867497	-2.19122	down
MSTRG.105707.1	0.270918	0.659738	0.379807	0.052769	0.02653	0.10561	0.277254	-2.49396	down
MSTRG.105722.1	0.512767	1.53206	0.490795	0.715008	0.576683	0.211498	0.970518	-0.578255	down
MSTRG.105739.1	0.39951	0.373956	0.543061	0.5805	0.05208	0	0.933658	-0.795598	down
MSTRG.105796.1	0.185066	0.228531	0.099846	0	0.058612	0	0.659912	-2.8973	down
MSTRG.105828.2	0.082396	0.083656	0.151409	0.101125	0.125166	0	1	-0.329091	down
MSTRG.105829.1	0.541847	0.687765	0.894127	0	0	0	0.0012483	#NAME?	down
MSTRG.105840.1	0.072888	0.254765	0.062109	0.024544	0.012423	0	0.380774	-3.0381	down
MSTRG.105924.10	0.386952	0.070697	0.47533	0	0	0.262931	0.564865	-1.53302	down
MSTRG.105924.11	0.237981	0.096173	0.569925	0	0	0.117889	0.228726	-2.62554	down
MSTRG.105937.1	0.22613	0	0.021792	0.33944	0	0.117218	0.941875	1.19267	up
MSTRG.105946.1	0.331646	0.311352	0.116524	1.29753	1.64466	0.772443	0.23655	2.35591	up
MSTRG.105946.2	0.009103	0.015627	0	0.446092	0.049312	1.44284	0.310409	5.28721	up
MSTRG.10595.1	1.04837	1.13742	1.1657	0.368739	0.427993	0.182904	0.394806	-1.57706	down
MSTRG.105985.1	0.589877	0.125099	0.129649	0.110078	0.083714	0.072336	0.867497	-1.35174	down
MSTRG.106003.1	0.174841	0.504029	0.403902	0.196691	0.091114	0.41892	0.994285	-0.395012	down
MSTRG.106026.1	0.050021	0.21135	0.075442	0.16313	0.103097	0	1	-0.164102	down
MSTRG.106026.2	0.071936	0.122264	0	0.107422	0.247983	0	0.883245	1.0679	up
MSTRG.106026.3	0	0	0	0.119774	0.304134	0.053215	0.0692832	Inf	up
MSTRG.106101.12	0.05308	0.099612	0.055347	0.117203	0.087272	0.076638	0.946056	0.61469	up
MSTRG.106101.6	0.116	0.100674	0.022402	0.195525	0.113135	0.109249	0.908628	0.930428	up
MSTRG.106136.1	0.137965	0.272749	0.196087	0	0	0.054308	0.105177	-3.25869	down
MSTRG.106152.1	0.10435	0.19151	0.072281	0	0	0.089863	0.845259	-1.82357	down
MSTRG.106156.2	1.56651	0.68036	1.16456	1.29787	0.558013	0.649165	0.994285	-0.21755	down
MSTRG.106177.1	0	0	0.150952	0	0.265284	0.137332	0.867831	1.65309	up
MSTRG.106187.1	0.193804	0	0.04539	0.04272	0	0	0.881066	-2.24896	down
MSTRG.106247.1	0.187232	0.522113	0	0.345637	0.347792	0.325433	0.946056	0.724883	up
MSTRG.106284.3	0.114285	0.324175	0.419937	0.035004	0	0	0.0323495	-4.25693	down
MSTRG.1063.1	0	0.113328	0	0.133763	0.062868	0.266818	0.758455	2.17771	up
MSTRG.106309.1	0	0.072442	0.277144	0	0.044729	0	0.806305	-2.85858	down
MSTRG.106316.1	0.507399	0.070548	0.296288	0.220745	0.140913	0.278617	1	-0.20632	down
MSTRG.106316.2	0.120168	0.063136	0.108346	0.297278	0.059901	0	0.992822	0.41065	up
MSTRG.106316.3	0.691624	0.365117	0.273312	0.325574	0.103845	0.128445	0.880188	-0.990851	down
MSTRG.106343.5	0.83375	0.31215	0.659306	0.464589	0.681298	0.472774	1	0.0488435	up
MSTRG.106343.7	0.338952	0.295036	0.923753	0.344328	0.260803	0.279346	0.927846	-0.587169	down
MSTRG.106380.1	0.170615	0.04327	0.240745	0	0.158931	0	0.866234	-1.38366	down
MSTRG.106380.2	0.072197	0.083316	0.045821	0.224956	0.03641	0.195071	0.846892	1.33589	up
MSTRG.106408.1	0.144097	0	0.027322	0	0.170822	0.034722	1	0.509863	up
MSTRG.106408.2	0.258906	0.249926	0	0.030354	0.066576	0.1597	0.95167	-0.7395	down
MSTRG.106423.1	0.487418	0.698456	0.668306	0.413827	0.496841	0.011594	0.909056	-0.82272	down
MSTRG.106423.3	0.109216	0	0.153977	0.08153	0.235326	0.197404	0.856976	1.1702	up
MSTRG.106491.1	33.5174	24.0243	25.2351	17.3491	20.9348	20.7955	0.962379	-0.283376	down
MSTRG.106491.2	3.85769	2.91136	2.68328	1.6005	2.66528	2.11616	0.970971	-0.373837	down
MSTRG.106573.1	1.32005	0.837533	0.871427	0.947583	0.94303	0.592167	1	-0.0802429	down
MSTRG.106573.2	0.145295	0	0	0	0.028108	0.056281	0.995239	-0.567704	down
MSTRG.106573.3	0.127172	0.046083	0	0.083629	0.330132	0.302918	0.531092	2.10859	up
MSTRG.106573.4	0.093621	0.271561	0	0	0.133995	0.657537	0.953072	1.25944	up
MSTRG.10658.1	0	0	0	0.250574	0.051283	0.1759	0.00473966	Inf	up
MSTRG.106583.1	0.555917	0.245219	0.142995	0.028798	0	0	0.146598	-4.85443	down
MSTRG.106626.2	0.314824	0.140676	0.065315	0.262343	0.196402	0.080269	0.999511	0.314985	up
MSTRG.106643.1	0	0	0	0.064965	0.103152	0.267812	0.0630168	Inf	up
MSTRG.106673.1	0.121426	0	0.146652	0	0	0.056174	0.871277	-1.551	down
MSTRG.10670.1	0	0.153987	0.043755	0	0.1918	0.281454	0.854044	1.36625	up
MSTRG.106717.1	0.078676	0.08027	0.193583	0.143053	0.184381	0.347156	0.909466	1.10722	up
MSTRG.10674.1	0.03374	0.188302	0.092081	0	0	0	0.0490425	#NAME?	down
MSTRG.106766.1	0	0	0	0.572179	0.139313	1.08423	0.0211997	Inf	up
MSTRG.106777.1	0	0.200405	0	0.14635	0.058213	0.196147	0.896128	1.45451	up
MSTRG.106804.1	0.223593	0.136349	0.110224	0	0	0	0.025113	#NAME?	down
MSTRG.106829.1	14.4116	11.2169	15.0109	10.3385	11.1002	12.0619	1	-0.0701457	down
MSTRG.106829.2	20.3229	16.0071	2.29769	0.434715	11.3218	0.824951	0.794863	-1.49465	down
MSTRG.106829.4	0	20.8949	0	0.616643	1.50637	0.046858	0.88566	-3.1441	down
MSTRG.106874.2	0.273423	1.60277	1.61303	2.03051	2.19762	0	0.943636	0.439834	up
MSTRG.10690.1	0.066304	0.66292	0.003819	0.235425	0.437994	0.674566	0.842145	1.02488	up
MSTRG.10690.2	0.862663	0.312546	0.966666	0.487645	0.086114	0.834883	0.946056	-0.349855	down
MSTRG.106940.1	0.268783	0.33825	0.245815	0	0	0	0.140148	#NAME?	down
MSTRG.106949.1	0	0.33383	0.492542	0.223416	0.016294	0.04281	0.908427	-1.26766	down
MSTRG.107059.2	0.061262	0.057802	0.494537	0.077048	0	0.06345	0.823167	-1.83613	down
MSTRG.107093.1	0.032613	0.184916	0.065659	0.02962	0.16114	0	1	-0.444694	down
MSTRG.107096.1	0.07637	0.395541	0	0.077706	0	0	0.875169	-2.44955	down
MSTRG.107096.2	1.64807	1.80174	0.610934	0.087189	0.132941	0	0.0398625	-3.91745	down
MSTRG.107096.3	1.56871	1.25674	0.915377	0.316708	0.204857	0.16937	0.335136	-2.18667	down
MSTRG.107096.5	2.31499	1.38351	2.73475	1.34807	0.599793	0.872583	0.826707	-0.945861	down
MSTRG.107126.1	1.56814	0.893431	2.01401	1.47396	1.35792	1.25164	1	0.0856499	up
MSTRG.107126.2	0.605423	0.96961	1.00426	0.876767	0.877867	1.10212	0.962379	0.351073	up
MSTRG.107126.3	0.500777	0.294461	0.243749	0.215747	0.538502	0.081634	1	-0.143766	down
MSTRG.107142.1	0.331072	0.139083	0.096704	0.104665	0.105455	0.270866	1	-0.0081736	down
MSTRG.107142.11	0.097417	0	0.238797	0.046601	0.065998	0.334319	0.997382	0.688767	up
MSTRG.107142.16	0.352437	0.156794	0.223349	0.125735	0.153066	0.300089	1	-0.108719	down
MSTRG.107142.18	0.144411	0.079314	0.246558	0.102753	0.199634	0.23532	1	0.371716	up
MSTRG.107142.4	0.082746	1.05388	0.126332	0.069847	0.172685	0.007957	0.872267	-2.18145	down
MSTRG.107142.5	0	0.351769	1.03407	0.110494	0	0	0.545154	-3.37573	down
MSTRG.107142.6	0.442187	0.134661	0.19074	0.167768	0.130917	0.416966	1	0.149526	up
MSTRG.107142.8	0.339527	0.167894	0.191135	0.116102	0.145168	0.284042	1	-0.122241	down
MSTRG.107142.9	0.138967	0.070059	0.193594	0.081812	0.168694	0.221554	0.995939	0.436294	up
MSTRG.107204.1	0.569985	0.704794	0.237493	0.070904	0.299579	0.192925	0.874962	-1.26293	down
MSTRG.107243.1	0.520292	0	0.469385	0.364214	0.20444	0.178226	1	-0.131416	down
MSTRG.107247.1	8.40277	10.6352	2.04156	0.250224	2.42925	9.55826	0.933189	-0.58132	down
MSTRG.107305.1	0.149727	0.135267	0	0.048867	0.099183	0.073397	1	-0.0988364	down
MSTRG.10737.2	0.670903	0.274466	0.166344	0	0	0	0.00217881	#NAME?	down
MSTRG.107375.13	0.116412	0.130371	0.1354	0.099983	0.073682	0.321306	0.988288	0.597352	up
MSTRG.107393.1	0.225001	0.42318	0.135058	0.273548	0.188206	0.29174	1	0.140291	up
MSTRG.107424.1	1.28035	0	1.16629	0	0.865554	0.85163	0.984894	-0.328024	down
MSTRG.107426.1	0.47493	0.228628	0.862646	0.152987	0	0	0.349694	-3.07976	down
MSTRG.107448.1	0.192681	0.282626	0.074547	0.145359	0.049323	0	0.942619	-1.16501	down
MSTRG.107450.4	0.121854	0.030354	0.063155	0.199999	0.097998	0	0.946056	0.67581	up
MSTRG.107509.1	0	0	0.212172	0.189223	0.477404	0.248373	0.577889	2.36849	up
MSTRG.107528.1	0.043175	0.026494	0.174278	0.133126	0.008616	0.133517	1	0.422187	up
MSTRG.107528.10	0.101997	0.119901	0.129707	0.14002	0.082487	0.142205	1	0.28122	up
MSTRG.107528.11	0.079851	0.09676	0.076797	0.110393	0.084069	0.107256	0.971672	0.457417	up
MSTRG.107528.12	0.513204	0.621477	0.318124	0.362631	0.877891	0.537401	0.937345	0.466923	up
MSTRG.107528.2	0.111186	0.051162	0.133575	0.124856	0.097668	0.273873	0.920742	0.945442	up
MSTRG.107528.4	0.013243	0.028296	0.07245	0.023618	0.114208	0.12056	0.799656	1.33271	up
MSTRG.107528.5	0.106533	0	0.207762	0.190553	0.125151	0	1	0.199214	up
MSTRG.107528.6	0.007065	0.427247	0.165689	0.247731	0.251426	0.218603	0.956077	0.438831	up
MSTRG.107528.7	0.00243	0	0.006248	0.108142	0.118757	0	0.136446	4.39798	up
MSTRG.107529.1	0.163695	0.076712	0	0.066036	0	0.097475	1	-0.0820623	down
MSTRG.107539.1	0	0.728906	0.000879	0.72066	0.153455	0.536602	0.855188	1.08669	up
MSTRG.107544.2	1.36888	0.274727	1.53805	0.775639	0.380669	0.745564	0.908427	-0.499442	down
MSTRG.107544.3	0.076368	0.10089	0	0.0003	0.512362	0.337304	0.476667	2.33055	up
MSTRG.107544.4	0.846393	0.396968	0.864532	0.292922	0.117473	0.37624	0.613289	-1.17379	down
MSTRG.107544.5	0	0.74693	0.214542	0.621659	0.50302	0.514212	0.756636	0.941974	up
MSTRG.107544.6	1.64981	0.348757	0	1.25224	1.27776	0.569373	0.864506	0.828249	up
MSTRG.107546.5	0.084253	0	0.083221	0.251741	0	0	0.982458	0.843933	up
MSTRG.107570.2	0.281738	0.435113	0.349194	0.127985	0.607597	0.346879	1	0.216454	up
MSTRG.107623.1	0	0.322303	0.164148	0.043629	0.291218	0	1	-0.382333	down
MSTRG.107656.1	0.170423	0.09718	0	0.161654	0.105433	0.264765	0.908427	1.24395	up
MSTRG.107664.1	0.269866	0.069576	0.190908	0	0	0.039823	0.554805	-2.59023	down
MSTRG.107693.1	0.188053	0.021883	0.049623	0.233521	0.068794	0.248223	0.910879	1.28025	up
MSTRG.107710.1	0.407156	0.86312	0.618635	0.43081	0.382214	0.018295	0.844846	-0.993566	down
MSTRG.107710.2	0.212587	0.022591	0.062205	0.015906	0.079617	0.018627	0.892488	-1.15932	down
MSTRG.107710.3	0.203777	0.230167	0.332349	0.248905	0.225242	0.17294	1	-0.0251695	down
MSTRG.107710.4	0.736609	1.0893	0.815341	0.611195	0.606009	0.42325	0.950656	-0.495044	down
MSTRG.107720.1	0.820328	0.541569	0.884142	0.813555	1.08945	1.01086	0.916798	0.579906	up
MSTRG.107743.1	0.044492	0.993784	0.046022	0.233202	0	0	0.93493	-1.94388	down
MSTRG.107808.1	0.879439	1.50695	0.866158	0.722212	0.841525	2.83094	0.96299	0.638272	up
MSTRG.107808.2	0.29823	0.001187	0.243548	0.179851	0.299106	0.542205	0.933189	1.05908	up
MSTRG.107835.1	0.393989	0.344706	0.004505	0.479518	0.655749	0.655326	0.393999	1.44908	up
MSTRG.107835.2	0.057915	0.123212	0.251912	0.065024	0.202118	0.385971	0.921027	0.812219	up
MSTRG.107835.3	0.182493	0	0.363869	0.107236	0.057512	0.255111	0.995961	-0.110276	down
MSTRG.107835.4	0	0	0.07421	0.202182	0.059067	0	0.820821	2.06343	up
MSTRG.107844.1	0.195103	0.28162	0.283842	0.419601	0.404015	0.276978	0.953072	0.737765	up
MSTRG.10786.1	0.264941	0.077812	0.437215	0.117926	0.066664	0	0.710157	-1.88779	down
MSTRG.107894.1	0.260401	0	0.059858	0	0.285151	0.149834	0.993206	0.62738	up
MSTRG.107904.1	0.842346	0.515524	0.493049	0.190771	0.253467	0.638659	0.971672	-0.468002	down
MSTRG.107970.2	0.105883	0.477221	0.312975	0	0	0	0.00931216	#NAME?	down
MSTRG.107973.1	0.142469	0.134337	0.189309	0.155993	0	0.034199	0.933658	-0.980881	down
MSTRG.107990.4	0.044873	0.20469	0.059763	0.261243	0	0.05836	1	0.185798	up
MSTRG.107991.1	0	0.324472	0.40735	0.022663	0.396236	0	0.995239	-0.683159	down
MSTRG.107995.1	3.31935	4.08499	5.43545	5.83288	6.40787	3.96402	0.858199	0.534419	up
MSTRG.107995.2	1.73225	0.492834	1.56909	1.96976	3.25798	1.35807	0.628451	0.994429	up
MSTRG.107995.4	0.124641	1.79269	0	0.065472	0.000659	0.067621	0.820096	-3.45107	down
MSTRG.108014.1	0.33076	0.132609	0.256333	0.030739	0.153119	0.012158	0.601	-1.679	down
MSTRG.108014.2	0.256654	0.273209	0.390073	0.064533	0.117254	0.061673	0.374875	-1.7192	down
MSTRG.108014.3	0.36676	0.40958	0.022347	0	0.018843	0	0.0623019	-5.31114	down
MSTRG.108125.1	0.049957	0	0.073877	0.741575	0.268685	0.884659	0.0392659	4.15878	up
MSTRG.108142.1	1.5209	9.00299	6.0264	5.5572	3.41174	0.191309	0.964311	-0.669186	down
MSTRG.108142.2	1.29679	5.05048	2.26049	4.97152	2.10438	1.74662	0.980174	0.230061	up
MSTRG.108142.3	2.13104	3.48724	2.94816	3.44127	3.49754	2.11333	0.953852	0.271694	up
MSTRG.108142.5	0.410429	0.195739	0.205186	0.273695	0.584688	0.623737	0.849426	1.06698	up
MSTRG.108142.6	0.643333	1.72612	1.39466	1.02812	2.33839	0.519519	0.980024	0.206342	up
MSTRG.108174.1	0.130418	0	0.010828	0	0.579928	0.221409	0.62895	2.63489	up
MSTRG.108174.2	3.43194	4.03574	4.44182	5.30637	4.36486	4.13613	0.933658	0.419996	up
MSTRG.108174.3	0.348097	0.581807	1.24242	0.28491	0.476606	0.628855	0.961063	-0.421216	down
MSTRG.108174.4	1.78252	2.15572	2.20533	2.46134	1.86132	1.87575	0.98455	0.218671	up
MSTRG.10822.1	1.75582	1.60159	1.2713	1.36083	1.41059	2.10117	0.995939	0.28402	up
MSTRG.108225.1	0.097297	0.300869	0.094322	0	0	0	0.0356485	#NAME?	down
MSTRG.108272.1	0.23784	0.624869	0.430536	0.210044	0.074827	0.08753	0.687835	-1.53574	down
MSTRG.108273.2	0.140961	0.163007	0.052998	0.253763	0.080871	0.032409	1	0.223477	up
MSTRG.108287.1	8.68514	7.29736	5.16263	5.01182	5.65137	3.77568	0.96299	-0.356684	down
MSTRG.108287.10	0.096032	0.124514	0.058965	0.092711	0.114547	0.087128	1	0.269424	up
MSTRG.108287.11	0.254432	0.237196	2.04703	0.207256	0.192124	0.141051	0.807855	-1.98871	down
MSTRG.108287.2	0.621388	0.446255	0.318038	0.480179	0.187217	0.309141	0.995939	-0.274616	down
MSTRG.108287.4	0.369214	0.290211	0.013235	0.145351	0.022308	0.225316	0.940641	-0.544891	down
MSTRG.108287.5	0.533562	0.247131	0.166437	0.182317	0.115824	0.218105	0.925924	-0.651426	down
MSTRG.108287.6	0.151137	0.054581	0.073521	0.110852	0.083261	0.108616	0.99865	0.328187	up
MSTRG.108287.7	0.143774	0.099992	0.056381	0.083101	0.113605	0.139271	0.990267	0.378659	up
MSTRG.108287.8	1.56164	2.23891	0.934698	0.707173	1.47175	2.41581	1	0.152385	up
MSTRG.108287.9	0.018271	0.060281	0.059658	0.027402	0.049136	0.911143	0.855188	3.01845	up
MSTRG.108402.1	0.118767	0	0.235098	0.158432	0.265328	0.285132	0.866234	1.20777	up
MSTRG.108402.3	0	0	0.161839	0.005136	0.12257	0	1	-0.152479	down
MSTRG.108432.1	2.27435	2.40847	2.93418	2.59247	3.01157	3.17473	0.940641	0.410011	up
MSTRG.108432.2	0.005434	0.094423	0.17882	0.574663	0.001391	0.157173	0.86377	1.60373	up
MSTRG.108496.4	0.078106	0	0.069572	0.295898	0	0	0.964745	1.25186	up
MSTRG.108496.5	0.00889	0	0.143727	0.090702	0	0	1	-0.494868	down
MSTRG.108496.6	0.16194	0.170843	0.157321	0	0	0.394882	0.995816	-0.155338	down
MSTRG.108497.1	2.56718	1.56953	1.77404	0.653961	1.56467	0.790302	0.872502	-0.784025	down
MSTRG.108497.2	0.370604	0.335404	0.241028	0.158459	0.370984	0.096228	0.994285	-0.405098	down
MSTRG.108497.3	0.238096	0.08161	0.378573	0.077497	0.098841	0.276215	0.958497	-0.38704	down
MSTRG.108533.3	0	0	0.082828	0.253838	0.329296	0.103248	0.0491761	3.23334	up
MSTRG.108533.4	0.108477	0.079387	0.077079	0.086863	0.147991	0.06471	0.994285	0.343487	up
MSTRG.108558.2	0.34829	0.358424	0.196784	0.328566	0.233037	0.313505	1	0.161497	up
MSTRG.108567.1	3.171	3.10703	3.17218	0.961743	1.01466	0.533101	0.150963	-1.71583	down
MSTRG.108567.3	0.123617	0	6.6e-05	0	0.036224	0.203338	0.985416	1.09653	up
MSTRG.108568.1	0.191614	0.300632	0.215218	0	0.058489	0	0.251408	-3.48441	down
MSTRG.108658.1	5.36695	2.6682	4.44234	4.85457	4.07648	5.23755	0.96411	0.403091	up
MSTRG.108658.2	0.455831	0.201053	0.605575	0	0.367091	0.780796	1	0.0903478	up
MSTRG.108666.1	0	0	0	0.11932	0.100102	0.464007	0.0242988	Inf	up
MSTRG.10871.2	0.222529	0.456559	0.20896	0.016597	0.242997	0.432403	1	-0.209261	down
MSTRG.108740.1	1.19493	1.81454	0.75421	1.15335	0.233043	1.17522	0.961043	-0.336455	down
MSTRG.108781.1	0.092604	0.072717	0	0	0.096237	0.156864	0.999593	0.676326	up
MSTRG.10880.1	0.518449	0.484134	0.301851	0.166893	0.118577	0.27746	0.852776	-0.997364	down
MSTRG.10880.3	0.104075	0.276752	0.375399	0	0	0	0.0943355	#NAME?	down
MSTRG.108809.1	0	0.106874	0	0.069895	0.295702	0.223202	0.284239	2.6259	up
MSTRG.108809.2	0.163953	0.113776	0.324358	0.22496	0.14066	0.019955	1	-0.356586	down
MSTRG.108810.1	0.117104	0.438525	0.197863	0.532186	0.298937	0.619341	0.745131	1.13338	up
MSTRG.108835.5	0.019315	0.118102	0.1674	0.028426	0.168315	0.21555	0.96332	0.611493	up
MSTRG.108856.1	0.452731	0.756061	1.04075	0.708512	0.843065	0.610616	1	0.145084	up
MSTRG.108864.10	0.043833	0.017543	0.063711	0.009058	0.020058	0.296875	0.956077	1.525	up
MSTRG.108864.14	0.008057	0.004334	0.050268	0.005717	0.020312	0.410379	0.872172	3.02027	up
MSTRG.108864.16	0.275279	0.157707	0.150712	0.093316	0.059697	0.158521	0.953072	-0.63069	down
MSTRG.108864.17	0.116916	0.095525	0.096477	0.058198	0.066664	0.059984	0.982458	-0.500843	down
MSTRG.108864.3	0.043984	0.034757	0.105772	0.09968	0.090622	0	0.995939	0.247102	up
MSTRG.108864.5	0.121633	0.058426	0.107148	0.091053	0.085577	0	0.995939	-0.488148	down
MSTRG.109074.1	0.093275	0	0.065819	4.77923	12.8557	4.12978	2.29225e-05	7.20713	up
MSTRG.109129.1	0.394059	0.268376	0.502102	1.00849	0.431144	0.74769	0.842646	1.13412	up
MSTRG.109204.1	0.089745	0.212431	0.336631	0	0	0	0.0175053	#NAME?	down
MSTRG.109224.6	0.745331	0.643162	0.668347	0.424679	0.621737	0.429649	0.988648	-0.281541	down
MSTRG.109225.1	0.405563	0.236816	0.25876	0.161209	0.216634	0.09956	0.92296	-0.721893	down
MSTRG.109230.1	0	0	0.441789	0	0.116924	0.317426	1	0.28088	up
MSTRG.109230.2	0.016949	0	0.386886	0.214645	0.083122	0.387274	0.937162	1.02937	up
MSTRG.109241.1	1.88846	1.48778	1.26032	1.02887	0.612322	0.51273	0.873921	-0.885534	down
MSTRG.109244.2	1.3e-05	0.046018	0.029921	0	0.150297	0	0.975738	0.759214	up
MSTRG.109245.1	0.070732	0.538987	0.030922	0.077373	0.0596	0.205095	0.997927	-0.542452	down
MSTRG.109250.1	0.708591	0.65903	0.577268	0.344859	0.271399	0.344384	0.896553	-0.806569	down
MSTRG.109250.2	0.063873	0	0.199587	0	0.051343	0	0.908427	-1.77255	down
MSTRG.109259.23	0.246936	0.052187	0.148219	0.044353	0.132749	0.259824	1	0.204693	up
MSTRG.109263.1	0	0.225199	0.06061	0.059667	0.01208	0.261272	1	0.42763	up
MSTRG.109264.1	3.47825	4.92441	3.78674	2.15294	2.79899	1.40881	0.818268	-0.752286	down
MSTRG.10928.1	0.074173	0.028789	0.081037	0.064822	0.260646	0.099516	0.770163	1.38979	up
MSTRG.10928.2	0.148022	0.102141	0.054095	0.077447	0.34352	0.19995	0.822898	1.18811	up
MSTRG.10928.3	0.16229	0.018346	0.075857	0.188472	0.138174	0	0.979371	0.506814	up
MSTRG.10928.5	0.200929	0.171053	0.195377	0.231079	0.204961	0.062395	1	0.000797068	up
MSTRG.109293.1	0.342081	0.376002	0.291908	1.09052	1.02459	0.925311	0.191569	1.78023	up
MSTRG.109353.1	4.06573	4.45714	3.93293	2.31099	3.01551	4.87532	1	-0.0809874	down
MSTRG.109353.2	0.906763	1.27727	1.94293	4.53831	5.43007	1.43149	0.146598	1.6563	up
MSTRG.109355.1	0.477837	0.048042	0.175393	0.083354	0.104779	0.124385	0.898375	-0.890649	down
MSTRG.109417.1	0	0	0.074489	0.312774	0	0.072143	0.855188	2.27181	up
MSTRG.10944.1	1.95769	0.614179	1.0695	0.502832	0.915382	0.893059	0.969536	-0.440921	down
MSTRG.10944.4	0.109242	0.244319	0.212315	0.078703	0.1526	0.076297	0.986628	-0.575019	down
MSTRG.10944.5	0.318505	0.297521	0.29881	0.295975	0.366485	0.292002	0.995961	0.260933	up
MSTRG.109486.1	0.523096	0.172878	0.28252	0.448009	0.067055	0.020374	0.961043	-0.650634	down
MSTRG.109508.1	3.35286	5.15733	4.54855	2.47244	2.00664	2.40186	0.794304	-0.719525	down
MSTRG.109538.1	0.300912	0.060429	0.302304	0.252552	0.192536	0.136884	1	0.0618282	up
MSTRG.109553.1	0.001345	0.134942	0.359155	0.033372	0.003396	0.396763	1	0.0719191	up
MSTRG.109553.10	0.123347	0.008413	0.147847	0.079543	0.355941	0	0.950853	0.774339	up
MSTRG.109553.5	0.097006	0.225988	0	0.026216	0.058905	0	0.854808	-1.79296	down
MSTRG.109553.6	0.188788	0.262104	0.085617	0.05995	0.138101	0.040158	0.854949	-1.00753	down
MSTRG.109553.7	0.177717	0.328258	0	0.084694	0.218788	0	0.99865	-0.602689	down
MSTRG.109553.8	0.092957	0.035327	0.481919	0.025269	0.057901	0	0.728952	-2.63446	down
MSTRG.109553.9	0.687074	0.028085	0.897471	0.561857	0.335591	0.669315	1	0.205489	up
MSTRG.109570.1	0.084455	0.065234	0.207382	0.167497	0.196257	0.32027	0.882291	1.19135	up
MSTRG.109599.1	0.178805	0.125465	0.299003	0.159238	0.071744	0.068426	0.953072	-0.728489	down
MSTRG.109638.1	0	0.076261	0.021328	0.207278	0.284732	0.406708	0.106913	3.21953	up
MSTRG.109661.1	1.58306	1.53378	1.80102	1.0431	1.19631	0.889069	0.951795	-0.451454	down
MSTRG.109665.1	1.20136	0.90555	0.567807	0.610051	0.765874	0.990348	1	0.019401	up
MSTRG.109665.2	0.148558	0.125923	0.630901	0.222883	0.478776	0.359507	0.985703	0.447054	up
MSTRG.109682.1	0.277961	0.557235	0.842166	0.826326	0.166555	0.625375	1	0.183061	up
MSTRG.109682.3	0	0.055716	0.134347	0.411701	0.294868	0.184823	0.255945	2.40717	up
MSTRG.109682.5	0.277332	0.272283	0.244942	0.86467	0.495891	0.198513	0.793081	1.1403	up
MSTRG.109682.6	0.272661	0.279827	0.398378	0.354925	0.503183	0.404781	0.93493	0.615914	up
MSTRG.109690.1	0.159237	0.165422	0.50569	0.023973	0	0.24186	0.7102	-1.32378	down
MSTRG.109698.1	0.121008	0.261102	0.248301	0.634467	0.34939	0.566246	0.463925	1.50729	up
MSTRG.109699.1	0.217787	0.574378	0.186984	0.707881	0.006102	0.915948	0.908427	0.946521	up
MSTRG.109699.2	0.268428	0.405337	0.242485	0.287062	0.669078	0.262586	0.933137	0.583963	up
MSTRG.109701.1	0.766515	0.72187	0.378901	0.984874	0.62496	0.709405	0.953072	0.522149	up
MSTRG.109712.1	0.038432	0.078764	0.575355	0.03753	0.112252	0.26778	0.995081	-0.36963	down
MSTRG.109746.1	0	0	0	2.78088	1.79366	7.41642	0.00105284	Inf	up
MSTRG.109746.2	0	0	0	1.87497	2.80515	9.19455	0.00296754	Inf	up
MSTRG.109766.1	0	0.229982	0.126293	0.019811	0.019921	0.050933	0.814522	-1.82795	down
MSTRG.109781.1	0.447375	0.413859	0.589119	0.457853	1.33089	0.937116	0.868807	1.07723	up
MSTRG.109797.1	2.35991	2.95594	4.0533	0	1.84546	0.79014	0.208774	-1.66391	down
MSTRG.109797.2	0	0.308085	1.65245	2.1495	0.371145	0.170136	0.971574	0.709656	up
MSTRG.109826.1	24.0485	41.353	35.6983	26.3975	31.6383	33.1997	1	0.049038	up
MSTRG.109841.1	0.450687	0.508723	0.189036	0.117914	0.100943	0.204687	0.828573	-1.20173	down
MSTRG.109841.2	0.21541	0.169034	0.290382	0.09217	0.123916	0.042786	0.862711	-1.15775	down
MSTRG.109841.3	0	0	0.053819	0.110382	0	0.335714	0.753499	3.06888	up
MSTRG.109863.1	0.172084	0.157277	0.086541	0.05421	0.21108	0	1	-0.539342	down
MSTRG.109879.4	0.411405	0.148815	0.357644	0.058903	0.236632	0	0.848841	-1.37864	down
MSTRG.109879.5	0.184815	0	0.124004	0	0.074828	0	0.842832	-1.76598	down
MSTRG.109881.1	2.41735	0.754337	1.04695	1.97122	3.27445	4.23128	0.535928	1.37127	up
MSTRG.109881.2	3.75808	0.802675	1.51622	3.88695	2.60069	13.2119	0.72004	1.93368	up
MSTRG.109931.1	0.004221	0	0	0.283115	0.323288	0.561432	1.8391e-07	7.75527	up
MSTRG.109931.2	0	0	0	0.048113	0.255733	0.217503	0.0198302	Inf	up
MSTRG.109931.3	0	0	0	0.339812	0.192545	0.336794	7.0007e-05	Inf	up
MSTRG.109946.1	0.356191	0.095809	0.034911	0	0	0	0.250839	#NAME?	down
MSTRG.109952.1	2.02886	1.50776	1.89287	2.73709	2.29883	2.25331	0.933658	0.634444	up
MSTRG.109973.1	0.103493	0.266943	0.271966	0	0	0	0.0280241	#NAME?	down
MSTRG.109980.1	7.55283	7.0115	7.00446	4.82951	5.21628	5.09391	0.961043	-0.307948	down
MSTRG.109985.1	0.485485	0.744298	0.173328	0.068694	0.014565	0.007234	0.0479208	-3.61984	down
MSTRG.109985.2	0.156081	0.221339	0.262549	0.051389	0	0	0.213386	-3.24727	down
MSTRG.109985.3	0.361367	0.645621	0.085595	0.056508	0	0	0.135188	-4.05891	down
MSTRG.109985.5	0.514247	0	0.298156	0.069602	0	0.090669	0.628079	-1.98767	down
MSTRG.110011.1	0.037799	0.085797	0.172837	0.181754	0.191806	0	0.993083	0.432197	up
MSTRG.110011.2	0.324341	0.548454	0.549218	1.01835	0.386429	0.82709	0.873141	0.860662	up
MSTRG.110069.1	1.19568	0.89635	1.0467	0.699955	0.76869	0.436135	0.955269	-0.510177	down
MSTRG.110070.4	0.23591	0.163091	0.065247	0.255878	0.112034	0.1673	0.981384	0.426127	up
MSTRG.110078.1	0.224374	0.163291	0.308298	0.091582	0.180423	0	0.925339	-1.12074	down
MSTRG.110088.1	0.169034	0.363592	0.383991	0.047777	0	0.021178	0.103	-3.31015	down
MSTRG.110109.11	0.07462	0.655786	0.074681	0.060156	0.083355	0.098214	0.888686	-1.55679	down
MSTRG.110109.12	0.206216	0.677487	0.123717	0.052785	0.250379	0.153772	0.908427	-0.974767	down
MSTRG.110109.2	0.005647	0.005699	0.124119	0.054759	0.218462	0.277023	0.325016	2.22067	up
MSTRG.110109.7	0.201231	0.036099	0.112237	0.05411	0.184054	0.23131	0.958497	0.647342	up
MSTRG.110134.2	0.477297	0.128262	0.133925	0.015375	0.076031	0.036751	0.408021	-2.24195	down
MSTRG.110134.3	0	0.173927	0.251507	0.217676	0.228615	0.117573	0.946056	0.61945	up
MSTRG.110153.1	1.92885	2.13901	0.999082	0.608689	0.576574	0.634989	0.769946	-1.24941	down
MSTRG.110156.3	0.016837	0.023762	0.12203	0	0.091111	0.017051	1	-0.500409	down
MSTRG.110158.1	2.10437	0.638159	1.17189	0.143887	0.678477	0.272164	0.343337	-1.64819	down
MSTRG.110158.10	0.102587	0.108571	0.097713	0.083007	0	0	0.734688	-1.6861	down
MSTRG.110158.12	0	0	0.147518	0.143955	0	0.029106	1	0.5666	up
MSTRG.110158.14	1.34058	0.434533	1.73344	0.248939	0.678969	0.400174	0.512362	-1.19783	down
MSTRG.110158.3	0.104195	0.019932	0.050242	0.292468	0.559006	0.041808	0.326881	2.53532	up
MSTRG.110158.6	0.009117	0.036962	0.09363	0.050673	0.103291	0.056473	0.947899	0.713989	up
MSTRG.110158.8	0.175945	0.103411	0.222803	0.068328	0.14114	0.105546	0.979212	-0.444423	down
MSTRG.110172.1	0.261384	0.236072	0.165305	0.056842	0.070492	0	0.671511	-2.02671	down
MSTRG.110174.1	3.9481	4.91484	5.64307	3.77105	3.86871	4.94654	1	0.00460046	up
MSTRG.11019.1	1.055	3.35259	2.45189	0.949999	1.0135	0.981887	0.828917	-1.02797	down
MSTRG.110198.1	0.127769	0.068743	0.497881	0.270943	0.632386	0.589652	0.798442	1.32055	up
MSTRG.110198.3	0.261795	0.041263	0.111865	0.158362	0.369455	0.46981	0.832029	1.42828	up
MSTRG.110202.3	0.104378	0.507576	1.02039	0	0	0	0.00867999	#NAME?	down
MSTRG.110215.1	3.70535	1.25821	4.78979	1.12824	2.32023	1.26879	0.7245	-0.843223	down
MSTRG.110219.1	0.669246	0.355067	0.334549	0.120454	0.250714	0.074402	0.794582	-1.36096	down
MSTRG.110243.1	0.051475	0.119116	0.152329	0.192546	0	0	0.998116	-0.573726	down
MSTRG.110258.1	7.08764	8.08494	7.91534	2.90361	2.85654	2.47559	0.256435	-1.28587	down
MSTRG.11026.1	0	0	0	0.117832	0.45554	0.308354	0.0174342	Inf	up
MSTRG.110260.1	0.127482	0.283884	0.133825	0.102799	0.178035	0.348095	1	0.379826	up
MSTRG.110267.1	0.063741	0.028926	0.092597	0.15759	0.453846	0.304801	0.226029	2.46707	up
MSTRG.110274.1	0.090337	0.244295	0.075687	0.25108	0.081429	0.061244	1	0.138367	up
MSTRG.110295.1	0	0	0	0.331288	0.27863	0.428335	0.015962	Inf	up
MSTRG.110342.1	0.047144	0.205821	0.047005	0.177178	0	0.235612	0.985416	0.634278	up
MSTRG.110396.3	0.353449	0.069167	0.189634	0.22659	0.259034	0.517331	0.961043	0.873796	up
MSTRG.110446.1	0.427747	0.249295	0.298696	0	0	0	0.0049589	#NAME?	down
MSTRG.110465.1	0	0.122461	0.186418	0.018569	0.044403	0	0.846892	-2.07694	down
MSTRG.110484.1	0.614692	0.543961	0.591221	0.226945	0.138294	0.115836	0.525099	-1.62275	down
MSTRG.110488.1	0.468095	0.17537	0.451063	0.354554	0.731082	0.453533	0.884628	0.696718	up
MSTRG.110551.1	1.57624	1.75866	1.62055	1.23435	2.78892	3.55423	0.904362	0.804097	up
MSTRG.110551.2	0.364001	0.417179	0.295591	0.460614	0.401858	0.964896	0.933658	0.932346	up
MSTRG.110611.1	0.552741	0.701351	0.582227	0.619815	0.929143	0.860555	0.950853	0.577772	up
MSTRG.110611.2	0	0.176829	0.301997	0.406681	0	0.899806	0.856227	1.65995	up
MSTRG.110611.3	0.240184	0.463895	0	0.292307	0.424437	0	0.998116	0.193732	up
MSTRG.110662.2	0.11916	0.004855	0.065666	0.007833	0.000985	0.009749	0.376196	-2.79007	down
MSTRG.110662.3	0.202365	0.076283	0.152098	0.025164	0.101115	0	0.757877	-1.59112	down
MSTRG.110662.5	0	0.400652	0.431717	0.179423	0.175968	0.165657	0.970518	-0.477721	down
MSTRG.110662.6	0.239757	0.273669	0.216919	0.344317	1.43576	0.709719	0.203125	1.9268	up
MSTRG.110662.7	0.312465	0.310053	0.344444	0.243386	0.294671	0.286423	1	-0.0190154	down
MSTRG.110814.1	0.491948	0.865491	0.739244	0.237608	0.158742	0.252679	0.610774	-1.46655	down
MSTRG.110814.2	0.240036	0.12838	0.29717	0.10336	0.071735	0.022342	0.677446	-1.5071	down
MSTRG.110815.1	0.138597	0	0.293779	0	0.232132	0	0.995939	-0.727339	down
MSTRG.110817.1	0.239426	0.127477	0.178947	0.101263	0.027826	0	0.555394	-1.82025	down
MSTRG.11083.1	0.171077	0.460357	0.254604	0	0.325781	0	0.899307	-1.30643	down
MSTRG.110837.1	0	0.586384	1.84277	0	0	1.78653	0.997407	-0.196699	down
MSTRG.110852.39	0.381064	0.295121	0.789372	0.928	1.36958	0.948189	0.215046	1.35394	up
MSTRG.110852.40	0	0	0.190093	0.303081	0.877249	0.441916	0.00757634	3.31001	up
MSTRG.110852.42	0.277259	0.305869	0.194441	0.778122	0.998923	0.684565	0.047236	1.84811	up
MSTRG.110853.1	0.016695	0.097353	0	0.291246	0.439181	0.387085	0.140148	3.18498	up
MSTRG.110880.1	0.081379	0.148565	0.14816	0.154084	0	0	0.971672	-1.02475	down
MSTRG.110897.1	32.5897	42.3128	43.9092	29.7466	38.5539	32.9981	1	-0.0323705	down
MSTRG.110898.1	3.66098	2.65115	3.71092	2.60114	3.61375	4.19865	0.98993	0.262565	up
MSTRG.110914.1	6.38323	6.16378	8.94566	4.16095	4.38675	3.48746	0.848781	-0.62993	down
MSTRG.110914.2	6.943	4.76937	0	3.13251	3.31388	2.56762	1	-0.191287	down
MSTRG.110914.3	14.2651	14.4335	14.9663	5.06394	9.31053	7.53091	0.666877	-0.801548	down
MSTRG.110915.1	0.725711	1.1636	0.516945	0.497215	0.590075	0.47004	0.970971	-0.439806	down
MSTRG.11094.1	0.944566	0.527229	0.441847	0.194008	0.506891	0.301389	0.920742	-0.73873	down
MSTRG.110971.12	0.27833	0.073922	0.496482	0.115056	0.506367	0.282169	0.994285	0.295554	up
MSTRG.110971.15	0.141704	0.148151	0.382438	0.136108	0.147046	0.278114	1	-0.0202266	down
MSTRG.110971.2	0.658935	0.430016	0.685742	0.545911	0.591639	0.386057	1	-0.0150744	down
MSTRG.110971.6	0.094746	0.062499	0.066995	0.133734	0.153007	0.069432	0.926371	0.821698	up
MSTRG.111096.1	0	0	0.074865	0.120539	0.090294	0.094014	0.635347	2.46266	up
MSTRG.111108.1	2.05261	0.723002	1.20021	0.59877	0.722754	1.0618	0.929374	-0.511845	down
MSTRG.111108.2	0.254846	0.34363	0.490698	0.288976	0.464497	0.083043	1	-0.21312	down
MSTRG.111114.1	0.245962	0.093371	0.259301	0.152354	0.300818	0.314629	0.979813	0.570648	up
MSTRG.111121.1	0.270346	0	0	0.058197	0.058717	0.077836	1	0.0212153	up
MSTRG.111151.1	2.64384	3.19642	3.54251	2.14217	1.9907	1.83784	0.918897	-0.447884	down
MSTRG.111151.2	0.134184	0.706011	0.204294	0.115322	0.077241	0.19084	0.852776	-1.15592	down
MSTRG.111189.1	0.117736	0.174004	0.021239	0.002017	0.000923	0.870651	0.961043	1.69517	up
MSTRG.111189.3	0	0.494497	0.04439	3.01397	1.74404	2.53958	0.000276582	3.90158	up
MSTRG.111189.4	0	0.045352	0.027022	1.41775	0.764556	1.49453	1.03358e-05	5.8112	up
MSTRG.111189.5	0.015927	0.019431	0.043868	0.773602	0.886212	0.436708	0.00014243	4.80111	up
MSTRG.11125.1	2.57755	4.52469	4.82612	3.11021	3.34781	3.64485	1	-0.0370468	down
MSTRG.11125.2	2.66561	4.16799	3.59267	2.06134	1.4214	1.87501	0.73444	-0.752963	down
MSTRG.11125.4	0.638913	0	0	0.353929	0.24555	0.297523	0.961043	0.726473	up
MSTRG.111252.1	0.366703	0.037573	0.051657	0.071255	0.150409	0	0.979212	-0.798045	down
MSTRG.111269.1	3.18195	3.49593	4.55087	2.78352	3.11044	1.64822	0.971574	-0.377269	down
MSTRG.111269.2	1.74189	1.51713	1.52952	1.01994	1.11369	1.45208	0.995239	-0.210692	down
MSTRG.111269.4	0.327822	0.4309	0.32193	0.494817	0.787299	0.212731	0.918022	0.640928	up
MSTRG.111269.7	0.089105	0.238978	0	0	0	0.644748	0.985269	1.15754	up
MSTRG.111304.1	0.11816	0.047026	0.077175	0.195156	0.339813	0.32539	0.468587	1.95403	up
MSTRG.111305.2	1.41771	1.45984	1.52545	1.14455	1.3163	1.26578	1	-0.0377739	down
MSTRG.111318.1	0.228417	0.225398	0.135807	0.921943	0.53385	0.072953	0.615909	1.55059	up
MSTRG.111318.2	1.65443	0.819405	1.28555	0.492577	1.55123	1.22842	1	-0.00528387	down
MSTRG.111327.1	0.21123	0.117661	0.260292	0.10228	0.166979	0	0.946056	-0.900129	down
MSTRG.11133.3	0.579567	0.276936	0.81223	0	0.176247	0.191353	0.474061	-1.91845	down
MSTRG.111330.2	0.292278	0.346524	0.288163	0	1.011	0	1	0.237873	up
MSTRG.111342.1	0.605662	1.68746	0.415282	0.69313	1.21337	2.5072	0.864328	0.884592	up
MSTRG.111391.2	0.638482	0.808226	0.67932	0.491729	0.547003	0.520087	0.993206	-0.249345	down
MSTRG.111428.1	0	0.730899	0.254024	0	0.770983	0	1	-0.259401	down
MSTRG.111430.3	0.229607	0.200078	0.33913	0.045242	0.050429	0.213723	0.807145	-1.06464	down
MSTRG.111430.4	0.200769	0.081483	0.077992	0.047779	0.0938	0.028971	0.953072	-0.831323	down
MSTRG.11293.2	0.298012	0.294283	0.442483	0.238412	0.340324	0.179878	1	-0.240891	down
MSTRG.112947.1	0.226221	0.034846	0.392012	0.264468	0.231187	0.089364	1	0.105452	up
MSTRG.113046.3	0.192654	0.376868	0.207052	0.483647	0.554867	0.579074	0.513328	1.24626	up
MSTRG.113078.1	1.0623	0.50632	1.00831	0.133496	0.237835	0.206011	0.217223	-1.93972	down
MSTRG.113099.1	0.750496	1.84843	1.69349	1.11942	0.69297	0.423248	0.892488	-0.737124	down
MSTRG.113099.2	0.033997	0.3858	0.112739	0.11106	0.351345	0	1	-0.0926004	down
MSTRG.113099.3	0.034821	0.103029	0.332104	0.005631	0.020881	0.029093	0.474273	-2.64769	down
MSTRG.113099.4	0.042779	0.528232	0.570177	0.020759	0.065842	0.050846	0.252716	-2.78502	down
MSTRG.113109.1	0.269089	0.166889	0.137758	3.06991	3.27778	5.90658	1.53835e-06	4.6079	up
MSTRG.11321.1	0.265167	0.322662	0.352677	0.255585	0.288555	0.121069	1	-0.298528	down
MSTRG.113236.1	0.234077	0.195683	0.053763	0.169596	0.044081	0.057907	1	-0.453988	down
MSTRG.113237.1	0.195049	0.32173	0.275791	0.295739	0.176681	0.178721	1	-0.0986246	down
MSTRG.113237.2	0.384725	0.05901	0.054418	0.028268	0.018611	0.012964	0.757877	-2.19789	down
MSTRG.11325.2	0	0.12757	0.267175	0.022775	0.051109	0	0.756636	-2.14218	down
MSTRG.11326.1	0.171816	0.341224	0	0	0.063102	0	0.746196	-2.85331	down
MSTRG.113352.1	0	0.030671	0.15685	0.15086	0	0.119172	0.995816	0.824227	up
MSTRG.113366.1	0	0	0.042755	0.080481	0.233874	0	0.597244	2.8024	up
MSTRG.113401.1	0.504134	0.090863	0.144124	0	0	0	0.0185524	#NAME?	down
MSTRG.113405.2	0	0	0	0.234145	0.131529	0.084766	0.0491095	Inf	up
MSTRG.113422.1	0	0	0.029428	0.288523	0.177344	0.036962	0.12417	4.2762	up
MSTRG.113541.1	0	0.717123	0.645608	0.984926	0.349371	0	1	0.188076	up
MSTRG.113562.1	0.031927	0.108322	0	0.248038	0.082858	0.086857	0.695715	1.84761	up
MSTRG.113596.1	0	0	0.011737	0	0.298275	0.241987	0.0692832	5.4995	up
MSTRG.113596.2	0	0.010266	0.014053	0.111147	0.153821	0.239701	0.0241884	4.31714	up
MSTRG.113596.3	0	0	0	0.064934	0.321327	0.200582	0.000236763	Inf	up
MSTRG.113596.4	0	0	0	0.119625	0.006999	0.254284	0.0536444	Inf	up
MSTRG.113596.5	0	0	0	0.107047	0.248916	0.658629	0.00679378	Inf	up
MSTRG.113596.7	0.019051	0	0	0.100428	0	0.553508	0.554477	5.04306	up
MSTRG.113792.2	0.401726	0.470881	0.369288	0.429671	0.190113	0.619966	1	0.221059	up
MSTRG.113792.3	0.192702	0.523636	0.384429	0.113282	0.203939	0.13604	0.86377	-1.07299	down
MSTRG.1138.1	0.825632	0	0.191808	0	0.150657	0.26285	0.93493	-0.990426	down
MSTRG.113872.1	24.6724	13.1413	18.09	18.4381	19.8303	24.7935	0.954513	0.386369	up
MSTRG.113872.2	8.75311	5.18955	6.22549	8.95775	7.30227	8.07503	0.929671	0.481419	up
MSTRG.113872.3	10.7186	5.61266	5.80798	6.32551	6.88676	6.41909	1	0.0310686	up
MSTRG.113873.1	0.116878	0.142142	0.172777	0.153435	0.02454	0.111925	1	-0.145853	down
MSTRG.113873.2	0.049532	0	0.052552	0.226177	0	0.069678	0.892263	1.52611	up
MSTRG.113908.1	0.384858	0.160665	0.300268	0.221029	0.145155	0.115248	0.96299	-0.589965	down
MSTRG.113946.1	0.445948	0.341666	0.271844	0.29394	0.229921	0.186724	0.995595	-0.352855	down
MSTRG.113946.2	0.012548	0.290423	0.087941	0.050752	0.049567	0.002609	0.915104	-1.37218	down
MSTRG.113960.1	0	0	0.118972	0.172067	0.11184	0	0.867497	1.61838	up
MSTRG.113978.1	0.160164	0.194913	0.313075	0.13106	0.104333	0.067586	0.908427	-0.937999	down
MSTRG.113992.1	0.072731	0.255681	0.27647	0.177477	0.202154	0.15612	1	0.0280043	up
MSTRG.114007.1	0.499482	0.369065	0.380444	0.348915	0.031166	0.337482	0.924014	-0.563633	down
MSTRG.114007.2	0.263802	0	0.024287	0.099129	0.017188	0.053773	1	-0.384431	down
MSTRG.114007.3	0.443701	0.443813	0.033663	0.171559	0.058482	0.247428	0.92837	-0.717023	down
MSTRG.114007.5	0.22385	0.145451	0.252048	0.091585	0	0.127892	0.766205	-1.22951	down
MSTRG.11401.1	0.065099	0.110806	0.132651	0.079488	0.160717	0.169125	0.992709	0.507717	up
MSTRG.114044.2	0	0.47039	0.124522	0.15726	0.064682	0.189338	1	-0.323943	down
MSTRG.114117.4	0	0.008356	0.008773	0.639859	0.5617	1.37989	1.97391e-05	6.92604	up
MSTRG.114117.5	0	0	0	1.00888	0.556766	2.10155	5.06192e-05	Inf	up
MSTRG.114117.6	0	0	0	0.337684	0.412118	0.277686	0.00106937	Inf	up
MSTRG.114161.1	0.258251	0.150963	0.157261	0.187073	0.113443	0.086373	1	-0.263859	down
MSTRG.114232.1	0.593607	1.17768	0	0	0.006025	0	0.0503079	-7.52548	down
MSTRG.114232.2	0.12808	0.341586	0.134222	1.24237	0.047065	0.055159	0.926371	1.36292	up
MSTRG.114232.3	0.321383	0.074263	0.524988	0.027012	0.172684	0.278414	0.871277	-0.707402	down
MSTRG.114232.4	0.051253	0	0.516394	0	0.203332	0	0.96299	-1.32277	down
MSTRG.114232.5	0.552463	0.013933	0.236746	0	0.194442	0	0.815507	-1.90459	down
MSTRG.114276.1	0.549152	0.184001	0.214947	0	0.135303	0	0.341765	-2.62658	down
MSTRG.114310.1	0.927039	0.696418	2.24476	1.84976	0.660344	1.33299	0.999229	0.229756	up
MSTRG.114310.2	1.61034	1.1962	1.05283	1.13307	2.1497	1.05647	0.933658	0.353215	up
MSTRG.114310.3	0.496803	0.128265	0	0	0	0.898353	1	0.766869	up
MSTRG.114328.1	0.144631	0.158518	0.220644	0.15434	0.084154	0.22131	1	0.066473	up
MSTRG.114336.1	1.06808	0.992912	1.79371	1.34238	1.6442	1.10416	0.982458	0.289572	up
MSTRG.114397.1	1.07339	1.36015	1.46208	0.308589	0.057389	0.598835	0.472845	-1.78194	down
MSTRG.114398.1	1.1567	1.68686	2.22331	0.190431	0.282494	0.578721	0.417975	-2.00888	down
MSTRG.114420.3	0.23512	0.004284	0.002659	0.223884	0.534162	0.208588	0.292866	2.1436	up
MSTRG.114420.5	1.12503	0.453486	0.753832	0.456643	0.268725	0.313436	0.748569	-0.943159	down
MSTRG.114437.1	0	0.257445	0.391811	0.037839	0	0	0.315159	-3.7025	down
MSTRG.114437.9	0.075881	0.12704	0.116883	0.288514	0.307508	0.245812	0.633616	1.54084	up
MSTRG.114438.1	0.049347	0.27191	0.094989	0.069676	0.08528	0.045433	0.947636	-0.830998	down
MSTRG.114449.1	0.22931	0.150488	0.168717	0	0.193586	0.042431	0.92391	-1.11192	down
MSTRG.114460.3	0	0	0	0.652324	0.17651	0.289366	0.00187574	Inf	up
MSTRG.114504.1	0.454255	0.203657	0.322818	0.344537	0.531531	0.206612	0.988259	0.356605	up
MSTRG.114504.4	0.666295	0.527982	0.01425	0.486871	0.374514	0.703519	0.933658	0.569538	up
MSTRG.114504.5	0.282138	0.043101	0.333046	0.428562	0.119089	0.247716	0.983173	0.529884	up
MSTRG.114504.6	0.12968	0.15741	0	0	0.229308	0	1	-0.221838	down
MSTRG.114565.1	0.433784	0.178612	0	0.111729	0.208567	0.357473	1	0.365348	up
MSTRG.114567.1	0.373987	0.554294	0.016402	0.435192	0.663645	0.062543	0.940641	0.446311	up
MSTRG.114567.3	0.632382	0	0.096469	0.193929	0	0	0.922749	-1.63056	down
MSTRG.114567.4	0.084992	0.238191	0.048616	0	0	0.058692	0.457458	-2.33516	down
MSTRG.114567.7	0.580256	0.297309	0.065384	0.341577	0.64005	0.481572	0.896801	0.83989	up
MSTRG.114567.8	0.492308	0.275257	0.45118	0.585331	0.721453	0.493868	0.789431	0.765765	up
MSTRG.114593.1	0.212051	0.26046	0.172217	0.328333	0.321845	0.180477	0.933658	0.55649	up
MSTRG.114593.2	0.047092	0	0.182155	0.214773	0	0.039303	1	0.409216	up
MSTRG.114594.1	0.210242	0.396894	0.172609	0.039432	0.095648	0.030761	0.578989	-1.98269	down
MSTRG.114674.1	0.366613	0.291013	0.447257	0.578344	0.493121	0.454021	0.961043	0.658222	up
MSTRG.114694.1	0.08457	0.562152	0.791129	0.500427	0.510592	0.362303	1	0.173268	up
MSTRG.114722.1	0.112227	0	0.310741	0	0.14971	0.176169	1	0.0104336	up
MSTRG.114776.12	0.104876	0.102589	0.069261	0.122779	0.138861	0.129482	0.946056	0.680273	up
MSTRG.114776.17	0.095835	0.091423	0.083302	0.10565	0.117107	0.106606	0.971672	0.503034	up
MSTRG.114776.22	0.068476	0.066618	0.089752	0.143925	0.15965	0.147788	0.806305	1.19997	up
MSTRG.114776.25	0.02886	0.061061	0.059027	0.119329	0.134847	0.13591	0.670156	1.51608	up
MSTRG.114776.7	0.083372	0.104654	0.079846	0.08806	0.144548	0.141227	0.950853	0.654885	up
MSTRG.114777.1	0	0.206992	0.047648	0	0.038134	0	0.86377	-2.53048	down
MSTRG.114778.1	0.137603	0.266336	0	0	0.11624	0	0.901755	-1.73979	down
MSTRG.114852.1	0.297253	0	0.168021	0.069054	0.128068	0	0.970947	-0.973324	down
MSTRG.114916.1	0.05941	0.124355	0.07981	0.186955	0	0	1	-0.322511	down
MSTRG.114949.1	0.267724	0.254154	0.298939	0.043757	0.044295	0.164866	0.782916	-1.47254	down
MSTRG.114955.1	0.333295	0.002895	0.315583	0.193607	0.266069	0.007176	1	-0.264497	down
MSTRG.114955.10	0.233965	0.003549	0.253681	0.185603	0.194517	0.258056	0.961043	0.612333	up
MSTRG.114955.11	0.255731	0.286249	0.24945	0.251802	0.178158	0.222455	1	-0.0691558	down
MSTRG.114955.12	0.227158	0.005158	0.229818	0.189547	0.15403	0.216161	0.982012	0.503098	up
MSTRG.114955.14	0.16759	0.002172	0.162645	0.148258	0.107741	0.143899	0.981468	0.499932	up
MSTRG.114955.15	0.081846	0.000631	0.123628	0.102343	0	0	0.971672	-0.761059	down
MSTRG.114955.16	0.368227	0.310867	0.389007	0.223962	0.316967	0.281596	1	-0.166225	down
MSTRG.114955.17	0.308104	0.906017	0.328869	0.205803	0.222025	0.230185	0.772639	-1.04655	down
MSTRG.114955.18	0.037028	0.563704	0.25625	0.050486	0.13037	0.222989	0.908153	-0.90181	down
MSTRG.114955.19	0.129486	0.303384	0.142698	0.178499	0	0	0.770884	-1.44648	down
MSTRG.114955.2	0.20992	0.0021	0.260284	0.259953	0.206719	0.223689	0.915104	0.783499	up
MSTRG.114955.20	0.2203	0.294779	0.217951	0.226863	0.171549	0.306204	1	0.146086	up
MSTRG.114955.21	0.128235	0.265163	0.149319	0.107967	0.109115	0.128312	0.970925	-0.457966	down
MSTRG.114955.22	0.149988	0.22663	0.187434	0.125244	0.061046	0.045408	0.822898	-1.0637	down
MSTRG.114955.23	0.328013	0.74981	0.332564	0.249934	0.257579	0.246224	0.926371	-0.698995	down
MSTRG.114955.24	0.327505	0.757175	0.356402	0.349666	0.289207	0.463109	1	-0.189873	down
MSTRG.114955.25	0.166226	0.149758	0.150657	0.148306	0.12731	0.238379	0.995939	0.34595	up
MSTRG.114955.26	0.162976	0.239591	0.185842	0.158812	0.160395	0.187435	1	-0.0149589	down
MSTRG.114955.27	0.126139	0.210754	0.148649	0.104342	0.120031	0.173814	1	-0.0825703	down
MSTRG.114955.28	0.413884	0.33521	0.221071	0	0	0	8.89796e-06	#NAME?	down
MSTRG.114955.3	0.353388	0.00292	0.314881	0.229271	0.218999	0.08363	1	-0.120476	down
MSTRG.114955.31	0.036018	0.824296	0.307612	0.489763	0.024161	0.026073	0.971837	-0.875182	down
MSTRG.114955.33	0.076466	0.049128	0.125942	0.142943	0.11022	0.101387	0.920742	0.710557	up
MSTRG.114955.34	0.298594	0.363641	0.335853	0.291046	0.261181	0.357313	1	0.0715004	up
MSTRG.114955.36	0.312828	0.783568	0.331818	0.389695	0.283818	0.546652	1	-0.0276721	down
MSTRG.114955.37	0.154847	0.292094	0.189562	0.17546	0.147452	0.203901	1	-0.0674274	down
MSTRG.114955.38	0.241788	0.612251	0.335775	0.259331	0	0	0.516082	-1.97383	down
MSTRG.114955.4	0.259148	0.025523	0.293725	0.223062	0.223732	0.216543	0.985416	0.420556	up
MSTRG.114955.5	0.362144	0.00557	0.36233	0.316565	0.296979	0.222545	0.98253	0.437435	up
MSTRG.114955.8	0.394193	0.010871	0.402867	0.22708	0.285032	0.247934	1	0.143336	up
MSTRG.114955.9	0.242612	0.002414	0.264249	0.187115	0.23329	0.236294	0.961043	0.599614	up
MSTRG.11498.1	0.285809	0.189394	0	0	0	0.131699	0.755437	-1.63558	down
MSTRG.114986.1	1.30425	0.564761	0.609152	0.058741	0.06744	0.051299	0.0154373	-3.53127	down
MSTRG.115017.1	0.226172	0.138842	0.232303	0.104442	0.311793	0.603613	0.946056	0.979479	up
MSTRG.115018.1	0.097897	0.083319	0	0	0.07265	0.250046	0.975738	1.04897	up
MSTRG.115019.1	0.107283	0.101259	0.181721	0	0.171021	0.22627	1	0.196247	up
MSTRG.115031.1	0	0.165113	0.716739	0.123941	0.086295	0	0.88018	-1.83934	down
MSTRG.115053.1	0.227789	0.181596	0.237736	0.187232	0.14838	0.101964	1	-0.372007	down
MSTRG.115053.2	0.119711	0.20969	0.194045	0	0	0	0.0393214	#NAME?	down
MSTRG.115114.1	0.138752	0.058179	0.401432	0.139875	0.228053	0.135994	1	-0.0105733	down
MSTRG.115114.2	0.218722	0.053009	0.005398	0.172992	0.095166	0.182194	0.937479	0.905906	up
MSTRG.115136.1	0.223977	0	0.231837	0.175027	0.202725	0.396583	0.93493	1.05306	up
MSTRG.115145.1	0.376343	0.169806	0.087301	0.157838	0.02395	0.186319	0.970947	-0.491342	down
MSTRG.115161.1	0.429407	0.058612	0.071728	0	0	0.027216	0.468587	-3.64867	down
MSTRG.11519.1	40.4658	0.525863	73.5032	27.1502	0.100182	26.6336	0.898235	-0.814451	down
MSTRG.115211.23	0.375828	0.002132	0.280135	0.154596	0.358124	0.365913	0.958497	0.622599	up
MSTRG.115233.1	0.064969	0	0.276897	0.031558	0.013539	0	0.827388	-2.41853	down
MSTRG.115236.2	0.378918	0.663249	0.504051	0.150981	0.223274	0.159579	0.701325	-1.33881	down
MSTRG.115236.3	0.003811	0.421632	0.304479	0.036594	0.119681	0.080819	0.799745	-1.4076	down
MSTRG.115236.4	0	0.724222	0.557872	0	0	0.113208	0.253218	-3.25576	down
MSTRG.115243.1	0.076613	0.107674	0.236225	0.096049	0.15495	0.23047	0.995239	0.455296	up
MSTRG.115263.1	0.2915	0.190763	0.012105	0.026689	0.70439	0	0.975738	0.649806	up
MSTRG.115263.2	0.553083	0.454309	0.43379	0.316967	0.190433	0.192639	0.855188	-0.82933	down
MSTRG.115283.1	0.18491	0.258617	0.027324	0.102698	0.082568	0.135453	1	-0.353387	down
MSTRG.115285.1	0.348425	0.216495	0.332025	0.665675	0.272349	0.199446	0.961043	0.539758	up
MSTRG.115296.1	0	0	0	0.463703	0.288436	0.580578	0.0127133	Inf	up
MSTRG.115316.1	0.130528	0	0	0.365794	0	0.271627	0.776017	2.18438	up
MSTRG.115442.1	0	0.043091	0	0.435487	0.112652	0.406793	0.228726	3.76251	up
MSTRG.115478.1	0	0	0	0.02975	0.074488	0.266807	0.195739	Inf	up
MSTRG.115502.1	1.36242	1.86678	1.43279	1.81918	1.63234	2.21212	0.933658	0.485301	up
MSTRG.115502.2	1.79115	1.21443	1.91585	1.05108	1.6152	0.694338	0.982012	-0.355037	down
MSTRG.115550.1	0.365522	0.252156	0.414391	0.36102	0.269321	0.06393	0.994285	-0.36454	down
MSTRG.115550.2	0.382959	0.208524	0.21753	0.104993	0	0.127897	0.49987	-1.55016	down
MSTRG.115550.3	0.282419	0.7602	0.713252	0.664922	0.772169	1.43999	0.753499	0.914972	up
MSTRG.115550.6	0.606536	1.10105	0.668766	1.48256	0.470226	0.404511	0.986628	0.197165	up
MSTRG.115558.23	0	0	0.289477	0.399541	0	0.123676	0.946056	1.16143	up
MSTRG.11561.1	0.041104	0.018654	0	0.144704	0.386165	0.513622	0.0351919	4.2229	up
MSTRG.115655.1	1.00203	0.644712	0.732692	0.256465	0.341255	0.289813	0.729152	-1.19318	down
MSTRG.115690.12	0.354205	0.188541	0.402642	0.15101	0	0.260648	0.872172	-0.910528	down
MSTRG.115690.18	0.105366	0.117715	0.095296	0.047548	0.097115	0.768085	0.910804	1.73879	up
MSTRG.115753.13	0.038161	0.010866	0.150004	0.009213	0	0.009404	0.533904	-2.9203	down
MSTRG.115788.1	0.272177	0.203353	0.262198	0.416208	0.449799	0.277842	0.908427	0.84014	up
MSTRG.115793.1	0.075933	0.27923	0.179683	1.34086	1.25093	0.639921	0.0353972	2.77241	up
MSTRG.115795.1	0.04938	0.086583	0.077934	0.160247	0	0	1	-0.142094	down
MSTRG.11580.1	0.178763	0	0.06832	0	0.038057	0	0.843007	-2.34811	down
MSTRG.115802.1	0.209348	0	0.016671	0.046965	0.063532	0.166709	1	0.476338	up
MSTRG.115855.2	0.859637	0.561084	0.621354	0.155612	0.496539	0.671949	0.939323	-0.422522	down
MSTRG.115886.2	1.29172	1.1204	0.810637	0.142017	0.121997	0.07059	0.0240279	-3.04343	down
MSTRG.115897.5	2.71359	0.146213	1.11027	0	0	0	0.023838	#NAME?	down
MSTRG.115897.6	0.169623	0.171582	0.36791	0	0	0	0.0666399	#NAME?	down
MSTRG.115937.1	0.667998	0.578455	0.663931	0.630652	0.581912	0.483193	1	0.0312766	up
MSTRG.115948.1	0.1066	0.34192	0.217586	0.096257	0.365151	0.228446	1	0.207218	up
MSTRG.115948.2	0.384458	0.413428	0.543437	0.009703	0.386213	0.273695	0.874394	-0.812658	down
MSTRG.115948.3	0.088878	0.182271	0	0.096069	0	0	0.946056	-1.27234	down
MSTRG.115948.4	0.458481	0	0.100385	0.02499	0.156501	0.029902	0.939323	-1.18569	down
MSTRG.116002.1	0.248344	0.152618	0.227933	0	0.135195	0	0.35638	-2.07553	down
MSTRG.116043.1	0.276078	0	0.116087	0.1787	0.101636	0.151763	1	0.389158	up
MSTRG.116045.1	0.043064	0	0.124726	0.202079	0.084882	0.052407	0.922144	1.39072	up
MSTRG.116113.1	0.117787	0.306129	0.05389	0.141503	0.181566	0.216764	1	0.335861	up
MSTRG.116116.1	0	0	0.13489	0.076738	0	0.084414	1	0.609182	up
MSTRG.116118.1	0.209459	0.573109	0.469126	0.204118	0.326898	0	0.935599	-1.07974	down
MSTRG.116130.1	0.529605	0.895157	0.534242	0.241367	0.463803	0.516998	0.980174	-0.472793	down
MSTRG.116131.1	0.110444	0.370984	0.450567	0.030147	0.060832	0.187619	0.788946	-1.5433	down
MSTRG.116132.1	1.06595	0.970613	0.879806	0.311096	0.516795	0.517237	0.879687	-0.911301	down
MSTRG.116151.1	0.259683	0	0.328822	0.376617	0.159407	0.149403	0.993206	0.455293	up
MSTRG.116151.2	0.053878	0.177285	0.235503	0.058244	0.326532	0.184177	0.982972	0.444632	up
MSTRG.116157.1	0.398032	0.195928	0.392446	0.414621	0.373871	0.219537	0.993206	0.240878	up
MSTRG.116157.2	4.13253	4.7452	4.55205	5.6	4.04679	2.06212	1	0.00211592	up
MSTRG.116157.3	0.135987	0.619986	0.377189	0.740329	3.26025	2.52805	0.0462056	2.68814	up
MSTRG.116157.4	0.226007	0.11468	0.405227	0.249519	0.403062	0	1	0.00310129	up
MSTRG.11621.4	0.126525	0.21136	0.09336	0.149742	0.431656	0.105339	0.899307	0.830261	up
MSTRG.116211.2	0.772397	0.35437	0.439493	0.222021	0.195886	0.349267	0.88018	-0.806663	down
MSTRG.116313.1	0.136468	0.058879	0.283735	0.056337	0	0	0.438573	-2.874	down
MSTRG.116416.1	0.301953	0.205612	0	0	0.155667	0.444138	1	0.446748	up
MSTRG.116450.2	12.9778	12.4572	12.4438	7.59532	8.91316	7.17155	0.937162	-0.475757	down
MSTRG.116460.2	2.68943	1.57983	2.34191	1.99578	1.67606	0.861034	0.981384	-0.336835	down
MSTRG.116476.1	0	0.473079	0.668914	0.048408	0.79986	0.270645	1	0.140802	up
MSTRG.116476.2	0.808783	0.266601	0.468933	0.413619	0	0.759927	0.985416	-0.159246	down
MSTRG.116476.3	0.602299	0.37257	0.602251	0.697673	0.79949	1.02115	0.831638	0.888352	up
MSTRG.116498.1	0.157213	0.150355	0	0.017384	0.127124	0	1	-0.66939	down
MSTRG.116551.1	0.03882	0	0.138466	0	0.123277	0.173303	0.977802	0.930257	up
MSTRG.116585.2	2.87342	1.47522	2.90943	0	2.1979	0	0.512362	-1.58832	down
MSTRG.116591.2	0.306711	0.204801	0.888867	0.737279	0.42233	0	1	-0.0506974	down
MSTRG.116599.1	0.966634	2.97377	1.96753	1.03881	0.579314	0.92965	0.734221	-1.00311	down
MSTRG.116745.2	0.11775	0.307103	0.054662	0	0	0	0.0388259	#NAME?	down
MSTRG.116771.1	0.352239	0.009087	0	0.037248	0.002137	0.099064	0.969536	-0.908078	down
MSTRG.116798.32	0.992426	1.3439	0.806629	0.881115	0.908688	0.392453	0.985416	-0.34103	down
MSTRG.116869.1	0.179234	0.125293	0.183121	0.14816	0.332821	0.219404	0.954666	0.658152	up
MSTRG.116885.1	0.678602	0.10513	0.52895	0.440705	0.26217	0.540012	1	0.170355	up
MSTRG.116885.2	0.206134	0.118231	0.138242	0.13194	0.108214	0.047378	0.975738	-0.485499	down
MSTRG.116945.5	1.45814	0.397997	1.62603	0.115879	0.96078	0.338889	0.757877	-1.10845	down
MSTRG.116953.1	0.010368	0.26086	0.103107	0.336954	0.12255	0.187615	0.88018	0.948104	up
MSTRG.116991.1	0	0	0.072827	0	0.213625	0.271575	0.624909	2.96072	up
MSTRG.117003.2	0.058447	0.052898	0.051027	0.561989	0.218917	0.210894	0.226677	2.73442	up
MSTRG.117083.1	3.65644	3.47013	4.69208	4.62356	4.66967	4.44365	0.92391	0.423865	up
MSTRG.117083.2	1.12895	0.6095	0.787694	1.14241	0.870236	0.687477	0.970518	0.306495	up
MSTRG.117085.1	0.009248	0.118776	0.071842	0.072634	0.341585	0.027212	0.848841	1.27078	up
MSTRG.117122.1	0.269408	0	0.430854	0.235853	0	0.0715	0.953072	-0.846786	down
MSTRG.11718.3	0.206198	0.154638	0.043859	0.063227	0.339899	0.086504	0.970947	0.400019	up
MSTRG.11718.7	0.615978	0.80297	0.839917	0.522583	0.653553	0.533778	1	-0.203009	down
MSTRG.11718.9	0.114189	0.063811	0.087849	0.114606	0.063589	0.112308	1	0.309771	up
MSTRG.117214.1	0.20865	0.41192	0.140609	0	0	0.020865	0.029373	-4.39637	down
MSTRG.117215.1	0.226242	0.468	0.022272	0.059335	0.055816	0.008517	0.650715	-2.25246	down
MSTRG.117215.2	0	0.071626	0.165669	0	0	0.072866	0.845569	-1.57889	down
MSTRG.117417.1	0	0	0	0.079376	0.090794	0.256433	0.123155	Inf	up
MSTRG.117465.1	5.77908	5.50171	5.41425	4.02409	4.2953	4.57799	0.994285	-0.168745	down
MSTRG.117515.1	121.833	58.4359	60.6139	33.0659	59.6706	56.6042	0.875169	-0.489584	down
MSTRG.117516.1	4.4868	0	1.44155	0	0.701425	0	0.686855	-2.92748	down
MSTRG.117516.2	0.008767	2.50256	2.55159	2.56235	1.97669	2.53856	0.883245	0.68158	up
MSTRG.11756.2	0	0	0	0.349497	0.102133	0.569765	0.017664	Inf	up
MSTRG.117565.1	0.297264	0.126343	0.201087	0	0.193537	0.09669	0.953072	-0.901536	down
MSTRG.117596.1	0.205156	0.139151	0.126847	0.239172	0.080795	0.048904	1	-0.119703	down
MSTRG.117667.1	0.090014	0.020632	0.21913	0.233949	0	0	1	-0.235747	down
MSTRG.117680.1	0	0.387943	0.212743	0.102134	0	0	0.776017	-2.36643	down
MSTRG.117694.1	0.408265	0.492254	0.538908	0.2253	0.296581	0.274968	0.93493	-0.655202	down
MSTRG.117705.1	0.783587	0.676842	0.963668	1.02169	0.625148	0.907211	0.998773	0.303487	up
MSTRG.11774.2	0.001341	0.173137	0	0.001427	0.706122	0.192114	0.68484	2.43907	up
MSTRG.11774.3	0.185822	0.515547	0	0.256706	0	0.309593	1	-0.110045	down
MSTRG.11774.4	0.155314	0.120784	0.204305	0.351668	0.050769	0.379162	0.916873	0.908549	up
MSTRG.117798.1	0.261257	0.353667	0.444481	0.154171	0.268321	0.534375	1	0.0453802	up
MSTRG.117845.4	0.669804	0.086409	0	0.169385	0.113944	0.139887	0.982012	-0.566931	down
MSTRG.117862.1	0.399439	0.097014	0.372136	0.27957	0	1.24028	0.971672	1.0579	up
MSTRG.117862.3	0.059385	0.002082	0.004965	0.124729	0.180434	0.316345	0.354427	2.86352	up
MSTRG.117862.4	0.075312	0.181987	0	0.080903	0	0	0.946056	-1.3744	down
MSTRG.117898.1	0.433192	0.724246	0.340704	0.179537	0.339114	0.363558	0.958057	-0.562888	down
MSTRG.117913.1	0.094909	0.046306	0.170049	0.120485	0.157617	0.288559	0.953237	0.955413	up
MSTRG.117916.1	1.65987	1.28618	1.37223	0.710461	1.51179	0.499977	0.979371	-0.489332	down
MSTRG.117917.1	3.95	3.76604	0.192773	1.56953	0.213245	1.9239	0.867831	-0.865075	down
MSTRG.117917.11	1.72584	1.5856	1.43309	0.560192	1.32283	0.611299	0.929835	-0.757923	down
MSTRG.117917.12	1.28428	0	0	0.428136	1.02399	0	1	0.3468	up
MSTRG.117917.13	0.725515	0.72127	0.409204	0.626519	0.34422	0.077862	0.970518	-0.601611	down
MSTRG.117917.14	0.573006	0.355469	0.346801	0.499878	0.73232	0.152665	0.982012	0.30889	up
MSTRG.117917.15	0.036131	0.534771	0	0	0.032862	0	0.846892	-3.6951	down
MSTRG.117917.18	0	0.486721	0.291568	0.102422	0.155577	0.291607	0.999229	-0.295775	down
MSTRG.117917.19	0.088166	0.188157	0.239807	0.330429	0.004139	0.003095	1	-0.345113	down
MSTRG.117917.2	0.009395	0.066852	0.730913	0.124426	0.092999	0.006091	0.934224	-1.4492	down
MSTRG.117917.6	0.013071	0	0.196104	0.528887	0.333525	0.424283	0.140869	2.84967	up
MSTRG.117917.8	0.306263	0	0.057251	0.080041	0.585676	0.009116	0.948171	1.02941	up
MSTRG.117920.1	1.70421	1.58298	1.06606	0.689752	1.56178	0.936978	1	-0.261457	down
MSTRG.117921.1	0.542398	1.36028	0.01809	0.488691	1.88586	0	0.975738	0.398663	up
MSTRG.117921.10	1.36187	0.472386	1.30857	0.313906	0.638484	0.729197	0.933658	-0.662416	down
MSTRG.117921.11	0.017832	0.765146	0.608149	0.549316	0.169293	1.0199	0.971672	0.550167	up
MSTRG.117921.2	0.961505	0.125515	0	0.214516	1.1653	0	0.98993	0.481808	up
MSTRG.117921.3	0.816243	0.820407	0.421103	0.569479	0.731788	0.4437	1	-0.0568233	down
MSTRG.117921.4	0.483382	0.34034	0.289167	0.202224	0.394907	0.271794	1	-0.142568	down
MSTRG.117921.5	0.598527	0.365906	0.291948	0.178668	0.313329	0.460014	1	-0.182907	down
MSTRG.117921.6	0.214391	0.08714	0	0.283256	0.01238	0.011641	1	0.239875	up
MSTRG.117921.7	1.93106	1.61116	1.56075	1.26261	1.84954	1.46214	1	0.0365882	up
MSTRG.117921.8	0.529958	0.330187	0.354852	0.082038	0.561983	0.134707	1	-0.374017	down
MSTRG.117921.9	0.088662	0	1.63632	0.323869	0	1.13636	1	0.0625568	up
MSTRG.117925.1	0.048008	0.387174	0.018622	0.100989	0.052383	0.023308	0.994285	-0.796683	down
MSTRG.117930.1	0.055409	0.432906	0.061366	0	0	0.156931	0.882341	-1.56023	down
MSTRG.117931.1	1.13112	1.04072	1.14639	0.558518	1.00309	1.16842	1	-0.0790571	down
MSTRG.117931.2	0.600134	0	0.191606	0.242802	0.373498	0	1	-0.173766	down
MSTRG.117931.3	0.147653	0.517889	0.549584	0	0	0.19496	0.1694	-2.35449	down
MSTRG.117931.4	0.19913	0.263649	0	0.131896	0.23535	0	1	-0.189611	down
MSTRG.117931.5	0.179753	0.002508	0.060945	0.14015	0.389605	0.065218	0.74673	1.4129	up
MSTRG.117932.1	0.617017	0.353235	0	0.228711	0.099848	0.09668	0.946088	-0.898493	down
MSTRG.117932.2	0.01794	0.1186	0.507954	0	0.230776	0	0.950656	-1.27229	down
MSTRG.117950.4	0.71795	0.641964	0.952144	0.657324	0.567686	0.694474	1	-0.0539941	down
MSTRG.117952.1	0.222882	0.254955	0.251072	0.027787	0.05077	0.044312	0.54923	-2.29748	down
MSTRG.118016.1	0	0	0	0.355198	0.498925	0.542852	0.000433641	Inf	up
MSTRG.118097.1	0.467122	0.55758	0.153817	0.123326	0.516593	0.075374	0.995239	-0.572146	down
MSTRG.118118.1	0.237254	0.159278	0.221906	0.596375	0.490743	0.066103	0.789431	1.08705	up
MSTRG.118126.1	1.20815	1.04147	0.876352	2.06325	2.19308	2.40399	0.312206	1.29333	up
MSTRG.118161.1	0.209418	0.125944	0.348929	0.219989	0.178303	0.157026	1	-0.0813487	down
MSTRG.118203.2	0.865723	0.624765	0.358327	0	0.341505	0	0.559559	-2.31918	down
MSTRG.118227.2	0.134387	0.348635	0.230859	0.081082	0.522203	0.166857	0.994285	0.263312	up
MSTRG.118255.1	0.066729	0.339856	0.258613	0.12993	0.097879	0.021598	0.895513	-1.26805	down
MSTRG.118312.1	0.655041	8.17783	9.97855	0.764146	10.7613	7.34392	1	0.179075	up
MSTRG.118334.4	0.323947	0.233814	0.044214	0.092315	0.014913	0.175186	0.9465	-0.776421	down
MSTRG.118350.1	0.14011	0.29565	0.475413	0	0.046914	0	0.0811645	-4.16202	down
MSTRG.118372.6	0.242596	0	0.268915	0	0.072921	0	0.552563	-2.53119	down
MSTRG.118429.1	0.751589	0	0.978273	1.01834	0.412008	0.47712	0.98993	0.399698	up
MSTRG.118463.1	0.0563	0.156941	0	0.012832	0	0.462311	0.970971	1.36538	up
MSTRG.118463.2	0.123169	0.259101	0.514099	0.101309	0.129253	0.093911	0.796278	-1.20907	down
MSTRG.118464.2	0.080443	0.14421	0	0	0	0.140405	0.976545	-0.525889	down
MSTRG.118505.1	0	0.293713	0	0.127546	0	0.476259	0.953072	1.27717	up
MSTRG.118507.1	0	0	0	0.173643	0.237559	0.162311	7.56801e-05	Inf	up
MSTRG.118632.2	1.07721	0.175126	0.70217	1.43469	0.788665	1.29742	0.828573	1.07897	up
MSTRG.118632.3	0.056195	1.95891	1.97162	0.185707	0.15609	0	0.263229	-3.24294	down
MSTRG.11865.1	0.629451	0.466651	0.41748	0.785286	0.711895	1.36468	0.860585	1.11512	up
MSTRG.11867.1	0.466932	0.528583	0.651912	0.618251	0.500549	0.415854	1	0.110045	up
MSTRG.118692.1	0.589004	0.683905	0.914058	0.102688	0.235332	0	0.290846	-2.51182	down
MSTRG.118695.1	0.837329	1.07658	1.55337	0.492192	0.771945	0.537674	0.915185	-0.740963	down
MSTRG.118696.1	0.158137	0.073611	0.11951	0	0.038995	0.050201	0.855188	-1.56836	down
MSTRG.118710.1	0.069456	0.383558	0	0	0	0.233881	0.975354	-0.788722	down
MSTRG.118711.2	0.093888	0.074239	0.106319	0.108697	0	0	0.883245	-1.11871	down
MSTRG.118733.1	0.557878	0	0.073108	0.113305	0	0.063518	0.946056	-1.22055	down
MSTRG.11874.1	0.154572	0.239172	0.237746	0.166966	0.247949	0.272779	1	0.323438	up
MSTRG.11880.1	0.199418	0.247479	0	0	0.123258	0.374168	1	0.342288	up
MSTRG.118807.1	0.224773	0.131075	0.119068	0.127708	0.1028	0.108462	1	-0.281013	down
MSTRG.118808.1	0.14567	0.335077	0.644099	0.649001	0.071782	0.287682	1	0.0734637	up
MSTRG.118875.1	0.19717	0.162474	0.189016	0.047538	0.016122	0.021107	0.421246	-2.38822	down
MSTRG.11888.3	0.253507	0.195762	0.172871	0.106407	0.152182	0.040061	0.883245	-0.874092	down
MSTRG.11888.5	0.164897	0.110798	0.229927	0.201851	0.216289	0.143699	0.983173	0.359349	up
MSTRG.11889.1	0.333593	0.309277	0.065186	0.089581	0.398066	0.320423	1	0.327338	up
MSTRG.118900.1	0.090416	0.104694	0.298713	0.074246	0.08963	0.018642	0.92391	-1.05255	down
MSTRG.118900.3	0	0.017575	0.066661	0.186815	0.026976	0.148318	0.531163	2.33329	up
MSTRG.11891.1	1.01912	1.16122	1.01106	1.05237	1.39194	0.585731	1	0.113213	up
MSTRG.11891.2	0.336447	0.52223	0.415113	0.275168	0.283635	0.559626	1	0.0155104	up
MSTRG.11891.3	0.242181	0.304101	0.148264	0.140213	0.201517	0.250244	1	-0.00400099	down
MSTRG.11891.4	0.15015	0.234976	0.152121	0.154468	0.126241	0.25206	1	0.145699	up
MSTRG.118911.1	0.17719	0.138921	0.238027	0	0	0	0.0479208	#NAME?	down
MSTRG.118919.1	0.756867	1.2063	0.011456	0	0	0	0.00570775	#NAME?	down
MSTRG.118930.3	0.192014	0.317726	0.346159	0.08186	0.056484	0.164036	0.766768	-1.21942	down
MSTRG.11906.1	1.85687	1.18636	0.122202	0.083641	0.02122	0	0.0727726	-4.71343	down
MSTRG.119117.3	0.112594	0	0.084258	0.211298	0.12203	0.082639	0.844862	1.32413	up
MSTRG.119149.5	0.062838	0.342608	0.553287	5.70632	1.91946	10.8861	0.0393522	4.48604	up
MSTRG.119149.6	0.314735	0.706223	0.321241	1.11168	0.355329	1.87845	0.591372	1.51823	up
MSTRG.119164.1	0	0.049945	0.082038	0	0	0.503185	0.958057	2.03315	up
MSTRG.119171.2	0.047902	0.459691	0.014274	0.218624	0.002842	0.19968	1	-0.106789	down
MSTRG.119171.5	0.200728	0.546793	0.2142	0.205405	0.485003	0.334754	0.993206	0.251575	up
MSTRG.119183.1	0.238873	0.091154	0.011472	0.046922	0.018695	0.094819	0.974079	-0.639612	down
MSTRG.11925.1	0.291321	0.250627	0.193013	0.142887	0.061838	0.046732	0.734221	-1.328	down
MSTRG.119257.1	0.727295	0	0.058576	0	0	0.073313	0.822898	-3.17838	down
MSTRG.119267.1	0.265134	0.401335	0.316251	0.087225	0.439253	0.391808	1	0.0778894	up
MSTRG.119290.1	0.044705	0.076566	0.140685	0.240739	0.164679	0	0.917809	0.843463	up
MSTRG.11934.2	0.187568	0.261176	0.121076	0	0.030836	0.009943	0.0676775	-3.60281	down
MSTRG.119358.2	0.261704	0.185543	0.141088	0.291979	0.097986	0.107461	1	-0.0374779	down
MSTRG.119377.4	0.025569	0	0.007204	0.182324	0.104839	0.488496	0.107271	4.46804	up
MSTRG.11939.2	0.833062	0.380661	0.931175	0.334731	0.389151	0.560968	0.92391	-0.514515	down
MSTRG.11939.3	0.000397	0.004798	1.38231	0.003456	0.000832	0	0.578782	-6.9443	down
MSTRG.11939.4	0.128169	0.879916	0.197272	0.141751	0.760849	0	1	-0.302649	down
MSTRG.119468.1	3.44863	4.93582	4.15779	1.2146	2.02006	2.03199	0.524375	-1.05749	down
MSTRG.119469.1	0.244862	0.207349	0	0	0.307172	0.132012	1	0.169202	up
MSTRG.119494.1	0.013953	0.195247	0	0.069072	0.069922	0	1	-0.626415	down
MSTRG.11953.1	0.300019	0.711494	0.372118	0.429927	0.281776	0.27894	1	-0.294649	down
MSTRG.11953.2	1.42872	1.51738	1.80086	0.46253	0.735471	0.856198	0.753499	-1.00047	down
MSTRG.11953.3	0.691929	0.802401	0.188641	0.314316	0.371619	0.38659	0.973871	-0.456223	down
MSTRG.11953.5	0.596017	0.363959	0.666543	0.244477	0.431118	0.211963	0.910804	-0.677206	down
MSTRG.119650.1	0.039544	0.324895	0.471557	0.228858	0.083784	0.604504	1	0.368006	up
MSTRG.119650.3	0	0.03814	0.029361	0	0.637063	0	0.846892	3.23972	up
MSTRG.119650.4	1.27453	0.853372	0.529926	0.647973	0.708703	0.871289	1	-0.0498769	down
MSTRG.119650.5	0.711978	0.600626	0.729727	0.18073	0.424594	0.349614	0.867497	-0.901435	down
MSTRG.119650.6	1.21228	1.78931	0.999064	1.15555	1.09697	1.54027	1	0.123146	up
MSTRG.119654.3	0.346784	0.374399	0.353912	0.114916	0.018669	0.01221	0.112367	-2.65076	down
MSTRG.119655.1	0.469356	0.345056	0.41925	0.112896	0.029549	0.027181	0.25465	-2.51949	down
MSTRG.119655.2	0.148063	0.185881	0.108465	0	0.323502	0	1	-0.466794	down
MSTRG.119659.3	0.357817	0.575804	0.414615	0.315305	0.410455	0.365946	1	-0.112543	down
MSTRG.119668.1	0.072675	0	0.17943	0.189325	0.090325	0.014104	0.982892	0.489905	up
MSTRG.119668.2	0.171883	0	0.131071	0	0	0.514376	1	1.00869	up
MSTRG.119668.3	0.087576	0	0.317964	0.209876	0	0	0.998116	-0.649865	down
MSTRG.119671.11	0.034919	0.097512	0.131623	0.101389	0	0.292571	0.975738	0.798772	up
MSTRG.119671.16	0.339046	0.390864	0.580253	0.205736	0.391192	0.151738	0.970564	-0.590907	down
MSTRG.119671.8	0.233147	0.215785	0.004104	0.063778	0	0	0.476667	-2.6111	down
MSTRG.119718.13	0.446595	0.379499	0.201579	0.545947	0.55387	0.653101	0.915302	0.932471	up
MSTRG.119719.1	0	0.338179	0.053774	0	0.161678	0	0.975738	-1.40869	down
MSTRG.119721.1	0.103453	0.129157	0.445262	0.138416	0.295617	0.202024	1	0.196226	up
MSTRG.119752.1	27.0776	17.3095	22.1971	13.7545	26.0823	13.2185	1	-0.13727	down
MSTRG.119758.1	16.2583	30.0159	17.9988	0	0.38564	0	4.7638e-13	-7.23747	down
MSTRG.119758.2	29.7332	0.926202	16.7717	0	0	0	0.000439666	#NAME?	down
MSTRG.119764.1	604.453	365.22	355.536	380.415	318.972	379.651	1	-0.0866003	down
MSTRG.119765.1	1.52233	0.512538	0.077248	0.299298	0.470242	0.40731	0.953072	-0.628973	down
MSTRG.119815.1	0.236192	0	0	0.043408	0.368252	0	0.979813	0.838624	up
MSTRG.11991.1	1.01669	0.140705	0.222507	0.236954	0	0	0.715744	-2.31029	down
MSTRG.11995.1	1.21592	0.840743	0.59483	1.6079	1.91787	1.23097	0.61722	1.03477	up
MSTRG.120059.1	0.900371	1.10788	1.32784	1.71792	1.88243	0.979761	0.872267	0.655112	up
MSTRG.120066.1	0.264182	0.104213	0.109454	0.0608	0.16555	0.349189	1	0.48551	up
MSTRG.120116.1	0.073727	0	0	0	0.180807	0.166166	0.867831	1.9529	up
MSTRG.120128.1	0.263402	0.044089	0.070838	0.339302	0.30288	0	0.933189	0.822748	up
MSTRG.12013.2	0.02613	0.189196	0.034717	0.249918	0.476594	1.29415	0.259711	3.15189	up
MSTRG.120193.28	0.145819	0.241597	0.171596	0	0.170073	0	0.846892	-1.61865	down
MSTRG.120214.2	0.09929	0.270649	0.112797	0.900415	2.3525	0.676289	0.041491	3.15979	up
MSTRG.120239.1	2.16277	1.88459	1.99316	1.62361	2.4173	1.4082	1	0.0433847	up
MSTRG.120239.2	1.48848	1.12788	0.930327	0.181101	0.735568	1.17965	0.889848	-0.553962	down
MSTRG.120239.5	0.032142	0.121598	0.101125	0.160726	0.056549	0	1	-0.0438547	down
MSTRG.120239.7	0.577197	0.473192	0.515361	0.447983	0.590003	0.234487	1	-0.109109	down
MSTRG.120241.1	0.212639	0.079654	0.129014	0.082696	0	0.054985	0.883245	-1.29503	down
MSTRG.120250.1	0.546405	0.300856	0.56915	0.245893	0.359822	0.414851	0.98993	-0.254259	down
MSTRG.120293.1	1.2994	0	0.877856	0	0.68056	0	0.874045	-1.50275	down
MSTRG.120294.1	5.45325	3.76205	5.80929	4.86169	4.31712	5.03333	1	0.136776	up
MSTRG.120295.1	0.465861	0.123404	0.352375	0.483732	0.042237	0.162474	1	-0.211487	down
MSTRG.120362.1	3.38537	4.53226	3.19863	4.37851	4.43674	4.78669	0.920742	0.488303	up
MSTRG.120362.2	2.39401	4.10114	3.23813	3.17179	2.39468	2.74596	1	-0.0257524	down
MSTRG.120362.3	2.13983	1.78784	2.20608	1.08406	1.81271	1.53831	0.987846	-0.265949	down
MSTRG.120362.5	0.768054	1.17169	1.05592	0.921086	1.04912	1.08513	0.995239	0.226109	up
MSTRG.120362.9	1.09535	0.863822	0.710756	1.31665	0.444181	0.888903	1	0.212872	up
MSTRG.120384.1	0.105756	0.38442	0.349726	0.019687	0.090794	0.058652	0.505194	-2.14483	down
MSTRG.120384.2	0.258775	0.096749	0.127416	0	0	0	0.0253113	#NAME?	down
MSTRG.12045.1	0.10641	0.286644	0.084619	0	0.050636	0.050863	0.511439	-2.08924	down
MSTRG.120453.1	3.34375	5.27047	8.54471	17.9091	11.1163	26.1353	0.0541024	1.90819	up
MSTRG.120453.2	1.38156	0.609858	1.86737	5.19787	2.88154	6.96483	0.052112	2.19766	up
MSTRG.120454.1	1.56522	2.34399	3.26078	0.892308	0.253127	0.786018	0.298467	-1.66012	down
MSTRG.12055.1	0.163461	0	0.037855	0	0.23852	0.023689	0.982458	0.728879	up
MSTRG.12058.1	0.982194	1.23405	0.724176	1.00481	0.651611	0.753027	1	-0.087948	down
MSTRG.12062.1	0.080225	0.847206	0	0.811561	3.2e-05	0	1	0.00315867	up
MSTRG.120620.1	0.112783	0.516186	0.118972	0	0	0	0.215137	#NAME?	down
MSTRG.120667.17	0.021373	0.29265	0.172705	0	0.011606	0	0.159075	-4.65035	down
MSTRG.120667.18	0.126057	0.234031	0.672703	0.209431	0.092519	0.356609	0.953852	-0.400696	down
MSTRG.120670.1	0.156715	0.385096	0.214346	0	0.027267	0.082434	0.27964	-2.54121	down
MSTRG.120670.3	4.51578	7.44261	13.4017	0.005225	1.34033	5.81082	0.290568	-1.59328	down
MSTRG.120675.1	0	0.164276	0.213913	0.08032	0.154292	0.39406	0.908427	0.959791	up
MSTRG.120675.2	0.186473	0	0.164242	0.281773	0.024968	0.313693	0.884762	1.09021	up
MSTRG.120675.3	0.234194	0.174033	0.429704	0.218601	0.114982	0.111093	0.937345	-0.669664	down
MSTRG.120684.1	1.10378	0.672926	0.902244	0.786662	0.685586	0.927123	1	0.0582252	up
MSTRG.120690.2	0.834547	1.43606	0.56039	0.001133	0	0	2.15235e-05	-8.08819	down
MSTRG.120690.4	0.055607	0.873995	0.849659	0.042923	0.056502	0	0.125354	-3.88023	down
MSTRG.120700.1	0.26741	0.714524	0.364719	0.25479	0.037548	0.174963	0.592236	-1.31065	down
MSTRG.120700.2	0.830768	0.904476	1.2151	0.834123	1.28374	0.866313	0.985416	0.213714	up
MSTRG.120701.1	0.314136	0.559655	0.61673	0.829954	1.03418	0.978767	0.631755	1.12578	up
MSTRG.120701.2	0	0.07176	0.201576	0	0.128013	0.184278	1	0.427441	up
MSTRG.120707.1	0.006801	0.072071	0	0.132055	0.179772	0.650339	0.277226	3.58487	up
MSTRG.120707.2	0.075931	0	0	0.145846	0	0.260012	0.672564	2.59582	up
MSTRG.120726.1	0.39669	0	0.164575	0.117882	0	0	0.799745	-1.9762	down
MSTRG.120726.2	0.119695	0.255219	0.19802	0.083293	0.262667	0.159575	1	-0.00122169	down
MSTRG.120726.3	0.44648	0.246326	0	0	0.047741	0	0.353827	-3.68179	down
MSTRG.120732.1	0.206187	0.175996	0.129389	0.190902	0.299959	0.134645	0.975738	0.483748	up
MSTRG.120745.1	1.84065	0.798022	1.22056	1.53759	1.31363	1.81692	0.961043	0.48841	up
MSTRG.120801.10	0.303746	0.146442	0	0.332192	0.019885	0.042683	1	0.0309567	up
MSTRG.120801.7	0.0522	0.086137	0.175128	0.114618	0.156918	0.310782	0.846892	1.09947	up
MSTRG.120801.8	0	0	0.122039	0.068513	0.167444	0.266265	0.436912	2.27832	up
MSTRG.12081.4	0.299616	0.202032	0.354595	0.329778	0.443548	0.123059	0.994285	0.248474	up
MSTRG.120830.1	0.906016	0.623659	0.809108	1.07425	1.44413	1.33164	0.784044	0.918646	up
MSTRG.120830.3	0.04585	0.045018	0.271906	0	0.109981	0	0.894049	-1.54922	down
MSTRG.120837.1	1.18612	1.17938	0.942061	1.00753	0.877679	0	0.976545	-0.620931	down
MSTRG.12084.1	0	0.49641	0.736264	0	0.133219	0	0.417975	-3.07489	down
MSTRG.12084.2	0	0.177989	0.123143	0.260925	0	0.149358	0.958057	0.664129	up
MSTRG.120862.1	0.202826	0.301081	0	0.033262	0.065658	0	0.772666	-1.98624	down
MSTRG.120866.2	0.324557	0.53898	0.321686	0	0.193277	0	0.139362	-2.50053	down
MSTRG.120867.1	0	0.240933	0.043009	0.186185	0	0.159268	0.995239	0.506403	up
MSTRG.12090.1	0.874916	1.19739	1.35328	0.701995	0.567264	1.23971	0.995239	-0.240085	down
MSTRG.12091.1	0	0.311269	0.24706	0	0	0.696246	1	0.578292	up
MSTRG.120961.2	0.013547	0.05993	0.051563	0.157816	0.051296	0.131387	0.649743	1.62034	up
MSTRG.120961.28	0.084995	0.948139	0.274514	4.38425	4.18184	2.93265	3.00245e-05	3.30071	up
MSTRG.120961.29	4.47525	4.74761	7.0135	0	0	0	2.71664e-24	#NAME?	down
MSTRG.120972.1	0.152239	0	0.331407	0.490339	0.225225	0.414763	0.806141	1.41818	up
MSTRG.120978.1	0.304547	0.445281	0.264417	0.237201	0.29999	0.184775	1	-0.313378	down
MSTRG.120993.2	0.148748	0.061487	0.186371	0.161982	0.12758	0.329754	0.943636	0.867883	up
MSTRG.121004.1	1.21634	1.88322	2.71641	1.92612	1.82571	2.23604	0.984059	0.254109	up
MSTRG.121004.3	0.265559	0.250776	0.563369	0.366665	0.477013	0.539338	0.946056	0.573513	up
MSTRG.121004.4	0.956625	0.681405	0.788514	1.7891	1.13567	0.942883	0.752885	0.882048	up
MSTRG.121006.2	0.844984	0.647392	0.620072	0	0.312865	0	0.188521	-2.6118	down
MSTRG.121007.1	0	0.061471	0.259174	0	0.075824	0	0.892488	-1.85858	down
MSTRG.121054.1	0.121842	0.212008	0.063526	0.370575	0.07063	0.166172	0.940641	0.809506	up
MSTRG.121054.2	0.392086	1.64395	1.75617	1.97789	0.79833	1.0053	1	0.204555	up
MSTRG.121055.1	0.06782	0.057111	0.035476	0.090439	0.189302	0.155478	0.757877	1.61627	up
MSTRG.121161.1	9.49774	14.1643	14.4292	17.1207	15.3659	18.7162	0.828573	0.632331	up
MSTRG.121168.1	0	0.096809	0	0.805299	0.525825	0.592553	0.0692832	4.4864	up
MSTRG.121172.2	0.224646	0.438762	0.625852	0.353336	0.464655	0.2199	1	-0.107224	down
MSTRG.121210.1	0.122109	0.413563	0.208977	0.140043	0	0	0.595219	-2.18771	down
MSTRG.121230.4	0.212643	0.067135	0	0	0.114253	0.07432	1	-0.353887	down
MSTRG.12125.4	0.577703	0.31735	0.356632	0.269797	0.256739	0.341623	0.981468	-0.314827	down
MSTRG.12125.5	0	0.032181	2.18044	0.029227	0.021837	0.036374	0.786924	-4.13923	down
MSTRG.12125.6	5.28533	0.219786	0.268243	2.07945	2.65206	1.15472	1	0.23138	up
MSTRG.12125.9	1.76563	1.81102	1.83746	0.839112	1.01271	1.36545	0.886537	-0.545054	down
MSTRG.12126.1	0.177544	0.068112	0.247781	0	0.050358	0	0.530887	-2.92631	down
MSTRG.12127.1	4.02824	3.52269	3.10434	2.14136	2.59692	0.018446	0.852977	-0.981579	down
MSTRG.121441.1	0.908046	0.265715	0.324638	0.426769	0.722502	0.234133	1	0.0560673	up
MSTRG.121517.1	0.563698	0.253699	0.34841	0.36114	0.229285	0.320132	1	-0.144758	down
MSTRG.121521.1	0.163749	0.10739	0.188378	0.042498	0.040839	0	0.600895	-2.25712	down
MSTRG.121569.1	0.103192	0.391997	0.023765	0.163727	0.368314	0.140787	0.970518	0.504698	up
MSTRG.121572.1	0.657605	0.660513	0.631251	0.439884	0.520672	0.598755	1	-0.113495	down
MSTRG.121607.1	0.159202	0.16176	0.321739	0.116201	0.08231	0.300538	1	-0.0735079	down
MSTRG.121648.1	0.092858	0.071402	0	0.126733	0	0.126398	0.981133	0.789377	up
MSTRG.121718.1	0.567205	0.513016	0.575079	1.00467	0.96379	1.4576	0.633231	1.25559	up
MSTRG.121718.2	0.12193	0	0.376685	0.363683	0.812935	0.416662	0.439044	1.87936	up
MSTRG.121738.1	0.236536	0.082971	0	0	0	0.087495	0.810758	-1.90036	down
MSTRG.121751.1	0.196994	0	0.193614	0.108496	0	0	0.88018	-1.60349	down
MSTRG.121761.2	0.507873	0.183848	0.457455	0.062666	0.318044	0.17042	0.889129	-0.879981	down
MSTRG.121838.1	0.33304	0.219226	0.753269	0.075939	0.053645	0	0.119504	-3.04526	down
MSTRG.121838.2	0.048438	0.238288	0.118877	0	0.112886	0.077584	0.946056	-0.85922	down
MSTRG.121857.1	0.717933	0.157224	0.582402	0.08633	0.311214	0.076205	0.659845	-1.41068	down
MSTRG.121857.4	0.049183	0	0	0	0.216062	0.059969	0.789431	2.36248	up
MSTRG.121857.5	0.052641	0	0.164975	0.1365	0.136381	0	0.970971	0.585654	up
MSTRG.12189.1	0.63354	0.743788	0.775737	0.752684	0.439875	1.27778	0.994285	0.436988	up
MSTRG.121899.8	0.666823	0.735312	0.704702	0.674426	0.426873	0.484755	1	-0.195727	down
MSTRG.121957.4	0.380553	0.438563	0.484203	0.13251	0.574458	0.127935	0.994285	-0.465424	down
MSTRG.121957.6	0.235868	0.393035	0.058717	0	0.107397	0.033516	0.728334	-2.16775	down
MSTRG.121962.1	0.689561	0.292782	0.448233	0.370142	0.376596	0.882997	1	0.426953	up
MSTRG.121964.1	0.341909	0.402195	0.246194	0.147917	0.135621	0.223729	0.946056	-0.688542	down
MSTRG.121965.6	0.988961	1.07144	0.761095	0.940852	3.22147	0.911573	0.828573	1.00783	up
MSTRG.121973.1	0	0	0.026993	0.175595	0.15826	0	0.223233	3.65927	up
MSTRG.121973.2	0	0	0.345423	0.653834	0.310483	0	0.814522	1.73708	up
MSTRG.121973.6	0.477639	0.43257	0.526414	0.646064	0.587472	0.973814	0.849475	0.829981	up
MSTRG.121977.1	0.405341	0.212152	0.252834	0.03974	0.062461	0.064615	0.432993	-2.10889	down
MSTRG.122001.1	0	0.519159	0	0.113719	0	0.154124	0.995816	-0.679313	down
MSTRG.122005.1	0.248781	0.192833	0.265656	0.064011	0.167521	0	0.786924	-1.44075	down
MSTRG.122018.3	0.171509	0.153946	0.851094	0	0.826482	1.92215	0.895487	1.45427	up
MSTRG.122019.1	0.161691	0.114613	0	0.151694	0.094699	0.083677	1	0.33221	up
MSTRG.122088.1	0.170023	0.511894	0.019508	0	0	0	0.0537743	#NAME?	down
MSTRG.122128.1	15.1865	13.0129	12.4542	5.86203	7.22706	5.46563	0.579998	-0.934181	down
MSTRG.122142.1	0.639221	0.673833	1.3256	0.880765	0.980164	0.478082	1	0.00188346	up
MSTRG.122145.1	0.533808	0.333686	0.546549	0.262463	0.396865	0.530022	1	-0.0310773	down
MSTRG.122166.1	0.56049	0.501892	0.40839	1.0224	0.976727	0.207014	0.854808	0.765988	up
MSTRG.122166.2	0	0	0.098692	0	0.194649	0.101608	0.810251	1.76966	up
MSTRG.122166.3	0.117799	0.052389	0.013044	0.251014	0.111905	0.287904	0.513619	2.04217	up
MSTRG.122177.1	0.160508	0.058731	0.154937	0.058132	0.170629	0.067009	1	-0.130485	down
MSTRG.122177.2	0.385275	0	0.321671	0.27663	0.019795	0.160947	0.979371	-0.356332	down
MSTRG.122177.3	0.085258	0.096927	0.225142	0.129194	0.114084	0.086319	1	-0.0697248	down
MSTRG.122177.4	0.086734	0.155485	0.020533	0.236142	0.091445	0.060953	0.960769	0.667814	up
MSTRG.122179.3	0.393335	0.325576	0.666039	0.080738	0.315216	0.362939	0.883245	-0.661353	down
MSTRG.12218.1	0.334628	0.219221	0.286605	0.097928	0.294581	0.200473	1	-0.27221	down
MSTRG.122206.45	9.47107	15.9528	12.944	4.65905	2.49413	4.19622	0.0952458	-1.54618	down
MSTRG.122233.1	0.074014	0.132355	0	0	0	0.025746	0.533904	-2.69478	down
MSTRG.122275.17	0	0	0	0.066839	0.204944	0.168056	0.00239382	Inf	up
MSTRG.122275.28	0.051932	0.089939	0.112787	0.073293	0.12924	0.066677	0.995239	0.263478	up
MSTRG.122277.1	0.479371	0.607801	0.674409	0.522664	0.223423	0.07776	0.846892	-0.889555	down
MSTRG.122278.1	0	0.151091	0.341704	0.339539	0.220829	0.158155	0.970971	0.728889	up
MSTRG.122279.1	0.606358	0.859251	0.858384	0.906408	0.761798	0.314413	1	-0.0317548	down
MSTRG.122281.1	0.200138	0	0.206884	0.077912	0.039501	0	0.907559	-1.35159	down
MSTRG.12230.1	0.095511	0.036006	0.034364	0.157928	0.064247	0	0.995939	0.542814	up
MSTRG.122314.1	0.208788	0.321668	0.303867	0.041866	0.189127	0.038079	0.757877	-1.44595	down
MSTRG.122314.11	0.060577	0.161178	0	0.102205	0.039802	0.064965	1	0.147421	up
MSTRG.122314.17	1.08725	1.07081	1.16035	0.755742	0.781163	0.759998	0.980076	-0.323991	down
MSTRG.122314.8	0.778862	0.980357	1.24173	1.46806	1.64286	1.17681	0.856227	0.71114	up
MSTRG.122314.9	0.640417	1.14766	1.14908	0.013642	0.029706	0.03742	7.75749e-06	-4.89232	down
MSTRG.122315.1	0.052678	0.137543	0.174131	0.200235	0.016703	0	0.992709	-0.655261	down
MSTRG.122317.1	3.86789	2.09841	3.02855	1.74943	2.92475	1.91421	0.982012	-0.251211	down
MSTRG.122317.2	1.40158	1.04667	1.15254	0.948072	1.08286	1.26005	1	0.0776442	up
MSTRG.122335.18	0.144945	0.358541	0.112519	0.18145	0.126878	0.117609	1	-0.332585	down
MSTRG.122344.7	0	0.429464	0.13015	0	0.254427	0	0.982012	-1.03604	down
MSTRG.122344.8	0.357509	0.556168	0.147031	0	0.141473	0.337674	0.828573	-0.961965	down
MSTRG.12236.3	0.973901	0.983702	0.778631	0.746482	0.651371	0.534963	0.982972	-0.302038	down
MSTRG.122364.1	0.163207	0	0	0.062602	0.084262	0.277744	0.876652	1.54218	up
MSTRG.12237.1	0.057797	0	0.063993	0.122371	0.265173	0	0.888686	1.45841	up
MSTRG.122382.1	0.019976	0.146242	0.092983	0.212885	0.039374	0.071768	0.982972	0.454834	up
MSTRG.122458.3	0.071074	0.055135	0	0.246916	0	0.063523	0.92296	1.3593	up
MSTRG.12246.1	4.35327	4.64679	5.77064	2.66751	2.8125	2.43324	0.822682	-0.694712	down
MSTRG.122502.1	0.40161	0.441774	0.434178	0	0.016429	0	0.00287672	-6.15414	down
MSTRG.122511.1	0.239911	0	0.04483	0	0.167805	0	1	-0.735627	down
MSTRG.122518.1	0.216431	0	0.201189	0	0.069233	0	0.72454	-2.28521	down
MSTRG.122529.6	0.018179	0.024797	0.451039	0.011239	0.003274	0	0.633231	-4.80378	down
MSTRG.122540.3	0.515681	0.621484	0.637648	0.265738	0.270247	0.066474	0.750922	-1.35344	down
MSTRG.122623.1	0.187213	0	0.160099	0.241995	0.120859	0.047995	0.994485	0.534814	up
MSTRG.122708.1	0.278432	0	0	0	0.039012	0.103017	0.982972	-0.743648	down
MSTRG.122722.1	2.86218	1.82344	2.27263	2.48337	2.47648	2.8809	0.953072	0.382832	up
MSTRG.122723.1	0.239211	0.223086	0	0	0.043946	0	0.701325	-2.80101	down
MSTRG.122726.1	0	0.100169	0	2.59895	3.83603	3.89869	2.12781e-14	6.81308	up
MSTRG.122729.1	0.012506	0.05015	0.032713	2.86617	2.73126	3.08253	4.16385e-10	6.6928	up
MSTRG.122774.1	0.828702	0.998946	0.564647	1.03255	1.07035	1.65406	0.874394	0.853195	up
MSTRG.122774.2	0.208416	0.001346	0.136059	0.301074	0.000513	0.266856	0.941347	0.942598	up
MSTRG.122774.3	0	0.039604	0	0.213258	0.105422	0	0.503892	3.02203	up
MSTRG.122796.1	0.103093	0.251387	0.100089	0.154205	0.096739	0.208945	1	0.274545	up
MSTRG.122796.3	0.288613	0	0.071429	0.165195	0.004039	0	0.980024	-0.822165	down
MSTRG.122813.1	0.151189	0.179038	0.217658	0.267198	0.257319	0.2348	0.939323	0.680864	up
MSTRG.122821.1	0.074972	0.114996	0.598831	0	0	0	0.219379	#NAME?	down
MSTRG.12286.1	0.224509	0.26828	0.249133	0	0	0	0.10998	#NAME?	down
MSTRG.122878.1	0.175428	0.110223	0.120975	0	0.496518	0	0.998116	0.355962	up
MSTRG.122885.1	0.080261	0	0.204455	0	0.050428	0.032681	0.867831	-1.70465	down
MSTRG.122892.2	0.063614	0.030737	0.029969	0.111492	0.10337	0.432593	0.565896	2.36034	up
MSTRG.122892.3	0	0.112039	0.136635	0	0	0.344287	1	0.657217	up
MSTRG.122892.4	0.054271	0.256145	0.026688	0.104128	0.106676	0.044251	1	-0.217663	down
MSTRG.122892.5	0.115178	0.280427	0.167408	0.311384	0	0.147158	1	-0.0454793	down
MSTRG.122947.1	0.002581	0.202955	0.010361	0.038093	0.102033	0	1	-0.59331	down
MSTRG.122986.1	15.1155	44.2333	37.2088	28.547	22.8342	18.6229	0.988143	-0.267326	down
MSTRG.122987.1	0.195337	0.446825	0.469511	0.27435	0.090633	0.381657	0.984894	-0.33535	down
MSTRG.123025.4	2.06395	1.18997	1.33349	0.811077	0.088717	0.289187	0.370176	-1.69753	down
MSTRG.12303.1	0	0	0	0.205955	0.188272	0.054759	0.0188763	Inf	up
MSTRG.123035.1	0.36309	0.361291	0.407848	0.286853	0.355602	0.182094	1	-0.262936	down
MSTRG.123036.1	0.016878	0.063643	0.114631	0.50897	0.543229	0.279654	0.0596134	2.96547	up
MSTRG.123037.1	0.179834	0.277793	0.386608	0.173649	0.546167	0.043975	1	0.018486	up
MSTRG.123037.4	0.14811	0.094471	0.130529	0.060518	0.266731	0.006303	1	-0.0151887	down
MSTRG.123037.6	0.088542	0.423116	0.545355	0.396551	0.439876	0.18288	0.999229	0.137189	up
MSTRG.123037.7	0.461363	0	0.984892	0.383219	1.14563	0	0.996953	0.27056	up
MSTRG.123037.8	0.19763	0.44883	0.699575	0.529535	0.844197	0.340861	0.889323	0.542295	up
MSTRG.123037.9	0.274833	0.169655	0.113424	0.100227	0.363656	0.016216	1	-0.0721395	down
MSTRG.123041.1	0.059667	0.223992	0.132912	0.127039	0.270613	0.178428	0.933658	0.641188	up
MSTRG.123041.2	0.114034	0	1e-06	0.007163	0.18327	0	0.977893	0.858706	up
MSTRG.123041.3	0.026253	0.019794	0.014977	0.265527	0.052645	0.223594	0.151506	3.15014	up
MSTRG.123041.5	0.152504	0	0.215272	0	0.132215	0	0.933658	-1.21635	down
MSTRG.123049.1	0.022721	0.054442	0.016885	0.079149	0.328059	0.063856	0.629041	2.07646	up
MSTRG.123075.1	0.246899	0.074584	0.011644	0	0.048485	0	0.730915	-2.44848	down
MSTRG.123077.1	0.986027	0.606748	0.565672	0.39701	0.384771	0.274525	0.895487	-0.824425	down
MSTRG.123121.1	0	0	0.158958	0.184517	0.247115	0	0.8841	1.40066	up
MSTRG.123170.11	0.325899	1.00403	0.946821	0.583764	0.907734	0.154485	1	-0.297814	down
MSTRG.123170.3	0	13.3448	0	0.019501	0	1.0633	0.845259	-3.43399	down
MSTRG.123170.9	0	0	6.09411	3.08594	2.95366	0	1	0.213112	up
MSTRG.12325.1	0.171515	0.087697	0	0.251656	0	0	1	0.127467	up
MSTRG.123278.2	1.14913	0.719773	1.04386	0.499472	0.593796	0.371269	0.848841	-0.789256	down
MSTRG.123292.1	0.109583	0.200497	0	0.235145	0.158164	0	0.99988	0.339398	up
MSTRG.123300.1	0.344163	0.570098	0.178857	0.350706	1.09042	0.537494	0.863939	0.984994	up
MSTRG.123300.2	0.308008	0	0.719926	0.396322	0	0	0.946056	-1.09957	down
MSTRG.123310.1	0.412949	0.312493	0.483772	0.136524	0.38839	0.298815	0.999229	-0.322325	down
MSTRG.123311.1	0.097357	0.247934	0.320548	0.201344	0.326307	0.150448	1	0.213026	up
MSTRG.123341.1	0	0	0	0.029859	0.166825	0.415508	0.139648	Inf	up
MSTRG.12335.1	1.57902	1.38439	1.36476	1.17699	1.4995	1.05963	1	-0.0176846	down
MSTRG.123360.1	0.222245	0.314787	0.393314	0.017831	0.077499	0.170279	0.775127	-1.45165	down
MSTRG.123360.2	0.468718	0.319711	0.257412	0.36604	0.245133	0.112558	1	-0.318984	down
MSTRG.123402.2	0.643428	0	0.048858	0.041111	0.174163	0	0.953072	-1.44732	down
MSTRG.123402.3	0.541588	8.7e-05	0.36292	0	0	0.054352	0.206091	-3.55125	down
MSTRG.123411.1	0.219552	0.193032	0.241568	0	0.348928	0	0.970925	-0.789112	down
MSTRG.123476.3	0.245208	0.324272	0.406718	0.10444	0.192034	0.235531	0.921027	-0.659395	down
MSTRG.12348.1	0.165979	0.347608	0.142915	0.070947	0.549302	0.365927	0.936291	0.74638	up
MSTRG.123481.2	0.097864	0.281677	0.310685	0	0	0	0.00948408	#NAME?	down
MSTRG.123499.2	0.636523	0.239996	0	0.063571	0.04923	0.115962	0.796601	-1.63125	down
MSTRG.123503.1	0.156808	0.277947	0.106335	0.329074	0.18026	0	1	0.00989312	up
MSTRG.123529.1	1.31408	1.06378	0.815654	0.258661	0.416796	0.380275	0.606355	-1.37383	down
MSTRG.123529.2	0.101596	0.203155	0.293954	0.127583	0.392819	0	1	-0.0167639	down
MSTRG.123541.1	0.14363	0.327401	0.322573	0.04339	0.148458	0	0.70753	-1.94151	down
MSTRG.123593.2	4.66369	8.65254	0	7.0669	6.25685	6.38881	0.794171	0.739809	up
MSTRG.123623.21	0.089014	0.15234	0.085551	0.045799	0.043282	0.056544	0.918578	-0.908389	down
MSTRG.123623.22	1.85742	3.46379	2.83676	1.52892	1.45026	1.47695	0.806305	-0.673029	down
MSTRG.123623.25	0.083309	0.158357	0.123883	0.059607	0.052318	0.067703	0.923297	-0.812553	down
MSTRG.123623.28	1.21746	1.36285	1.30541	1.23629	0.296495	0.688673	0.873701	-0.581137	down
MSTRG.123623.32	0.590146	1.48923	0.731661	0.231201	0.198012	0.254333	0.19928	-1.83718	down
MSTRG.123627.16	0.246403	0.105173	0.268693	0.155707	0.136014	0.121343	0.994285	-0.361351	down
MSTRG.123650.1	3.62677	4.35734	2.62563	1.23195	1.18833	1.31743	0.37479	-1.30324	down
MSTRG.123650.2	1.25066	2.27413	2.56865	0.811659	0.763064	0.885094	0.626732	-1.09767	down
MSTRG.123650.3	0.509081	0.561347	0.081022	0.069807	0.310376	0.40185	0.98455	-0.361094	down
MSTRG.123651.1	0.06769	0	0.191166	0	0.107986	0	0.97855	-0.997745	down
MSTRG.123654.2	0.524766	0.495109	0.433371	0.539143	0.604103	0.278663	0.998116	0.159401	up
MSTRG.123654.3	0.112307	0.239578	0.207616	0	0.299472	0.238871	1	0.126194	up
MSTRG.123654.4	0.207781	0	0.430627	0.53823	0.5165	0	0.883245	0.931302	up
MSTRG.123654.5	0.390954	0.013155	0	0.071353	0.122756	0.026826	0.994285	-0.646097	down
MSTRG.123668.11	0.435294	0.017505	0.288788	0.27026	0.160924	0.042214	0.98455	-0.421846	down
MSTRG.123668.13	0	0.137818	0.119042	0.609996	0	0	0.946056	1.43733	up
MSTRG.123668.14	0.713975	0.390278	0.091203	0.325258	0.155449	0.209465	0.950316	-0.578695	down
MSTRG.123668.15	0.456421	0.625403	0.52965	0.154455	0.127019	0.268204	0.727577	-1.27903	down
MSTRG.123668.9	0.078333	0.351804	0.141097	0	0	0.039592	0.121183	-3.58353	down
MSTRG.123675.1	0.364521	0.307129	0.362225	0.396993	0	0.30969	0.98253	-0.313114	down
MSTRG.123675.2	0.621289	0.399457	0.171763	0.218943	0.29928	0.051303	0.918897	-0.885956	down
MSTRG.123675.5	0.086402	0.131968	0.03074	0.214574	0.036429	0.052898	0.974378	0.489157	up
MSTRG.123680.1	1.09647	0.840117	1.17269	0.427242	0.794199	0.75932	0.96332	-0.452014	down
MSTRG.123696.1	0.124284	0.105655	0.145168	0.273462	0.005549	0.080992	1	0.356399	up
MSTRG.12375.1	0.25542	0.141188	0.102965	0.114425	0.086534	0	0.933658	-1.14522	down
MSTRG.123807.1	0.037742	0.407853	0.069593	0.036867	0	0	0.757877	-3.09695	down
MSTRG.123841.1	0.63615	0.675534	0.637682	0.037308	0	0	0.0141656	-5.4614	down
MSTRG.123885.1	0.759649	0.270565	0.51262	1.41804	1.71394	1.20707	0.311574	1.69	up
MSTRG.123885.2	0.714741	0.850292	1.12051	0.749415	1.23809	1.39301	0.953072	0.530983	up
MSTRG.123929.1	0.088245	0.022533	0.057269	0.077786	0.088296	0.20906	0.88018	1.32732	up
MSTRG.123934.1	0.104915	0.264597	0.142889	0.077031	0.105465	0.130621	1	-0.420841	down
MSTRG.123937.3	0.365631	0.144131	0.071317	0.059671	0.04409	0	0.443531	-2.28565	down
MSTRG.123951.1	0.100365	0	0	0.421469	0.737748	0.644873	0.0218481	4.34994	up
MSTRG.123965.1	0	0.048941	0	0.79548	0.10072	0.055559	0.54858	4.16484	up
MSTRG.123971.1	0.269671	0.203323	0.040912	0	0	0	0.128532	#NAME?	down
MSTRG.123984.14	0.432049	0.169737	0.413225	0.100115	0.202397	0.365558	0.970518	-0.366837	down
MSTRG.123984.15	0.053625	0.041758	0.108115	0.177838	0.159047	0.14339	0.771443	1.43533	up
MSTRG.124010.11	0.278804	0.366518	0.255079	0.16281	0.170718	0.090398	0.933658	-0.868769	down
MSTRG.124010.13	0.553428	0.108523	0.279728	0.105603	0.403528	0.154103	0.99988	-0.32795	down
MSTRG.124010.14	0.155467	0.065221	0.110317	0.055438	0.124513	0.288867	0.975738	0.725281	up
MSTRG.124010.2	1.50744	1.35773	1.53479	1.53261	2.24484	1.81612	0.933658	0.544032	up
MSTRG.124010.7	0.368984	0.070173	0.218101	0.411958	0.273794	0.597438	0.86377	1.17978	up
MSTRG.124010.8	0.145568	0.146596	0.150072	0.080884	0.160962	0.255922	0.998116	0.393121	up
MSTRG.124034.1	2.28194	1.30598	0.909714	0.698692	1.25605	2.25751	1	0.109201	up
MSTRG.124043.1	0	0	0	0.238777	0.25301	0.056671	0.0692832	Inf	up
MSTRG.124053.1	0.484403	0.148194	0.058984	0.309339	0.275477	0.378428	0.954666	0.685032	up
MSTRG.124064.1	15.1731	20.5453	18.5524	11.4806	9.35793	8.0503	0.799449	-0.707675	down
MSTRG.124065.1	0.195636	0.086668	0.312071	0.076389	0.168319	0.050791	0.98455	-0.737263	down
MSTRG.124076.1	8.56952	6.19749	7.07142	1.19009	1.53264	0.648066	0.00783568	-2.49817	down
MSTRG.124084.1	0.100761	0.73528	0.286414	0.224702	0	0.097276	0.799745	-1.57066	down
MSTRG.124088.1	2.88069	0.71355	0.807363	2.91094	1.49786	5.42808	0.670553	1.38645	up
MSTRG.124088.2	0.164674	0.318036	0	2.20148	0.137841	0	0.863939	2.45816	up
MSTRG.124089.1	0.078261	0.396996	0.211867	0.305564	0.105603	0.087966	1	-0.298107	down
MSTRG.124115.1	1.46695	0.541635	1.10473	0.855922	1.34279	1.28938	0.982458	0.376282	up
MSTRG.124115.2	0.695509	0.217899	0.177704	0.664285	0.267463	0.469654	0.961043	0.589921	up
MSTRG.124115.3	0.187069	0	0.001018	0.001513	0.059961	0.150696	1	0.410483	up
MSTRG.124115.4	0	0.249377	0	0	0.008931	0.276231	1	0.414032	up
MSTRG.124115.6	0.440808	0.528917	0.71824	0.168167	0.55331	0.030076	0.846892	-1.0048	down
MSTRG.124173.2	0.043039	0.321472	0.020156	0	0	0	0.441157	#NAME?	down
MSTRG.124181.1	5.53774	5.26373	5.43661	5.96513	6.37311	7.96126	0.899023	0.528807	up
MSTRG.124190.1	0.327746	1.44644	2.21425	1.59106	9.68446	2.14132	0.638116	1.90009	up
MSTRG.124190.2	2.90143	1.83444	1.08295	0.61125	0	0.215897	0.103	-2.55409	down
MSTRG.124241.1	0.445819	0.797655	0.921236	0.990267	0.735864	0.445894	1	0.210247	up
MSTRG.124257.2	0.160894	0.724433	0.459504	0.061519	0.409338	0.223603	0.947727	-0.786014	down
MSTRG.124271.1	0.568934	0.916452	0.543141	0.596214	0.694924	0.758703	1	0.209284	up
MSTRG.124271.2	1.44466	0.889943	1.01553	1.12092	1.24853	1.11778	1	0.265129	up
MSTRG.124272.1	0.974332	0.564365	0.359144	0.564562	0.958422	0.764603	0.964391	0.458537	up
MSTRG.124272.2	0.567822	0.69105	0.508692	0.569082	0.392758	0.492032	1	-0.0727924	down
MSTRG.124287.1	0.125644	0.266654	1.24552	2.37102	1.77211	0.76095	0.204026	1.79488	up
MSTRG.124287.2	0.022585	0.117505	0.176478	0.932078	0.563175	0.369731	0.062458	2.71751	up
MSTRG.124289.1	9.19126	15.6425	10.3702	3.11796	6.71187	3.50066	0.397677	-1.22468	down
MSTRG.124289.2	3.55992	3.5602	3.84304	2.70138	3.70177	3.2031	1	0.00840651	up
MSTRG.124290.1	0.228136	0.08488	0.130417	0	0	0	0.199734	#NAME?	down
MSTRG.124296.1	0.292689	0.120017	0.263095	0	0.061114	0	0.372673	-3.3027	down
MSTRG.124360.1	2.04339	0.959076	0.873147	0.542193	0.658569	0.393089	0.807855	-1.06498	down
MSTRG.124360.2	1.25765	0.661115	0.408147	0.262605	0.159767	0.440893	0.745131	-1.18376	down
MSTRG.12443.1	1.88901	1.61522	1.27277	1.63748	1.97183	2.64184	0.920742	0.593504	up
MSTRG.124434.1	1.9339	2.28646	2.21463	1.88855	1.42095	0.911609	0.971574	-0.405374	down
MSTRG.124434.2	0.234372	0	0.195412	0	0.155311	0	0.920742	-1.26162	down
MSTRG.124434.4	0	0.359904	0.050149	0.138207	0	0	0.963247	-1.39405	down
MSTRG.124434.7	0	0.1333	0.224195	0.1886	0.125801	0	1	0.0105175	up
MSTRG.124545.1	1.84474	1.65789	6.71887	1.48646	1.52392	3.84826	0.962379	-0.338774	down
MSTRG.124545.10	0.151469	0.112648	0.557058	0.134512	0.104985	0.672399	1	0.401805	up
MSTRG.124545.11	1.19195	1.91912	0.093536	0.837221	0.233748	0.247922	0.883245	-1.06222	down
MSTRG.124545.12	2.25256	0	0	0	1.76064	0.631235	1	0.268911	up
MSTRG.124545.13	0.176068	0	0	0	0.134968	0.285323	0.922172	1.50713	up
MSTRG.124545.14	0.211376	0	0	0	0.483456	0.755911	0.578852	2.70126	up
MSTRG.124545.15	0.151377	0.451099	0.695879	0	0.176514	0.082746	0.521878	-2.04206	down
MSTRG.124545.16	0.152624	0.422399	0.694674	0	0.1142	0.210669	0.591371	-1.71327	down
MSTRG.124545.17	0.929944	0.234717	0.101598	1.52967	1.53287	0.735512	0.35638	1.76392	up
MSTRG.124545.18	2.36643	3.09671	0.652076	2.18669	2.3578	0.437015	1	-0.13179	down
MSTRG.124545.2	1.9155	1.80206	0.185369	1.48507	0.491434	2.48583	0.988648	0.400992	up
MSTRG.124545.3	0.586667	1.03203	3.18183	0	0.392374	0.159098	0.30586	-2.91439	down
MSTRG.124545.4	0.26547	0	0	0	0.654742	3.90947	0.664833	4.34034	up
MSTRG.124545.5	1.243	1.6666	1.31913	1.82725	1.87983	0.842118	0.970518	0.291273	up
MSTRG.124545.6	0.205515	0.155592	2.93134	0.259034	0.212665	1.26328	0.965348	-0.657108	down
MSTRG.124545.7	1.28397	1.05151	0.646639	0.7506	0.439066	0.425611	0.937345	-0.666912	down
MSTRG.124545.8	0.616006	0.345647	0.774925	0.602871	0.19668	1.08245	1	0.347053	up
MSTRG.124545.9	0.172336	0	0	0	0.144622	0.984704	0.854063	2.92827	up
MSTRG.124546.2	0.024259	0.022142	0.019585	0.08043	0.451632	0.09412	0.380638	3.21912	up
MSTRG.124548.1	4.97088	5.81206	5.35285	3.94997	4.57631	3.81966	0.995939	-0.189964	down
MSTRG.124549.1	1.01697	1.5131	1.01673	1.04084	1.42823	1.17388	0.995239	0.224325	up
MSTRG.124549.2	0.094665	0.162974	0.362577	0.226469	0.183542	0.154264	1	0.129784	up
MSTRG.12459.1	3.70863	3.03746	2.15673	3.34613	3.47774	1.46707	1	0.0857798	up
MSTRG.12459.2	0	0.409262	2.61654	0	0	1.982	0.988259	-0.335841	down
MSTRG.12459.3	0.284664	3.13505	3.92113	0.659876	0.353838	2.9068	0.911893	-0.67146	down
MSTRG.124609.1	2.15374	1.18436	1.2168	1.3776	1.68295	2.09264	0.982012	0.37967	up
MSTRG.124609.2	0.347338	0.057343	0.301643	0.163781	0.080665	0.256376	0.99865	-0.224285	down
MSTRG.124676.1	0.318356	0.324039	0.250119	0.146791	0.062218	0.3495	0.973514	-0.45529	down
MSTRG.124679.1	0.626743	0.3209	0.141644	0.089677	0.196535	0.209	0.935599	-0.855283	down
MSTRG.124702.6	0.086417	0.041552	0	0.199997	0.137827	0	0.745131	1.57849	up
MSTRG.124702.9	0.308191	0	0	0.662106	0.389014	0	0.728975	1.96114	up
MSTRG.124743.3	0.254711	0.339876	0.339019	0.112055	0.16105	0	0.718021	-1.59157	down
MSTRG.124743.4	1.01848	0.81905	0.727495	0.572302	0.505044	0.916274	0.995939	-0.149452	down
MSTRG.124743.5	0.150043	0.269527	0.254191	0.233541	0.216071	0.210643	1	0.151576	up
MSTRG.124743.8	0.126469	0.145689	0.524061	0	0.177585	0	0.674286	-2.03639	down
MSTRG.124760.1	0.109067	0.059789	0.092745	0.030099	0.032844	0.022423	0.828573	-1.34803	down
MSTRG.124760.2	0.713283	0.983438	0.947457	0.626075	0.635785	0.491284	0.964938	-0.394207	down
MSTRG.124760.3	0.405386	0.469132	0.67957	0.349497	0.188269	0.246989	0.886702	-0.762856	down
MSTRG.124760.4	0.661231	0.644916	0.681405	0.550063	0.490516	0.590963	1	-0.0706959	down
MSTRG.124768.1	0.36867	0.162044	0.135464	0.231928	0.301233	0.058594	1	0.0146859	up
MSTRG.124836.1	10.0627	7.47578	8.11624	5.93992	7.72862	6.09012	0.998294	-0.176496	down
MSTRG.124843.2	0.081741	0	0	0	0.029136	0.158097	0.976545	1.42416	up
MSTRG.124910.1	0	3.0905	0.212977	0.056452	1.66037	0	1	-0.861749	down
MSTRG.124910.2	3.13778	0.008089	3.33395	0	0	1.25658	0.467297	-2.09142	down
MSTRG.124924.1	0.467395	0.50899	0.496173	0.590743	0.79615	0.486474	0.953072	0.521571	up
MSTRG.124932.1	1.34031	1.1776	0.548925	0.322985	0.264087	0.203098	0.379766	-1.73801	down
MSTRG.124932.2	0.858617	0.104532	1.33874	0.42655	1.04522	0.617795	1	0.078463	up
MSTRG.124948.2	0.333725	0.257314	0.289509	0.053738	0.061656	0.094393	0.265908	-1.84914	down
MSTRG.124954.1	0.062681	0.025366	0.012992	0.047457	0	0.209071	0.979813	1.15848	up
MSTRG.124958.1	0.388494	0	0.102465	0.006009	0.021338	0.016431	0.7245	-2.77995	down
MSTRG.124963.1	3.19737	1.51664	2.88776	1.1721	0.789605	1.32082	0.729214	-0.985252	down
MSTRG.124963.2	1.52624	0.846641	0.811411	0.53616	0.943506	0.444472	0.969536	-0.525151	down
MSTRG.124963.3	0.236755	0	0.223984	0.057707	0.415158	0.157695	0.970518	0.679488	up
MSTRG.125006.1	0	0.03662	0.259056	0.04154	0.022937	0	0.908628	-1.87824	down
MSTRG.12501.2	1.88652	1.31676	1.59882	1.68632	1.00451	0.630106	0.98455	-0.319266	down
MSTRG.125157.1	0.282545	0.242695	0.605756	0.48572	0.410305	0.142716	1	0.0838147	up
MSTRG.125157.10	0	0	0.168592	0.287402	0.31305	0.69962	0.0719732	3.20478	up
MSTRG.125157.11	0.17411	0.158786	0.134574	0.092779	0.116414	0.498507	0.953072	0.823005	up
MSTRG.125157.4	0.036933	0.336092	0	0	0.189696	0.292194	0.985416	0.531535	up
MSTRG.125192.1	0.60866	0.905787	0.957768	0.247746	0.682712	0	0.766397	-1.25837	down
MSTRG.125217.1	0.303058	0	0	0	0.074794	0.12216	1	-0.231684	down
MSTRG.125228.1	1.09735	2.01726	1.49436	1.78638	1.75128	1.66287	0.955269	0.36817	up
MSTRG.125228.2	0.527561	0.435693	0.153521	0.409259	0.756753	0.382816	0.909388	0.646921	up
MSTRG.125228.5	1.02088	0.925849	1.0324	1.01821	1.07451	1.62477	0.932863	0.528533	up
MSTRG.125229.1	0	0.191254	0.174926	0	0.082221	0	0.899829	-2.0208	down
MSTRG.12526.1	3.95575	3.99863	2.63394	1.90949	3.32709	2.02718	0.970925	-0.35983	down
MSTRG.12526.3	1.18228	1.43569	2.19095	0.824237	0.79788	0.772336	0.845569	-0.797584	down
MSTRG.12526.7	2.81756	3.89413	3.39829	4.47231	5.46191	3.22684	0.867497	0.56943	up
MSTRG.12526.8	2.15895	6.77757	3.88594	2.56034	3.38822	2.87324	0.971837	-0.356397	down
MSTRG.125270.3	0.208705	0.025638	0.200422	0.095446	0.040328	0.043028	0.889132	-0.996604	down
MSTRG.125270.4	0.142885	0.012185	0.105524	0.137594	0.06125	0.099183	0.992259	0.424926	up
MSTRG.125270.6	0.017035	0.036435	0.053264	0.104275	0.019388	0.022885	0.970518	0.619834	up
MSTRG.125270.7	0.088515	0.175878	0.130893	0.225119	0.054208	0.132439	1	0.286102	up
MSTRG.125270.8	0.09102	0.290064	0.282225	0.106142	0.152817	0.079076	0.935599	-0.755848	down
MSTRG.125348.1	0.495773	0.307577	0.470636	0.502141	0.352644	0.418636	1	0.212983	up
MSTRG.125365.1	0.210643	0	0.104551	0.071248	0.298818	0.095543	0.970518	0.69443	up
MSTRG.125380.1	0.399991	0.165552	0.20391	0	0	0	0.129497	#NAME?	down
MSTRG.125380.2	0	0	0	0.246419	0.148624	0.1139	0.110927	Inf	up
MSTRG.12542.1	5.01458	3.36658	4.70558	5.24996	7.33851	8.00945	0.745131	0.860656	up
MSTRG.12542.2	0.661521	0.451809	0.534502	0.672946	0.70923	0.665161	0.937345	0.517362	up
MSTRG.125442.2	0.233328	0	0.07611	0	0	0.095259	0.872172	-1.32247	down
MSTRG.125466.1	0.037481	0.168548	0.002	0	0.043975	0.23107	1	0.466622	up
MSTRG.125581.1	0.429336	0.138996	0.169742	0	0.182227	0.419049	1	-0.0248172	down
MSTRG.125635.1	0.196298	0	0.186129	0.057757	0	0.093156	0.957708	-0.795351	down
MSTRG.125663.1	7.4174	11.6211	12.1344	7.84818	6.91144	8.13293	0.982458	-0.239019	down
MSTRG.125674.2	0	0	0	0.142047	0.037069	0.287853	0.0497666	Inf	up
MSTRG.125706.1	0.72676	0.78914	1.12632	0.938778	1.08174	0.737997	0.981468	0.262916	up
MSTRG.125723.1	0.066933	0.084387	0.069803	0.267915	0.547658	0.237214	0.236954	2.41457	up
MSTRG.125770.1	0.05801	0.016308	0.247463	0.056691	0.023609	0.039255	0.899007	-1.13287	down
MSTRG.125773.1	0.107724	0.024931	0	0.12877	0.15208	0	0.937345	0.981081	up
MSTRG.125856.1	0.653782	0.390081	0.497066	0.332378	0.070697	0.673526	0.979212	-0.274108	down
MSTRG.12586.1	0.988306	0.727139	0.713086	0.776992	2.08177	1.24891	0.774719	0.938088	up
MSTRG.12586.4	4.67917	6.83418	6.73085	7.76796	7.21728	4.2786	0.953072	0.274156	up
MSTRG.12586.5	9.12932	10.1968	12.3723	12.095	16.3371	10.568	0.872267	0.494382	up
MSTRG.12587.1	0.094263	0	0.116514	0.004631	0.193736	0	1	0.219899	up
MSTRG.125897.1	0.073972	0.2811	0.076341	0.126928	0.035107	0.129337	1	-0.257816	down
MSTRG.125897.11	0.30825	0.215645	0.284598	0.235036	0.330146	0.058615	1	-0.196462	down
MSTRG.125897.2	0.117287	0.350839	0.384919	0.166018	0.039989	0.088292	0.67701	-1.30661	down
MSTRG.125969.2	0.199315	0.179589	0.171644	0.249882	0.461369	0.200387	0.90756	0.857476	up
MSTRG.125969.5	0.097762	0.14872	0.253778	0	0	0	0.0167785	#NAME?	down
MSTRG.125969.6	0.412128	0.283639	0.396657	0.354797	0.321851	0.11991	1	-0.257888	down
MSTRG.125969.7	0.165377	0.278326	0.396637	0	0	0	6.82975e-07	#NAME?	down
MSTRG.125976.1	0.020536	0	0.044812	0.102914	0.325032	0	0.718906	2.39251	up
MSTRG.125985.1	0.204975	0.045527	0.41854	0.208811	0.248453	0.196073	1	0.195888	up
MSTRG.126018.1	1.4299	1.36377	1.82154	1.43527	2.4388	2.63722	0.852776	0.698367	up
MSTRG.126018.2	0.594304	0.536699	0.67871	0.910458	0.920596	0.779058	0.818268	0.733582	up
MSTRG.126027.1	0.292361	0	0	0	0.05464	0.213895	1	0.189237	up
MSTRG.126057.1	0.063525	0	0	0.328397	0.183227	0.40463	0.117927	3.79695	up
MSTRG.126109.2	0.288516	0.31243	0.113927	0.264146	0.273629	0.155396	1	0.154172	up
MSTRG.12611.1	0.402663	0.470277	0.462263	0.291361	0.389594	0.492515	1	0.0165882	up
MSTRG.126144.1	0.906487	0.947311	1.72607	1.67129	0.75244	0.608999	1	-0.018507	down
MSTRG.126144.2	0.050843	0.207508	0.172785	0.416832	0.148747	0.044699	0.918028	0.70094	up
MSTRG.126144.3	0.012078	0.224847	0.408024	0.256219	0.060173	0.092668	0.984894	-0.423113	down
MSTRG.126144.4	0.400185	0.577902	0.229866	0	0.384764	0.525652	0.986405	-0.230034	down
MSTRG.126185.1	0.154524	0.383576	0.387202	0.333857	0.40834	0.260792	0.974171	0.307216	up
MSTRG.126185.10	0	0.056719	0.099102	0.071271	0.102473	0.274558	0.708357	1.7457	up
MSTRG.126185.13	0.179209	0.160234	0.186617	0.321121	0.062283	0.133649	1	0.196238	up
MSTRG.126185.16	0.066605	0.111979	0.049695	0.159102	0.396429	0.265381	0.623783	1.815	up
MSTRG.126185.17	0.163699	0.186039	0.191314	0.146355	0.222253	0.186524	1	0.276039	up
MSTRG.126185.2	0.068807	0.097714	0.091767	0.06347	0.114463	0.112173	0.994285	0.363886	up
MSTRG.126224.1	0.129576	0.263379	0.137681	0.114944	0.053605	0.050649	0.922144	-1.05325	down
MSTRG.126237.1	0.131525	0.317413	0.036848	0	0.09453	0	0.73785	-2.30626	down
MSTRG.126252.1	0.473307	0.472449	0.59231	0	0	0	2.44861e-06	#NAME?	down
MSTRG.126279.1	0	0	0	0.470627	0.271034	0.53169	0.0486796	Inf	up
MSTRG.126295.1	0.338083	0.024988	0.122784	0.072518	0.171506	0.100854	1	-0.29326	down
MSTRG.126342.1	0.462935	0.473445	0.142974	0.064385	0.065177	0	0.62566	-2.35671	down
MSTRG.126369.2	0.577061	0.730536	0.898626	0.445357	0.53446	0.768449	1	-0.129025	down
MSTRG.126388.1	0.166829	0.36187	0.239425	0.143299	0.213953	0.165137	0.981384	-0.373635	down
MSTRG.126388.10	0.489585	0.40024	0.442285	0.279233	0.293324	0.145139	0.876546	-0.695644	down
MSTRG.126388.12	0.288013	0.291763	0.285048	0.22772	0.278448	0.256852	1	0.0190873	up
MSTRG.126388.13	0.06481	0.042091	0.192989	0.046955	0.038359	0.004484	0.71102	-1.53108	down
MSTRG.126388.14	0.159968	0.188865	0.209048	0.112192	0.145482	0.259691	1	0.101938	up
MSTRG.126388.6	0.139627	0.56078	0.148465	0.049608	0.168217	0.159197	0.875169	-1.00008	down
MSTRG.126388.7	0.491944	0.608426	0.434925	0.224005	0.255562	0.335085	0.884779	-0.70623	down
MSTRG.126388.8	0.133353	0.190579	0.076812	0.099953	0.099779	0.08063	0.995239	-0.323401	down
MSTRG.126388.9	0.103486	0.07505	0.110356	0.019463	0.089752	0.009969	0.854808	-1.09691	down
MSTRG.126399.1	0.101094	0.076725	0.148087	0.20174	0.377788	0	0.86377	0.976069	up
MSTRG.126399.2	0.642038	0.247165	0.00665	0.066481	0.119404	0.181986	0.883245	-1.03234	down
MSTRG.126412.1	0.219097	0.246552	0.272563	0.111088	0	0	0.566234	-2.35165	down
MSTRG.126416.2	4.67668	0.370916	5.26844	0	4.72333	0	0.946088	-0.978504	down
MSTRG.126419.1	1.08041	1.44518	1.07546	0.697542	1.79847	2.10528	0.942811	0.541349	up
MSTRG.126431.1	0	0.005403	0	0.087419	0.123565	0.208409	0.0723032	5.17622	up
MSTRG.126440.1	1.22286	1.53223	2.4413	1.74563	1.16333	2.13931	1	0.18343	up
MSTRG.126453.1	0.360306	0.220174	0.062977	0.14554	0.215354	0	0.984894	-0.677297	down
MSTRG.126454.1	0.535455	0.324294	0.370648	0.291153	0.390696	0.168828	0.999459	-0.341008	down
MSTRG.126463.1	0.075441	0.112821	0.312772	0.264329	0.059739	0.353857	0.970518	0.730053	up
MSTRG.126464.1	0.364655	0.630824	0.230993	0.224006	0.354127	0.259625	0.995961	-0.38108	down
MSTRG.126539.1	0.268265	0.046376	0.254566	0	0.029005	0	0.353827	-4.16749	down
MSTRG.126543.2	0.203405	0.121922	0	0	0.109444	0	0.908427	-1.48857	down
MSTRG.126577.2	0	0.028399	0.142725	0.122262	0	0.266701	0.940641	1.32219	up
MSTRG.126587.1	0.480842	0.075886	0.126526	0.302942	0.606983	0.455226	0.794171	1.19539	up
MSTRG.126598.1	0.201996	0.019289	0	0.235273	0.385246	0.28997	0.389603	2.20428	up
MSTRG.12660.1	7.22435	1.26428	6.39574	8.51079	2.69699	5.96459	0.961043	0.450134	up
MSTRG.12660.2	0.565332	4.51339	0.543745	0.302778	4.46129	1.46661	0.992822	0.26854	up
MSTRG.126605.2	0.355943	0.716558	0.837125	0.356806	0.1452	0	0.54923	-1.70254	down
MSTRG.126605.3	0.22154	0.476201	0.274479	0.16737	0.317974	0.057727	0.940641	-0.678389	down
MSTRG.126605.4	0.332418	0.006708	0.190175	0.041076	0.073009	0.042751	0.745131	-1.50172	down
MSTRG.126605.6	0.088725	0	0	0.133287	0	0.375481	0.774798	2.60415	up
MSTRG.126605.7	0.764763	0.724027	0.526751	0.60048	0.350599	0.109815	0.929835	-0.725002	down
MSTRG.126632.1	3.57101	4.33519	5.31123	4.58488	3.10465	3.54955	1	-0.0180513	down
MSTRG.126647.1	0.9127	0.826689	1.01971	0.244189	0.352779	0.17765	0.36747	-1.63549	down
MSTRG.126696.1	0.034039	0.171953	0.370882	0.033139	0	0	0.555394	-3.04041	down
MSTRG.126703.10	0.083427	0.823582	0.106962	0.174881	0.18152	1.46925	0.961043	1.03456	up
MSTRG.126703.11	0.228523	0.665075	0.721861	0.489674	0.243692	0.33619	0.981468	-0.385227	down
MSTRG.126703.3	0.156919	0	0.318594	0.113103	0.073923	0	0.970518	-0.939994	down
MSTRG.126703.8	1.07718	0.445355	1.2928	0.176379	0.924119	0.21203	0.789431	-0.92161	down
MSTRG.126713.1	2.87515	2.89629	3.54034	2.15572	1.15298	2.43179	0.908427	-0.475902	down
MSTRG.126721.1	0	0.066549	0	0.358314	0.120302	0.01581	0.49725	2.90318	up
MSTRG.126831.1	0	0.691284	1.22826	0.356475	0	0.218792	0.790772	-1.47172	down
MSTRG.126875.2	0.453709	0.060128	0.138223	0.628941	0.122601	0.479304	0.828573	1.15156	up
MSTRG.126875.5	1.78574	3.05728	2.7679	1.39368	1.44521	0.878792	0.899023	-0.81996	down
MSTRG.126875.6	3.97073	3.81331	1.6066	0.992628	2.74043	1.7442	0.94079	-0.595407	down
MSTRG.126875.7	1.24136	2.36871	4.55999	1.32257	2.07452	1.20641	0.937752	-0.615807	down
MSTRG.12688.3	0.106833	0.502445	0.349069	0	0	0	0.0610048	#NAME?	down
MSTRG.126916.2	0.564999	0.095355	0.220993	0	0	0	0.0109573	#NAME?	down
MSTRG.126916.3	0.11737	0.215684	0	0.076152	0.003182	0	0.82871	-1.81514	down
MSTRG.126916.4	0.429998	0.126427	0.164775	0	0	0	0.0227531	#NAME?	down
MSTRG.126961.1	0.075588	0.439873	0.192513	0.076081	0.08016	0	0.75383	-1.8907	down
MSTRG.126970.2	0.452939	0.172226	0.226036	0.169767	0.154762	0.090392	0.89897	-0.812643	down
MSTRG.127024.1	0.132716	0.00224	0.141915	1.06	0.405098	0.204146	0.291285	2.78763	up
MSTRG.127024.10	0.159404	0.279594	0.156564	0.262405	0.429064	0.220608	0.867497	0.796562	up
MSTRG.127024.11	0.09685	0.147915	0.095599	0.166444	0	0	0.953072	-0.812226	down
MSTRG.127024.12	0.11793	0.186385	0.137448	0.985763	1.06656	0.20177	0.0780218	2.52287	up
MSTRG.127024.13	0.203978	0.304424	0.276138	0.209234	0.391411	0.151196	1	0.113844	up
MSTRG.127024.15	0.189091	0.445368	1.31947	0.202379	0	0	0.367636	-3.01716	down
MSTRG.127024.16	0.604244	0.227038	0.377645	0.010382	0.040845	0.219925	0.330206	-1.88181	down
MSTRG.127024.17	0.154229	0.210521	0.221337	0.114784	0.613678	0.150719	0.908427	0.751915	up
MSTRG.127024.18	0.160755	0.213219	0	0	0	0.663348	0.994285	1.04362	up
MSTRG.127024.19	0.112802	0.146172	0.156429	0.129085	0.221368	0.176973	0.975354	0.511306	up
MSTRG.127024.2	0.16669	0.012318	0.164026	0.140765	0.529482	0.214998	0.565896	1.54857	up
MSTRG.127024.20	0.438442	0.960718	1.19086	0.195034	0.000269	0.000951	0.0114397	-3.39843	down
MSTRG.127024.3	0.128197	0.058702	0.250681	0	0	0	0.0307831	#NAME?	down
MSTRG.127024.4	0.129633	0.0672	0.234073	0	0.010362	0	0.0261874	-5.25549	down
MSTRG.127024.6	0.088646	0.082098	0.079154	0	0.371991	0	0.975928	0.660363	up
MSTRG.127024.7	0.167906	0.202657	0.235236	0.103821	0.252131	0.145467	1	-0.039471	down
MSTRG.127024.8	2.41431	1.65667	2.06508	1.29856	1.59035	1.37374	0.961043	-0.321132	down
MSTRG.127025.1	0.107757	0.281301	0.030861	0.08963	0	0	0.884762	-1.8233	down
MSTRG.127062.1	0	0	0.069227	0.248295	0.133474	0.304133	0.365175	3.59137	up
MSTRG.127102.9	0.304348	0.197539	0.216702	0.238875	0.149047	0	0.953072	-0.692463	down
MSTRG.127130.1	0.192506	0.067769	0.251807	0.559654	0.119693	0.181203	0.916798	0.961158	up
MSTRG.127139.1	0.272487	0.271271	0.389811	0	0.114333	0.049346	0.312516	-2.31679	down
MSTRG.127169.1	0.085871	0.31344	0.281798	0.211695	0.355101	0.088292	0.995939	0.109044	up
MSTRG.127169.4	0	0.214871	0.330712	0	0.083408	0	0.637944	-2.53591	down
MSTRG.12717.1	0.225114	0	0	0.060598	0.141261	0.139543	0.970971	0.811282	up
MSTRG.127207.14	0.150784	0.032502	0.001427	0.091432	0.062151	0.088274	0.971672	0.585433	up
MSTRG.127227.1	0.278814	0	0.018639	0.070944	0.174739	0.011661	1	0.0889755	up
MSTRG.127229.1	0	0.167388	0.098518	0.096924	0.053473	0.127601	1	0.334148	up
MSTRG.127230.1	0.869397	0.826752	1.04697	0.637694	0.858546	0.74604	1	-0.0908118	down
MSTRG.127230.2	2.13259	2.70564	3.11549	2.72224	2.97576	3.15296	0.970518	0.361493	up
MSTRG.127230.3	0.153731	0.31635	0.241537	0.323822	0.196569	0.030103	1	-0.166096	down
MSTRG.127230.4	1.4533	1.83344	1.62333	1.57751	1.91658	1.34679	0.994397	0.17193	up
MSTRG.127230.5	0.295178	0.044506	0.256806	0.22199	0.015937	0.012638	0.908427	-0.947605	down
MSTRG.127264.1	0.21967	0.142982	0.223726	0	0	0	0.0287042	#NAME?	down
MSTRG.127267.1	0.594968	0.533122	0.538073	0.26587	0.436523	0.17159	0.937345	-0.723831	down
MSTRG.127290.1	0.050998	0.179329	0.081263	0.177993	0.12309	0.208376	0.933658	0.908369	up
MSTRG.127290.8	0	0.248058	0.093891	0	0.09261	0	0.92538	-1.65189	down
MSTRG.127309.1	0.531928	0.21798	0.439728	0.478028	0.469487	0.192948	1	0.130125	up
MSTRG.12732.2	0	0	0	0.224919	0.23234	0.67767	0.000247302	Inf	up
MSTRG.12733.1	0.064253	0.099415	0.18583	0	0	0	0.166573	#NAME?	down
MSTRG.127339.1	0.624495	0.509278	1.02955	0.600927	0.948198	0.450109	1	0.0866712	up
MSTRG.127343.1	0.303697	0.061368	0.222494	0.178656	0.234761	0.028138	1	-0.169036	down
MSTRG.127382.1	0.360024	0	0	0.191398	0.286625	0	0.98455	0.604147	up
MSTRG.127392.2	0.317987	0.519018	0.08065	0.12772	0	0	0.410605	-2.55604	down
MSTRG.127396.2	0.812808	0.778918	0.490833	0.775091	0.288398	0.594508	1	-0.100502	down
MSTRG.127430.1	0.098725	0.117324	0.107129	0.001683	0	0	0.588229	-3.46402	down
MSTRG.127435.1	11.1438	9.71275	7.66353	7.64371	9.32126	8.25895	1	0.0212119	up
MSTRG.127435.2	0.805103	1.39421	0.848109	0.188512	0.297106	0	0.204026	-2.46279	down
MSTRG.127435.3	0.042242	0.131563	0.067397	0.083751	0	0.284046	1	0.61103	up
MSTRG.127513.1	0.265487	0.454978	0.562392	0.05138	0.093607	0	0.100891	-2.98742	down
MSTRG.127515.1	0.096247	0.087149	0.22522	0.086512	0.428924	0.380968	0.846892	1.26421	up
MSTRG.127515.2	0.310581	0.464615	0.390809	0.11395	0.164686	0	0.576436	-1.86321	down
MSTRG.12752.1	31.2868	45.7031	30.9577	123.171	123.482	146.306	0.0144147	2.062	up
MSTRG.127522.1	0.492651	2.12645	0.96685	0.493646	0.528735	0.485162	0.782914	-1.06261	down
MSTRG.127522.2	1.34361	1.23622	0.890647	0.555352	0.929683	0.958231	0.972197	-0.309827	down
MSTRG.127522.3	0.310491	0.271759	0.244243	0.116956	0.207472	0.091914	0.908427	-0.796839	down
MSTRG.127522.4	0.266851	0.240263	0.187452	0.136656	0.134893	0.199289	0.980174	-0.370498	down
MSTRG.127522.5	0.153176	0.305648	0.20262	0.408292	0.101827	0.364991	0.947742	0.621254	up
MSTRG.127522.6	0.226755	0.423155	0.267071	0.347154	0.532713	0.148502	0.971672	0.343447	up
MSTRG.127538.1	0	0	0	0.192299	0.18288	0.215978	0.153428	Inf	up
MSTRG.127551.1	0.482514	0.500795	1.11174	0.231755	0.312577	0.867438	0.935599	-0.337432	down
MSTRG.127551.3	0.133243	0.951489	0	0.023895	0.051135	0	0.757877	-3.69621	down
MSTRG.127551.4	0.013731	0.200286	0.000407	4.1e-05	6e-05	0.031638	0.872172	-2.3312	down
MSTRG.127551.5	0.051337	0.263106	0	0.641173	0.577445	0	0.489366	2.08031	up
MSTRG.127551.6	0.006488	0.001184	0.00477	0.020975	0.018784	0.440826	0.654925	5.123	up
MSTRG.127568.1	0.489363	0.01068	0.099417	0	0.025987	0	0.612787	-4.02348	down
MSTRG.127568.2	0.025998	0.612009	0.282885	0.084326	0.351291	0	0.96332	-0.965055	down
MSTRG.127609.1	0.379112	0.59431	2.4239	1.88385	2.75808	0.175058	0.9136	0.702481	up
MSTRG.127609.2	0.531019	0.544019	0.605196	0.007063	0.177703	0.31109	0.68558	-1.47293	down
MSTRG.127609.3	4.43172	4.13814	1.72897	2.24296	2.4923	4.38055	1	0.0239439	up
MSTRG.12762.1	0	0.086777	0.285905	0.199202	0.250554	0.198676	0.934224	0.961205	up
MSTRG.127634.3	0	0.067126	0.247171	0.129668	0.171454	0.125021	0.933658	0.654525	up
MSTRG.127634.4	0.629723	0.370734	0.145822	0.13985	0.046212	0.196739	0.62939	-1.33564	down
MSTRG.127669.1	2.17698	2.07243	3.15887	2.48354	2.97684	2.87247	0.962379	0.376169	up
MSTRG.127669.2	0.861288	0.441674	0.699637	0.657911	0.836132	0.633351	0.993206	0.288297	up
MSTRG.127670.1	0.272315	0.102316	0	0.09986	0.026539	0.085788	1	-0.290845	down
MSTRG.127671.1	0.174839	0.108777	0.155102	0.365448	0.381762	0.261912	0.727577	1.36815	up
MSTRG.127672.1	0.242783	0.413484	0.375991	0.401208	0.498478	0.518512	0.915104	0.653963	up
MSTRG.127673.1	0.529258	0.55162	0.756391	0.346819	0.629086	0.393021	1	-0.228862	down
MSTRG.127705.11	0.113521	0.035846	0.204908	0	0.031656	0.012535	0.633616	-2.46559	down
MSTRG.127743.1	0.385771	0.026708	0.033623	0.043846	0	0.010107	0.790772	-2.68462	down
MSTRG.127743.2	0.54833	0.032601	0.010273	0.004652	0.081122	0.035685	0.895485	-2.03881	down
MSTRG.127743.3	0.080321	0.029112	0.009763	0.003515	0.273976	0.172843	0.607526	2.01098	up
MSTRG.127743.4	1.5644	1.37178	1.42423	0.959451	1.16597	0.822732	0.966102	-0.368687	down
MSTRG.127743.6	0.285134	0.232738	0.140148	0.157771	0.285107	0.284504	0.995939	0.333774	up
MSTRG.127743.7	0.126544	0.034103	0	0.010844	0	0.021192	0.78063	-2.11246	down
MSTRG.127743.8	0.205141	0.382223	0.115717	0.254139	0.093945	0	0.946056	-0.837862	down
MSTRG.127743.9	0.170505	0.148805	0.247362	0.077493	0.073094	0.399065	1	0.178322	up
MSTRG.127755.1	0	0.265719	0.154471	0.257883	0	0	1	-0.576956	down
MSTRG.127796.1	0.235003	0	0.007746	0	0.1575	0.043588	1	0.0879935	up
MSTRG.127800.1	0.807713	0.411742	0.414027	0.452115	0.396392	0.312737	0.995239	-0.282671	down
MSTRG.127800.3	0.214289	0.064695	0.108707	0.276071	0.017007	0.184102	1	0.462551	up
MSTRG.127802.2	0.173236	0.290228	0.039477	0.174009	0.121964	0.354998	0.979414	0.536908	up
MSTRG.127820.1	0	0.143182	0.038449	0.082024	0.099463	0.157199	0.937752	0.97849	up
MSTRG.12786.1	0.299352	0	0	0	0.063388	0.086282	1	-0.603549	down
MSTRG.127866.1	0.175171	0.051045	0	0.070781	0.063717	0	1	-0.715614	down
MSTRG.127892.1	0.090125	0.32728	0.098082	0	0.270867	0.15241	1	-0.194162	down
MSTRG.127933.1	0.127083	0.037751	0.19004	0.297747	0.191195	0.17066	0.862667	1.12087	up
MSTRG.12795.1	8.58542	10.0471	14.0163	11.7092	12.604	11.0015	0.955269	0.318109	up
MSTRG.12795.2	8.98293	4.2835	7.32268	5.06429	6.41056	6.54512	1	0.0188892	up
MSTRG.12795.3	2.96383	3.37381	2.40608	2.76476	2.79828	2.86113	1	0.142724	up
MSTRG.127956.1	0.025008	0.099018	0.180148	0	0.054721	0.023992	0.827256	-1.63884	down
MSTRG.12796.1	0.365244	0.104888	0.25378	0.072005	0.299245	0.15044	1	-0.277682	down
MSTRG.127997.3	0.316703	0.39242	0.294409	0.237219	0.419046	0.230168	1	0.0177292	up
MSTRG.128020.1	0.218688	0.264107	0.2904	0.12025	0.067898	0.07688	0.74673	-1.32799	down
MSTRG.128030.1	0.465361	0.533678	0.453863	0.539232	0.485584	0.317385	1	0.0799719	up
MSTRG.128031.1	0.227164	0.210056	0	0.406886	0.26733	0.149314	0.872172	1.10401	up
MSTRG.128041.1	0.186946	0.227991	0.432669	0.131541	0.110366	0.056223	0.718021	-1.27334	down
MSTRG.128041.2	0.200423	0.013733	0	0.330444	0.272182	0.315315	0.139648	2.31169	up
MSTRG.128041.3	0.228803	0.496377	0.069206	0.190089	0.636722	0.34159	0.852776	0.7107	up
MSTRG.128042.1	0.353994	0.312484	0.597842	0.193001	0.232874	0.034823	0.799745	-1.25361	down
MSTRG.128042.2	0.225688	0.187322	0.189351	0	0.271555	0.327234	1	0.162516	up
MSTRG.128060.1	10.6858	10.854	11.2888	13.2096	15.0596	15.851	0.847265	0.630179	up
MSTRG.128121.1	0.299844	0.265788	0.310718	0.45418	0	0	0.975738	-0.674856	down
MSTRG.128171.2	0.311018	0.314527	0.248309	0	0.069477	0.065263	0.329808	-2.40214	down
MSTRG.128198.1	2.217	1.80457	2.10442	1.39146	1.58525	1.30712	0.971672	-0.313186	down
MSTRG.128231.12	0.692698	0.548217	0.821014	0.281464	1.04165	0.377404	1	-0.0983836	down
MSTRG.12824.1	2.84866	2.23926	2.12512	2.29068	2.94775	3.23742	0.940641	0.434726	up
MSTRG.128295.1	0.491132	0.921482	0.142498	0.979966	0.756468	0.460186	0.909388	0.672586	up
MSTRG.12830.1	0.09214	0.102857	0.273282	0	0.106089	0.279498	1	-0.201853	down
MSTRG.128314.10	0.059389	0.128303	0.254365	0.325114	0.280554	0.552154	0.591371	1.58912	up
MSTRG.128314.6	0.1768	0	0.252057	0.008104	0.193717	0.054354	0.982012	-0.517399	down
MSTRG.128358.1	0	0	0	0.096665	0.22425	0.563129	0.0144479	Inf	up
MSTRG.128362.4	0	0.630666	0.438523	0.226686	0.617894	0.370461	0.96332	0.354765	up
MSTRG.128362.7	0.471448	0.484079	0.450308	0.646746	0.536187	0.434396	0.961043	0.403026	up
MSTRG.128362.8	0.177039	0	0.16125	0.204809	0.115048	0	1	0.142192	up
MSTRG.128393.1	0.059734	0	0.061376	0.116308	0.116366	0.34594	0.733637	2.25898	up
MSTRG.128407.1	0.399836	0.56595	0.438923	0.036494	0.116246	0	0.450027	-2.85497	down
MSTRG.128437.2	0.265657	0.358732	0.10608	0.123769	0	0	0.605113	-2.36518	down
MSTRG.128478.1	1.03777	0.911282	0.576642	0.601924	0.612325	0.345179	0.977141	-0.489116	down
MSTRG.128496.1	0.378986	0.134374	0	0	0.019252	0.081821	0.854535	-1.54738	down
MSTRG.128504.1	0	0	0	1.4124	0.144355	3.87307	0.0178225	Inf	up
MSTRG.128527.1	0.291957	0.297427	0.450246	0.521353	0.389461	0.100803	1	0.154028	up
MSTRG.128553.1	0.064857	0.036906	0.092673	0.505696	0.168429	0.073952	0.560131	2.17386	up
MSTRG.128555.1	0.22097	0.332347	0.333099	0	0	0.114377	0.1694	-2.70093	down
MSTRG.128555.4	0.24738	0.464465	0.008096	0.161623	0	0	0.795232	-1.96475	down
MSTRG.128555.5	0.087621	0.108027	0.113781	0.001173	0	0	0.00431927	-6.63252	down
MSTRG.128555.6	0.13118	0	0.101878	0.043923	0.003894	0.006264	0.7245	-1.73822	down
MSTRG.128555.7	0	0.898503	0	0	0.059209	0.015737	0.876023	-3.36905	down
MSTRG.128580.1	0.648046	0.26919	0.630897	0.073664	0.093684	0	0.12417	-3.04213	down
MSTRG.128626.1	0.359259	0	0.097395	0.030556	0.235286	0	1	-0.546295	down
MSTRG.128699.1	0.221637	0.518032	0.280783	0	0	0.170622	0.531768	-2.30187	down
MSTRG.128701.1	0.056661	0	0.098684	0.213376	0	0.076473	0.933658	1.15321	up
MSTRG.128715.1	0.091992	0.174221	0.204505	0	0.07799	0	0.665017	-2.5055	down
MSTRG.128726.1	0.81438	0.676823	0.744279	0.086776	0.173566	0.085681	0.202736	-2.50556	down
MSTRG.128731.3	0.081336	2.67731	21.1496	1.21904	3.0603	0.421892	0.87494	-2.14664	down
MSTRG.128731.5	0	45.5639	0	22.2478	0	7.25747	1	-0.440478	down
MSTRG.12876.1	0.375428	0.328582	0.64446	1.77819	1.25333	2.14265	0.197053	2.15134	up
MSTRG.12877.1	4.71014	2.29617	2.78025	2.19048	1.78933	2.42001	0.942224	-0.395611	down
MSTRG.12879.1	1.01189	0.296792	0.656595	1.34243	1.32756	0.656069	0.76207	0.962646	up
MSTRG.12879.3	0.283007	0.124256	0.410576	0.151079	0.490936	0.280016	0.984894	0.37248	up
MSTRG.12879.4	0.255235	0	0.070038	0.145302	0	0.209681	1	0.378023	up
MSTRG.128815.1	0.032256	0.116244	0	1.29555	1.38294	5.766	0.0641927	5.8442	up
MSTRG.128817.1	0	0	0	0.193583	0.064424	0.117656	0.243421	Inf	up
MSTRG.128841.1	0.169123	0.191811	0.253412	0.294874	0.114591	0.067522	1	-0.142234	down
MSTRG.128865.1	0.25474	0.354249	0.842862	0.56438	0.398877	0.718395	0.964243	0.439122	up
MSTRG.128865.2	0.028479	0.187136	0.177787	0.157575	0.05177	0.250795	0.982458	0.445889	up
MSTRG.128865.3	1.33793	1.0634	1.26729	1.70379	1.20884	1.45673	0.930086	0.464956	up
MSTRG.128865.4	0.263443	0.336327	0	0.298618	0	0.538835	0.971574	0.692932	up
MSTRG.128865.5	0.324516	0.371037	0.249834	0.193385	0.36216	0.315065	1	0.073308	up
MSTRG.128865.6	0.491833	0	0.421769	0	0.776038	0	1	-0.0871767	down
MSTRG.128898.1	0.063866	0.169735	0.227195	0	0	0	0.0698246	#NAME?	down
MSTRG.128911.1	8.92987	7.88469	7.86006	5.98008	6.59476	7.54374	1	-0.089575	down
MSTRG.128911.2	0.110575	0.116735	0.199109	0.166944	0.192113	0.239025	0.954666	0.657975	up
MSTRG.128911.3	34.909	29.9628	29.9668	23.3348	32.7872	30.0238	1	0.060388	up
MSTRG.128926.1	1.43958	1.31396	1.48817	0.926294	1.16192	1.33081	1	-0.105924	down
MSTRG.128926.2	0.263957	0.368137	0.752317	0	0	0.106719	0.00943866	-3.39213	down
MSTRG.128926.3	0.518813	1.49136	0.329648	0.168591	1.297	1.56043	0.956308	0.537025	up
MSTRG.128926.4	0.158386	0.373414	0.297293	0.332443	0.637645	0.509726	0.652351	1.02113	up
MSTRG.12896.1	0	0.023345	0.043773	0.117361	0.066389	0.359776	0.524693	2.65598	up
MSTRG.128966.1	0	0.313897	0.048429	0.030557	0	0.033025	0.883245	-2.17099	down
MSTRG.129005.4	0.625561	0.521227	0.637896	0.658384	0.575353	0.295894	1	-0.0190888	down
MSTRG.129005.6	1.43588	0.977131	0.840863	1.06651	1.41132	0.896084	0.994597	0.246935	up
MSTRG.12902.2	0.120895	0	0.072031	0.442556	0.305796	0.406298	0.354943	2.66638	up
MSTRG.12911.1	0.710875	0.224991	0.784772	0.347677	0.52361	0.615091	1	0.00515571	up
MSTRG.12911.2	1.26275	0.724262	0.930866	0.769406	1.10336	1.01852	1	0.191191	up
MSTRG.129133.1	1.49393	0.981762	1.6656	0.411654	0.919836	0.202603	0.558138	-1.24662	down
MSTRG.129133.2	0.104944	0.528077	0.177983	0.146851	0.220389	0.003287	0.937752	-0.961371	down
MSTRG.129135.1	0.161566	0.196745	0.784698	0.050236	0.085366	0.044856	0.528004	-2.2796	down
MSTRG.129178.1	0	0.16963	0.187177	0.293025	0	0	1	-0.050788	down
MSTRG.129185.1	0.126732	5.03549	2.20925	1.12227	0.602972	1.70191	0.918022	-0.907231	down
MSTRG.129185.2	0.176596	0.458256	0.015054	0.161192	0.001637	0.135714	0.933658	-0.910197	down
MSTRG.129185.3	0	3.27585	0.840018	0.283747	0.178048	0	0.75097	-2.9931	down
MSTRG.129185.4	0.758828	0	8.24268	0.730106	1.31892	0	0.910804	-1.92926	down
MSTRG.129259.1	0.025974	0	0.191162	0.133319	0.121663	0	0.995939	0.398804	up
MSTRG.129288.1	1.82713	1.43238	1.7231	0.783596	0.917321	0.68496	0.828573	-0.861618	down
MSTRG.129299.1	0.274285	0	0.274786	0.142746	0	0	0.858957	-1.64413	down
MSTRG.129363.1	0.329576	0.093957	0	0.106614	0	0	0.934872	-1.57541	down
MSTRG.12939.1	1.40803	1.60468	1.35754	1.32764	1.06982	1.36026	1	-0.00787222	down
MSTRG.129391.2	0.059995	0.69215	0.342155	0.031695	0	0	0.145308	-4.66855	down
MSTRG.129391.4	0.109642	0.802838	0.323002	0.083779	0.118955	0.023018	0.585522	-2.26273	down
MSTRG.129400.1	0.218141	0.37671	0.358174	0.218676	0.132772	0.256133	0.980408	-0.412691	down
MSTRG.129400.2	0.188634	0	0	0.247947	0.173434	0	0.875169	1.31276	up
MSTRG.129434.1	0.409639	0.203664	0.007417	0.721648	0.904368	0.919924	0.0918198	2.21424	up
MSTRG.129438.1	0.301088	0.305341	0.174235	0	0.130947	0	0.503892	-2.53609	down
MSTRG.129476.1	0	0	0.048819	0.154672	0	0.16202	0.772639	2.5634	up
MSTRG.129478.6	0.225585	0.043471	0.098429	0.265565	0	0	1	-0.219221	down
MSTRG.129502.1	20.1378	20.566	12.9175	4.20747	1.44596	0.578524	0.00216319	-2.89136	down
MSTRG.129505.1	5.15706	3.48772	4.3493	2.88288	3.43378	2.97353	0.971672	-0.279348	down
MSTRG.129551.1	0.333247	0.284554	0.567091	0.139578	0.151359	0.120444	0.77244	-1.26457	down
MSTRG.129551.3	0.100877	0	0.035238	0.204616	0.113839	0	0.861941	1.32139	up
MSTRG.129551.4	0.300659	0.114104	0.276394	0	0.223502	0.225383	0.976545	-0.422246	down
MSTRG.129557.1	1.04435	1.69749	2.22359	0.551926	0.307656	0.428681	0.121403	-1.72803	down
MSTRG.129557.2	0.2444	0.49363	0	0.265089	0.682996	0.096317	0.918578	0.632161	up
MSTRG.129557.4	0.477673	0.10028	0.153346	1.65484	1.55411	0.878344	0.0045671	2.68813	up
MSTRG.129567.1	0.012602	0.043436	0.139305	0.348	0.59117	0.101102	0.242796	2.58478	up
MSTRG.129567.2	0.453314	0.520589	0.282558	0.657479	0.197703	0.153353	1	-0.0725843	down
MSTRG.129571.2	2.31099	3.18844	2.44946	2.88564	2.51664	2.30094	0.999229	0.153511	up
MSTRG.129573.1	1.29994	1.12184	0.621651	0.728755	0.191554	0.498634	0.882312	-0.864594	down
MSTRG.12963.1	0.637984	0.395957	0.469986	0.444401	0.670698	0.326746	1	0.132104	up
MSTRG.129648.1	0.069159	0	0.0527	0.595181	0.53161	1.4672	0.00887849	4.65555	up
MSTRG.129648.2	0	0.139069	0.000231	0.199155	0.225539	0.366321	0.30544	2.4801	up
MSTRG.129672.1	0.368795	0	0.001162	0	0.01618	0.112322	0.948878	-1.18122	down
MSTRG.129672.10	0.11295	0.3694	0.041629	0.036372	0	0	0.488278	-3.48129	down
MSTRG.129672.11	0.25633	0.038178	0.006431	0.006431	0	0.095673	0.89763	-1.30217	down
MSTRG.129672.5	0.044525	0.227112	0.068034	0.146935	0.040116	0.159294	1	0.248771	up
MSTRG.129768.1	0.184823	0.11214	0.087065	0.462867	0.375337	0.268067	0.44971	1.70354	up
MSTRG.129803.3	0.121737	0.006054	0.030176	0.01658	0.002382	0.010898	0.88018	-1.52257	down
MSTRG.129803.5	0.077754	0.052025	0.368112	0.33621	0.057193	0.082256	1	0.198771	up
MSTRG.129808.1	0	0	0.053429	0	0.077218	0.306328	0.889323	2.4975	up
MSTRG.129828.1	0.09249	0.180403	0.315081	0.014151	0	0.039368	0.195706	-2.86417	down
MSTRG.129859.1	3.21401	2.08095	2.24725	2.00678	2.8011	1.98172	1	0.0450765	up
MSTRG.129888.1	0.225157	0.402598	0.284932	0.314774	0.242369	0.048889	1	-0.379295	down
MSTRG.129889.1	0.765125	0.394384	0.596713	0.118003	0.277183	0.013109	0.394869	-1.91314	down
MSTRG.129889.3	0.075951	0.196836	0.15433	0.153358	0	0	0.872267	-1.23716	down
MSTRG.129889.6	0.229939	0.090209	0.119442	1.25982	0.155632	0.01301	0.873216	1.92806	up
MSTRG.129889.7	0.337829	0.392468	0.059262	0	0.044805	0	0.065354	-4.04344	down
MSTRG.129889.9	0.16622	0.342929	0.167796	0.158382	0.348872	0.568538	0.88018	0.859705	up
MSTRG.129893.1	1.55339	0.110389	1.22155	0.823272	4.72317	2.3914	0.522682	1.65524	up
MSTRG.129893.2	0.354364	3.05188	0.397344	3.69348	1.80364	0.981798	0.831638	0.937437	up
MSTRG.129897.2	0.42603	0	0	0.690419	2.58859	0	0.610164	3.10454	up
MSTRG.129908.1	21.716	17.3609	15.4545	19.1809	27.763	27.7464	0.810135	0.652358	up
MSTRG.129909.1	0.198463	0.355959	0.18648	0	0	0.631823	1	0.00392669	up
MSTRG.12993.4	0.476248	0.319989	0.32665	0.274457	0.264821	0.151818	0.970518	-0.484601	down
MSTRG.129943.1	0.557887	0.498848	1.06489	1.05014	1.50508	1.54311	0.676808	1.15682	up
MSTRG.129943.2	0.771207	0.715275	0.371131	1.13449	1.47917	0.228729	0.828573	0.79203	up
MSTRG.129948.1	0	0	0	0.552385	0.435012	0.127997	0.00747001	Inf	up
MSTRG.12995.1	0.089714	0.146932	0.025956	0.184887	0	0	1	-0.363059	down
MSTRG.129965.1	0	0.231577	0.198949	0.164745	0.168758	0.051215	1	0.0547052	up
MSTRG.130043.4	0.225092	0.130115	0.102767	0	0.351328	0	1	-0.358522	down
MSTRG.130046.1	0.048339	0.300137	0.197259	0.05006	0	0	0.429874	-2.96905	down
MSTRG.130124.1	6.75752	8.82632	9.38197	4.34038	4.20776	4.19579	0.753345	-0.765814	down
MSTRG.130124.2	2.18737	0.12636	0.233608	0.955378	0.101974	0.085325	0.970518	-0.906071	down
MSTRG.130125.1	0.735142	0.508525	0.80367	0.259022	0.518665	0.681121	0.982972	-0.279615	down
MSTRG.13016.1	0.271643	0.086414	0	0.161483	0	0	1	-0.692178	down
MSTRG.130182.1	0.65164	1.32688	0.366391	0.337959	1.83251	1.28717	0.858199	0.71673	up
MSTRG.130182.2	2.90702	4.59667	7.23706	2.88447	0	0	0.160867	-2.1079	down
MSTRG.130182.3	0.720515	0.829858	0.945391	0.390761	0.376669	0.320802	0.796601	-0.987805	down
MSTRG.130215.1	0.174351	0.207257	0.273069	0.160988	0	0.098634	0.922144	-0.99539	down
MSTRG.130226.1	0.176912	0.177073	0.183794	0.61428	0.83005	0.243769	0.284892	1.83269	up
MSTRG.130235.1	0.158814	0.670856	0.056726	0.262038	0.044579	0	0.933658	-1.3307	down
MSTRG.130274.1	0.199804	0.351592	0.214226	0.335512	0.628996	0.088499	0.922749	0.611585	up
MSTRG.130275.2	0.057978	0.126835	0.093832	0.402343	0.389607	0.153177	0.311851	1.91826	up
MSTRG.130352.1	0.069059	0.021435	0	0.072278	0.501224	0	0.772212	2.74766	up
MSTRG.130357.1	0.03806	0.133519	0.274567	0.322798	0.104367	0	1	0.171269	up
MSTRG.130377.2	0	0.194006	0.272289	0	0	0.079395	0.476087	-2.29078	down
MSTRG.130402.1	0	0	0	0.531267	0.192659	0.740452	0.00381271	Inf	up
MSTRG.130403.1	0	0	0	0.830909	0.240235	0.481096	0.00977391	Inf	up
MSTRG.130432.1	0.181103	0.153493	0.352136	0.283094	0.187079	0.199333	1	0.196882	up
MSTRG.130450.2	2.23478	2.15154	2.3907	0.76204	0.37721	0.528658	0.111687	-1.80504	down
MSTRG.130462.1	0.307729	0.053415	0.195036	0	0.09505	0	0.670553	-2.43683	down
MSTRG.130469.1	0.452793	0.369127	0.445288	0.53798	0.472669	0.242073	0.995961	0.180812	up
MSTRG.130472.1	0.063154	0.05074	0	0.190676	0.209814	0.152979	0.577889	2.2747	up
MSTRG.13048.1	0.217229	1.3911	0.391947	0.432531	1.00696	1.07085	0.947613	0.493474	up
MSTRG.130531.1	1.90377	0.286798	0.5081	0	0.040375	0	0.146598	-5.35077	down
MSTRG.130532.1	55.6069	53.4838	63.5915	32.8626	27.1117	31.1067	0.736245	-0.712708	down
MSTRG.130533.1	0.451234	0.142593	0.271732	0	0.121702	0.135206	0.78407	-1.49973	down
MSTRG.130554.1	0.06453	0.76973	0.035082	0.833161	0.293582	0.466082	0.799745	1.04464	up
MSTRG.130554.2	1.13168	2.07255	1.57275	2.40841	1.05284	1.24384	0.998116	0.184006	up
MSTRG.130554.3	0.01875	0.335846	0.072904	0.444968	0.006139	0.003736	1	0.29143	up
MSTRG.130557.1	1.34512	1.41909	1.48961	1.84267	1.48818	1.44947	0.952099	0.375523	up
MSTRG.130572.1	0.119132	0	0.049623	0	0.189115	0.062108	0.982972	0.743978	up
MSTRG.130606.2	0.125205	0.034807	0.032069	0.165221	0.193126	0.048316	0.852776	1.25573	up
MSTRG.130618.1	2.03485	1.29609	1.279	1.09336	2.32168	0.911551	1	0.0900466	up
MSTRG.130618.2	1.02646	0.718429	0.752957	0.250494	1.22723	0.797397	1	0.0468528	up
MSTRG.130618.3	0.591512	0.214128	0.175954	0	0.393011	0.197233	0.958057	-0.567471	down
MSTRG.13062.2	0.046697	0.502438	0.06298	2.65006	2.60162	1.12682	0.0100292	3.46702	up
MSTRG.13062.3	0.103648	0.480209	0.701371	0.408044	1.21767	1.29181	0.753499	1.35882	up
MSTRG.13062.4	0.227412	0.918723	0.771719	1.17494	1.48744	1.72265	0.670156	1.3549	up
MSTRG.130714.3	0.035218	0.389092	0.153823	0	0	0	0.0732686	#NAME?	down
MSTRG.130777.1	0.160663	0.134759	0	0	0.208357	0	1	-0.459529	down
MSTRG.130791.1	0.924166	0.779613	0.483231	0.845939	0.741896	0.704532	0.994485	0.284973	up
MSTRG.130807.1	0.519821	0.667843	0.143069	0	0.042947	0	0.0175754	-4.74034	down
MSTRG.130881.3	0.34549	0.269105	0.468255	0.270349	0.500609	0.377058	0.995595	0.286064	up
MSTRG.13092.31	0.05453	0.216313	0.060274	0.225795	0.273495	0.163721	0.867497	1.12342	up
MSTRG.13092.32	0.069518	0.69299	0.394604	0.477948	0.348942	0.418632	0.98455	0.301114	up
MSTRG.13092.33	0.322159	0.291263	0.362023	0.212266	0.330685	0.224687	1	-0.133783	down
MSTRG.13107.8	2.64931	2.81099	3.65606	4.40929	3.45379	5.13059	0.87793	0.724567	up
MSTRG.131070.1	1.2908	0.873408	0.043501	0.000578	0.617556	0.586184	0.933658	-0.687138	down
MSTRG.131072.5	0.412264	0.273983	0.335202	0.106805	0.18333	0.097068	0.852776	-1.14425	down
MSTRG.131083.1	0.372609	0.26555	0.105244	0.095749	0.100273	0.152709	0.933658	-0.848191	down
MSTRG.13110.4	0.049738	0.151406	0.077103	0.097888	0.077357	0.347158	0.958057	0.992067	up
MSTRG.131114.1	0.150058	0.342014	0.539908	0.560413	0.532548	0.454544	0.933658	0.765663	up
MSTRG.131121.1	0.068908	0.143091	0.20791	0.045602	0	0	0.45123	-3.05188	down
MSTRG.131150.1	0.186912	0.023339	0.067141	0	0.115574	0	0.961043	-1.23765	down
MSTRG.131204.1	0.103721	0.248132	0.190407	0.198968	0.159011	0.119757	1	0.00954584	up
MSTRG.131204.2	0.009459	0.010982	0.295388	0	0.008238	0.203946	0.995239	-0.293177	down
MSTRG.131204.3	0.284699	0.214261	0.553743	0	0.158659	0.083194	0.385004	-1.92342	down
MSTRG.131204.4	0.339481	0.008286	0.030637	0	0	0.101728	0.883245	-1.64238	down
MSTRG.131204.5	1.01848	0.289729	1.63045	0.821319	0.748027	0.440421	0.975066	-0.322645	down
MSTRG.131213.1	0.004473	0.063336	0.014725	1.13526	1.98275	2.70476	1.29508e-09	6.20754	up
MSTRG.131213.2	0.090799	0	0	9.02921	9.69279	11.3179	2.2037e-14	8.50701	up
MSTRG.131218.1	0.38907	0.06289	0.057521	0.21655	0.16368	0	1	-0.281644	down
MSTRG.131229.3	0.126124	0.154076	0.166231	0.027253	0.068647	0.267265	1	-0.0871187	down
MSTRG.131235.1	0	0	0.045356	0.263037	0.053362	0	0.757877	2.87213	up
MSTRG.131253.1	4.51153	3.41756	4.14455	3.82121	3.98818	3.15621	1	0.062641	up
MSTRG.13131.1	0	0.385466	0.0512	0.072461	0	0	0.898375	-2.39405	down
MSTRG.13146.2	0.454072	0.057929	0.438933	0.035515	0	0.030641	0.0857896	-3.44003	down
MSTRG.13147.1	0.452043	0.442499	0.244876	0	0	0	0.00182187	#NAME?	down
MSTRG.131478.2	0	0.047877	0.268541	0.025778	0	0	0.757877	-3.18279	down
MSTRG.131478.4	0	1.15943	0	0.1481	0.209554	0	0.970518	-1.56663	down
MSTRG.13148.1	0.154257	0.271764	0.084562	0	0	0	0.0692832	#NAME?	down
MSTRG.13157.1	0.023225	0.554054	0.168972	0.226258	0.449789	0.060539	0.995816	0.200737	up
MSTRG.131584.2	0.122849	0.203863	0.131592	0.293361	0.13523	0	1	0.0686308	up
MSTRG.131586.1	0.196124	0.312266	0	0	0.112676	0	0.821108	-2.03162	down
MSTRG.131588.1	0.952092	0.939863	1.07109	2.30602	1.76842	2.20371	0.509576	1.28963	up
MSTRG.131588.2	0.840051	1.36444	1.48727	2.31747	1.44135	2.20435	0.772639	0.902132	up
MSTRG.131598.1	2.06446	18.4199	16.6793	1.13834	1.48479	44.1858	1	0.563193	up
MSTRG.131599.1	0.123455	2.64212	1.44779	0.109669	0.075691	2.78969	0.993206	-0.278611	down
MSTRG.131600.1	0.981458	1.6249	2.53914	2.07357	9.03007	2.6979	0.552563	1.59129	up
MSTRG.131600.2	24.0586	13.0246	9.51261	8.69277	12.7776	10.3498	0.953072	-0.353515	down
MSTRG.131601.1	2.54755	2.31745	1.65764	1.76517	0.010221	1.20635	0.826707	-0.885556	down
MSTRG.131606.1	0.447285	0.320694	0.330764	0.317298	0.427766	0.495481	0.996953	0.364228	up
MSTRG.131614.8	0.281938	0	0.059909	0	0.095495	0	0.954513	-1.47144	down
MSTRG.131704.13	0.370351	0.259125	0.25996	0.132597	0.186702	0.079796	0.828997	-0.956627	down
MSTRG.131884.1	0.133859	0.03098	0.226679	0.557547	0.047334	0.602884	0.760167	1.72086	up
MSTRG.131905.2	0.039271	0.300599	0.154096	0.06637	0.144159	0.19069	1	-0.0926024	down
MSTRG.131923.1	0.091862	0.853693	0.051181	0.049444	0.322469	0	0.970518	-1.26661	down
MSTRG.131925.13	0.124413	0.109206	0.132538	0.038404	0.101379	0.097755	0.980126	-0.424736	down
MSTRG.131949.1	0.197731	0.284653	0.313461	0.262301	0.205797	0.136699	1	-0.153273	down
MSTRG.131968.1	0.21385	0.174212	0.226301	0	0	0	0.0479208	#NAME?	down
MSTRG.131982.1	1.41704	1.56739	1.92701	0.295416	1.22978	1.3488	0.87793	-0.573115	down
MSTRG.131983.1	0.190494	0.191864	0.224071	0.452239	0.081006	0.258394	0.970518	0.663154	up
MSTRG.131988.1	0.664796	0.864079	1.1027	1.01486	1.03841	0.985088	0.953072	0.413438	up
[truncated: 7,072 more rows]

## Sheet: DEG mRNAs
#ID	L01	L02	L03	L04	L05	L06
Capana00g000048	0	0	2.37823	2.90749	4.13575	3.44033
Capana00g000130	5.68218	6.14715	7.65015	65.7777	80.2808	75.043
Capana00g000152	3.94232	0.960526	1.46886	0	0	0
Capana00g000157	5.00953	1.56507	1.55398	0.024329	0	0.020059
Capana00g000196	0.183448	0.012204	0.446639	34.3837	20.2004	47.3924
Capana00g000219	810.422	270.562	481.741	75.596	4.00272	3.81914
Capana00g000222	0.817537	0.189846	0.38981	1.25449	1.83079	1.84092
Capana00g000268	0.821017	1.04842	1.08388	0.260161	0.493951	0.056102
Capana00g000294	9.13298	25.7531	20.3564	40.6794	46.7621	61.0963
Capana00g000308	161.432	128.914	136.544	56.6125	58.9902	61.8655
Capana00g000315	67.8485	50.7289	31.7416	0.126317	0.051112	0.069038
Capana00g000324	1.2039	4.65148	5.83124	29.4968	15.5439	41.0201
Capana00g000325	1.59582	5.24568	0	9.20981	9.51341	10.5267
Capana00g000400	3.99215	4.01081	6.35466	25.7227	46.9853	30.0816
Capana00g000424	4.00209	11.5923	25.5532	32.5461	32.742	32.0225
Capana00g000435	2.01288	2.15497	1.60786	0.322111	0.350529	0
Capana00g000450	3.11031	45.3157	3.92868	67.2554	73.3961	46.7434
Capana00g000465	36.3327	76.8318	40.7835	0.570564	0.474474	0.865763
Capana00g000533	1.5444	1.27111	1.53575	3.23289	7.14986	3.59076
Capana00g000600	0.730931	0.875524	0.916615	0.092427	0.104952	0
Capana00g000624	1.40274	0.885486	1.28686	0.087205	0.060569	0.148214
Capana00g000660	2.28788	5.94649	6.45141	0.53177	0.673216	0.474088
Capana00g000664	1.3948	1.66135	2.90183	6.46618	9.42776	8.43637
Capana00g000679	5.25816	1.04534	1.64636	0	0.018945	0
Capana00g000714	3.07873	2.67322	7.368	119.792	255.411	160.512
Capana00g000751	2.38161	2.36378	1.44743	0.121661	0.221142	0
Capana00g000839	11.3454	46.9491	17.6246	0.167424	0.431812	0.058728
Capana00g000848	27.0536	38.3409	34.1528	3.24635	8.53227	2.49519
Capana00g000857	41.2397	17.9762	20.9336	0.023561	0.019723	0.011458
Capana00g000874	0.887235	2.26696	0.793926	17.153	13.702	15.5038
Capana00g000894	163.889	212.606	163.852	443.085	652.877	542.118
Capana00g000913	2.51169	0.970682	1.35001	0	0	0
Capana00g000918	15.8388	18.8109	10.1072	0	0	0
Capana00g000937	55.8948	50.6002	52.7275	19.4876	19.9788	20.1573
Capana00g000943	40.9142	37.6726	42.5891	70.3686	69.7068	89.4923
Capana00g000952	34.6028	29.3057	29.4161	117.221	179.243	128.003
Capana00g000955	7.9825	15.5331	10.0697	0.282506	0.43751	0.152726
Capana00g000984	5.83463	5.09347	5.2152	9.8835	15.7654	10.9486
Capana00g000985	249.967	147.304	172.622	45.1883	60.1954	58.3254
Capana00g001023	0.320507	0.93926	1.08456	2.95439	5.99247	3.87685
Capana00g001028	6.12383	7.28167	4.72081	1.48677	2.19768	1.80606
Capana00g001029	0.155014	0.61752	1.10111	3.71388	3.78414	3.13562
Capana00g001030	31.5128	29.6242	39.2755	151.941	204.049	211.136
Capana00g001033	0.981064	1.56275	1.58613	20.1243	15.4746	47.9455
Capana00g001065	87.695	42.7574	44.9502	1.17546	2.08109	0.443889
Capana00g001201	16.5624	25.9731	21.6872	9.42306	5.34151	6.16815
Capana00g001204	130.332	275.59	396.83	2005.65	1758.28	2597.39
Capana00g001213	375.57	735.557	619.752	82.8705	95.9155	87.0295
Capana00g001228	8.16334	4.81505	6.89341	0.552248	0.515073	1.00112
Capana00g001230	9.39703	7.13328	7.41016	11.4145	18.9141	12.3629
Capana00g001239	0.749004	0.259639	0.432766	1.55207	5.04323	2.38362
Capana00g001271	130.786	101.241	90.337	10.2667	19.0467	6.69214
Capana00g001319	1.85832	0.655814	0.454237	0	0.010501	0
Capana00g001336	7.79885	9.40189	11.8466	29.1381	34.1772	40.0986
Capana00g001399	0.750697	1.02959	1.06072	0	0	0.518572
Capana00g001423	22.2398	17.5251	21.789	88.0422	99.6015	75.6544
Capana00g001424	7.4251	6.95621	6.31865	2.42805	3.61471	2.677
Capana00g001453	1.2202	0.404485	27.8089	35.9052	50.0221	42.7068
Capana00g001507	8.84212	6.18348	4.83438	0.064102	0.040328	0.008362
Capana00g001549	16.2499	8.27026	9.38429	0.195996	0.252653	0.086036
Capana00g001558	75.9306	25.7776	34.0585	0	0	0
Capana00g001573	89.2072	40.599	40.0962	0.807327	2.06519	0.736927
Capana00g001625	1.61597	1.11722	1.1139	0.215723	0.097783	0.282162
Capana00g001637	2.39899	4.80114	2.38325	0.436318	0.298185	0.123892
Capana00g001651	12.1021	6.97362	7.89786	1.71518	3.63538	1.38856
Capana00g001676	20.0747	21.7232	8.52344	2.79312	7.78752	3.22674
Capana00g001712	18.4395	20.4594	22.2869	38.9248	41.0468	41.5831
Capana00g001830	30.505	14.7024	17.2602	2.95382	4.66835	5.04145
Capana00g001853	60.0054	42.2988	53.7487	114.191	109.576	136.096
Capana00g001855	11.9565	7.91177	4.01087	0.012019	0.078676	0
Capana00g001879	10.1708	14.1442	10.2065	3.86128	6.30448	2.61132
Capana00g001893	6.47761	5.236	5.16953	11.1558	15.1233	12.6161
Capana00g001921	59.3847	43.0386	51.5559	15.8318	13.5428	9.67545
Capana00g001934	11.7692	6.00656	8.35531	2.58852	2.97559	3.67189
Capana00g001941	11.9078	11.8865	11.9208	3.02804	5.55119	2.80344
Capana00g001969	0.748395	0.974406	0.466292	0.018596	0.058428	0
Capana00g001980	5.6405	8.46852	8.62281	0.610629	1.30665	0.941158
Capana00g001990	6.37461	3.00979	4.07163	1.25775	1.7703	1.63932
Capana00g001992	1.36111	1.27098	0.742332	0.056746	0.458443	0
Capana00g002001	102.094	173.024	95.7692	9.52237	7.68651	10.7147
Capana00g002007	5.35095	5.9505	6.35673	1.40538	2.87574	1.25827
Capana00g002014	3.71531	8.61317	4.09134	0.023423	0.025745	0.000755
Capana00g002133	79.8656	87.1184	70.4078	33.0323	32.9584	33.4527
Capana00g002161	16.2823	8.59759	8.24885	0.631631	0.339905	0.152824
Capana00g002177	29.0848	28.5706	25.3299	1.27378	3.86166	0.464369
Capana00g002183	6.57637	5.11565	5.26934	1.17381	1.98427	1.6071
Capana00g002186	8.03692	2.4281	5.31852	0	0	0
Capana00g002188	39.4197	9.83494	10.5786	0	0.060916	0.146044
Capana00g002189	5.48255	21.4293	21.7811	51.3744	49.0504	55.9485
Capana00g002205	3.21386	1.88752	1.67763	0.446809	0.44441	0.745472
Capana00g002216	21.5154	18.3542	18.5118	5.73973	7.03614	7.04912
Capana00g002221	0.701969	0.259639	0.400403	1.94391	4.79081	2.3357
Capana00g002225	0.471688	0.527498	0.921321	0.116528	0.101983	0
Capana00g002242	4.64929	3.09203	2.41665	0.257596	1.71374	0.23163
Capana00g002265	7.73133	11.277	13.6195	289.706	214.855	477.315
Capana00g002266	34.474	39.144	35.7319	81.6655	76.0148	93.9507
Capana00g002331	32.181	32.5468	32.7092	153.22	182.972	166.177
Capana00g002350	0.125957	0.165926	0.235472	0.981829	1.62356	2.27152
Capana00g002363	1.72727	2.72556	2.4626	7.69745	17.4417	17.2446
Capana00g002374	8.35453	4.28352	6.70245	0.826053	1.6075	1.1547
Capana00g002403	0.465777	0.421616	0.164642	3.03166	3.36039	2.64837
Capana00g002406	0.636191	0.670484	0.643934	0.187969	0.062456	0.113714
Capana00g002439	0.181327	0.114893	0.232723	18.9985	17.772	41.8059
Capana00g002440	11.7059	11.1231	11.1436	3.67458	4.70493	4.16085
Capana00g002453	41.9899	41.662	32.8036	3.40939	3.30015	2.66979
Capana00g002455	0.997012	0.528999	1.00187	0.02415	0.030661	0.016111
Capana00g002459	2.82237	3.57464	5.22645	0.342397	0.045892	0.028463
Capana00g002501	4.36093	1.57572	1.62699	0.031065	0.030678	0.103229
Capana00g002502	8.83196	8.86585	13.2247	36.3284	23.6682	39.8251
Capana00g002556	4.64981	5.26734	9.85671	63.595	77.0121	74.0575
Capana00g002604	11.1433	8.05207	12.1375	19.4316	18.438	22.1222
Capana00g002620	5.34993	6.82339	4.47051	0.593959	1.24123	0.523733
Capana00g002643	6.11526	3.96046	4.41415	0.994384	1.38203	0.485525
Capana00g002732	10.153	11.9989	7.92611	0.010699	0	0
Capana00g002739	17.7599	10.5537	53.5535	46.6592	36.8069	39.3554
Capana00g002752	36.5408	11.5586	13.057	0.547585	0.586699	0.492495
Capana00g002754	26.1999	18.129	20.6193	35.2412	48.3507	50.5518
Capana00g002757	4.25994	3.83266	4.05791	28.2656	26.3002	29.4544
Capana00g002788	0.807084	1.42032	0.877553	0.048045	0.044385	0.078506
Capana00g002790	12.1766	7.76693	8.48935	0.352555	0.354751	0.265013
Capana00g002793	84.4672	582.54	372.196	2.62875	2.19032	2.37049
Capana00g002800	6.79618	30.238	19.3538	0.009625	0.066318	0.032846
Capana00g002802	6.82294	64.4678	50.0477	0.295544	0.308523	0.422631
Capana00g002807	2.80554	6.24138	6.38856	0.886929	1.56529	0.286888
Capana00g002838	12.7053	13.8261	11.8937	5.58607	6.0305	4.32086
Capana00g002843	10.1783	16.3381	13.5171	26.2745	23.8419	29.8233
Capana00g002857	204.175	363.493	280.105	27.4339	13.3286	14.6787
Capana00g002884	8.39972	10.0363	10.2641	30.0116	20.5243	16.09
Capana00g002896	211.723	86.9784	152.819	23.9262	69.3789	2.94947
Capana00g002897	9.47565	5.82609	5.5206	0.075304	0.085624	0.082754
Capana00g002921	3.50907	12.2139	4.36339	0.148787	0.139957	0.131339
Capana00g002948	1.60056	5.97769	2.88372	9.71831	16.8365	18.8674
Capana00g002968	1.58003	1.70567	0.954643	0.045855	0	0
Capana00g002980	4.18018	3.45983	3.76351	0.301631	0.737823	0.218818
Capana00g002984	8.56188	6.56633	7.76145	20.208	17.0617	22.2429
Capana00g003007	10.1966	15.1969	16.7591	1.60345	2.7807	0.783374
Capana00g003010	0.018598	0.039115	0.057111	1.1585	1.02897	1.19813
Capana00g003011	2.60602	5.64788	3.73804	0.146382	0.077947	0.014203
Capana00g003042	18.2956	10.2403	24.9416	0.195417	1.29308	0.036703
Capana00g003084	6.16215	3.19434	3.15169	0.700013	1.1775	0.960985
Capana00g003085	31.1477	23.4172	26.8899	1.31761	4.42686	1.59871
Capana00g003114	1.37905	1.89559	1.55653	25.4987	43.9444	63.3203
Capana00g003129	18.7394	27.9693	26.636	4.35076	3.28616	2.17139
Capana00g003130	1.79108	3.59385	1.92802	0	0	0
Capana00g003131	14.9628	21.8102	16.1738	2.78313	0.945217	2.43498
Capana00g003142	26.6782	13.79	13.872	2.65839	6.36727	2.6964
Capana00g003144	5.06646	1.52358	3.14131	0.221876	0.370516	0.038438
Capana00g003170	7.92773	5.57896	10.1975	15.1053	28.718	23.2893
Capana00g003189	54.1603	43.3373	46.178	6.37594	7.0268	7.47175
Capana00g003216	2.94472	5.24736	2.41629	0.114128	0	0
Capana00g003217	3.26227	5.24051	2.15349	0.056527	0	0
Capana00g003219	9.02098	7.51251	7.06546	22.0589	23.3236	13.3263
Capana00g003270	6.2103	3.62668	4.11054	1.2736	1.45471	1.44402
Capana00g003275	11.4485	12.5426	11.1431	22.0006	39.4894	26.3501
Capana00g003400	2.95081	0.963044	1.2802	0.181796	0.167382	0.204639
Capana00g003406	141.482	191.08	152.825	66.0515	74.3284	71.0776
Capana00g003407	10.2983	14.2216	7.89353	0.501706	3.27976	0.362096
Capana00g003486	31.561	20.7772	31.5195	0.196311	0.114678	0.142084
Capana00g003487	7.83937	3.7909	4.57547	1.03981	1.23085	1.84609
Capana00g003491	6.92735	10.743	9.27572	0.659982	0.127548	0.088469
Capana00g003499	2.16195	1.26969	0.768594	0	0.008532	0.01117
Capana00g003506	12.9526	9.46087	8.97314	1.59984	3.58804	1.25122
Capana00g003507	74.9106	58.7423	62.5434	11.15	23.4164	6.78202
Capana00g003508	163.482	153.71	178.832	19.4178	17.9734	6.30619
Capana00g003510	0.421416	0.760624	0.526167	0.187878	0.069729	0.020352
Capana00g003516	64.9894	66.2122	56.7813	19.7252	22.3434	19.1154
Capana00g003540	1.32116	1.33052	3.93628	8.26022	9.04498	11.4167
Capana00g003552	30.0512	25.2554	31.34	0.865833	1.31797	0.442207
Capana00g003566	2.89625	2.67501	3.1653	5.90426	8.1925	7.12043
Capana00g003596	6.77198	7.37886	10.0275	16.8084	16.6211	18.1088
Capana00g003600	1.17317	0.800945	0.871506	0.001651	0.003558	0
Capana00g003603	12.7553	11.6144	9.53834	2.0081	3.06477	2.84212
Capana00g003638	0.988012	1.63342	1.34767	4.48325	4.61684	3.04698
Capana00g003639	5.63783	6.62476	5.7881	20.6964	19.7877	21.2434
Capana00g003654	0.349962	0.638481	0.744533	2.14898	3.55778	2.01184
Capana00g003664	2.58437	3.6886	3.76044	10.7693	7.4596	8.68025
Capana00g003666	33.4772	29.7682	20.0326	1.73412	1.23502	1.01259
Capana00g003675	11.707	37.1919	37.856	128.851	94.2333	111.899
Capana00g003680	0.433414	0.52026	0.883303	2.06617	2.30048	3.58168
Capana00g003681	0.636038	0.964242	0.344551	2.75049	1.94628	4.09228
Capana00g003767	26.6936	44.3049	36.9874	4.74018	6.59496	4.45069
Capana00g003808	13.525	14.2086	19.5363	0.116282	0	0
Capana00g003816	68.6654	43.9472	52.1157	7.3267	8.53088	4.51418
Capana00g003839	0.629573	1.13599	2.5688	7.27842	7.20442	5.66804
Capana00g003863	53.8809	74.296	71.592	16.5907	13.6236	13.2718
Capana00g003940	0.62605	0.061048	0.261999	14.9146	18.0776	46.4631
Capana00g003977	28.5221	36.1514	33.4054	64.9711	55.2921	86.9447
Capana00g003982	2.92205	3.12635	3.84038	0.111732	0.077338	0.205781
Capana00g004030	4.5371	6.38471	4.57507	8.885	8.83158	11.5365
Capana00g004034	41.5008	45.8269	71.6999	11.0547	0.6701	11.2479
Capana00g004055	14.1208	12.9227	13.3187	2.21559	5.2715	2.11799
Capana00g004056	2.93781	1.23062	1.57039	0.410766	0.141322	0.0716
Capana00g004111	4.65087	1.12602	3.15207	0.086948	0.306174	0
Capana00g004113	12.4039	9.82328	11.5026	24.0137	24.4035	30.1466
Capana00g004116	1.45226	2.80238	1.53259	0.078458	0	0
Capana00g004127	10.3122	7.33052	5.92417	1.04067	1.54484	0.809699
Capana00g004151	1092.58	912.826	1278.11	49.1659	41.2627	17.7704
Capana00g004152	37.0934	11.1498	14.9257	0	0	0
Capana00g004158	38.8508	43.4915	51.6593	9.35453	17.8773	19.6629
Capana00g004163	4.55371	2.30616	3.52158	0.145734	0.16999	0.095703
Capana00g004191	11.5286	6.61753	5.19491	1.47682	1.76974	3.01707
Capana00g004197	22.5358	25.3329	25.9649	52.6267	46.2547	61.9296
Capana00g004257	3.55843	2.22048	2.31622	0.249181	0.635141	0.399066
Capana00g004265	0.012296	0.068645	0.109788	14.3882	7.37854	25.257
Capana00g004302	7.8036	6.75938	5.31837	1.7821	1.90897	1.1961
Capana00g004305	4.83187	3.72035	2.5528	0.049603	0.056438	0.036743
Capana00g004312	0.717274	1.21111	0.731911	0.025333	0.005115	0
Capana00g004344	9.95011	8.98144	11.7392	19.4564	19.5126	23.1868
Capana00g004369	9.08106	10.576	9.32011	17.96	18.7242	20.6085
Capana00g004439	2.56161	1.12613	1.38227	2.92596	5.7572	4.66818
Capana00g004448	12.8557	10.0242	7.84947	2.81325	3.67407	0.527003
Capana00g004460	16.8904	10.0128	16.2981	43.2458	61.76	30.4039
Capana00g004470	15.8654	14.4698	12.5832	24.0701	31.2266	22.1095
Capana00g004475	11.8489	11.7895	6.21007	1.07093	4.12554	0.332077
Capana00g004514	16.1038	31.9468	26.6816	48.551	60.2515	61.209
Capana00g004543	0.494873	1.21171	0.759438	0.025733	0.051753	0.006361
Capana00g004561	0.359842	0.626068	0.291618	7.2439	11.5884	6.85433
Capana00g004570	10.3202	10.3412	7.90805	1.5937	1.73142	1.81405
Capana00g004587	5.35618	6.07215	3.35477	15.9279	15.4715	20.2276
Capana00g004593	21.8999	14.1479	20.7009	32.343	45.4674	40.4741
Capana00g004619	9.19613	2.25243	2.36086	0	0.011974	0
Capana00g004623	58.6912	32.029	31.6451	14.0481	14.7725	15.8679
Capana00g004655	30.2378	5.77273	10.8078	0.494525	0.296084	0.182964
Capana00g004662	1.61778	0.999322	1.7634	0.213503	0	0.047851
Capana00g004663	72.7018	66.2472	59.8374	24.6637	27.2423	28.4106
Capana00g004665	9.5303	11.0087	21.4986	1.67111	1.33263	0.506699
Capana00g004674	0.186786	0.112212	0.251473	6.47202	7.049	7.91979
Capana00g004692	3.94888	1.41409	1.0846	0.020866	0	0
Capana00g004701	6.16866	5.00539	4.20368	1.34878	2.02115	1.3538
Capana00g004703	15.8304	13.2624	7.84742	0.531109	0.954667	0.165562
Capana00g004716	18.6449	16.1156	18.1357	25.9899	56.0334	33.1416
Capana00g004745	2.25394	1.47153	1.50408	7.28355	7.97999	12.7637
Capana00g004748	4.2178	4.78849	7.30406	0.293732	0.186317	0.038094
Capana00g004759	16.4077	24.6529	23.8016	43.9072	40.6602	46.3515
Capana00g004821	95.4756	62.7057	61.6256	8.98877	12.7654	4.52581
Capana00g004822	4.62435	2.54563	2.08856	0.009856	0.092972	0
Capana00g004871	0.673607	0.655476	0.681953	0.095008	0.18018	0.166306
Capana00g004876	8.15414	3.13716	3.72723	0.449865	0.166532	0.171891
Capana00g004883	4.42061	3.44231	3.78932	15.4136	22.667	38.2394
Capana00g004903	2.01923	0.866989	0.902458	0.095926	0.205613	0.172274
Capana00g004904	0.64667	0.300163	0.339355	1.12281	1.93203	1.54445
Capana00g004919	0.178653	0.10897	0.445448	2.13016	1.28187	2.63025
Capana00g004932	2.90857	1.78807	1.93927	0.027987	0.061145	0
Capana00g004988	11.456	6.35581	6.22091	1.69909	2.78523	1.73835
Capana00g004993	22.6728	15.3574	12.9701	5.98608	4.79146	6.55831
Capana00g005058	0	0.021533	0.017919	11.9252	13.3605	18.0523
Capana00g005082	6.37251	13.7194	3.92173	0.049487	0.183094	0
Capana00g005088	5.68603	5.23461	5.74171	25.7755	26.1194	47.2925
Capana00g005089	531.906	433.074	512.372	142.257	150.351	129.434
Capana00g005105	93.2199	67.044	74.6427	26.2115	31.4969	25.7774
Capana01g000005	5.63323	6.95455	12.4347	76.2008	66.816	148.913
Capana01g000010	98.9165	49.5809	76.1841	18.5869	16.9957	19.9622
Capana01g000039	0.620939	0.995174	1.4264	0	0.066406	0
Capana01g000044	2.00368	4.4948	0.691276	0.009228	0.009436	0
Capana01g000048	87.4073	20.4857	84.8172	0.024949	0.037708	0
Capana01g000053	17.9451	8.4886	9.06723	1.04696	3.77174	0.568997
Capana01g000079	11.084	10.6071	7.69691	1.64951	2.02153	0.654136
Capana01g000092	112.414	106.29	154.395	0.399076	0.795522	0.248778
Capana01g000138	4.08339	1.87328	5.05685	0.058958	0.089311	0.020615
Capana01g000139	0.278925	0.027165	0.08696	8.66395	11.1504	8.54296
Capana01g000146	0.418377	1.44876	2.19235	9.54745	18.1655	12.553
Capana01g000154	0.472453	0.770865	0.509823	0.061659	0.082884	0.055338
Capana01g000162	2.54236	1.61152	2.64955	0.190077	0.564659	0.22032
Capana01g000166	0.08362	0	0	251.285	286.956	527.877
Capana01g000174	51.3314	44.8252	55.9332	109.266	85.7609	104.259
Capana01g000186	3.94032	4.06449	2.78827	0.226191	0.093711	0.045376
Capana01g000194	17.589	21.2955	24.8851	4.51454	6.34689	4.29231
Capana01g000195	3.48339	6.373	4.37252	0.910791	0.752239	0.24644
Capana01g000223	0.365797	0.795643	0.608539	4.55333	3.0467	5.31756
Capana01g000225	109.471	82.0108	88.5276	541.494	302.629	413.975
Capana01g000233	1.09849	1.57794	1.66769	3.38266	6.31718	4.06576
Capana01g000246	8.54217	7.85041	8.98519	20.1469	14.4991	14.7399
Capana01g000248	21.248	57.8292	9.74176	0.272837	0.225539	0.356632
Capana01g000283	16.3991	0.789583	6.56292	1113.38	1105.84	2443.02
Capana01g000284	92.3304	66.1968	111.979	4048.11	2619.51	7577.81
Capana01g000285	2.01616	0.475072	1.74156	198.562	300.817	649.576
Capana01g000288	0.254993	0.336991	0.090884	13.3394	47.8781	34.3725
Capana01g000321	0.056671	0.019745	0.063355	1.54352	0.618822	1.23242
Capana01g000326	7.05313	3.22894	2.38584	0.764928	0.408067	0.249808
Capana01g000337	94.1686	62.4484	35.6198	0.110381	0.097043	0.107277
Capana01g000349	3.69161	5.45032	1.64088	0	0	0
Capana01g000359	0.351143	0.802727	0.371507	780.136	593.399	1261.72
Capana01g000397	1.85761	2.2516	1.60899	0.244386	0.460427	0.12261
Capana01g000423	10.6774	18.4562	10.5173	34.4236	31.8755	30.1959
Capana01g000461	1.37968	2.56821	2.20984	0.057948	0.03252	0
Capana01g000485	35.7521	43.5261	37.9878	16.6558	18.2484	14.6038
Capana01g000487	5.61448	5.14653	6.80165	0.01506	0.039515	0.011343
Capana01g000492	12.7306	7.67506	10.2126	28.5712	78.7471	74.0207
Capana01g000498	10.3767	19.3546	19.3608	34.6624	33.1972	46.5112
Capana01g000510	1.45632	0.531158	0.839452	0.158699	0.027036	0
Capana01g000516	10.1758	17.1054	24.7456	38.2561	42.5703	36.0637
Capana01g000521	46.9081	17.529	36.0211	1.67408	3.19366	0.469398
Capana01g000526	3.61255	5.06404	5.43262	9.78496	13.726	8.48913
Capana01g000534	3.90317	1.47031	1.10512	0.08023	0	0
Capana01g000559	19.8616	16.4732	19.3505	37.4309	32.4928	31.6437
Capana01g000589	0.67271	0.090649	0.554923	2.51232	3.19942	4.95592
Capana01g000602	0.004776	0.015719	0.13944	2.0991	3.30056	3.61423
Capana01g000607	1.06444	2.36748	1.81099	0.257729	0.077627	0.114992
Capana01g000654	24.9976	21.1736	29.1493	67.5508	75.5525	63.9519
Capana01g000658	5.64843	1.65076	1.20672	0	0	0
Capana01g000659	3.55116	4.72112	4.27524	0.581313	0.352842	0.216723
Capana01g000666	1.77767	0.707593	1.39107	0.008385	0	0
Capana01g000681	7.35327	5.91779	8.42196	12.9092	19.7108	29.5112
Capana01g000696	1.01977	0.277384	0.321359	0.03148	0.007755	0
Capana01g000701	20.1184	22.5761	15.3738	8.55786	6.93585	7.08861
Capana01g000743	6.51902	7.69065	5.85347	1.73958	3.07066	1.92227
Capana01g000755	0.628253	0.185075	0.737013	4.24024	4.71261	3.85302
Capana01g000757	12.1138	7.71274	8.93299	0.320267	0.605878	0.143016
Capana01g000777	8.54112	1.86702	2.39205	0.023171	0.096669	0
Capana01g000784	4.05774	5.26756	5.41741	29.07	28.5905	46.4823
Capana01g000786	41.5847	43.2925	35.6743	16.5901	11.6124	7.84311
Capana01g000809	4.61154	3.62026	3.70587	0.215219	0.149031	0.049328
Capana01g000816	5.49868	11.7313	9.58631	26.6075	26.0496	32.5046
Capana01g000836	5.87356	1.84245	2.89131	0.051998	0.334008	0.047146
Capana01g000839	30.2066	25.0086	26.193	92.3478	92.5957	93.8677
Capana01g000845	12.4157	11.8447	13.6753	32.7775	26.8507	33.0668
Capana01g000872	0.308759	0.262972	1.23893	7.72836	14.4003	7.99615
Capana01g000882	0.661357	0.679982	0.516989	4.07245	8.81367	5.33397
Capana01g000884	2.15008	1.34251	1.12367	0.069789	0.080257	0.040169
Capana01g000892	7.84924	5.53443	5.74398	0.702924	2.16164	1.25443
Capana01g000894	16.0504	12.7087	12.0159	25.754	34.2022	23.7975
Capana01g000915	8.79847	8.69198	9.74458	24.2813	24.1178	19.5081
Capana01g000918	15.3588	5.07987	4.39623	0.140013	0.266826	0.269432
Capana01g000919	1.13495	0.4667	0.578834	0.031851	0.144906	0.104447
Capana01g000922	1.81633	1.32492	1.21593	0.018333	0	0
Capana01g000929	1.90865	2.67132	2.81943	0	0	0
Capana01g000948	12.0564	7.89265	7.57364	0.049016	0.03436	0.006174
Capana01g000958	44.2665	38.2291	30.8596	94.1818	92.9131	68.9483
Capana01g000966	1.91349	3.17181	2.21037	0.311389	0.108301	0
Capana01g000984	9.64701	24.0059	31.5833	69.5491	131.56	73.796
Capana01g001013	5.28342	8.53465	9.15389	21.6288	35.6654	22.808
Capana01g001016	4.92455	1.65236	1.20524	0	0	0
Capana01g001030	22.4916	13.975	15.0375	30.6392	39.1255	39.8322
Capana01g001040	1.98118	1.17856	0.684278	0.145497	0.282765	0.209189
Capana01g001053	0.117476	0.434609	0.538418	6.01169	5.20049	2.14902
Capana01g001057	58.8735	35.3419	39.1937	3.48542	3.16212	1.40434
Capana01g001068	155.266	48.318	83.1321	4.46315	4.02421	4.54121
Capana01g001083	8.51002	5.91326	5.48741	0.438279	0.578324	0.128453
Capana01g001084	3.57265	2.23619	4.19269	0.691738	0.640302	0.401257
Capana01g001119	33.7556	41.2478	43.2373	171.423	112.687	131.745
Capana01g001154	0.871928	0.635104	0.464048	0.008285	0.016774	0.011017
Capana01g001214	0.9492	0.881756	1.09802	3.09687	2.91641	3.2383
Capana01g001218	207.202	174.105	180.22	49.6909	66.6325	50.9837
Capana01g001221	0.57197	0.549722	0.596813	0.021954	0	0
Capana01g001230	4.26869	2.01116	3.32296	4.84598	8.86118	7.5314
Capana01g001340	0.254469	0.375888	0.140747	1.34771	2.14489	2.02194
Capana01g001359	3.36152	3.16357	2.18238	0.108096	0.482422	0.025138
Capana01g001386	47.2541	45.1101	40.3863	4.92334	4.71235	2.64042
Capana01g001401	10.3325	8.0835	7.74468	0.082543	0.170845	0.013402
Capana01g001418	72.7207	62.4538	53.5452	12.5729	15.6732	10.1139
Capana01g001419	39.2834	35.3434	15.0529	0.567511	6.40204	0.187968
Capana01g001420	0.766662	0.378315	0.82424	3.04731	3.91107	3.22725
Capana01g001421	1.62168	0.126853	0.134015	3.46759	5.07622	2.54088
Capana01g001469	20.6589	22.6758	18.3564	0.335659	0.247396	0.161945
Capana01g001495	11.3733	5.82905	5.1715	0.192844	0.884833	0.07071
Capana01g001496	104.922	108.242	70.4412	35.7487	30.4833	34.4578
Capana01g001505	13.539	11.4828	22.3524	42.7122	46.691	39.3789
Capana01g001539	20.4534	12.7465	10.3317	4.63508	6.27951	6.84922
Capana01g001578	67.397	12.0334	63.0917	0	0.090373	0
Capana01g001608	3.34704	0.844191	0.885903	0.016959	0.057829	0.022553
Capana01g001614	0.027012	0	0.002661	0.252869	0.247843	0.817453
Capana01g001670	0	0	0.286338	29.1352	25.3796	52.6251
Capana01g001673	5.14152	2.27619	5.54134	10.6542	11.6136	13.2338
Capana01g001681	15.853	9.90069	9.56478	2.95888	2.79603	2.02201
Capana01g001694	7.27948	4.75323	4.91218	1.6445	1.81057	1.77619
Capana01g001717	6.72764	5.19447	6.59823	11.021	11.0442	12.4728
Capana01g001720	141.424	94.5531	106.325	39.9846	46.6796	44.2746
Capana01g001737	40.0556	15.8855	15.3362	1.47353	2.93588	1.49538
Capana01g001741	0	0	0	2.50802	0.928968	3.42143
Capana01g001756	0.763441	0.815292	0.764137	0	0.029967	0.039365
Capana01g001778	2.71676	1.88415	1.88004	0	0	0
Capana01g001786	1.38787	1.07753	1.83509	0.475073	0.049604	0.033021
Capana01g001807	265.875	196.082	224.249	70.1032	76.0456	71.6768
Capana01g001814	10.2493	8.19627	11.8223	25.7842	19.3498	34.7872
Capana01g001863	111.475	110.78	96.998	36.8982	41.8913	41.5521
Capana01g001934	12.9836	15.6715	16.871	32.5258	52.5352	52.7309
Capana01g002128	49.8502	36.8925	41.0815	74.5879	91.0313	96.4382
Capana01g002131	5.31855	4.27281	5.20783	0.695985	0.641348	0.515659
Capana01g002196	0.02728	0.058381	0.142138	1.14225	0.561113	1.53717
Capana01g002225	41.0301	46.6849	35.8752	6.40172	10.306	6.43333
Capana01g002245	3.29927	1.80051	2.65914	0.192381	0.41794	0.237026
Capana01g002285	0.873315	0.824519	2.09412	7.15622	6.53799	6.88241
Capana01g002304	22.5371	19.3601	15.6472	31.6112	48.8833	36.6082
Capana01g002355	3.8438	5.044	5.86046	19.4672	26.5291	41.0809
Capana01g002356	14.7603	11.3228	6.88021	1.9357	2.53151	2.00815
Capana01g002403	10.966	30.1151	22.5443	88.027	72.5729	62.0207
Capana01g002413	4.35867	1.86992	2.45318	0.507163	0.687306	0.259729
Capana01g002442	5.21481	2.80436	5.12081	0.378038	0.630995	0.223268
Capana01g002457	10.6295	9.75486	6.0406	19.7529	31.0836	29.208
Capana01g002460	7.13656	7.37523	10.1876	21.0453	18.6544	30.9127
Capana01g002475	4.76804	2.49498	3.42951	7.21668	7.14864	9.71559
Capana01g002505	5.45337	1.77375	2.02219	0	0.010313	0
Capana01g002509	7.7683	8.77621	5.17498	14.3584	15.7891	17.5112
Capana01g002517	141.63	110.366	100.266	42.8387	43.4029	44.9814
Capana01g002526	16.2711	10.2881	13.7739	1.71617	2.84593	0.343093
Capana01g002531	39.9053	22.9064	27.4673	13.0277	12.4833	13.7289
Capana01g002558	1.66879	1.45227	0.875961	0	0.453588	0
Capana01g002561	12.508	10.421	17.6846	36.5527	39.5597	25.4783
Capana01g002564	2.17222	5.50212	4.54325	0.397341	0.291765	0.216637
Capana01g002586	12.4928	15.2898	12.7955	2.01525	3.15711	2.51091
Capana01g002599	68.0451	39.9861	46.1656	79.3269	97.6556	109.794
Capana01g002607	12.6576	16.8925	14.3009	3.2161	5.72583	3.00465
Capana01g002613	0.438517	0.131944	0.29024	26.0877	29.0868	37.2973
Capana01g002635	17.5165	11.0571	14.7976	28.9934	27.7684	27.9346
Capana01g002647	32.7487	30.6637	23.9839	3.55336	4.95316	3.10499
Capana01g002658	14.6923	6.22372	7.77297	0.027488	1.03731	0.048642
Capana01g002669	12.6807	8.21742	10.2509	0.533954	0.688938	0.246324
Capana01g002681	2.76205	2.119	1.26653	0.027112	0.176599	0.008817
Capana01g002682	8.79844	6.00049	6.14827	1.67128	3.05918	1.93962
Capana01g002683	8.0529	4.73884	4.83367	0.805478	1.46892	0.665147
Capana01g002709	10.7661	13.1861	12.0162	3.91266	5.54104	4.74417
Capana01g002736	0.044201	0.067662	0.111469	4.85576	2.99682	9.67511
Capana01g002746	0.403802	1.34055	0.462858	56.9446	70.167	11.1224
Capana01g002747	8.80053	2.78632	3.6526	27.5015	74.7639	24.5794
Capana01g002754	8.36259	3.71226	5.16302	0.411139	0.583888	0.270598
Capana01g002758	113.403	37.3403	45.4441	0.068719	0.065568	0
Capana01g002771	9.52561	4.93918	3.56402	0.292064	0.387746	0.040867
Capana01g002782	2.30752	1.48021	1.52666	0.327214	0.53462	0.029006
Capana01g002790	70.0955	55.9792	64.8764	2.06474	3.56361	2.3818
Capana01g002797	0	0.044748	0	3.497	2.93333	4.76397
Capana01g002803	13.7881	9.59312	12.2267	51.458	51.781	52.2681
Capana01g002883	916.057	833.838	648.023	209.497	198.732	409.973
Capana01g002933	19.2029	12.8471	14.2917	31.5174	44.1651	35.2381
Capana01g002948	10.0371	16.4192	13.1476	54.6516	158.981	63.1812
Capana01g002957	105.526	53.6712	53.1957	25.4315	17.9743	4.13824
Capana01g002966	1041.82	626.294	749.157	181.96	157.304	269.481
Capana01g002986	13.4922	9.15379	7.16487	0.320052	1.44429	0.249379
Capana01g002993	54.0925	51.4481	47.5496	10.2964	34.9171	6.82801
Capana01g002997	35.4505	18.7716	16.5301	0.378087	1.49343	0.254169
Capana01g003084	28.4006	11.7309	12.7799	0.453254	0.065272	0.218153
Capana01g003087	82.4613	51.2583	70.0013	10.4319	12.2934	2.51669
Capana01g003103	6.24802	5.0723	5.85866	14.6546	17.8975	21.7671
Capana01g003201	2.77943	1.69752	1.80771	0.32352	0.224589	0.044676
Capana01g003205	0.224656	0.151556	0.363013	1.71136	2.46888	3.75076
Capana01g003224	43.4531	30.2216	34.3583	74.3354	80.0022	91.2269
Capana01g003235	4.10078	6.97674	5.05982	0	0.02067	0
Capana01g003238	0.783611	0.389904	0.769751	15.352	25.9296	33.1731
Capana01g003244	22.0843	17.8449	18.3577	7.76248	8.87405	7.76663
Capana01g003254	0.086254	0.16279	0.571179	2.32651	3.26372	4.3389
Capana01g003283	1.37097	1.91119	1.11557	0.10102	0.546484	0.058929
Capana01g003288	19.0913	13.9483	13.5292	4.13686	6.5516	3.61749
Capana01g003289	1.22294	4.39393	3.32147	8.4083	14.4637	9.12567
Capana01g003292	53.2013	119.176	63.6355	2.7359	4.19239	1.92083
Capana01g003296	68.6016	171.877	117.184	237.986	263.804	168.443
Capana01g003303	0.030921	0.102963	0.058518	0.859858	0.395848	0.82171
Capana01g003313	46.7462	108.95	142.588	356.777	345.792	451.697
Capana01g003327	136.811	96.551	115.208	39.7391	50.6814	36.1555
Capana01g003355	21.096	26.3784	37.437	0.129475	1.68319	0.06608
Capana01g003359	50.1281	34.505	43.3961	0.221277	0.671469	0.143756
Capana01g003375	6.36042	5.79222	6.40729	0	0	0
Capana01g003380	35.5274	17.7729	22.1887	48.5826	72.2928	49.6188
Capana01g003390	0.184753	0.795579	0.660586	2.0454	2.28017	2.42261
Capana01g003393	2.17177	5.22253	9.38079	2462.68	3014.97	3335.97
Capana01g003394	9.32094	8.944	10.6889	20.7571	24.7382	27.0352
Capana01g003402	546.26	336.928	448.433	73.2678	94.8677	53.6034
Capana01g003406	2.75033	5.29409	6.81942	12.146	10.1525	9.49755
Capana01g003422	3.41665	1.30374	2.11803	0.122744	0.067563	0.074609
Capana01g003423	1.34102	3.46456	9.33104	22.5987	11.6796	25.8069
Capana01g003445	7.17135	2.65061	1.90747	0.035344	0.032479	0
Capana01g003448	18.4582	18.1387	26.0098	92.4067	98.4325	86.4881
Capana01g003451	0.150243	0.529556	0.347035	1.31133	3.55545	2.143
Capana01g003472	1.09775	1.55036	1.3018	2.27682	1.80332	4.03758
Capana01g003508	5.17775	2.12081	3.49957	0.123386	0.06827	0
Capana01g003514	40.2174	33.1947	31.0119	8.85554	12.981	9.44707
Capana01g003516	1.98313	1.28527	0.680335	0.222633	0.388577	0.076059
Capana01g003534	8.19939	10.2349	9.95081	28.9302	41.5366	47.6537
Capana01g003545	20.4426	7.90172	7.43255	0.151038	0.059933	0.011158
Capana01g003561	10.3845	8.21154	3.80223	0.187635	0.578855	0
Capana01g003567	3.07032	2.91165	2.70664	7.94993	11.629	9.55528
Capana01g003621	37.7067	29.1616	33.7953	90.6308	73.0969	91.7995
Capana01g003633	11.5631	9.92436	8.53946	0.670639	0.856993	0.320209
Capana01g003679	3.07507	2.23985	4.61444	191.683	270.854	460.365
Capana01g003736	16.2778	14.1458	17.3953	30.2394	27.8857	33.3991
Capana01g003763	2.54715	1.69239	3.33237	22.9237	27.9098	23.9881
Capana01g003798	4.67556	3.95814	3.97751	0.852347	1.34693	1.3329
Capana01g003802	36.2208	14.2062	14.9097	0.339127	0.448996	0.390188
Capana01g003817	7.60926	8.70937	8.37535	17.5434	19.121	15.6341
Capana01g003836	5.77161	4.77611	5.11262	1.79143	2.34936	1.93945
Capana01g003854	0.660459	0.052653	0.420777	28.3424	17.1033	45.7605
Capana01g003861	75.4691	52.5902	42.7125	0.870943	1.06585	0.075311
Capana01g003862	2.05472	0.719639	0.86297	0.069604	0.11675	0.08309
Capana01g003889	54.7243	63.196	72.8734	182.889	290.189	231.047
Capana01g003906	1.36045	0.862047	0.526602	0	0	0
Capana01g003914	19.6003	14.4919	15.6842	221.324	172.277	348.855
Capana01g003955	13.2108	12.6768	8.36912	0.149945	0.142511	0.628721
Capana01g003977	3.13595	2.58799	2.47343	0.1994	0.458569	0.569472
Capana01g003981	21.388	14.9431	23.2272	40.451	35.5327	42.682
Capana01g003988	1.47556	3.81058	2.30541	7.12866	5.58957	4.65203
Capana01g004001	9.25682	10.5764	10.5949	34.1309	33.8715	37.8596
Capana01g004052	25.5868	25.1771	23.2233	4.68497	7.52227	3.10826
Capana01g004068	40.612	54.5729	41.213	10.461	11.6642	5.80497
Capana01g004099	67.7043	88.0575	91.5718	194.481	157.045	184.954
Capana01g004107	33.3661	19.2224	25.9307	1.64297	0.604844	0.336938
Capana01g004167	9.77081	2.27093	1.12094	0	0	0
Capana01g004201	45.1634	51.6777	31.3121	10.9313	11.6446	1.53233
Capana01g004240	6.87494	8.12824	12.7102	2.20239	2.95609	1.45107
Capana01g004255	0.488273	0.069089	0.290256	3.20491	4.80432	6.62529
Capana01g004264	35.99	240.077	147.674	2.66705	4.79844	3.52748
Capana01g004287	4.11581	2.6147	3.58858	0.222004	0.613703	0.117407
Capana01g004311	0.570692	0.527303	0.64217	0.006051	0.026486	0.088489
Capana01g004357	44.9154	108.184	81.7027	18.6855	14.67	6.16171
Capana01g004390	11.7503	12.0823	10.2241	29.2941	32.1237	32.2817
Capana01g004427	1.13564	0.460281	0.50575	0.014314	0.038736	0
Capana01g004493	35.4499	376.033	180.981	0.990006	0.809923	0.594903
Capana02g000008	16.3603	26.8307	21.5612	6.56809	6.43151	5.00701
Capana02g000014	36.074	26.0531	21.6551	3.13164	0.315519	0.797765
Capana02g000036	1.2039	1.59034	1.5283	0	0	0
Capana02g000074	0.540928	0.245989	0.820589	18.5129	15.5926	31.1456
Capana02g000139	1.12228	0.505027	0.460048	0.127782	0.217866	0.067252
Capana02g000158	3.86155	7.67937	8.9122	26.0201	16.4205	17.5302
Capana02g000166	0.069047	0.112774	0.118423	0.942686	0.482453	1.54055
Capana02g000177	7.97846	4.17416	4.31959	1.08339	2.14346	0.465531
Capana02g000218	3.94248	5.46955	3.26015	0.033929	0.089789	0.089502
Capana02g000279	27.0269	25.3843	26.4187	64.8657	81.3016	45.0297
Capana02g000306	13.5516	36.0183	30.795	56.7994	52.6205	46.7442
Capana02g000407	2.17383	4.99072	1.84484	0	0	0.020621
Capana02g000419	6.98518	7.69551	8.90227	19.23	18.1959	17.393
Capana02g000448	4.92476	5.68259	4.94068	1.11764	1.30709	1.13412
Capana02g000476	7.16765	15.0874	16.515	21.98	27.1699	28.4003
Capana02g000530	1.73388	0.970809	0.914995	0	0	0
Capana02g000544	7.44114	15.0707	11.0984	64.0373	50.8703	103.324
Capana02g000588	1.64839	0.677063	0.993437	0.097726	0.367556	0.113093
Capana02g000615	3.07223	0.388645	1.48239	34.3007	56.8936	91.3151
Capana02g000616	4.99504	2.30937	2.22555	39.2459	58.0327	90.2741
Capana02g000618	35.9038	26.0508	27.7811	57.6034	59.3466	79.8478
Capana02g000627	0.178416	0.141645	0.037121	2.65351	2.06823	3.46718
Capana02g000646	15.6977	17.4498	13.4871	5.07765	4.28676	4.52381
Capana02g000649	0.929751	2.00197	2.14953	0.13765	0.596369	0.220445
Capana02g000656	3.95575	1.2897	0.654754	0	0	0
Capana02g000664	34.2739	44.0415	51.8265	17.2778	21.2589	13.2099
Capana02g000667	207.115	146.528	155.872	52.1999	75.8913	61.5365
Capana02g000675	6.83497	4.44064	5.71254	0.958496	1.37201	1.79291
Capana02g000748	0.771575	0.983316	0.895542	0.014025	0	0
Capana02g000766	69.8969	71.6856	82.0305	10.0163	22.3019	11.4552
Capana02g000767	4.43419	3.21891	10.1681	0	0.384305	0.022832
Capana02g000772	12.2931	8.10475	7.18755	0.065958	0.147319	0.130537
Capana02g000815	49.5831	17.7784	16.9936	0.370772	0.164652	0.169946
Capana02g000833	103.412	134.779	156.246	349.516	332.883	272.63
Capana02g000867	2.58047	1.58399	1.77084	0.031209	0.042578	0.017675
Capana02g000868	10.6752	9.74289	9.12765	2.67389	4.37057	1.93635
Capana02g000910	62.357	39.7479	48.6854	16.1142	16.2083	14.5049
Capana02g000934	24.164	25.67	22.3899	44.5608	49.7656	54.0393
Capana02g000950	2.24192	1.86392	1.99518	0.156318	0.051593	0
Capana02g000964	2.09913	3.15887	1.85629	0.090876	0.054819	0.051891
Capana02g000978	0.639713	0.483292	0.4917	0.049601	0.049371	0.151302
Capana02g000995	12.3546	17.3309	21.6557	57.9564	71.9405	109.551
Capana02g001007	9.67661	7.31609	8.74986	20.1907	25.5391	31.055
Capana02g001016	11.6129	9.18026	9.16533	23.107	24.4243	21.2322
Capana02g001038	14.4141	10.9619	14.3623	27.1154	28.1274	33.0795
Capana02g001051	2.61752	7.21165	3.77932	0.357454	0.229848	0.690669
Capana02g001083	44.6151	35.4092	59.4067	1.02904	0.951165	1.00744
Capana02g001104	9.40605	9.88252	9.10171	1.06889	1.29915	0.731385
Capana02g001148	3.06113	2.59931	2.61789	0.130823	0.182153	0.056134
Capana02g001207	0.463006	0.215316	0.58799	6.29963	2.1585	8.00129
Capana02g001216	0.694693	0.521593	1.65802	27.7276	25.2434	7.44482
Capana02g001234	23.0052	3.56623	6.36151	0.058556	0.027395	0
Capana02g001258	27.4934	21.1151	18.5449	3.73231	1.29272	5.77112
Capana02g001292	0	0	0	3.23463	1.55864	10.274
Capana02g001300	8.74565	4.71371	2.40248	0.105379	0.084819	0.079512
Capana02g001309	44.1132	34.883	30.9658	13.6644	15.5293	15.9956
Capana02g001313	1.6388	4.01671	6.77682	38.2868	42.0583	68.5812
Capana02g001322	60.3838	54.5823	44.165	12.4543	9.68917	2.83198
Capana02g001323	4.52374	7.08222	7.56189	18.5402	19.3746	17.7365
Capana02g001351	10.6102	11.8748	11.2122	3.71467	4.88411	2.76998
Capana02g001361	6.51253	5.49189	5.16363	0.177635	0.420203	0.243046
Capana02g001368	4.87427	6.3283	8.28571	10.047	12.7343	13.8206
Capana02g001377	304.706	239.829	286.351	111.433	120.347	121.766
Capana02g001380	65.0692	91.5036	57.7103	24.6934	21.8403	27.3878
Capana02g001381	7.37031	5.1717	6.52459	1.86283	1.64819	2.24558
Capana02g001385	10.9512	9.92258	11.7348	4.77401	4.38809	3.4108
Capana02g001388	0.572435	1.08799	0.963782	0.030947	0.108851	0.051764
Capana02g001395	38.1246	30.3045	30.0888	14.6672	12.4985	9.25767
Capana02g001399	3.37732	1.2429	1.25557	0.066114	0.106179	0.005177
Capana02g001415	3.37689	1.59253	1.70931	0.055057	0.113961	0.025794
Capana02g001434	1.38258	0.788287	1.45344	5.75755	14.3513	6.05924
Capana02g001438	1043.85	850.735	836.703	331.043	343.979	256.922
Capana02g001451	31.0359	26.4012	22.7342	6.1177	6.57812	4.64607
Capana02g001485	0.02581	0.039433	0.014971	0.728115	0.853535	1.40128
Capana02g001505	11.6277	12.5613	6.73553	0.894135	1.35745	0.30164
Capana02g001512	326.014	263.902	255.442	96.7118	106.418	95.8187
Capana02g001514	22.0695	9.19572	12.5373	1.07713	1.49396	0.99896
Capana02g001524	5.73097	5.54444	6.05739	1.38904	2.10738	1.09536
Capana02g001557	3.73838	1.12253	1.5459	0.015087	0.0077	0.010457
Capana02g001565	13.8516	6.32047	7.43286	0	0.048618	0
Capana02g001566	0.402938	0.56688	1.1757	3.72296	10.6249	3.5732
Capana02g001626	0	0	0.018347	2.39876	1.12994	10.0132
Capana02g001627	4.18702	0.562802	1.90925	75.3254	97.7111	182.416
Capana02g001632	2.0223	3.28637	3.19812	0.365835	0.22329	0.183742
Capana02g001636	6.10677	5.28974	9.92641	0.857107	0.578096	0.822858
Capana02g001637	10.4407	12.7215	19.8926	1.49223	1.17915	0.241148
Capana02g001644	6.29337	4.96169	4.43094	0	0.179805	0.147801
Capana02g001645	14.914	30.3025	28.6448	55.5988	39.3397	43.8224
Capana02g001650	33.5483	9.34047	10.5505	0.057594	0.171226	0
Capana02g001657	1.418	0.907255	1.08843	0.241053	0.430548	0.090477
Capana02g001678	10.5988	9.33519	10.8921	0.777596	0.714058	1.1356
Capana02g001694	37.2392	24.1998	20.3185	3.6355	8.54621	5.13661
Capana02g001705	2.63053	2.57305	2.83189	0.547414	0.731428	0.487439
Capana02g001708	6.12457	3.48889	2.91436	0.547722	1.17448	0.183509
Capana02g001716	1.23019	2.24023	2.66647	0.043214	0.167225	0.015008
Capana02g001731	15.7496	13.0606	9.38179	0	0.167741	0.020993
Capana02g001745	6.03446	2.57992	3.79721	29.7477	31.4769	33.9381
Capana02g001781	9.41018	10.1571	9.01049	1.53472	0.981195	1.18849
Capana02g001782	6.04025	6.59834	7.23825	1.93472	1.02395	0.871429
Capana02g001804	2.44647	0.635484	2.05462	0.084061	0.026056	0
Capana02g001805	11.4127	5.91763	6.67842	1.82531	3.37951	1.02672
Capana02g001816	20.5326	14.7304	14.2992	2.67216	5.04228	2.21925
Capana02g001838	12.2341	14.5343	13.2921	0.025584	0.354872	0
Capana02g001839	8.833	5.66001	7.58583	1.32073	1.96518	1.22004
Capana02g001847	23.9397	14.4258	17.8244	3.97214	7.12794	2.529
Capana02g001862	8.50969	27.6176	16.7782	1.17994	1.31803	1.22952
Capana02g001868	113.638	37.9843	44.693	0.043863	0.018945	0.169156
Capana02g001887	15.7449	14.7672	13.2106	0.391266	0.513305	0.182481
Capana02g001890	0.76578	0.587855	0.805317	3.28949	3.53856	4.48158
Capana02g001917	91.731	75.0446	51.9641	1.79081	1.56769	0.542844
Capana02g001951	126.313	123.54	78.7027	6.37133	20.5227	1.18506
Capana02g001953	1.6355	1.33381	1.46899	0.227773	0.605881	0.056595
Capana02g001968	545.004	533.416	340.566	17.6803	19.1434	7.48093
Capana02g001971	1.98251	3.22392	3.46639	10.259	10.3958	8.7662
Capana02g001983	0.083166	0.687025	0.330446	0.992846	2.01734	0.965853
Capana02g002002	18.668	6.67625	8.91786	0.768819	1.05858	0.832258
Capana02g002003	6.85534	10.1168	7.67415	0	0	0.118562
Capana02g002017	126.524	155.495	152.798	380.073	354.66	497.013
Capana02g002033	7.22911	4.62563	4.6271	1.09403	1.06381	0.470346
Capana02g002054	37.5873	18.6251	26.5311	4.27234	5.00929	6.30128
Capana02g002058	4.99409	3.12527	5.13124	0.67654	1.85557	0.492433
Capana02g002075	21.805	12.0672	13.3169	0.724909	2.64737	0.274171
Capana02g002087	90.1091	69.4005	72.2558	30.9012	30.8832	33.1312
Capana02g002088	2.10978	1.56208	1.54906	0.037208	0.096986	0.106876
Capana02g002099	23.884	22.4068	18.6031	0.085576	0.073505	0.110914
Capana02g002101	2.44257	3.84285	1.94721	0.194329	0.207044	0.081074
Capana02g002111	2.24251	2.10637	1.96966	0	0.014442	0
Capana02g002114	0.208116	0.330039	0.267062	2.21913	3.62995	3.17179
Capana02g002125	245.728	81.4344	127.024	19.6794	0.639898	1.01243
Capana02g002126	229.426	77.7212	126.863	17.483	1.81364	1.77466
Capana02g002130	2.12337	1.83849	1.37983	0	0	0
Capana02g002133	371.327	680.825	548.858	133.581	194.967	149.821
Capana02g002137	0.426907	2.0912	4.05775	11.5712	12.4038	8.40409
Capana02g002138	0.183965	1.13931	2.64142	7.59853	7.53445	6.19584
Capana02g002147	2.33408	1.87535	1.90975	0.088557	0.136827	0
Capana02g002149	210.128	214.986	186.991	74.8022	94.0668	77.5243
Capana02g002151	39.256	32.718	38.8776	70.9511	73.5448	90.2993
Capana02g002162	0.209945	0.640352	0.160106	3.54141	3.88733	5.07353
Capana02g002166	34.086	24.0809	27.9706	0.234987	0.056259	0.052626
Capana02g002178	2.26067	1.16919	0.722266	0.040378	0.034725	0
Capana02g002187	28.3041	17.7932	27.4289	2.07942	1.73376	0.777259
Capana02g002188	8.62949	2.87669	3.14285	0.213323	0.381242	0.118536
Capana02g002190	114.392	44.2399	104.722	12.4267	24.4776	9.17897
Capana02g002192	906.609	133.689	137.112	0.22382	0.224865	0.103827
Capana02g002193	28.2258	64.9039	41.8684	7.54106	8.93662	4.1381
Capana02g002206	201.232	144.666	182.029	40.1025	32.5727	34.0439
Capana02g002207	19.1749	14.1581	32.3167	3.34077	5.00314	2.54816
Capana02g002230	3.1142	2.42009	2.97277	62.17	100.946	55.8644
Capana02g002259	19.706	16.8572	16.9434	3.37504	3.53692	3.04854
Capana02g002284	5.5956	11.4485	9.11204	1.0153	1.84146	0.990814
Capana02g002296	29.1681	17.8035	23.4569	37.5383	57.9057	30.7631
Capana02g002318	0.33495	0.302408	0.260922	8.72425	3.57129	8.2544
Capana02g002321	9.20823	5.24782	5.05046	0.011082	0.046102	0.058304
Capana02g002367	338.695	97.4466	96.7834	111.245	45.5336	123.18
Capana02g002369	25.1976	30.1126	22.9272	5.78746	6.83108	6.2282
Capana02g002373	2.15476	1.57334	1.41691	0.012836	0.008682	0
Capana02g002374	6.54115	8.39288	6.23912	0.14539	0.022447	0
Capana02g002385	10.58	8.2408	10.7289	2.83013	3.40743	1.961
Capana02g002386	83.6959	19.7797	26.681	0.569909	1.23628	0.320858
Capana02g002393	4.67841	1.93616	2.26779	0.085804	0.150806	0.094604
Capana02g002422	0.045827	0.020745	0	0.418778	0.787714	0.486159
Capana02g002425	3.60811	3.74769	11.0687	44.798	62.9186	24.4599
Capana02g002429	8.71434	17.204	10.9679	1.936	2.25769	1.78657
Capana02g002439	83.5857	47.4641	60.1534	11.3177	12.534	12.8512
Capana02g002441	1.20231	1.13489	2.45723	5.04244	2.81286	4.63452
Capana02g002452	17.1884	5.62885	6.37487	0.368099	0.654405	0.321087
Capana02g002475	0	0.01388	0.05814	36.6947	61.3269	121.127
Capana02g002477	0.885756	0.248447	2.08278	23.2419	8.3347	25.2084
Capana02g002481	3.94842	1.45408	1.91031	6.71316	8.16284	9.01397
Capana02g002516	29.81	51.4418	32.898	59.563	118.629	96.2238
Capana02g002526	0.719795	3.41897	2.16917	11.1956	16.3805	9.32943
Capana02g002527	15.3069	14.451	16.3892	28.9648	25.3691	30.0411
Capana02g002545	3.32966	1.09747	0.470511	0	0	0
Capana02g002572	14.3231	11.8075	11.4067	0.999342	0.661648	0.33236
Capana02g002575	0.066723	0.241071	0.244885	1.37048	1.92703	2.60287
Capana02g002584	3.85938	12.0662	13.9305	48.7542	40.6602	54.9258
Capana02g002585	66.2654	46.4039	46.9269	14.6289	30.8038	19.8299
Capana02g002587	499.272	255.221	328.819	867.607	1566.95	776.136
Capana02g002588	27.7393	15.9496	24.6597	115.484	129.257	83.6424
Capana02g002607	22.9632	17.1553	20.6928	6.06409	6.7706	3.57506
Capana02g002613	57.3085	41.5396	44.4717	71.2494	88.2598	102.898
Capana02g002621	254.387	322.496	317.64	22.9262	20.3946	25.9235
Capana02g002634	2.60965	4.33667	4.49592	13.7828	10.3647	8.2546
Capana02g002635	3.07761	1.32183	1.22927	0.140714	0.439333	0.111678
Capana02g002637	3.93367	3.04744	1.87065	0.133412	0.108901	0.039228
Capana02g002641	0.020271	0.237736	0.281393	13.458	22.0018	24.3348
Capana02g002649	4.47611	2.25145	2.93456	0.123445	0.046695	0.09411
Capana02g002650	12.1681	8.01948	20.1124	46.8233	36.3548	66.459
Capana02g002657	2.75821	3.18261	4.42875	0.384639	0.350684	0.225065
Capana02g002660	28.9803	39.4814	29.4584	5.8129	5.83778	4.92891
Capana02g002677	0.140409	0.070578	0.146633	1.35755	4.22845	2.23595
Capana02g002687	106.873	80.6271	70.0051	12.8664	22.2253	12.1937
Capana02g002720	21.2445	12.8671	7.73496	1.06539	1.71375	0.830466
Capana02g002723	15.9433	12.8404	13.2825	27.9611	24.2366	36.3104
Capana02g002728	29.6784	8.8172	19.3917	0.34872	0.68256	0.470665
Capana02g002733	0.520263	0.518889	0.101755	1.40388	4.21334	3.29142
Capana02g002742	31.5916	25.3943	28.0995	60.6734	90.1707	83.8605
Capana02g002749	103.523	96.2273	90.7641	36.5288	43.7086	41.6749
Capana02g002751	22.9945	16.5266	24.1802	1.08883	1.09595	0.917287
Capana02g002760	33.7443	22.9049	21.4975	3.34937	3.31884	1.66187
Capana02g002762	8.01981	5.71766	4.25549	0.736867	0.945974	1.15399
Capana02g002775	4.33547	10.2338	10.0071	0	0.054957	0
Capana02g002777	0.405651	0.747879	1.43719	5.92785	3.87582	8.70127
Capana02g002799	136.397	60.0555	46.4668	1.40629	0.685032	0.779041
Capana02g002824	29.7233	37.5157	27.3774	13.0911	12.181	15.3349
Capana02g002825	1.47564	1.28816	0.974384	0.108452	0.131916	0
Capana02g002829	13.1719	13.7122	18.5954	3.00019	5.45328	4.6227
Capana02g002848	47.391	25.6406	27.8183	10.7698	13.6429	12.4038
Capana02g002864	1.30772	2.58384	4.59656	8.24071	10.8307	7.07062
Capana02g002871	20.5191	11.3351	9.20519	3.80039	2.94388	4.8679
Capana02g002875	1.1169	1.11719	0.433493	0.013779	0.072414	0.042784
Capana02g002880	6.41733	3.56601	2.56322	0.336423	0.348941	0.315064
Capana02g002887	29.4576	95.5568	66.663	5.77342	4.39617	2.60891
Capana02g002895	1.46079	1.04218	1.47732	3.72622	4.55394	2.13851
Capana02g002899	17.3963	4.28558	3.97991	0.142937	0.087152	0.106245
Capana02g002906	11.6841	7.40309	9.28645	3.19291	2.10188	1.67793
Capana02g002913	3.29712	0.768931	0.909043	0	0	0
Capana02g002914	304.451	97.1055	189.753	8.35401	27.1639	6.46813
Capana02g002921	19.7848	46.5568	21.3615	0.06952	0	0
Capana02g002922	114.867	102.722	91.364	6.42486	10.7688	2.87702
Capana02g002941	8.72469	8.96021	14.0204	30.2611	46.2616	26.3989
Capana02g002947	0.867714	0.701116	1.2121	3.77223	5.89725	3.58628
Capana02g002954	12.3106	5.87294	6.44187	0.193397	0.157005	0.151159
Capana02g002967	1.48178	1.75865	1.15594	0.090802	0	0
Capana02g002981	7.46291	6.94255	6.25042	3.14274	2.33983	0.941488
Capana02g002984	26.3114	22.2483	35.2249	1.04717	9.69404	0.224568
Capana02g002985	1.55183	0.986781	0.860805	0.229148	0.208283	0
Capana02g002986	6.75107	5.23285	6.20238	0.140214	1.01327	0.213379
Capana02g002988	1.2181	0.776342	0.9402	6.64321	18.0088	7.84678
Capana02g002990	61.526	44.0323	32.4922	1.33469	0.721573	0.241312
Capana02g002991	3.49758	2.4	2.87279	0	0	0
Capana02g002992	35.3048	19.1016	17.0622	0.149406	0.256573	0.348421
Capana02g002996	17.1324	13.3761	18.4197	0.64854	0.404475	0.140304
Capana02g003008	1.44344	1.08635	1.03504	0.026469	0.047525	0
Capana02g003015	0.62671	0.449869	0.551433	0.067275	0.160514	0.096624
Capana02g003023	30.5199	9.24737	14.2451	1.15225	1.59151	1.32287
Capana02g003025	1.82751	1.7464	1.6793	0.09196	0.014347	0.150803
Capana02g003027	16.3926	22.0796	19.167	1.00631	1.18094	1.01023
Capana02g003037	2.22055	1.07383	1.076	0.007616	0.027088	0
Capana02g003050	0.640175	1.02061	1.53329	50.0909	34.863	64.4562
Capana02g003057	6.37929	2.61895	3.20317	0.169532	0.172234	0.142699
Capana02g003068	8.63942	4.25692	4.88428	0.849403	2.08419	1.02331
Capana02g003075	8.21087	7.72547	10.0853	85.9088	197.839	91.9011
Capana02g003081	2.54879	1.1549	1.24617	0.093606	0.15183	0.255495
Capana02g003092	0.599205	0.970007	1.39188	0.119529	0.063215	0
Capana02g003100	13.6483	20.57	21.8049	52.8553	46.2139	48.4939
Capana02g003101	125.488	78.1823	90.366	32.5834	60.0606	30.7985
Capana02g003104	30.7071	23.0533	38.5638	4.97477	8.50991	4.98942
Capana02g003107	11.3376	4.85238	4.30516	0.225754	0.306527	0.161623
Capana02g003118	9.45469	5.05091	4.80714	0.793899	0.816626	0.230919
Capana02g003131	5.65264	2.17364	2.60204	0.140856	0.124632	0.027375
Capana02g003136	9.33069	9.17843	5.46896	18.6333	13.9869	24.2583
Capana02g003138	0.784673	6.26372	2.23483	56.2718	68.2434	26.9595
Capana02g003141	11.3706	4.27019	7.01681	0	0	0
Capana02g003148	22.1877	8.90572	11.876	1.16378	2.29227	0.853253
Capana02g003149	51.2431	21.5743	22.8436	2.16708	4.54788	1.76661
Capana02g003150	1.82047	0.770769	0.584272	0	0	0
Capana02g003173	146.961	331.307	264.043	59.573	41.119	51.7726
Capana02g003174	1.60508	3.27057	1.3922	0.271368	0.167426	0.366391
Capana02g003178	9.32586	3.86854	8.93783	0.557747	1.21239	0.343413
Capana02g003179	3.84387	1.55938	2.73421	0.137261	0.196045	0.071323
Capana02g003182	2.77418	1.83495	1.53199	0.122051	0.133786	0.181633
Capana02g003183	5.98216	4.26678	3.11073	0.180183	0.27957	0.067032
Capana02g003192	2.19618	2.27298	1.34959	0.119164	0.234722	0
Capana02g003197	42.8289	91.5513	34.2515	0.090537	0.984955	0.089131
Capana02g003203	412.158	41.2544	16.9137	0	0	0
Capana02g003248	20.7777	21.2102	20.5365	6.06788	7.96042	8.23603
Capana02g003254	12.3548	8.79297	13.3983	20.5084	34.467	22.6401
Capana02g003265	5.59009	3.86538	4.31003	0.569139	0.640276	0.199067
Capana02g003266	37.0744	27.9352	24.3686	6.23952	7.65191	6.46888
Capana02g003267	19.5906	21.2144	14.839	0.159606	0.246735	0
Capana02g003268	23.6934	16.4676	14.184	0	0.021144	0
Capana02g003313	0.934049	1.42723	1.74446	8.15118	6.70621	2.89667
Capana02g003320	6.43437	8.83878	8.84221	1.36393	4.02758	0.441142
Capana02g003325	2.61357	2.4388	2.88652	16.5811	16.701	25.1998
Capana02g003327	2.37268	1.56348	1.30429	0	0	0
Capana02g003333	12.3819	12.4361	10.6433	4.25775	5.63334	4.81344
Capana02g003335	12.5221	7.53856	5.76316	0.732995	1.98134	0.326268
Capana02g003347	0.407138	0.125054	1.8417	1325.05	763.823	1608.93
Capana02g003348	70.7014	64.2706	67.106	116.885	137.263	139.842
Capana02g003350	12.2928	13.872	10.7602	5.55132	7.1741	4.39043
Capana02g003351	4.04376	4.77613	3.18087	0.236306	1.28602	0.051977
Capana02g003358	297.043	119.703	57.364	4.17546	3.26311	3.62469
Capana02g003365	16.9486	8.66976	17.1223	2.89261	3.91404	2.96146
Capana02g003367	2.42659	1.02831	1.14417	0.258444	0.188468	0.143706
Capana02g003369	10.7811	12.642	7.03443	2.5073	2.03476	1.85957
Capana02g003372	59.6056	45.8901	44.6189	14.6816	18.9023	28.2515
Capana02g003383	10.3218	5.39938	5.96804	28.2415	34.5666	43.5882
Capana02g003390	14.2806	15.6192	16.0512	0.217274	0.300923	0.044162
Capana02g003416	10.8132	12.5679	10.0675	4.7946	4.96342	3.03552
Capana02g003422	8.32295	6.43004	7.53797	11.4989	14.828	14.5288
Capana02g003430	4.04333	9.18077	10.9314	0.05086	0.029811	0
Capana02g003451	1.48974	1.17012	0.866625	0.162407	0.079643	0.063228
Capana02g003453	10.6088	10.6991	15.9523	29.6305	17.4462	24.718
Capana02g003456	19.06	16.9187	21.5445	45.1395	39.8649	50.2226
Capana02g003474	29.5259	23.9146	20.244	0.996849	0.914131	0.63068
Capana02g003475	2.42927	0.964892	1.20754	0.012506	0.020906	0
Capana02g003477	2.09205	1.29517	0.949931	5.34118	10.4989	5.5973
Capana02g003479	11.1465	4.49503	5.65973	1.39994	1.3775	2.64684
Capana02g003485	14.7326	13.9686	12.6392	1.20284	0.772432	0.527935
Capana02g003491	11.3655	6.16171	6.49466	2.02435	4.10369	1.55676
Capana02g003497	21.6584	16.0912	22.445	40.7283	35.1582	45.132
Capana02g003499	5.04769	11.2356	12.8017	47.7504	47.6804	55.0687
Capana02g003503	4.95079	2.10979	3.79923	0.113167	0.310819	0.20397
Capana02g003547	3.73925	2.2458	2.06661	18.0705	26.9473	26.7639
Capana02g003572	31.7331	51.8822	55.8576	150.755	184.743	117.876
Capana02g003573	7.26916	9.98975	15.0985	31.2438	65.4701	34.6479
Capana02g003576	4.00005	3.20448	5.13471	0.946265	0.857757	0.72351
Capana02g003578	12.3242	16.7955	12.5877	4.72084	4.19411	3.88172
Capana02g003592	3.3441	1.91379	2.36592	0.39806	0.709391	0.334352
Capana02g003613	59.008	20.7117	13.0661	0	0	0
Capana02g003624	1.23771	0.74288	1.07204	0.03807	0.106015	0.026698
Capana02g003632	33.8452	40.7038	44.5304	71.3952	120.685	126.297
Capana02g003646	13.4609	5.91799	6.96898	0.016571	0	0.176936
Capana02g003648	0.028379	0.042959	0.028034	2.29763	5.09511	8.73679
Capana02g003669	30.6298	5.03887	6.71555	0	0.035367	0
Capana02g003682	4.98843	5.77901	5.77574	1.9155	2.21216	1.06303
Capana02g003708	3.83112	4.91701	3.68492	0.266456	0.433608	0.597511
Capana03g000019	10.1958	10.9699	14.0822	1.89023	2.76961	0
Capana03g000028	37.0767	26.4917	30.072	60.159	53.7351	75.3555
Capana03g000047	148.124	127.005	171.871	14.4078	34.6699	13.5328
Capana03g000054	16.4812	9.6582	14.5426	42.8391	33.8978	38.0403
Capana03g000062	2.63016	0.684976	2.1531	51.7587	55.8929	34.5364
Capana03g000068	66.2198	16.2526	19.6659	1.05088	1.15495	0.234981
Capana03g000091	8.2316	3.74357	5.2977	0	0	0
Capana03g000103	23.0937	41.6304	29.4929	120.212	76.7384	80.6236
Capana03g000110	74.8989	57.5818	57.3765	19.5968	28.859	3.81298
Capana03g000112	28.5879	31.4156	28.5694	11.6546	12.6148	10.765
Capana03g000119	0.996842	1.45562	0.825679	0.092775	0.073748	0.068737
Capana03g000134	5.4784	2.43644	2.24035	0.29269	0.696392	0.394125
Capana03g000138	0.560309	0.488443	1.08723	27.4947	21.1739	68.0144
Capana03g000139	0.054942	0.064672	0.067251	5.04251	4.09297	3.40207
Capana03g000141	0.070276	19.9977	25.867	31.3607	44.6106	45.6271
Capana03g000144	2.09897	2.17633	2.08224	10.2662	14.9773	12.0152
Capana03g000145	20.9306	30.3111	23.0938	73.0741	68.0543	80.5845
Capana03g000146	4.86153	4.93416	5.65006	16.5334	19.8577	15.1246
Capana03g000169	41.5292	43.5762	50.8433	130.764	134.551	128.186
Capana03g000183	8.01231	2.97494	6.26056	0.140108	0.707078	0.082791
Capana03g000193	53.075	40.9755	51.7101	76.5001	81.0439	107.136
Capana03g000198	2.59891	3.43202	2.68696	0.058222	0.044876	0.147108
Capana03g000227	14.9039	32.0993	21.1295	0.048805	0	0
Capana03g000241	8.46047	5.63631	4.54134	0.536781	1.99709	0.244541
Capana03g000247	3.9321	4.86184	0.044088	12.7489	16.5333	8.34939
Capana03g000249	2.10736	0.623342	0.527772	0	0.032018	0
Capana03g000253	4.27086	7.20201	6.59605	1.08406	0.953004	0.644437
Capana03g000281	48.7185	25.332	23.8251	1.11687	5.09005	0.783754
Capana03g000296	9.80358	8.73068	13.1197	1.41727	1.92565	1.36599
Capana03g000299	117.671	69.2544	52.8533	13.7375	17.522	16.9409
Capana03g000311	204.608	112.861	91.9176	0	0	0
Capana03g000314	5.00763	2.25358	2.37688	0	0	0.011621
Capana03g000318	191.012	308.065	146.333	34.3846	48.9809	21.4052
Capana03g000319	11.1846	6.80805	7.69273	3.30568	2.72222	2.73767
Capana03g000332	15.9472	9.43308	10.6133	1.1631	2.53569	0.786957
Capana03g000364	5.87738	3.26307	3.64955	0.36965	0.506066	0.085502
Capana03g000375	102.872	42.7889	34.278	4.58852	5.03468	0.456348
Capana03g000377	5.77242	6.87961	4.5312	0.008217	0	0
Capana03g000385	165.388	116.553	137.091	62.6537	50.3041	49.4687
Capana03g000388	0.221963	0.173304	0.137196	1.57347	0.812664	2.31275
Capana03g000390	29.6611	21.0542	24.0359	2.55457	3.13121	3.79887
Capana03g000409	28.5216	9.40442	12.6484	0.245677	0.801997	0.01827
Capana03g000412	50.766	58.6678	43.4562	15.7471	24.9946	19.5447
Capana03g000424	3.15565	2.65569	6.51313	34.3593	41.1657	64.3433
Capana03g000430	1.80041	2.55791	2.50357	22.2053	24.6705	12.9836
Capana03g000440	0.098372	0.179117	1.62677	5.76739	7.87124	2.88248
Capana03g000449	12.3175	9.65661	8.90907	0.960439	0.328207	1.39385
Capana03g000471	3.04877	2.39192	2.25853	0.192818	0.103073	0.119214
Capana03g000487	43.9713	49.5725	39.877	77.6582	100.524	80.5591
Capana03g000491	232.58	186.127	195.65	39.6051	37.8156	32.3753
Capana03g000492	2.15594	1.52288	8.90311	0	0.015418	0
Capana03g000496	4.27016	2.91459	2.63913	10.6941	10.9029	12.8809
Capana03g000513	8.51347	6.74321	5.17084	0.459958	0.776157	0.620035
Capana03g000516	0.794625	2.01337	1.50431	0.080882	0.092763	0.162043
Capana03g000535	21.5494	28.7664	31.9067	84.5865	85.3912	106.398
Capana03g000549	3.78682	1.80854	2.78305	0.192269	0.69171	0.131781
Capana03g000557	17.6087	10.2501	16.5633	44.816	76.6199	49.1762
Capana03g000560	0.616381	1.74954	0.682183	0.045238	0	0
Capana03g000569	1.96638	1.94888	2.77859	0.290602	0.280557	0.096387
Capana03g000573	25.701	38.9182	25.2091	10.9866	10.9418	9.90068
Capana03g000579	110.428	82.5611	99.3612	32.5871	27.3322	29.8194
Capana03g000605	3.10217	1.14158	1.08071	0.061072	0.081585	0.09808
Capana03g000629	1.09415	2.48662	1.39749	19.5065	14.8669	14.7906
Capana03g000633	15.6173	33.4892	24.7603	4.55106	4.76096	3.47207
Capana03g000648	8.31238	21.2117	7.81771	0.10688	0.488922	0.094476
Capana03g000664	5.39995	3.2593	3.72085	10.5154	13.0955	12.6697
Capana03g000669	20.4332	9.82794	13.4062	3.82171	2.45233	2.2962
Capana03g000729	16.7543	16.6076	13.1958	0.276214	0.345326	0.097178
Capana03g000730	4.76418	11.3406	8.15744	0.485368	0.944616	0.809117
Capana03g000731	1.10381	1.1035	0.841019	0.030474	0	0.012624
Capana03g000734	17.746	8.97042	10.0981	0.971308	1.09578	0.500907
Capana03g000765	21.305	15.8427	13.9477	0.929388	0.655033	0.480217
Capana03g000767	35.1155	27.967	34.2371	59.4029	69.497	58.6655
Capana03g000777	0.99664	0.970529	1.32401	0.076272	0.169238	0.041112
Capana03g000788	3.47912	0.274772	1.54938	423.161	272.006	1035.57
Capana03g000790	6.91939	7.6193	7.30224	13.4504	12.7817	17.8757
Capana03g000791	4.22356	33.597	16.4177	0.139829	0.049058	0.09704
Capana03g000797	68.4612	378.126	240.194	9.84028	9.57254	10.7121
Capana03g000798	2.315	1.82669	2.11723	0.062401	0.063899	0
Capana03g000835	5.67839	11.5116	7.97453	2.48124	0.925425	0.771189
Capana03g000843	582.757	419.344	416.81	151.703	173.16	168.741
Capana03g000845	6.38973	7.93297	5.41907	0.196758	0.095844	0.320667
Capana03g000857	3.30437	3.4844	4.66523	0.189896	0.734815	0.15037
Capana03g000868	4.80823	2.07704	2.54713	0	0.009875	0
Capana03g000896	5.68621	2.032	2.6447	0.101069	0.172791	0.038898
Capana03g000915	4.47962	2.54897	4.39133	0.875856	0.999643	0.545288
Capana03g000919	2.23066	0.916095	0.941048	0.064318	0.077055	0.024103
Capana03g000924	1.75019	2.4615	2.30422	0.323679	0.573046	0.457436
Capana03g000935	191.614	188.606	184.27	70.511	72.5603	71.7782
Capana03g000951	16.6061	17.3643	17.3902	4.13613	3.28948	1.79096
Capana03g000961	0.407593	1.34355	1.1421	4.52433	5.52549	4.62215
Capana03g000963	1.64699	2.11186	0.9385	7.30366	7.51561	3.00862
Capana03g000966	11.0417	8.72339	10.7493	11.8689	16.5996	17.6094
Capana03g000967	2.23523	0.651605	0.926291	0	0.016758	0
Capana03g000989	17.3994	26.0837	20.4963	33.3792	53.9328	44.654
Capana03g000999	58.1392	29.1495	24.4087	2.70511	8.45961	2.9933
Capana03g001001	6.74819	5.97872	6.6007	0	0.063699	0
Capana03g001019	20.7546	13.9408	17.2822	5.01431	6.75642	4.10802
Capana03g001032	2.87285	2.91928	2.46685	0.104177	0.370408	0.092092
Capana03g001035	3.27775	2.19742	1.60102	0.038063	0.206118	0
Capana03g001041	345.134	129.418	206.852	8.35601	16.1246	4.14138
Capana03g001051	13.3289	4.98743	7.30583	0.099469	1.18383	0.865195
Capana03g001053	18.1631	9.6515	14.0352	3.58753	3.66863	1.80093
Capana03g001064	0.596287	0.850043	1.06507	0.085904	0.044388	0.096578
Capana03g001071	6.26278	2.8752	3.68004	0.271528	0.773307	0.178566
Capana03g001081	51.6003	51.6953	53.3405	119.89	142.979	138.46
Capana03g001098	1.62307	3.71112	1.05476	16.6086	9.52102	18.2064
Capana03g001102	0.649082	0.598694	0.648722	0	0.008604	0.01197
Capana03g001104	2.48438	3.34383	2.31493	6.13068	6.45955	5.12216
Capana03g001107	1.00505	1.65485	0.726718	14.0953	10.9717	4.71592
Capana03g001110	81.8545	57.3225	67.8378	221.53	196.035	219.966
Capana03g001113	28.2589	21.3832	28.6043	5.30666	9.42054	2.92293
Capana03g001117	4.77423	2.96202	4.08882	0.788158	0.80104	0.49488
Capana03g001146	6.46096	9.50714	6.49792	1.8337	2.94407	2.05577
Capana03g001176	15.6707	8.90024	10.3233	1.85719	2.39448	1.35782
Capana03g001177	7.33961	4.61764	2.45944	0.359952	0.117262	0.008109
Capana03g001180	2.40269	2.23615	3.11828	0.24601	0.537687	0.293471
Capana03g001204	1.26742	1.29213	1.29195	4.88286	3.70338	2.88857
Capana03g001205	34.7357	29.005	14.4897	0.227223	1.28537	0.238988
Capana03g001210	2.35491	2.30259	3.17937	11.3117	18.1563	16.2927
Capana03g001211	1.98879	1.12265	1.32282	0.126197	0.289469	0.071323
Capana03g001224	4.44258	5.05387	3.28478	0.023725	0.580278	0.69918
Capana03g001258	1.13965	0.901116	1.40549	0.028257	0.022025	0.037534
Capana03g001274	0.011379	0.013796	0.040183	2.53403	2.60604	5.95932
Capana03g001275	1.3451	2.03922	2.6393	163.223	152.117	244.075
Capana03g001296	0.573779	0.292143	1.10736	39.7887	53.4518	114.459
Capana03g001297	20.9196	34.6429	15.9475	0.091375	0.029466	0.017255
Capana03g001298	1.63964	0.371601	0.409706	0.018262	0	0
Capana03g001302	6.77256	6.23551	6.04433	18.0348	15.149	19.406
Capana03g001304	18.4356	20.1136	23.2903	53.5814	48.7603	61.9815
Capana03g001306	20.9154	29.7698	32.28	48.4077	94.7569	51.049
Capana03g001308	32.7066	58.3168	70.591	292.976	222.427	288.291
Capana03g001314	14.2435	55.5137	19.1174	0.212554	0.40073	0.32102
Capana03g001333	375.658	287.621	299.905	814.618	607.071	871.358
Capana03g001338	8.83368	4.42457	5.81774	11.7004	19.5484	15.697
Capana03g001342	47.727	47.4121	51.3355	132.414	153.38	169.307
Capana03g001344	11.4173	8.17751	7.69618	1.81875	2.80906	1.13765
Capana03g001357	23.2987	18.0864	20.4904	36.7893	49.4411	56.6491
Capana03g001371	55.2564	27.403	31.4394	9.24079	17.0669	14.5759
Capana03g001373	650.272	456.022	482.037	113.844	120.192	105.714
Capana03g001418	46.7485	30.8044	45.6564	11.3184	24.3929	10.8921
Capana03g001451	26.9501	20.0478	14.1523	3.04298	4.41656	3.8314
Capana03g001458	1.36144	3.32605	2.80581	0.132137	0.185297	0.069363
Capana03g001467	12.684	21.4982	33.7499	1.27905	2.32191	1.1163
Capana03g001485	0.118459	0	0	2.83386	4.58022	7.88994
Capana03g001486	1.24539	0.229224	0.670697	2.44236	5.64005	2.87745
Capana03g001502	12.0869	9.32448	11.04	3.09495	4.44258	4.04092
Capana03g001503	15.4441	10.4259	10.8441	4.28437	5.28639	4.05408
Capana03g001509	1.72638	2.93899	2.2224	0.005711	0.002287	0.002474
Capana03g001518	22.9385	7.69576	9.65498	0	0	0
Capana03g001524	5.99222	6.26197	6.19402	0.651682	0.724849	0.668071
Capana03g001534	49.7965	87.8109	283.983	346.543	421.621	303.424
Capana03g001535	2.9296	5.57329	3.72395	0.051873	0.028716	0.074204
Capana03g001557	4.99014	1.37199	2.28498	0.018265	0.015963	0
Capana03g001569	29.1613	19.298	23.9735	100.829	94.7682	99.0337
Capana03g001580	1.48166	1.05711	2.24134	0	0.020797	0
Capana03g001598	2.72496	1.34348	1.26394	4.28373	4.75952	4.61926
Capana03g001606	13.7686	10.623	25.2008	56.9511	54.2333	37.3706
Capana03g001608	453.458	250.637	268.697	52.003	52.5449	42.2439
Capana03g001632	6.7473	6.75316	6.9707	11.7213	12.2564	14.8631
Capana03g001650	8.94196	4.51695	4.28467	1.11121	2.0802	0.80245
Capana03g001653	1.23189	2.42335	2.17932	0.481328	0.307842	0.2847
Capana03g001691	1.12045	4.20201	2.89414	0.053148	0	0
Capana03g001692	8.04817	5.15186	4.21082	109.574	88.9604	177.404
Capana03g001715	1.02048	1.78859	1.3478	4.74498	7.66021	11.7043
Capana03g001723	0.800019	1.97558	2.40197	18.8239	21.3211	24.3328
Capana03g001732	6.21843	15.0494	20.0062	41.0853	29.4498	47.0107
Capana03g001733	5.22519	14.1048	18.1757	37.8576	27.7616	41.8442
Capana03g001740	0.6047	0.791386	0.456632	0.131165	0.083285	0.052329
Capana03g001767	8.12275	38.7849	18.2008	0.49838	0.213635	0.154821
Capana03g001772	951.275	845.396	951.999	309.666	307.911	160
Capana03g001778	2.21911	2.79635	2.44828	0.07344	0	0.052116
Capana03g001781	5.75072	16.0055	8.56428	20.762	22.0303	18.1325
Capana03g001785	38.2724	31.1359	38.1733	12.1587	12.0143	6.763
Capana03g001807	4.21131	1.21498	2.19552	0.033453	0.084204	0.01271
Capana03g001810	25.37	9.98915	14.6913	2.72098	3.92733	1.47828
Capana03g001814	14.5038	23.1631	21.6749	1.01328	0.262374	0.295364
Capana03g001817	2.62734	2.52025	2.98276	0.141808	0.166388	0.06846
Capana03g001830	3.39547	3.03997	5.45216	35.1925	28.9882	16.0757
Capana03g001831	7.52695	14.7324	11.4263	169.989	164.461	29.1327
Capana03g001841	93.5445	71.2458	81.8406	11.0965	29.2116	33.0716
Capana03g001910	50.2449	37.2833	43.5159	72.0767	89.3252	88.861
Capana03g001916	8.40095	5.90876	6.12535	1.53161	2.51292	1.17767
Capana03g001919	22.6596	26.1403	20.5553	45.8234	41.2648	37.2992
Capana03g001920	3.65805	6.78898	5.47586	1.09953	1.01657	0.825088
Capana03g001921	0.144792	1.26175	0.658969	19.4889	13.1385	22.0214
Capana03g001923	0.248271	0.422336	0.149156	6.89881	6.94095	3.46839
Capana03g001961	21.722	23.0227	16.6991	125.894	129.02	140.102
Capana03g001974	19.6877	16.2312	15.9083	39.5064	34.0392	43.3802
Capana03g001977	47.2886	34.2653	32.421	105.483	170.181	124.237
Capana03g001991	7.64954	28.1159	13.8238	0.22649	0.600584	0.082054
Capana03g001992	8.03371	7.38931	4.72993	1.9931	3.95784	2.17786
Capana03g002040	29.6141	9.62841	5.91903	0.175019	0.145311	0.20884
Capana03g002047	0.319963	0.500728	0.436201	9.04005	12.4404	6.69748
Capana03g002110	1.72432	1.47734	3.05478	42.3721	50.1867	42.2115
Capana03g002111	37.482	24.4096	26.9487	2.09365	2.84589	1.55398
Capana03g002115	1.60491	1.77057	1.54	0.069081	0.16858	0.030862
Capana03g002117	24.4126	5.03835	12.4748	0.118503	1.1295	0.907335
Capana03g002119	66.468	32.2463	44.6699	0.600059	1.50586	1.53927
Capana03g002120	28.9737	15.5802	27.2061	0.880296	2.78624	3.91234
Capana03g002158	19.7242	25.6217	25.2086	169.192	167.559	101.951
Capana03g002170	14.7565	30.1222	42.9753	1488.22	654.015	1349.48
Capana03g002186	1.19609	0.503879	0.437818	0.007035	0.021033	0.009387
Capana03g002189	8.21186	8.011	6.97011	1.19857	2.25245	1.17231
Capana03g002195	66.3101	78.175	57.5487	123.964	114.055	135.737
Capana03g002198	23.4965	79.1479	20.0029	0.034855	0.153411	0
Capana03g002208	1.36785	1.5157	2.36959	0.236115	0.470738	0.246376
Capana03g002209	17.7617	5.10433	4.3942	0.208882	0.110153	0.147452
Capana03g002218	38.0401	22.0873	20.2848	6.55172	5.81676	4.96883
Capana03g002233	1.0771	1.02837	0.786546	0.018284	0.009193	0
Capana03g002250	0.219104	0	0.288893	13.6083	24.921	16.2839
Capana03g002260	12.6342	7.17068	9.90392	41.1684	59.3202	41.88
Capana03g002278	3.02671	0.984936	0.452064	0	0.018353	0
Capana03g002284	6.89696	4.61108	4.90852	0.95075	2.16982	1.7719
Capana03g002301	2.61762	1.58679	3.67602	16.8665	14.7639	23.3713
Capana03g002309	80.722	100.426	72.8837	24.9634	32.3564	30.153
Capana03g002342	14.9509	17.3549	12.0146	4.44806	5.53397	2.57164
Capana03g002366	62.5017	57.5204	58.6484	3.18702	1.22597	1.39915
Capana03g002377	17.1928	13.3699	12.3202	2.84255	3.47362	2.24169
Capana03g002378	3.00176	2.95489	1.46395	0.015124	0.07101	0.142718
Capana03g002385	0.721838	0.53981	0.555915	0.121581	0.101959	0.186853
Capana03g002426	15.9047	11.5575	6.98878	0	0	0
Capana03g002454	20.7525	16.2231	22.3585	36.95	40.5859	37.4038
Capana03g002474	5.82617	2.75211	1.07975	0	0	0
Capana03g002493	13.8783	8.60015	6.5923	0.999576	1.02793	0.041754
Capana03g002512	29.1698	25.9144	29.3821	51.6722	49.4363	57.5429
Capana03g002552	35.7429	5.23142	20.2625	208.287	173.903	268.078
Capana03g002554	4.48006	2.68602	2.15178	0.987872	0.939653	0.356766
Capana03g002556	61.4086	38.4142	35.4069	14.7201	20.4256	17.205
Capana03g002585	8.51292	5.80806	5.71412	1.46999	2.02492	1.49389
Capana03g002589	4.28475	6.3414	5.10812	0.99711	1.44155	0.472774
Capana03g002591	5.57022	4.16737	4.13647	9.35147	9.1763	10.7956
Capana03g002606	7.35578	6.66262	2.93173	0.089738	0.12718	0
Capana03g002619	25.8249	28.7934	30.7542	57.1251	53.1489	58.9567
Capana03g002638	2.48538	3.52107	2.44947	9.68977	16.4541	15.3704
Capana03g002640	0.501935	0.362053	0.106534	1.5133	3.50581	1.93745
Capana03g002662	6.92469	9.45032	9.60526	23.5799	21.5054	15.668
Capana03g002679	8.22873	4.30849	4.40881	0.474743	0.583316	0.499954
Capana03g002699	5.18951	2.13353	1.15387	0	0	0
Capana03g002730	1.73428	0.824136	1.32969	0.102158	0.013415	0.137938
Capana03g002731	2.79195	4.05685	3.77989	6.40459	7.0798	6.67041
Capana03g002812	42.5364	34.699	18.5305	5.4737	4.22956	2.70881
Capana03g002826	20.0218	23.5935	27.7035	123.459	68.5814	101.741
Capana03g002892	8.33561	4.8352	4.8816	10.2161	13.3473	12.9867
Capana03g002931	18.0999	16.8258	15.7341	4.66936	7.11715	4.67244
Capana03g002981	0.342585	0.621258	0.29521	1.63012	1.47489	1.30272
Capana03g002984	0.466274	0.04623	0.463145	8.80949	23.1956	9.22865
Capana03g002994	15.1215	6.52727	7.05695	0.809933	1.76183	1.32328
Capana03g003072	10.8595	9.54648	10.5261	18.5997	23.2966	24.9651
Capana03g003213	85.5433	72.8384	58.0725	28.2308	14.4252	31.0681
Capana03g003236	6.42842	11.7377	10.6404	0.54352	0.488122	1.19727
Capana03g003272	13.9723	8.6721	12.2409	22.2122	24.0779	25.1948
Capana03g003343	8.54738	10.8028	8.53218	0.21879	0.098449	0.055666
Capana03g003349	16.9556	17.1134	22.7585	8.17391	6.51397	6.71883
Capana03g003363	93.8511	99.8968	61.3751	28.1172	28.206	34.7775
Capana03g003377	6.59663	13.5074	4.02264	77.5685	96.0847	181.871
Capana03g003391	49.163	28.0174	30.52	74.9228	125.204	60.8484
Capana03g003392	233.723	65.5791	170.156	21.0589	25.5879	12.14
Capana03g003419	0.648256	1.03746	1.07978	0	0.028642	0.00756
Capana03g003471	3.0739	2.73955	3.20219	0.050789	0.243631	0.026269
Capana03g003482	0.868794	1.4887	1.35421	0.106662	0.058928	0.011628
Capana03g003491	4.98179	11.954	15.1084	26.6209	29.2042	28.6148
Capana03g003557	1.53949	10.2688	4.94921	0	0	0
Capana03g003558	21.0635	28.6132	26.4042	8.48235	9.71897	6.39914
Capana03g003571	17.5418	32.2057	25.4452	3.84497	4.26904	2.6633
Capana03g003574	1.15078	1.27256	0.335893	0	0.00747	0
Capana03g003609	0.076698	0.261721	0.28837	11.057	4.52286	14.4503
Capana03g003630	2.64891	1.73661	2.4317	12.815	12.3413	22.7167
Capana03g003668	3.18251	3.62949	4.98345	6.84201	8.93309	7.9452
Capana03g003719	11.7773	9.9025	5.73288	1.55193	1.06096	0.36153
Capana03g003731	61.669	36.505	50.5842	115.429	134.935	69.3937
Capana03g003733	1.71253	0.986284	0.480651	0.008029	0.014521	0
Capana03g003787	18.693	17.9328	18.0303	2.51151	4.80536	2.69198
Capana03g003794	1.39782	0.783549	1.54207	0	0	0
Capana03g003802	3.66891	3.47411	2.8319	1.02423	0.834669	0.885432
Capana03g003805	21.7997	10.3852	9.79199	3.16055	2.72618	1.02245
Capana03g003821	1.51472	1.63171	1.12815	0.356936	0.340204	0.162194
Capana03g003887	1.23974	2.27227	1.44352	0.314366	0.260712	0.285001
Capana03g003929	170.014	149.767	156.974	67.1195	47.8522	57.1475
Capana03g003940	2.45685	5.36163	3.03895	6.25017	8.29765	7.38822
Capana03g003989	30.963	2.71085	8.52774	37.2709	54.545	74.7421
Capana03g003991	184.264	18.9683	64.421	228.125	337.01	486.384
Capana03g004012	7.87356	6.52254	8.53006	15.0905	17.1745	16.0145
Capana03g004025	2.55238	1.45104	1.06731	0.048843	0.514958	0.415606
Capana03g004028	4.43178	1.86599	1.90534	0.004317	0	0
Capana03g004040	49.8806	11.7046	12.6507	0	0.051626	0
Capana03g004041	1.22045	1.61383	1.49024	0	0.008657	0
Capana03g004068	16.6949	17.5849	13.6061	3.22106	3.68305	4.3232
Capana03g004084	146.468	100.772	101.818	525.933	752.605	548.522
Capana03g004091	13.5376	46.0093	17.3524	0.067077	0.328755	0.302015
Capana03g004093	133.099	132.283	176.487	22.6851	86.9543	8.49934
Capana03g004098	60.3499	45.178	43.0282	9.34449	13.6998	9.3018
Capana03g004102	0	0	0	1.30022	1.03571	0.445115
Capana03g004109	30.9186	70.98	73.8394	15.0586	10.5672	5.93941
Capana03g004110	9.20397	21.3324	21.4529	0.718731	2.11126	0.409851
Capana03g004112	0.794158	0.332025	0.36348	0	0	0
Capana03g004129	42.8482	92.7376	71.3938	0	0	0
Capana03g004130	14.6152	12.6176	4.95011	0	0	0
Capana03g004132	11.0564	12.5777	1.50025	0.098309	0	0
Capana03g004152	4.92153	4.39735	10.1694	33.6844	21.5119	31.9324
Capana03g004154	0.019524	0.260013	0.1668	7.62347	25.9121	26.1053
Capana03g004155	0.869636	0.546504	0.94954	37.0555	121.053	131.108
Capana03g004186	25.5237	18.7664	11.901	1.14409	3.72953	1.18939
Capana03g004202	1.05046	0.935548	0.620316	0.036462	0.043708	0
Capana03g004213	24.918	30.352	45.3078	99.405	72.119	73.2318
Capana03g004224	2.24216	1.68151	1.59233	0.174632	0.719343	0.168131
Capana03g004255	0.375095	0.285777	0.270968	0.020494	0.110498	0.038476
Capana03g004263	2.61877	1.15159	2.01759	0.359079	0.446444	0.050647
Capana03g004265	11.6388	9.82282	12.1294	27.2983	25.4	19.7135
Capana03g004274	6.59879	6.45688	3.22841	0.029504	0.051956	0.011394
Capana03g004288	3.13655	3.88557	3.65523	0.144593	0.103829	0
Capana03g004324	0.032513	0.047921	0.011186	1.57843	4.89622	5.03146
Capana03g004346	6.58991	7.16143	7.21907	16.5661	25.6773	14.9561
Capana03g004347	45.9266	40.8001	42.9237	66.5858	100.379	71.9284
Capana03g004354	13.2418	2.25862	5.10646	0.084356	0.042554	0
Capana03g004369	222.546	183.645	239.018	549.927	637.395	845.507
Capana03g004377	4.24603	7.26467	6.26473	0.401335	0.284833	0.246193
Capana03g004378	1.39342	0.643928	0.653769	0.045401	0.040018	0.127597
Capana03g004389	1.03066	1.17421	0.795053	40.3035	47.0919	50.7772
Capana03g004398	3.46436	3.0708	3.34576	6.52404	8.05096	8.70167
Capana03g004406	5.22335	7.41477	5.31236	10.0088	12.2869	11.2324
Capana03g004414	12.3711	10.0803	12.3164	27.4659	28.6978	30.842
Capana03g004416	21.1889	24.1709	21.6232	5.44294	5.83783	3.84144
Capana03g004428	13.0132	4.96087	7.75239	1.01781	1.87665	1.06565
Capana03g004482	115.943	73.8302	135.027	1160.2	1098.17	1014.68
Capana03g004493	6.13896	5.07516	13.2274	19.8808	26.8701	20.0762
Capana03g004531	0.331802	0.726637	2.50563	20.5603	11.4592	14.3862
Capana03g004535	0.11227	0.43999	0.538384	1.65278	4.35056	1.91168
Capana03g004549	0.585584	1.14153	0.771287	0.056647	0.067905	0
Capana03g004557	2.40644	3.09032	4.08456	6.15624	7.29039	7.59928
Capana03g004562	2.2515	10.9293	10.7726	0.032426	0.336461	0.822926
Capana03g004566	1.42477	2.9487	2.87495	0.132417	0.121126	0.070483
Capana03g004592	7.62573	10.3209	15.3316	0.380853	0.580238	0
Capana03g004605	72.2423	72.1907	64.9713	194.693	270.129	176.177
Capana03g004637	0.993119	1.2775	0.816986	0.0343	0.015634	0.047988
Capana04g000012	3.05675	1.52721	1.69606	0.731141	0.548338	0.456891
Capana04g000019	4.04388	2.00049	2.20473	0.238889	0.824741	0.703883
Capana04g000020	1.36578	1.21044	1.99915	46.9725	51.2016	7.29708
Capana04g000023	2.84168	1.56067	2.57133	7.13045	7.72158	7.01073
Capana04g000040	88.9684	90.0241	87.5013	309.807	240.324	384.604
Capana04g000070	26.5	22.5351	20.6206	6.90077	9.37685	10.7922
Capana04g000086	1415.63	343.313	515.185	7.74287	7.81419	7.04365
Capana04g000110	30.4966	22.8503	40.8466	156.29	109.422	146.202
Capana04g000113	2.39537	1.91087	1.84247	0.50911	0.305683	0.138701
Capana04g000114	65.915	115.713	67.6524	5.56877	11.8839	1.92803
Capana04g000119	2.07137	0.699054	0.578562	0	0.039091	0.058884
Capana04g000153	2.86226	1.69589	1.47998	97.5325	90.6718	169.361
Capana04g000159	0.332664	0.410414	0.380076	0.166749	0.0079	0
Capana04g000162	8.01864	20.7439	13.3907	0.081177	0.083885	0
Capana04g000185	5.139	5.82636	6.91268	29.7231	22.1118	23.4667
Capana04g000192	99.7126	252.776	223.588	15.8533	19.4631	13.6035
Capana04g000205	27.9546	19.908	17.6591	6.1848	9.13655	4.54834
Capana04g000206	21.4485	14.1913	6.74109	0	0.019268	0
Capana04g000209	1.25896	0.840025	0.719931	0.174394	0.147953	0.276006
Capana04g000211	8.94842	6.57588	6.95823	1.73243	1.91589	1.9626
Capana04g000224	123.116	98.7673	112.879	40.689	42.9515	49.0452
Capana04g000239	18.0455	15.1725	16.5832	33.5493	32.6949	35.8674
Capana04g000259	8.13153	7.50861	10.2956	79.3739	91.5682	95.8412
Capana04g000278	43.2855	18.7601	13.4892	0	0.016019	0
Capana04g000279	40.0603	35.564	41.4789	88.7005	87.7441	110.591
Capana04g000295	99.0856	138.988	276.194	7.45244	8.08117	3.35397
Capana04g000305	29.9204	12.492	24.3622	7.60447	4.75565	2.07691
Capana04g000335	279.982	654.087	358.593	1039.68	802.779	1070
Capana04g000346	35.1303	26.8458	32.1414	71.2353	60.5776	86.436
Capana04g000363	33.8879	31.382	26.4074	11.0245	9.11722	9.77911
Capana04g000378	40.3167	38.9078	22.5516	3.52468	3.34858	1.94098
Capana04g000411	0.52282	0.568904	0.899372	6.45228	11.0031	5.29112
Capana04g000412	9.33239	4.98062	8.02535	277.9	395.137	312.039
Capana04g000425	0.005199	0.047731	0.135548	0.82289	0.968422	1.86403
Capana04g000432	3.91661	2.24779	1.64008	0.30875	0.448414	0
Capana04g000447	23.807	23.6198	20.7137	7.31368	10.2184	6.08232
Capana04g000448	7.62171	5.24982	4.5942	0.027456	0	0
Capana04g000460	1.56065	1.27228	0.766283	0.117693	0.32948	0.066095
Capana04g000461	2.49293	2.52657	3.21959	120.883	91.0036	163.739
Capana04g000462	0	0.019418	0.024465	0.576233	0.534973	0.904137
Capana04g000463	2.92262	0.662058	1.36282	13.1983	7.20041	10.0829
Capana04g000492	63.0014	53.0214	53.8176	22.4354	18.918	17.2912
Capana04g000511	48.8887	62.5375	64.0627	17.395	29.0369	17.2328
Capana04g000516	5.9824	4.74186	6.9341	30.6874	47.1912	43.207
Capana04g000573	15.1642	11.5128	8.52955	2.7239	4.28532	2.27735
Capana04g000589	6.68432	4.99358	5.86602	18.4308	14.256	15.6463
Capana04g000590	0.419441	0.151669	0.342047	1.57838	2.35517	1.18312
Capana04g000594	1.25618	7.97494	8.9746	26.4495	21.6539	31.9787
Capana04g000601	3.50412	1.35581	3.16282	0.361346	0.159109	0.136249
Capana04g000614	129.038	97.586	86.5614	30.3959	43.7921	32.0949
Capana04g000620	0.736008	0.747752	0.338202	0.127264	0.103454	0
Capana04g000672	70.7567	34.8608	58.3928	10.1773	21.9728	11.756
Capana04g000673	10.7677	5.36823	8.06138	1.06466	0.812964	0.178499
Capana04g000681	10.3127	28.941	24.0884	47.7016	52.8483	69.1941
Capana04g000696	9.48736	19.2066	16.6919	1.7134	2.24445	1.86886
Capana04g000698	23.4602	16.5217	51.9864	0.516482	0.426724	0.208709
Capana04g000709	13.6337	6.92342	5.97684	0.019447	0.341146	0.024611
Capana04g000714	18.0409	15.9464	19.3599	7.43016	6.43068	2.45188
Capana04g000725	0.561879	0.489853	0.448431	0.047068	0.158601	0.049428
Capana04g000726	0.742791	0.726268	0.880949	0.204411	0.12673	0.004284
Capana04g000740	1.93341	8.50901	3.80975	0.038399	0.044145	0.038029
Capana04g000751	0.577006	0.335677	1.39339	7.14769	3.10919	4.89187
Capana04g000760	7.13938	9.28751	7.33202	0.186618	0.331963	0.186212
Capana04g000788	38.8692	26.5266	35.8004	15.2592	16.926	9.20803
Capana04g000802	3.29917	2.9738	2.83546	17.7416	21.1902	10.7504
Capana04g000808	56.1017	40.6112	50.6575	11.3357	14.3431	13.4785
Capana04g000814	7.89513	5.36405	8.17598	13.4443	13.1149	16.3511
Capana04g000850	2.54104	0.925937	1.85902	0.189979	0.423184	0.134711
Capana04g000874	0.968871	0.625508	0.75331	0	0.038376	0
Capana04g000876	7.37241	6.22264	3.81282	0.915435	1.98661	1.20402
Capana04g000889	14.6898	20.7674	13.183	0.41459	1.24776	0.285908
Capana04g000890	55.6944	40.1061	43.1009	17.8342	19.2692	11.2586
Capana04g000892	102.959	182.898	134.573	54.238	51.8567	33.6561
Capana04g000897	64.1849	47.3322	38.4133	0.534469	0.64778	0.295494
Capana04g000925	13.8406	16.6803	20.7705	2.33396	5.02273	2.6461
Capana04g000926	3.80646	2.46327	2.34998	0.435349	0.837772	0.524002
Capana04g000931	0.172026	0.30009	0.199667	4.20323	8.636	2.58231
Capana04g000944	2.32203	2.26923	2.23176	0.137466	0.045723	0.072459
Capana04g000945	38.6781	76.9473	27.1533	245.757	215.096	115.562
Capana04g001020	8.09558	1.48721	0.889116	0	0	0
Capana04g001037	0.335395	0	0.324736	3.25061	8.02243	4.338
Capana04g001042	39.278	19.2631	44.068	0	0	0
Capana04g001044	45.822	23.1911	19.8112	0.039505	0	0
Capana04g001045	99.2639	62.3917	99.8442	16.0165	26.2359	17.3358
Capana04g001047	17.1876	14.9767	9.32777	0.137592	0.13387	0.071804
Capana04g001051	13.2075	10.5323	13.1895	0.201189	0.157581	0.168039
Capana04g001053	3.09352	2.93255	3.33581	10.8601	7.65747	10.5465
Capana04g001093	180.212	154.683	143.398	679.367	543.672	637.995
Capana04g001095	68.1729	63.2169	62.4238	23.2434	29.5663	25.9744
Capana04g001118	7.34553	7.07885	6.82149	15.7769	15.6	16.761
Capana04g001122	255.703	127.869	118.169	6.83977	8.69159	5.99992
Capana04g001130	1.13086	1.08305	0.991886	0.032738	0.040144	0.011048
Capana04g001132	3.09264	1.56998	1.94152	0.13889	0	0
Capana04g001136	213.194	191.778	189.985	64.3107	79.3838	84.0587
Capana04g001165	34.2247	25.226	26.1056	1.99727	5.75413	5.18779
Capana04g001215	0.858367	0.54559	0.776689	1.97689	2.33399	2.99676
Capana04g001256	10.1506	7.87111	7.61458	0.058799	0.051178	0
Capana04g001261	7.01844	12.0992	19.8196	133.714	132.227	130.797
Capana04g001269	0.482957	0.286678	0.174966	0	0.002046	0
Capana04g001281	17.047	8.05434	16.5732	43.6129	44.1607	51.6611
Capana04g001289	205.058	145.475	129.078	425.741	564.438	861.523
Capana04g001301	0.057388	0.098859	0	0.336218	0.434878	0.545716
Capana04g001331	0.07681	4.7721	4.55225	50.0787	64.2472	105.48
Capana04g001357	4.72172	3.71647	2.73673	0.799924	0.050118	0
Capana04g001381	98.4884	63.7574	70.1159	8.49285	10.1785	5.64356
Capana04g001422	68.9582	40.4275	45.9424	370.884	176.005	155.68
Capana04g001447	5.26552	6.15864	6.24853	20.9117	20.3769	21.2345
Capana04g001481	2.67203	0.752467	2.69961	9.24172	10.5281	11.0386
Capana04g001485	123.243	88.6649	96.4163	45.2247	47.7138	33.5524
Capana04g001501	1.37594	10.4185	4.53745	0	0	0
Capana04g001537	71.8519	100.883	134.819	618.77	672.975	771.401
Capana04g001562	5.25054	5.23119	6.59233	11.9721	10.972	12.0856
Capana04g001588	5.20524	2.8449	2.79273	0.38724	0.203447	0.051493
Capana04g001600	2.43284	2.36814	6.81991	33.9165	25.8213	32.8608
Capana04g001613	30.143	27.2522	30.0744	75.7101	70.6713	100.223
Capana04g001621	22.8053	12.426	23.0309	5.55871	8.4005	2.46711
Capana04g001632	0.083287	0.854666	0.104254	1.76337	2.9438	1.72703
Capana04g001640	14.0158	9.67894	10.8757	62.3368	105.115	34.6827
Capana04g001652	1.69839	2.44304	2.16127	0.076238	0.434406	0.04024
Capana04g001653	2.18554	2.14158	1.36567	0.146484	0.094647	0.390396
Capana04g001681	1.26849	0.562879	0.742106	0.069452	0.09804	0.039494
Capana04g001744	10.448	8.35141	10.0226	2.56376	3.90562	3.62798
Capana04g001772	4.34803	2.04675	2.25372	0.209167	0.347161	0
Capana04g001897	19.5332	23.3105	33.0896	191.826	96.6572	103.226
Capana04g001916	7.91581	9.88709	13.0772	44.7217	65.3329	60.2323
Capana04g002016	0.203089	0.158479	0.131094	2.59018	3.74014	5.339
Capana04g002075	86.7403	58.5315	60.124	30.0296	18.1611	27.3262
Capana04g002080	15.4161	14.835	9.66733	1.26894	0	0.102432
Capana04g002095	0.326994	1.16967	1.44899	0.525232	0.263471	0.101355
Capana04g002144	10.2272	7.13382	10.3702	0.735722	1.30557	0.683636
Capana04g002146	41.5427	36.6928	38.4536	162.895	257.885	322.585
Capana04g002212	5.59627	3.77287	2.2739	0.195238	0.066096	0
Capana04g002232	0.83827	0.752419	1.25978	3.22993	4.54746	5.54879
Capana04g002255	2.34368	6.13767	3.71122	0.018321	0.150844	0.044179
Capana04g002261	3.36716	1.90852	1.85091	0.407937	0.701259	0.348333
Capana04g002271	16.0801	35.3952	34.6134	232.965	199.104	313.101
Capana04g002279	24.5146	19.2221	22.0442	2.29222	2.52628	2.76706
Capana04g002280	1.86311	3.26294	2.15311	12.257	10.5176	16.005
Capana04g002283	5.11936	3.53883	4.60873	1.27213	1.196	0.991968
Capana04g002321	35.5611	28.1274	35.1085	80.5887	90.4419	112.718
Capana04g002323	1.66462	0.678685	0.61282	0.003676	0.082871	0
Capana04g002356	1.46386	0.546657	0.726282	0.071286	0.136469	0.095007
Capana04g002369	1.27049	1.65273	1.51943	0.209764	0.456629	0.018356
Capana04g002401	3.8848	2.71622	1.8878	6.92584	9.88804	9.04793
Capana04g002412	13.6271	5.7592	6.91993	0.136421	0.497998	0.125422
Capana04g002414	5.21376	2.24165	2.98569	1.194	0	0.52274
Capana04g002459	2.10841	2.44838	1.24974	0.006913	0	0.02893
Capana04g002495	15.0487	8.54489	14.8206	2.37071	6.35586	1.42226
Capana04g002497	13.1551	11.5664	9.43544	4.81149	5.17389	3.9963
Capana04g002498	6.6328	9.41695	10.6246	3.74105	3.82182	2.06187
Capana04g002510	0.463112	0.777954	0.362098	0.149092	0.060303	0.049763
Capana04g002519	0.04177	0.479157	0.39215	15.0914	7.03977	22.6896
Capana04g002520	4.0076	5.18802	4.24953	10.59	9.88151	11.3497
Capana04g002521	33.2876	15.243	16.8079	1.7928	3.3075	1.53263
Capana04g002522	1.72467	0.815654	0.895919	17.9173	11.44	19.3704
Capana04g002527	14.9348	7.75954	7.47313	0.174711	0.612997	0
Capana04g002531	0.269325	0.389434	0.599716	0.015	0.092344	0
Capana04g002549	9.24146	6.34122	6.98102	0.931857	1.48623	0.609772
Capana04g002595	1.43463	1.06854	0.964835	3.60317	6.13786	2.51987
Capana04g002602	4.35376	1.03736	2.7356	0	0	0
Capana04g002603	2.29585	2.25143	1.66171	0.257562	0.411417	0.150134
Capana04g002612	64.101	69.075	50.9873	309.747	344.549	267.657
Capana04g002624	7.12534	2.08914	2.65769	0.187331	0.145778	0.028054
Capana04g002626	15.1247	13.0632	14.6294	2.52769	1.95803	0.328834
Capana04g002647	5.05514	3.31218	5.07521	15.0238	18.087	21.6945
Capana04g002689	1.82213	1.77183	1.60616	0.017131	0.064067	0
Capana04g002704	3.86991	4.46045	4.52143	0.720285	2.30153	0.326965
Capana04g002720	0.957071	0.478942	0.492533	0.00654	0.05504	0.008696
Capana04g002819	121.145	766.653	574.674	12.3572	9.3352	8.00976
Capana04g002828	2.61409	2.23529	2.15459	6.37357	8.33959	7.45105
Capana04g002845	25.9418	9.16792	11.2461	58.8096	97.8166	35.0966
Capana04g002873	7.07048	5.9231	7.62953	17.814	15.0125	18.1688
Capana04g002887	14.4054	13.4297	8.51291	0.56053	0.563007	0.546208
Capana04g002896	7.5446	4.58259	5.73359	0.355945	0.42093	0.411787
Capana05g000005	0.390926	1.76482	0.742053	0.022021	0	0
Capana05g000020	20.6921	20.9968	29.4012	339.574	162.282	363.721
Capana05g000038	109.859	80.8413	88.4667	163.505	169.67	176.437
Capana05g000057	1.64437	1.18329	1.49822	6.2797	4.54598	7.47163
Capana05g000078	10.896	7.60849	8.39131	13.3812	18.5089	17.8437
Capana05g000083	42.99	53.8937	37.2304	7.33413	10.6938	8.3022
Capana05g000091	1.93717	2.17613	1.01	0.162945	0.151064	0.0922
Capana05g000098	0.03946	0.208012	0.054413	0.576039	0.316701	0.52854
Capana05g000110	25.0099	35.4474	25.6484	2.59555	1.67848	0.573554
Capana05g000115	3.94392	1.43862	1.38693	0.076528	0.121587	0.080001
Capana05g000126	37.4505	61.1017	46.8884	9.37594	5.77353	9.40298
Capana05g000134	0.058409	0.535027	0.234254	6.76622	4.17547	9.40294
Capana05g000139	2.45517	0.398582	0.562305	0.034769	0	0
Capana05g000144	15.4014	8.9354	8.76374	3.42516	5.79759	3.16017
Capana05g000159	3.82938	1.14705	0.539704	0	0.009409	0
Capana05g000167	3.92034	2.46351	2.65007	0.36259	1.1552	0.404218
Capana05g000173	2.96322	5.95935	3.74445	0.880715	1.82213	1.47465
Capana05g000180	0.008179	0	0.014389	3.28121	2.41805	11.3305
Capana05g000184	6.23383	12.2778	6.34911	0.706391	1.24906	0.848346
Capana05g000208	10.9287	16.8275	12.1101	208.237	92.6829	235.353
Capana05g000210	99.8751	140.156	194.193	693.646	484.542	682.664
Capana05g000211	99.139	72.4814	81.2381	203.16	228.289	297.115
Capana05g000220	17.0936	20.5121	18.0849	0.738368	1.42661	0.653737
Capana05g000355	442.396	313.605	325.036	36.4842	36.9031	29.2678
Capana05g000356	1.82087	1.30774	1.57843	0.307677	0.444684	0.181237
Capana05g000365	5.59094	3.12277	5.34235	18.1496	17.9394	28.7886
Capana05g000382	3.41058	1.13793	1.92135	0.174488	0.066652	0.091958
Capana05g000397	125.869	79.5677	62.6791	23.0211	23.8369	23.9336
Capana05g000401	7.1931	7.62613	5.99976	0.819932	0	0.123786
Capana05g000409	8.30633	6.51087	6.75493	1.54112	2.16194	0.652076
Capana05g000414	5.54774	1.55062	1.79168	6.47969	7.40341	5.81723
Capana05g000420	5.89584	7.71109	4.26191	0.701047	0.682987	0.640674
Capana05g000433	5.3277	3.1142	6.56582	9.58743	11.3007	11.7221
Capana05g000468	0.411018	2.88408	3.63307	51.0769	63.7864	64.1681
Capana05g000479	6.61187	4.26877	4.12083	1.10424	1.66414	0.915269
Capana05g000482	0.325686	0.535557	0.788118	2.1466	8.21613	7.73112
Capana05g000496	0.636089	0.525268	0.366656	0.13267	0.108288	0
Capana05g000500	53.9764	81.7575	82.6223	26.745	22.1805	19.5838
Capana05g000555	34.3424	28.6625	31.3837	50.6902	60.5034	70.4628
Capana05g000556	109.161	83.518	91.3967	143.211	172.184	211.88
Capana05g000563	1.27988	0.695124	0.682412	0.061498	0.179445	0.08349
Capana05g000599	39.0473	75.052	56.3692	19.5234	14.479	16.3793
Capana05g000658	5.70905	1.65837	1.81669	0	0	0
Capana05g000733	4.32627	2.43737	2.65258	0.393924	0.382947	0.210727
Capana05g000782	1.33428	1.74647	1.35694	0.096896	0.157739	0
Capana05g000801	1.14663	0.932311	0.841685	0.076629	0.21977	0.028668
Capana05g000805	15.7696	13.1774	12.4394	3.45389	3.0406	3.31969
Capana05g000811	2.33897	1.75328	2.40054	0.268389	0.259465	0.010029
Capana05g000818	24.6629	43.3073	37.1987	7.7833	15.3696	8.19983
Capana05g000833	4.08469	2.51124	1.28143	0.287486	0.477113	0.250949
Capana05g000848	8.99374	7.97118	6.67442	3.24808	2.88203	1.70659
Capana05g000856	0.770206	0.329138	0.319164	0.059959	0.090819	0.016667
Capana05g000857	220.201	124.3	208.466	665.075	521.607	863.799
Capana05g000859	0.586807	0.586737	2.27763	7.49043	7.33208	5.1101
Capana05g000860	3.05554	3.83823	3.49008	0.590549	0.601896	0.380124
Capana05g000863	20.0473	5.17894	34.7008	0.211773	1.2359	0.050259
Capana05g000870	30.8118	20.0487	21.0691	2.17387	4.07357	1.57798
Capana05g000871	157.898	138.58	136.917	37.3527	45.8775	36.2815
Capana05g000873	3.06431	2.07162	6.14609	0.230591	0.277265	0
Capana05g000874	4.69978	5.68391	2.38793	12.6468	10.7447	5.90198
Capana05g000891	5.88197	10.1768	9.64523	24.2165	37.876	38.8026
Capana05g000900	0.359588	0.164591	0.424788	6.20983	8.77194	12.1397
Capana05g000908	26.433	13.0518	12.6421	1.46574	1.87463	0.909769
Capana05g000932	0.821953	0.897567	1.12219	0.028173	0	0
Capana05g000937	3.85182	3.5195	3.23586	0.746597	0.573606	0.30333
Capana05g001038	9.70384	7.73483	5.36264	0.14604	0.056284	0.147874
Capana05g001093	34.4323	65.716	61.1601	0.079766	0.144885	0.154106
Capana05g001095	105.506	120.645	139.539	397.259	469.232	581.417
Capana05g001104	24.4449	16.8996	20.5036	61.5481	80.3131	78.5381
Capana05g001116	2.52784	3.27357	2.22031	0.911224	1.21978	0.583253
Capana05g001175	18.3683	15.0175	16.4788	54.3974	79.9392	72.2556
Capana05g001195	12.1157	24.1107	19.8443	37.2962	34.5023	40.1269
Capana05g001257	19.9212	17.8514	19.9699	39.6491	35.3244	39.2157
Capana05g001330	4.18384	1.16746	1.28104	6.36112	22.7073	19.6582
Capana05g001335	31.2617	29.0857	28.4311	11.8822	11.7084	11.9643
Capana05g001374	1.90724	1.11907	0.575326	0.088506	0.087611	0.215945
Capana05g001388	16.1024	11.6971	14.8239	30.3255	38.1416	25.4723
Capana05g001390	3.43969	3.95975	3.74031	9.61225	10.954	12.8444
Capana05g001502	64.0743	39.8308	48.8612	18.4711	19.9961	12.5547
Capana05g001589	6.29399	6.62473	3.34183	22.0449	25.1394	33.2719
Capana05g001599	2.82056	4.71792	1.29394	0	0	0
Capana05g001600	6.48826	11.2432	5.55595	0.019525	0.046118	0
Capana05g001607	1.81157	1.16154	2.84653	0.284257	0.337439	0.311829
Capana05g001608	0.709275	1.49993	0.754759	0.024597	0.01774	0.019106
Capana05g001636	6.65737	9.17631	6.59421	1.14464	1.57683	1.5341
Capana05g001658	7.74097	4.55926	4.42903	0.293085	0.666575	0.220209
Capana05g001700	4.49736	3.52658	2.26812	0.898618	0.203634	0.568819
Capana05g001701	19.4372	21.3961	32.4807	133.628	92.3925	128.684
Capana05g001702	2.17142	2.00601	1.36529	28.4446	30.5407	36.7504
Capana05g001704	0.404237	0.100387	0.188739	1.44779	0.902968	1.9744
Capana05g001734	43.5403	23.8741	44.9485	10.569	14.8333	1.62169
Capana05g001738	0.657373	1.91763	2.47073	8.75217	11.9212	19.1046
Capana05g001741	128.865	73.8063	59.4899	11.0114	22.1074	15.5377
Capana05g001761	1.23564	1.72421	1.17571	0.164187	0.120304	0.11538
Capana05g001802	7.54555	13.6269	10.1022	3.5382	3.55888	2.57217
Capana05g001820	0.842264	0.366645	0.822454	9.32062	9.63309	10.1771
Capana05g001821	0.425767	0.177583	0.280253	4.19878	4.7158	3.6336
Capana05g001865	37.1384	41.6209	92.7797	1.63818	1.40899	0.737331
Capana05g001892	63.0579	56.4032	63.8357	111.564	115.485	113.844
Capana05g001926	0.088146	0.16895	0.152698	2.91739	3.16786	6.01676
Capana05g001951	8.22276	7.33282	14.406	1.26874	2.5936	0.126262
Capana05g001954	0.232461	0	0.153405	3.79983	2.51517	10.8631
Capana05g001963	0	0.042085	0.077768	76.8034	76.7981	142.056
Capana05g001980	0	0	0.334614	1.48677	1.81951	1.19234
Capana05g001989	18.4351	6.93617	11.7025	1.61932	2.9779	1.28668
Capana05g001995	6.70602	9.60561	7.94931	20.655	21.1362	28.2705
Capana05g002063	2.50197	2.40902	2.20168	8.1713	7.61412	8.71237
Capana05g002074	0.82288	2.44294	1.41984	4.55187	3.97741	3.90249
Capana05g002195	24.5341	13.2019	15.8939	0.408359	0.368705	0.075126
Capana05g002211	12.9964	7.17832	2.72267	0.494962	1.00353	0.962876
Capana05g002212	8.56656	3.54756	3.35216	0.225941	0.013472	0.348769
Capana05g002225	0.015475	0.095607	0.325598	12.6151	8.77301	19.3412
Capana05g002227	21.9568	13.2843	16.599	29.6763	40.6099	46.9547
Capana05g002237	17.0597	12.6019	13.6651	6.12769	6.69115	4.08698
Capana05g002258	8.40712	9.0549	6.7255	24.1455	18.7745	13.6921
Capana05g002260	1.76511	0.680244	0.654095	12.1383	9.28321	21.4954
Capana05g002266	274.728	103.176	182.786	37.0958	26.6005	24.4648
Capana05g002268	45.2162	20.1643	36.7472	6.22009	4.67454	3.42731
Capana05g002275	7.78542	2.88805	6.65682	0.322451	0.953852	0.2228
Capana05g002281	9.60341	20.4131	25.2148	0.544828	1.22436	0.626751
Capana05g002336	9.39748	5.5921	3.63572	0	0.199472	0
Capana05g002337	14.0677	8.97931	9.8965	1.15499	1.39295	1.20826
Capana05g002339	0.372491	1.29267	2.01915	6.81499	5.79367	6.75184
Capana05g002398	10.8529	10.2468	12.2682	3.05828	3.3283	3.57097
Capana05g002399	38.0834	47.9533	49.3766	9.91954	8.84299	5.81772
Capana05g002410	31.5356	43.8905	45.6362	144.245	133.173	124.91
Capana05g002411	1.7107	4.5456	3.73801	0.109493	0.61134	0.022193
Capana05g002452	0.878825	1.2711	1.1609	0	0	0
Capana05g002466	8.8474	23.1207	8.14919	0	0	0
Capana05g002474	81.7301	49.0927	51.0433	17.2568	18.9978	21.3197
Capana05g002483	113.87	62.2127	60.6645	35.6696	16.3137	14.9129
Capana05g002496	1.87061	1.15505	1.06862	0.00992	0.011378	0
Capana05g002517	14.252	8.27808	10.0645	4.52301	4.52895	4.97742
Capana05g002537	8.02994	8.43178	8.01607	19.7739	16.4789	27.2033
Capana05g002541	17.4868	15.6876	25.9607	8.11759	6.68776	5.60795
Capana05g002545	58.823	51.7771	48.2865	15.2849	19.1623	14.29
Capana05g002548	12.7999	10.9867	10.3937	3.14153	3.01898	2.45853
Capana05g002560	5.42154	6.53077	2.41608	0.013886	0.007064	0.046582
Capana06g000005	4.46861	1.49009	2.98965	0.341527	0.894071	0.4967
Capana06g000007	19.269	17.4037	20.2708	62.5107	61.0157	55.3601
Capana06g000051	24.9376	20.0587	21.68	44.6908	44.509	53.6797
Capana06g000056	5.84063	4.40931	3.87933	0.772487	0.830918	0.633458
Capana06g000071	12.0885	10.4402	17.716	22.2361	24.0969	30.723
Capana06g000077	3.65014	2.36545	2.96802	11.3386	5.91217	11.104
Capana06g000094	8.82501	27.3659	7.83315	0.064073	0.363779	0.168072
Capana06g000100	6.67769	2.59617	3.8105	0.074322	0.127661	0
Capana06g000104	2.50294	1.44975	0.910647	0.248863	0.260241	0.265806
Capana06g000111	26.1684	10.8043	12.1331	0.412895	0.337432	0.491479
Capana06g000124	0.879796	0.257022	0.279723	0.004535	0.0101	0.004407
Capana06g000133	11.5762	2.00299	4.54791	0	0	0
Capana06g000135	4.08057	2.32604	1.91947	0.383442	0.696285	0.210496
Capana06g000154	16.4818	13.2186	16.829	38.9316	37.0231	39.0694
Capana06g000176	0.179453	0.054836	0.269917	1.26258	1.78962	1.54301
Capana06g000203	179.793	122.116	151.677	47.9277	73.4237	54.797
Capana06g000220	1.57246	1.2636	3.1846	10.6919	22.1058	15.9617
Capana06g000221	50.8768	49.1351	42.5469	3.35185	4.21493	1.99403
Capana06g000223	7.5805	4.8855	10.308	27.7432	25.9282	42.7106
Capana06g000226	259.073	182.714	164.48	69.5645	87.7547	71.0772
Capana06g000229	13.327	4.72095	5.81136	1.29324	1.81025	1.14493
Capana06g000232	46.6873	127.793	97.5287	2.96366	4.08654	4.23782
Capana06g000233	128.688	86.5359	96.9359	39.8785	46.5768	44.4835
Capana06g000266	593.443	403.405	382.168	54.9451	67.0307	54.3701
Capana06g000267	14.2725	13.0565	10.061	4.18095	6.9097	3.71339
Capana06g000272	11.0455	8.95289	7.63208	3.26697	2.61136	0.994552
Capana06g000280	14.2577	11.8975	17.7927	5.2675	8.14216	4.37256
Capana06g000295	4.32919	5.31659	6.37101	0.043055	2.74615	0.073262
Capana06g000300	4.0726	3.99063	5.14166	8.89287	8.07606	8.71615
Capana06g000316	1.14689	1.23437	1.05325	0.217001	0.197249	0.103748
Capana06g000318	1.0629	1.07141	0.87989	3.4819	2.5497	3.61127
Capana06g000319	1.35698	1.25362	1.6089	5.95928	5.29631	11.8652
Capana06g000324	1.41582	0.695854	2.94467	25.0277	15.6176	29.1049
Capana06g000343	11.0077	5.95083	5.12436	0.357661	0.488823	0.015167
Capana06g000344	7.49664	4.39902	4.30219	0.022388	0.00336	0
Capana06g000345	46.199	34.0971	37.5538	0.089699	0.077304	0
Capana06g000348	253.888	218.219	182.859	47.0581	45.1312	34.8374
Capana06g000349	0.631948	0.565723	0.33341	0.107973	0.09543	0.104475
Capana06g000359	2.08976	4.24046	4.00265	0.750514	0.676804	0.31217
Capana06g000360	2.18065	0.678802	0.843344	0.008795	0	0
Capana06g000361	20.3993	25.0453	21.2818	10.9891	7.97552	5.43004
Capana06g000364	53.5246	33.5714	40.6265	98.3703	102.828	82.2698
Capana06g000369	35.4697	32.0077	29.5225	8.25221	11.3467	6.22825
Capana06g000386	49.4805	85.6653	63.7335	266.874	167.365	240.134
Capana06g000389	10.2426	14.0756	18.4058	0.98213	1.44437	0.351447
Capana06g000391	87.3055	37.9415	40.7056	4.79821	13.2408	4.66936
Capana06g000420	3.79642	1.56611	1.27732	0.082807	0.094256	0.032373
Capana06g000431	58.6129	51.4672	70.3769	17.5654	27.1087	25.6536
Capana06g000449	38.5089	10.5734	15.152	0	0.054618	0
Capana06g000450	24.0245	11.0887	10.989	0.220011	0.341596	0.336131
Capana06g000453	27.6605	14.1373	21.8795	44.7972	38.0483	61.2496
Capana06g000460	2.17658	0.679767	1.52935	0	0.01211	0
Capana06g000478	0.909068	1.36659	1.76629	8.29275	6.4536	6.89207
Capana06g000481	2.50821	2.05625	1.9358	0.592237	0.492245	0.371205
Capana06g000496	3.43397	7.352	5.87906	0.133947	0.76667	0.182597
Capana06g000511	655.157	442.582	448.689	156.475	203.621	195.687
Capana06g000512	1.23343	3.59563	3.52608	28.0817	48.5454	12.736
Capana06g000535	54.2262	45.1153	54.9591	1.72072	1.99895	1.19606
Capana06g000553	41.9628	19.9289	17.6842	6.57312	0.006591	6.62808
Capana06g000557	606.863	273.528	358.579	39.0827	72.3035	16.3301
Capana06g000572	4.49834	6.22945	4.13685	1.15051	0.488281	0.429955
Capana06g000573	231.573	271.862	241.571	44.027	42.3208	36.8382
Capana06g000579	14.3556	9.9489	12.1891	21.4844	25.9582	21.0818
Capana06g000585	12.0969	7.56673	8.8347	29.064	28.8133	14.9732
Capana06g000588	4.22383	3.6351	3.2282	1.28374	1.16786	1.14019
Capana06g000589	2.67473	1.73766	2.08528	0.3024	0.392593	0.359699
Capana06g000604	0.835986	0.99065	0.836341	2.9065	3.79637	4.01415
Capana06g000612	538.645	1426.05	779.723	1.91672	4.46716	3.25133
Capana06g000615	14.3581	49.1918	44.8299	7297.29	5121.41	8211.21
Capana06g000621	70.7019	222.158	162.911	1.35547	1.38963	1.24956
Capana06g000632	4.98088	5.45408	3.69665	1.49822	1.63044	0.522055
Capana06g000636	13.6634	14.777	12.1314	2.66548	3.829	1.78136
Capana06g000649	2.47159	3.81992	4.95826	0.126858	0.103293	0
Capana06g000658	163.175	121.798	124.648	30.4219	40.7191	31.7945
Capana06g000659	5.44233	3.31438	2.38648	0.041015	0.036277	0
Capana06g000683	3.56628	1.83626	2.12807	0.636434	0.602893	0.573183
Capana06g000692	0.014358	0.439028	0	1.0238	1.28688	1.50051
Capana06g000702	24.3728	27.485	22.5228	6.41898	8.28259	7.17838
Capana06g000707	15.3443	14.2458	15.0776	27.9248	25.1639	35.4607
Capana06g000742	9.50232	6.06494	5.04331	16.5343	17.3809	12.6016
Capana06g000746	24.4718	18.7529	18.3998	6.48761	7.84954	7.02914
Capana06g000782	19.17	15.2022	13.3219	1.20349	1.23226	1.28717
Capana06g000790	2.04911	0.821031	1.47361	0.248025	0.325439	0.194698
Capana06g000891	2.17038	0.959631	0.483664	6.73697	5.89455	6.51679
Capana06g000897	15.4366	8.24658	11.2631	30.6816	28.4045	33.6173
Capana06g000901	1.74988	1.6159	0.981477	0.067166	0.059919	0
Capana06g000931	387.152	362.999	360.579	81.1687	98.3709	90.3027
Capana06g000932	7.16133	6.47305	10.5962	91.0254	84.3322	106.631
Capana06g000933	3.91877	3.94007	10.1552	0.021541	0.025421	0.015238
Capana06g000941	6.85395	11.2297	7.62494	2.61957	4.14452	2.02863
Capana06g000953	1.12097	1.25427	1.86021	0.093218	0.070063	0
Capana06g000973	0.483447	0.640064	0.74792	0.019333	0	0
Capana06g000979	24.3075	18.9836	22.2708	5.68265	5.95537	4.86523
Capana06g000983	1.351	1.08314	1.45772	0.092126	0.309648	0.077988
Capana06g001011	18.0526	8.03826	11.4428	1.13904	1.79024	0.443629
Capana06g001013	11.6041	3.73312	6.55928	0.839133	1.05825	0.429949
Capana06g001069	2.90614	2.68581	2.21837	0.537611	0.712385	0.238539
Capana06g001083	3.61775	1.82227	1.9985	0.011232	0.036441	0.009088
Capana06g001086	4.59867	2.16368	1.98893	0.01178	0.067301	0.029383
Capana06g001097	12.8549	19.9497	23.3997	44.5646	36.4639	43.1352
Capana06g001105	47.8994	68.4462	79.084	18.7823	29.2545	18.7538
Capana06g001112	68.8329	60.6037	66.3031	6.35604	8.98747	4.03378
Capana06g001117	4.53851	1.39076	2.80263	0	0	0
Capana06g001121	4.877	3.52225	4.59007	12.2604	16.829	18.5648
Capana06g001128	3.1819	0.954346	1.38419	3.63867	6.75271	3.87584
Capana06g001129	59.5567	57.9052	42.8503	4.90912	1.76376	2.57991
Capana06g001136	43.327	39.523	36.9084	88.6951	91.8046	79.2363
Capana06g001160	13.6305	46.7985	45.1126	596.415	465.813	1046.87
Capana06g001188	0.127514	0.11071	0.040519	1.44463	2.39752	2.87242
Capana06g001195	22.5362	20.7424	19.4807	42.3487	45.9324	70.6584
Capana06g001221	6.22001	11.9562	6.79346	20.7506	22.655	28.5435
Capana06g001228	6.73978	6.06869	6.01972	0.900715	1.33373	0.45723
Capana06g001229	0	0	0	10.2343	2.91458	49.6618
Capana06g001236	0.127793	0.147304	0.526809	0.905559	1.91616	1.34333
Capana06g001245	0.469759	0.561449	0.168647	1.66384	2.11971	1.70575
Capana06g001251	0.623917	1.48629	1.21954	9.40253	15.5985	18.344
Capana06g001254	4.37258	1.59363	3.46461	0	0.020606	0
Capana06g001264	9.56348	10.4156	4.15711	0.031298	0	0
Capana06g001308	50.9102	22.8281	27.2689	0	0	0
Capana06g001312	5.43816	9.6212	6.32349	1.20124	1.72111	1.04394
Capana06g001359	16.6133	8.35245	12.6329	0.728865	1.29782	0.65679
Capana06g001364	3.6941	2.6767	2.40634	0.214056	0.469773	0.452443
Capana06g001365	14.7459	11.1743	11.3663	0.920743	1.52092	0.549449
Capana06g001371	28.1262	21.9516	17.8992	0.761812	1.44395	0.676535
Capana06g001392	2.66917	2.10373	2.52873	0.283511	0.226586	0.265028
Capana06g001396	49.6445	50.6432	54.765	123.243	100.432	165.152
Capana06g001399	16.3865	8.78784	7.74695	0.964059	0.990204	0.81626
Capana06g001403	0.618633	0.326884	0.749723	0.004981	0	0
Capana06g001416	0.18473	0.171255	0.608317	1.745	2.23095	2.91381
Capana06g001465	48.353	7.20471	9.8972	0	0	0
Capana06g001473	0.709831	1.76297	2.73964	17.3611	14.476	18.9337
Capana06g001487	22.612	9.3142	9.91194	0.108649	0.248328	0.253658
Capana06g001497	0.325002	0.90704	0.749934	6.52006	9.26409	15.8302
Capana06g001506	31.0417	48.7905	47.6408	352.916	241.657	180.818
Capana06g001548	29.6653	20.192	37.1079	95.9493	68.0126	113.05
Capana06g001559	1.74326	2.20285	2.09096	0.022844	0.422373	0.066182
Capana06g001561	76.8963	163.332	97.6812	6.122	5.0397	4.17481
Capana06g001571	1.96704	0.592181	1.35147	0.074363	0.144963	0.094515
Capana06g001577	71.9482	25.0282	31.1673	1.66655	1.36493	1.11071
Capana06g001578	5.23332	2.52511	0.70167	0	0	0
Capana06g001579	28.5954	24.3921	19.942	2.77186	1.81509	0.407728
Capana06g001580	295.967	295.482	228.654	64.0591	62.9678	27.1821
Capana06g001593	1.05197	0.343955	0.236112	4.11988	2.0728	3.92686
Capana06g001601	7.07025	6.28633	10.0581	10.3798	16.851	21.246
Capana06g001609	741.692	1560.99	1095.96	14.29	9.38208	2.12774
Capana06g001620	5.71692	2.35765	1.18399	0	0	0
Capana06g001652	12.7242	12.0479	12.1448	33.8969	38.6357	33.1185
Capana06g001684	6.31836	5.71601	4.75512	0	0	0
Capana06g001686	0.823315	2.93672	1.67431	0.054267	0.049986	0.037821
Capana06g001688	6.44106	1.27235	3.34558	0.036517	0.032945	0
Capana06g001700	1.04205	1.57617	1.25392	0.121457	0.030851	0
Capana06g001712	71.9316	20.36	21.0777	0.359146	0.088601	0.091226
Capana06g001714	33.6757	127.321	75.8786	7.29042	1.73331	1.02189
Capana06g001728	67.2298	49.8973	55.9199	110.809	150.831	119.059
Capana06g001736	64.6496	56.9264	54.5857	22.2498	28.0646	25.1936
Capana06g001746	1.93965	2.07838	7.34472	20.5302	15.9359	26.048
Capana06g001770	0	0	0	3.21537	2.689	3.92707
Capana06g001783	2.28655	4.71684	3.47663	0.391862	0.519729	0.437701
Capana06g001785	9.78588	12.5907	10.3446	1.32599	1.47413	5.10777
Capana06g001819	0.104051	0.19817	0.146633	1.78628	0.544355	2.65773
Capana06g001826	689.827	480.552	512.074	213.537	263.146	218.275
Capana06g001868	24.8789	19.5665	17.124	3.40232	4.31308	4.21794
Capana06g001870	61.2276	68.4233	61.3381	159.097	244.874	105.259
Capana06g001915	230.211	500.449	472.738	28.5569	17.5538	17.3858
Capana06g001920	2.33893	2.45239	2.70247	0.237809	0.061026	0.101926
Capana06g001924	7.24204	19.3322	8.82993	0	0	0
Capana06g001951	0.112523	0.075359	0.10756	3.42799	2.19391	4.1781
Capana06g001975	8.22929	8.55491	7.84557	2.46322	3.32659	2.63156
Capana06g001982	10.4394	12.2681	10.5233	0.71367	1.24799	0.483168
Capana06g001987	23.5679	27.5944	21.3601	3.48135	5.57679	2.72382
Capana06g002036	16.6497	14.5959	12.9606	25.2635	24.557	36.8766
Capana06g002107	361.908	277.229	323.561	94.814	121.699	85.6439
Capana06g002125	22.5358	11.0328	9.6847	1.94267	3.45807	2.11226
Capana06g002136	0.080901	0.10121	0.054653	1.66441	2.36851	4.62686
Capana06g002160	5.00199	1.55645	1.64475	0.070035	0.050841	0.193606
Capana06g002252	2.36979	0.739693	0.716813	0.044564	0.037757	0.017785
Capana06g002255	10.4575	11.8809	10.6002	30.9315	29.7104	37.8178
Capana06g002279	40.5801	30.8121	28.903	9.66433	13.6713	7.82889
Capana06g002286	46.2291	61.0769	50.2297	18.2363	18.8948	20.6676
Capana06g002288	4.93655	4.00682	5.21908	12.0625	14.4869	24.5132
Capana06g002374	74.2058	45.0111	59.3774	140.636	96.732	148.76
Capana06g002375	21.214	18.5973	17.0275	126.725	90.2511	238.883
Capana06g002387	10.8257	8.39329	5.87807	2.0356	1.83956	0.899109
Capana06g002413	7.30717	6.68755	7.11502	0.692869	1.31731	0.411751
Capana06g002427	20.5509	8.63816	18.3785	110.542	127.878	162.992
Capana06g002446	22.3668	26.4995	21.6605	0.218179	0.184552	0
Capana06g002463	146.835	144.51	130.939	41.9661	41.5977	18.5071
Capana06g002473	0.049126	0.016059	0	0.544321	0.320066	0.454391
Capana06g002492	91.3123	95.6041	91.0296	28.7544	25.8154	31.9044
Capana06g002506	7.40564	8.85443	10.1635	19.7056	18.9241	20.9478
Capana06g002508	51.6734	34.641	37.8522	14.7318	17.8564	15.7296
Capana06g002539	19.3816	26.3233	23.605	43.7346	52.3568	58.7182
Capana06g002585	20.536	26.1147	15.2738	0.184251	0.13596	0.030265
Capana06g002596	1.80686	1.35295	0.602598	0.048656	0.276851	0
Capana06g002604	13.2136	13.4615	10.8527	1.95845	2.58561	3.07861
Capana06g002615	105.494	81.7587	99.4305	332.304	278.064	279.46
Capana06g002646	45.5906	43.4558	46.5012	16.8621	17.6548	21.0766
Capana06g002666	5.89584	3.98445	5.89664	13.7151	22.7153	14.9263
Capana06g002690	8.09268	18.1183	12.8126	2.29315	2.27221	3.10956
Capana06g002720	6.51247	2.10822	5.28887	0.783641	0.624622	1.17288
Capana06g002744	16.9277	10.3462	11.9987	1.73857	1.75863	1.46618
Capana06g002752	71.6015	41.8627	47.1746	7.62752	8.49258	5.43878
Capana06g002792	5.12144	11.0665	9.12288	1.09669	0.724212	0.166278
Capana06g002812	1.25676	1.2706	1.6962	0.053635	0.248854	0.296753
Capana06g002845	0	0	0	1.72948	2.14747	2.87025
Capana06g002846	0	0	0.050028	2.06813	3.44663	3.64325
Capana06g002849	5.77448	6.96969	6.99364	46.5153	43.5109	56.0458
Capana06g002850	371.346	250.504	257.72	95.0538	115.084	106.295
Capana06g002873	1530.92	506.078	544.371	157.599	179.116	134.123
Capana06g002876	1.91764	0.924764	0.822487	0.03714	0.163704	0
Capana06g002918	19.1796	20.5584	19.1281	2.17628	8.26778	10.0964
Capana06g002948	54.9569	41.7284	44.1681	17.9453	18.0373	10.1764
Capana06g002956	4.76325	8.65629	2.04405	0.19699	0.454735	0.091328
Capana06g002960	20.8809	6.75695	6.05097	0.101422	0.129407	0.020399
Capana06g003009	36.4345	32.4148	45.7472	438.089	435.22	521.901
Capana06g003010	2.81813	1.3969	2.06022	4.88459	4.42783	5.51965
Capana06g003068	7.36883	8.64599	8.63326	21.2572	17.0638	27.8146
Capana06g003085	3.38533	4.36346	3.37063	0.687685	0.343118	0.536898
Capana07g000029	1.43676	6.14865	2.64437	0.077694	0.00831	0.04315
Capana07g000030	0.919511	1.18878	1.29719	0.238603	0.062623	0.142678
Capana07g000054	0.087622	0.302507	0.33893	84.9516	46.5865	151.844
Capana07g000068	16.7974	8.38125	11.9739	5.15832	5.30191	3.36905
Capana07g000069	82.0485	47.9403	52.9616	1.1041	0.59645	0.337954
Capana07g000070	90.7144	67.798	72.41	0.490309	0.191939	0.233871
Capana07g000086	12.3853	15.2114	23.1705	99.7752	125.217	88.843
Capana07g000147	0.650949	1.04332	0.711576	0.028835	0.028929	0
Capana07g000165	0.051256	0.333594	0.150426	4.16763	4.52438	5.04101
Capana07g000180	9.60346	9.25981	10.3551	2.89486	3.94367	2.264
Capana07g000205	0.367192	0.70691	0.403827	2.70152	2.30775	2.05251
Capana07g000209	5.3802	4.07411	4.73808	9.46044	10.8827	10.8579
Capana07g000235	57.981	87.3188	66.7191	25.5112	28.8536	35.0149
Capana07g000266	4.46887	1.896	2.05333	0.461056	0.208036	0.237968
Capana07g000270	13.2333	3.35877	5.03976	0.210522	0.348361	0.172039
Capana07g000283	4.19691	4.48727	5.06152	12.7366	12.2692	14.1345
Capana07g000290	2.1377	4.08444	2.23089	0.487277	0.418436	0.402493
Capana07g000292	11.5204	4.68892	5.96461	0.127454	0	0.087505
Capana07g000294	10.9408	10.5008	6.34062	2.45072	2.74297	2.16565
Capana07g000305	0.555992	1.23428	1.46399	6.04339	8.31631	7.40546
Capana07g000309	9.02398	4.45146	2.76902	0	0.023885	0
Capana07g000310	0.233165	0.142679	0.594124	1.46239	2.90254	1.73083
Capana07g000311	0.672522	0.993312	1.83306	8.51567	9.7507	8.05434
Capana07g000313	8.22441	13.4333	11.7826	32.7132	27.5502	27.5239
Capana07g000317	0.035946	0.1025	0.198697	3.99092	2.54314	3.5014
Capana07g000319	8.26529	8.93878	9.49369	0.900844	2.09999	1.19841
Capana07g000353	30.1485	27.8841	26.8322	5.05101	8.10854	1.46288
Capana07g000375	7.43262	6.39969	7.14859	1.33066	1.29149	0.677681
Capana07g000417	37.1002	8.8793	13.2821	0	0.047143	0
Capana07g000461	8.25409	4.88259	6.72989	29.3084	30.0222	23.9272
Capana07g000463	3.50775	5.08095	4.05555	1.29955	1.58019	1.54231
Capana07g000479	61.6162	66.9065	62.0058	21.2897	32.1271	28.825
Capana07g000484	133.11	110.583	130.295	46.2392	43.0754	39.3368
Capana07g000571	152.623	110.311	115.345	39.6999	61.4071	58.5917
Capana07g000612	1.59408	2.1727	2.12368	10.7646	8.84021	11.8562
Capana07g000730	0.702567	0.835318	1.13478	0.014948	0	0
Capana07g000736	22.4362	28.0063	27.2601	60.4981	51.6089	63.1596
Capana07g000752	26.2329	26.4476	20.7886	8.82031	9.80941	10.6555
Capana07g000754	2.56116	2.40036	1.69741	0.383247	0.359009	0.325026
Capana07g000768	9.08703	16.3856	11.1799	2.57664	2.26911	2.07819
Capana07g000816	0.095846	0.130519	0.010372	0.769435	1.02787	0.899166
Capana07g000817	6.8857	8.32329	5.62124	1.04647	0.540794	0.75514
Capana07g000830	21.7585	18.2373	26.6318	137.198	142.918	178.885
Capana07g000904	4.76774	3.76016	4.12355	15.0127	15.0945	18.354
Capana07g000962	0.481554	0.456672	0.428791	0	0.09813	0.010271
Capana07g000970	8.9314	8.60749	9.10895	19.7167	25.8494	23.6934
Capana07g000972	2.66551	1.26103	1.53229	7.61864	8.40258	12.2608
Capana07g000976	1.88374	1.613	1.34589	0.038603	0.316535	0
Capana07g000977	18.6824	26.421	18.986	4.34534	3.61932	2.82035
Capana07g000978	7.03389	11.0914	8.63934	19.211	15.233	19.3459
Capana07g000989	4.07134	4.71726	3.3938	1.70492	1.57829	1.16527
Capana07g000993	186.56	110.929	111.31	29.4791	53.5651	23.7219
Capana07g001022	7.32018	7.48057	7.27419	15.7233	14.5369	10.8636
Capana07g001056	10.9687	9.93614	7.68171	2.77504	3.94516	3.28224
Capana07g001079	4.61719	7.11877	3.97219	20.0136	14.5153	9.54767
Capana07g001101	227.388	29.6471	17.5899	0.00799	0.002758	0
Capana07g001105	3.84285	7.10798	5.11036	13.976	18.0009	21.3472
Capana07g001116	28.6279	21.275	9.34405	1.82285	1.83528	2.10296
Capana07g001125	17.0062	14.6407	17.2082	34.5153	32.9186	32.9285
Capana07g001126	4.43442	3.37778	3.02997	0.29931	0.37759	0.122511
Capana07g001189	13.4615	18.835	17.0828	3.35368	3.63293	4.37549
Capana07g001200	5.05428	1.87063	4.10436	0.260256	0.384846	0.128082
Capana07g001208	10.2967	11.2951	12.6925	33.8522	27.8677	42.6838
Capana07g001245	473.775	730.717	1035.36	11.1869	9.1601	9.39913
Capana07g001261	1.99439	2.02123	2.83095	0.068748	0.09051	0.161265
Capana07g001312	10.5134	5.52985	8.32634	18.6568	19.8595	24.6285
Capana07g001334	27.098	17.2608	15.4874	4.55128	6.14549	3.925
Capana07g001368	6.7565	12.9873	7.70154	1.83053	2.37973	0.202563
Capana07g001387	1.32205	0.693675	1.53651	4.61758	6.70013	4.1065
Capana07g001390	0.485235	0.523815	0.216104	3.1997	4.17364	4.21334
Capana07g001400	8.93597	28.9996	22.0812	113.418	157.461	111.503
Capana07g001417	53.8625	40.4869	35.502	10.2168	7.95542	12.5119
Capana07g001450	11.28	11.215	12.7472	54.4316	30.9129	55.1547
Capana07g001480	25.5288	7.50822	13.6875	0.643373	1.11435	0.46884
Capana07g001486	2.80094	7.35395	6.3389	57.4119	56.0036	105.198
Capana07g001519	7.58976	3.01038	2.89875	0	0	0.030853
Capana07g001521	10.9038	5.14495	3.63296	0.07922	0.314818	0.211621
Capana07g001537	15.925	16.0222	65.0985	250.88	368.746	380.663
Capana07g001538	25.9871	15.8194	18.366	2.17902	2.42774	1.62548
Capana07g001548	1164.4	300.289	324.347	0.054619	0	0.026458
Capana07g001557	1.72047	0.724573	0.477977	0.068989	0.068945	0.016049
Capana07g001559	3.94229	1.64596	1.36839	0.12815	0.200998	0.216731
Capana07g001560	2.95127	2.89968	2.85666	0.313052	0.237655	0.190249
Capana07g001561	3.08063	3.02923	3.68455	0.525033	0.306473	0.128359
Capana07g001586	0.407774	0.339919	0.289938	0.106953	0.062349	0
Capana07g001587	0.446529	0.452294	0.321049	0.005751	0	0
Capana07g001624	47.689	30.3037	30.5646	1.51536	2.13182	0.539815
Capana07g001630	12.3961	8.94559	9.57439	26.9536	39.7252	17.2826
Capana07g001653	19.7539	22.7862	32.278	2841.7	1792.26	4219.43
Capana07g001693	5.07091	3.94886	3.96214	14.3297	17.4497	10.4162
Capana07g001710	155.93	116.23	139.275	25.4227	28.5635	24.3782
Capana07g001741	2.14659	5.67359	3.85664	0.043553	0.065886	0
Capana07g001742	1.95701	1.20926	1.18184	0.3953	0.204027	0.179625
Capana07g001749	5.6073	2.28653	2.18247	0.344782	0.707213	0.283715
Capana07g001768	3.37928	1.42595	2.36385	0.030535	0.057717	0.024363
Capana07g001777	9.13349	11.7229	3.8106	0.223403	1.3368	0.104251
Capana07g001782	173.815	98.8035	108.11	28.3395	38.1312	23.305
Capana07g001789	3.00014	1.66603	2.11037	0.541114	0.701571	0.258166
Capana07g001803	95.6993	150.797	164.433	465.068	324.711	440.201
Capana07g001806	16.7016	23.451	25.2379	41.6374	46.004	46.9333
Capana07g001815	38.1734	29.1836	27.4764	12.9648	16.0258	10.1395
Capana07g001843	12.1856	11.0712	7.44417	2.48648	5.7394	3.61681
Capana07g001856	1.05389	1.55733	1.31201	3.72559	6.64973	4.29122
Capana07g001874	1.16907	1.76137	3.07554	0.183813	0.15954	0.051106
Capana07g001880	0	0.073424	0.023728	1.42437	3.50924	3.23206
Capana07g001910	11.3857	6.02657	5.4428	1.6305	1.15763	0.981128
Capana07g001912	1.37559	0.658793	0.467737	0.097906	0.140821	0.031428
Capana07g001937	0.695912	0.478974	0.352551	0	0.013153	0.002817
Capana07g001938	2.30813	1.74927	1.26738	0.129593	0.107984	0.100995
Capana07g001969	2.23337	3.23585	1.54606	0.132983	0.165016	0.048787
Capana07g001974	13.4263	17.5326	17.1184	52.5096	38.1231	47.0825
Capana07g001975	1.382	3.84346	4.4871	0.102368	0.052915	0.113099
Capana07g001985	145.755	61.3116	71.6945	14.8846	29.0572	10.0523
Capana07g001993	35.9869	26.9513	33.4029	47.0463	73.5238	66.8463
Capana07g001994	31.0206	27.5727	29.943	45.9452	66.8662	60.958
Capana07g002048	3.50713	1.46871	1.95892	0.270786	0.422359	0.3692
Capana07g002070	3.98353	6.20213	10.2286	0.447623	1.44952	0.494532
Capana07g002074	0.298449	0.174176	0.404728	1.61914	1.7704	0.746727
Capana07g002082	1.09791	0.806821	0.441911	0.069927	0.040865	0
Capana07g002097	7.75835	3.9305	9.18703	0.708834	0.41855	0.735421
Capana07g002102	56.7502	30.8761	26.5358	2.42024	2.5688	1.36112
Capana07g002106	28.885	27.1365	35.2166	108.499	74.8634	133.02
Capana07g002124	1.06517	1.44857	2.19954	9.47792	13.9438	18.6605
Capana07g002132	14.0059	14.0606	13.2462	51.703	42.0074	79.178
Capana07g002138	21.2386	26.2169	25.4977	7.02037	6.36823	4.15765
Capana07g002146	7.98121	12.7442	9.33861	1.61325	2.27704	1.22195
Capana07g002157	2.63078	1.91978	3.30146	15.5382	20.2407	15.1494
Capana07g002167	14.0397	16.2951	17.4258	1.77092	2.06706	2.64497
Capana07g002178	24.9062	17.9232	15.6265	1.51646	2.73041	2.05123
Capana07g002183	1.09499	0.835727	0.646	0.021825	0.243172	0.194309
Capana07g002185	1.49579	1.47409	1.56223	0.19237	0.261793	0.26303
Capana07g002201	354.631	271.527	332.55	78.1768	84.8194	66.8727
Capana07g002210	26.9309	24.2176	33.027	121.26	135.472	129.913
Capana07g002213	0.617504	0.820068	1.00036	0	0	0.021348
Capana07g002216	5.98277	5.11434	4.16606	0.266878	0.247204	0.007341
Capana07g002217	12.4686	11.3092	10.7867	2.36646	5.15426	3.82899
Capana07g002219	5.89478	2.12287	7.26134	0.953511	0.878003	0.112821
Capana07g002220	127.57	124.209	134.363	33.2487	25.7297	19.0918
Capana07g002239	8.39835	6.5854	7.09968	2.36556	3.01276	2.0115
Capana07g002259	1.23339	0.4618	0.364895	0	0	0
Capana07g002261	6.9161	2.99777	4.45634	0.673514	0.891028	0.130164
Capana07g002269	0.47327	0.544896	0.955879	0.149348	0.113655	0.028052
Capana07g002271	12.1207	16.7165	8.70344	0.139323	0.240506	0.38754
Capana07g002272	9.17171	11.0258	17.481	33.9056	17.164	41.9625
Capana07g002277	178.287	132.847	125.212	0.130991	0.242398	0
Capana07g002319	18.7359	16.5507	18.6741	32.989	31.4803	37.7758
Capana07g002322	51.8746	35.1917	27.7027	12.968	18.1383	7.23772
Capana07g002330	2.67672	1.55914	1.76462	3.65884	5.42054	6.25312
Capana07g002347	113.877	122.654	82.0947	46.7193	31.2545	46.5589
Capana07g002352	289.782	187.752	196.472	67.9958	92.8432	116.655
Capana07g002354	0.524643	0.298027	0.310274	1.24183	2.91128	1.44321
Capana07g002358	6.46672	4.9806	4.97982	0.963146	0.961167	0.134089
Capana07g002361	9.53647	7.31025	6.06475	1.6515	2.06048	1.84544
Capana07g002394	3.48303	2.64377	4.85618	10.8817	7.76492	11.274
Capana07g002421	6.32089	1.58888	1.92915	0.088615	0.033006	0
Capana07g002423	15.834	17.515	15.9522	4.6011	6.77451	4.48598
Capana07g002425	10.4564	23.5043	11.85	42.158	31.7418	29.348
Capana07g002440	12.8637	26.8662	18.2244	1.00642	1.7323	1.03135
Capana07g002445	23.5164	108.06	82.5925	0.377226	0.69188	0.16912
Capana07g002455	3.46627	2.81895	4.50399	8.38381	8.555	8.78615
Capana07g002468	2.67941	1.76221	2.15959	8.92696	7.99394	8.54529
Capana07g002472	8.4583	9.5969	8.49603	21.7928	24.8567	33.3548
Capana07g002475	16.6933	14.2683	13.103	4.18776	3.96123	5.51735
Capana07g002480	9.59743	14.1648	14.696	4.19539	4.24376	2.76482
Capana08g000003	1.13691	0.965061	0.92952	0.242176	0.15731	0.242393
Capana08g000011	3.69559	1.764	1.70509	0	0.248918	0.063711
Capana08g000042	29.5033	26.5805	26.9663	55.6348	45.9593	58.2052
Capana08g000047	17.4251	13.0697	11.1626	0.069498	0.076046	0.105798
Capana08g000050	14.2	10.6586	11.675	20.1097	25.2893	22.4472
Capana08g000074	1.40957	0.51176	0.692684	0	0.068064	0
Capana08g000077	7.41911	4.72741	5.37053	0.321905	1.07989	0.270864
Capana08g000100	64.4577	93.9276	105.352	308.267	280.835	291.667
Capana08g000107	4.94478	18.5746	8.27681	35.0356	31.6668	51.9886
Capana08g000114	41.1422	19.9232	15.1325	4.09539	5.01204	5.13514
Capana08g000118	3.07703	3.81887	3.41984	0.810807	0.543788	0.759385
Capana08g000133	35.7751	73.2787	147.338	533.702	1117.41	1819.43
Capana08g000136	1.26518	3.65026	3.38372	45.1543	60.5671	58.7689
Capana08g000137	0	0.106979	0.139083	5.00366	3.00294	12.202
Capana08g000139	0.529581	0.595397	0.244491	23.9203	35.1585	52.8958
Capana08g000140	0.100248	0.183554	0.033339	0.79654	0.780116	1.10161
Capana08g000157	12.6847	9.31899	9.49003	3.58717	5.98347	2.12567
Capana08g000206	3.52987	3.16778	4.97194	0.004401	0	0.005599
Capana08g000213	0.751725	1.10522	0.814891	0	0	0.470501
Capana08g000277	7.66865	1.9592	1.5691	0.028891	0.00364	0
Capana08g000279	3.69035	1.55497	2.1017	0.677961	0.661422	0.359354
Capana08g000327	8.40845	4.02152	4.08119	0.014195	0.042588	0.021053
Capana08g000340	3.54393	2.52654	2.62255	6.05372	6.783	7.8378
Capana08g000441	10.1855	6.97111	9.12759	19.2225	22.2713	25.075
Capana08g000464	14.3811	8.38546	8.9134	3.85863	4.27067	3.95909
Capana08g000475	5.94721	4.57525	3.84755	0.520325	0.878117	0.219117
Capana08g000497	1.65574	1.14954	2.66631	7.00357	5.56797	6.81658
Capana08g000528	52.771	64.2577	67.9561	122.166	125.499	105.174
Capana08g000576	2.81622	5.85871	2.79101	0.032308	0	0.054134
Capana08g000628	27.6022	56.5606	29.7741	0.719221	0.566899	0.19909
Capana08g000660	92.432	64.9431	78.9043	21.4315	26.7774	26.0359
Capana08g000663	130.631	22.122	16.3683	0.034536	0.054093	0.019087
Capana08g000665	1.20185	1.23086	1.04585	0	0	0
Capana08g000706	3.50926	1.74982	1.80537	0.203322	0.532067	0.098
Capana08g000712	8.50008	7.73172	9.33455	1.29686	1.32122	1.52314
Capana08g000735	97.1191	56.169	70.3661	25.3672	28.3689	29.8534
Capana08g000756	20.9159	13.9464	13.2305	5.16977	4.63977	3.18609
Capana08g000763	20.0811	21.6896	17.6264	0.404441	0.816513	0.272879
Capana08g000767	0.008519	0.113041	0.69886	19.767	15.7525	22.1756
Capana08g000768	8.95888	7.0465	8.0012	55.0741	49.9993	24.8424
Capana08g000786	15.6165	14.7496	16.6789	26.1159	25.9176	34.9971
Capana08g000817	31.4606	30.1676	28.4037	10.497	11.8386	11.8455
Capana08g000820	5.70514	5.48753	5.52522	10.7377	24.5764	17.7999
Capana08g000874	41.8597	16.7092	27.4763	2.74556	8.81715	1.14253
Capana08g000876	1.90777	0.028874	1.19473	6.46073	9.30075	6.93841
Capana08g000878	0.471795	0.108705	0.171768	0.937953	0.988329	0.560463
Capana08g000883	9.62534	10.2071	7.98318	3.44984	4.06589	2.87997
Capana08g000899	159.786	124.641	119.686	30.5756	91.4996	23.752
Capana08g000902	1.50933	0.838936	1.85152	0.209249	0.564082	0.086865
Capana08g000907	5.14192	3.88159	4.92592	10.7819	13.9713	14.7872
Capana08g000930	81.4421	70.4354	63.4643	19.0952	23.6399	18.1162
Capana08g000935	2.40029	0.967624	0.862321	0.011605	0.04176	0
Capana08g000936	21.1305	69.6449	18.3647	0.221415	0.727688	0.34782
Capana08g000942	164	102.16	181.041	7.64341	15.7607	9.63828
Capana08g000954	6.26901	5.40548	6.5385	0.008112	0.008321	0
Capana08g000962	30.125	26.5955	37.0013	5.72182	10.3157	7.36381
Capana08g000977	228.017	154.303	159.246	71.9961	75.9316	58.8853
Capana08g000988	5.75366	8.06273	6.94012	86.4851	47.2507	160.337
Capana08g001005	4.70056	5.28106	3.79637	0.929749	0.930253	0.505509
Capana08g001012	0.017909	0.518732	0.148235	1.31607	0.932482	0.737773
Capana08g001014	4.35398	1.25921	0.835654	0	0	0
Capana08g001015	6.43459	5.1127	5.27036	1.90328	1.8556	0.819662
Capana08g001019	1.80493	1.73965	2.23509	0.229049	0.339003	0.339119
Capana08g001029	0.598579	0.781944	0.701922	0.060253	0.206354	0.249547
Capana08g001037	4.39581	2.93182	3.4322	0.556565	0.687537	0.242981
Capana08g001043	50.0461	13.7999	23.7267	0.567486	1.06433	0.050471
Capana08g001049	1.70596	2.04294	2.71054	0.3326	0.524629	0.087058
Capana08g001053	34.9065	37.7858	29.2386	11.1186	13.9748	10.4291
Capana08g001056	3.94902	1.22855	1.51678	0.09769	0.133918	0.093923
Capana08g001059	15.9451	22.3365	26.1633	9.89173	8.2426	5.8156
Capana08g001060	109.17	48.8376	61.64	10.5107	20.2446	5.33523
Capana08g001068	5.24091	2.86828	4.29717	8.62938	10.3078	7.52539
Capana08g001075	4.33831	3.30942	4.78683	175.412	204.782	175.379
Capana08g001086	2.53339	3.68232	7.14358	10.4241	11.821	14.1437
Capana08g001099	0.872807	0.93211	1.05777	0	0	0
Capana08g001100	1.9393	1.18029	1.40667	0.008123	0.031357	0
Capana08g001111	10.9743	14.8296	11.2425	3.06654	2.74029	1.78253
Capana08g001115	23.0541	9.79643	9.63254	0.640477	0.951052	0.472556
Capana08g001163	190.185	143.02	174.711	47.2319	47.6421	42.9819
Capana08g001167	11.6641	5.7591	4.95842	0.067578	0.068009	0.179141
Capana08g001195	6.25378	2.87981	4.50228	0	0	0
Capana08g001236	11.4308	1.71346	4.56814	98.1967	34.5676	127.654
Capana08g001238	64.658	27.3211	24.3132	0	0.043787	0.030816
Capana08g001243	92.8276	81.3802	85.5987	176.839	150.298	175.95
Capana08g001246	169.674	112.14	101.545	10.5314	10.4983	9.9526
Capana08g001250	25.8113	18.9557	12.9812	3.26064	3.17238	1.70389
Capana08g001261	8.54767	13.7146	7.73975	0	0.097521	0.328156
Capana08g001265	4.50079	2.4077	2.475	0.091004	0.264911	0.022304
Capana08g001266	12.9852	5.90986	7.07693	0.94101	1.33057	1.37421
Capana08g001309	5.08898	7.65324	4.55963	0.427583	0.874569	0.26748
Capana08g001319	9.62999	8.2809	7.66715	14.8467	15.3926	18.4499
Capana08g001322	336.328	276.956	323.441	71.0773	98.6606	89.2316
Capana08g001323	5.15156	3.22634	5.85967	21.0274	21.9654	34.4871
Capana08g001326	9.35208	15.6088	15.0143	1.3967	2.98993	1.51556
Capana08g001327	1.01428	1.05098	0.519474	0.042181	0	0.00764
Capana08g001329	97.5444	99.0234	106.882	13.7254	8.71067	7.71279
Capana08g001333	235.05	161.08	190.725	65.1961	66.8855	84.7883
Capana08g001340	1.95154	0.88579	2.93201	11.8155	8.39755	13.8853
Capana08g001343	15.2185	18.0016	39.3661	217.24	217.083	326.815
Capana08g001358	1.03034	0.610125	0.63187	0.036752	0.02787	0.015917
Capana08g001366	101.706	88.6906	106.807	43.432	41.4081	45.5732
Capana08g001371	18.5851	18.0717	24.0063	67.9453	86.3818	92.5805
Capana08g001375	1.6811	0.875092	1.17846	0.120484	0.044161	0.070149
Capana08g001377	5.98475	6.50144	5.77895	13.981	16.308	15.5124
Capana08g001393	12.4407	14.1653	12.2044	0.848396	0.725631	0.423383
Capana08g001466	1.73725	0.531908	1.26012	0.279135	0.173421	0.078015
Capana08g001488	3.44455	1.90507	2.5362	0.120342	0.207438	0.034568
Capana08g001495	24.4616	82.8777	57.0971	318.512	312.345	203.417
Capana08g001499	54.6031	20.399	26.7168	1.63271	2.62284	1.85254
Capana08g001503	21.8502	55.1141	35.9936	568.17	627.226	608.473
Capana08g001508	0.37622	1.51892	2.31132	558.235	364.181	1218.36
Capana08g001512	61.1035	58.9583	41.2566	491.667	518.108	478.056
Capana08g001514	19.3729	24.0551	21.0668	2.39397	1.94009	1.04505
Capana08g001515	22.9438	32.2315	29.2837	0.954601	0.557762	0.087774
Capana08g001521	2.77355	0.928336	1.25634	0.038545	0.019292	0.022002
Capana08g001531	17.8987	19.6037	21.3467	7.19564	8.0028	7.64164
Capana08g001540	792.775	607.423	597.587	176.079	193.795	166.033
Capana08g001544	7.24341	10.3518	9.67924	22.4771	27.7008	25.3791
Capana08g001548	0	0	0.085776	0.804878	1.30359	0.864768
Capana08g001588	19.7399	13.3929	14.2947	48.9605	53.6779	56.6609
Capana08g001594	12.1926	5.92258	5.92021	0.578722	1.32463	0.387238
Capana08g001602	1.16881	1.49205	0.674307	3.35945	2.45079	2.19103
Capana08g001603	201.445	125.555	143.826	549.313	530.657	425.638
Capana08g001607	7.45262	8.71193	8.45761	15.3092	19.5514	20.7528
Capana08g001614	11.217	22.2132	20.8757	55.3114	40.4706	40.8524
Capana08g001619	64.4529	60.777	64.3791	132.979	109.359	102.51
Capana08g001636	53.7145	19.4313	14.79	0.051818	0.025638	0.010145
Capana08g001640	40.2297	78.1926	79.7012	7.22992	5.66786	2.51021
Capana08g001652	52.1295	42.8953	24.5343	0.830941	1.58475	0.668504
Capana08g001653	19.0297	6.17608	9.3446	0.417601	0.128056	1.22806
Capana08g001660	6.49636	4.769	4.84459	1.0864	2.15255	1.11161
Capana08g001662	96.2282	23.3084	33.3172	0.588223	1.04134	0.10606
Capana08g001687	69.3716	71.2403	64.6586	22.8465	31.4238	17.2318
Capana08g001690	3.12318	4.34746	2.50344	0.278692	0.32994	0.144256
Capana08g001721	1.08391	0.804832	1.67825	3.50594	4.39634	2.54175
Capana08g001725	3.87858	3.85748	2.48702	0	0	0
Capana08g001748	0	0	0.08292	46.3598	1.87421	13.8277
Capana08g001774	24.8622	18.1736	19.4851	7.59261	7.90476	7.20854
Capana08g001808	0	0	0	0.85307	1.05928	0.809003
Capana08g001815	25.2025	13.6388	15.729	3.71613	6.02839	3.64176
Capana08g001824	15.1427	9.37666	10.0285	4.10182	5.04129	2.06324
Capana08g001827	9.65356	7.42238	8.94495	0.163456	0.2471	0.072094
Capana08g001838	3.80683	1.57259	2.66392	0.077368	0.102191	0
Capana08g001876	173.373	143.671	134.334	59.8214	65.5786	64.8432
Capana08g001891	18.6578	15.2179	21.2682	2.71673	3.82459	2.28005
Capana08g001908	3.07534	6.22617	5.23301	0.28234	0.072057	0.272556
Capana08g001909	257.469	143.988	214.651	18.7468	34.145	21.4141
Capana08g001910	11.0729	6.3248	8.60333	15.3731	19.4881	15.842
[truncated: 1,267 more rows]

## Sheet: Novel miRNAs
miRNA	score_total	mature_sequence	star_sequence	GenomeID	strand	start	end	pre_seq	hairpin_stru	hairpin_energy	S01	S02	S03	S04	S05	S06
Chr01_540	0.5	uccgacuugaucaaguagagcu	uucucacagaacaaguccuaaa	Chr01	+	42966729	42966978	ggagaaaucaaaaacuuaaaaauccgacuugaucaaguagagcucaacguucucacagaacaaguccuaaagaauauuucuccuccagagaagauuucuccuccagagucuccaaagacuuauccggucaucucgaaugaucaccuuaaggaacccgagccuaguucuuuucccgguucagaguuucccuccaccuccggcaaagcuguuucugccauuaaggcuuauagcgagcauauagccguaaaga	(((((((((................((((((.((..(((((((.....))))).)).)).))))))...........(((((.....))))))))))))))....((((((....))))))....(((.(((......))).)))....((((((.(((((.............))))).).)))))..........((((...((((((...(((.....)))....))).))).....))))......	-58.4	508.114	418.913	373.544	1212.64	1189.34	1251.46
Chr00_40245	8983.5	aaucauucagaucuagaaccaagu	ggaggucugaaucugaaugguuu	Chr00	+	290611656	290611905	ucgugaaucaacuugaaaaucgacaaauggaggucgggaaggucauaaauaaaaucauggaaguucaauggcuuugaaaaugacuaaggccucauuuguuugaacuuaauggaggucugaaucugaaugguuuagacuucagaucauuaaguguauuuguuuuuuauuaagguuuuaacucuuaauugguuugaauaagucuuaaucauucagaucuagaaccaaguuuuaauaggucagaagggauauu	(((....(((...)))....)))((((((.(((((.....((((((...((((.((((.((...)).)))).))))...))))))..)))))))))))(((((.((((.((((((((((.((((((((((((.((((((((((((((((((.((.....(((......)))......)).))))).))))))))...))))).)))))))))))).))).)))....)))).))))))))).........	-63	31376	7055.37	3839.69	7486.87	5966.31	6541.12
Chr03_8614	0.9	aaucaaagaucucggguuugaacc	uacagacucgccuuuauuag	Chr03	+	231546410	231546659	gugguaaguacuauuuauccuuaaucaaagaucucggguuugaaccuuacuagguacagacucgccuuuauuagggaaugcuuagcccccaugucgaacuuuaauccauauuuagucggacccuaaugcggguaucgacacuggaugaaaaaccauacccaaaaaaaguagcuaaugguagguauccaguuucugaagagaacucugaagagaacuccuucuacugcuggaccaauauucugccacaagu	((((((((((.......((((((((.((((....((((((((.((((....)))).)))))))).)))))))))))).((((((....((((.....(((((............(((((((((......)))).)))))...(((((......))).)).....))))).....))))))))))((((((....((((.((..(((....)))..))))))....))))))....)))).))))))....	-68.2	436.66	205.782	134.65	261.128	222.184	172.988
Chr10_30070	181.9	aucucgggauaaaauaaaagaaca	uuuuaaaauuguuauccugg	Chr10	-	134032228	134032477	ugaauuucuugcacaagugauagaagaucacaucaauauguugcagaucaaugaacaguaaaauaaaaagguaaaacaucaaaauaagaaaagacauaugagcauguuaauauuuauugaagaccuguauugaguuuauuagcaaaaaucguauaccuaaaggggucguuugguuuuaaaauuguuauccugggauaacuaauuaucucgggauaaaauaaaagaacauauuuuccuuuguuugguugga	....(((((((.....(((((.....))))).......((((.((......))))))...........................)))))))....((((((...((((((((...(((.((........)).))).))))))))....))))))(((..((((((.......(((((.......((((((((((((((....))))))))))))))......)))))......))))))....)))....	-44.9	246.118	154.336	178.085	78.6962	94.7551	62.1677
Chr12_36079	0.7	gcagcacuaucaagauucaca	agaaucuugaugaugcugcau	Chr12	-	220904194	220904443	uauacaguuguuauuugcagcugcagcacuaucaagauucacauacaacaaauuauggggagcagggaaaaaaaaauauuacuuuguaauaaaaucuguuucuaauuaauuaguuuugaacaugagaaucuugaugaugcugcaucagcaaauuaugacuagauggcccagcugaaaauuaauuucgcuaagguaugagauuucaauauauauacuauauacuuaauauguuuuauauaugugcaauaua	(((..((((((.((((((.(.(((((((.(((((((((((.(((.((((.(((((..(((((((((..........((((((...))))))...)))))))))...))))).))..))...))).))))))))))).))))))).).)))))).))))))..)))(((.(((.((((.....)))))))..)))...........(((((((((..(((((.....)))))..)))))))))........	-63.2	881.26	496.081	147.68	168.124	140.499	172.988
Chr11_32831	0.9	auaccuuccgucauacuuugagua	ucuaaaauaugacaaggauauau	Chr11	-	177748294	177748543	aacuaugauaaaugaugcguauauaccuuccgucauacuuugaguaaacauaugaccuuaccguuagugugaaagacauauacguaccauuucauuaaugguaggggcauauguguaucuaaaauaugacaaggauauauacaugcuauuuaucacaauuugaagauauauuagugccuuuuccaaauaaagaauggguugaggucaaaaauuuaugauaaaaacuauuugucuaaaaaucuucccucuc	.....(((((((((.((.(((((((((((..((((((.((((.(((.(((((((.((((((((((((((.((..(((......)).)..)).)))))))))))))).))))))).))).)))).)))))))))).))))))).)).)))))))))......((((((........(((((.((((.........))))..)))))......((((.((((((.....)))))))))).))))))......	-67.9	134.968	113.915	73.8402	89.4275	101.29	100.009
Chr04_12806	4.3	acagacggugcacagaacuuaaac	guuuaaguuuuaugcaucgucauu	Chr04	-	8110246	8110495	aacgccacagucaauuugcuuugcucuuuuuauuagaguuuaaguuuuaugcaucgucauuacacaaaauauucuagacuaucaguuaacuugaccugcuauugcagguuauccaauuauuuacauaaaaauuaaaaaauaaaaaaaauagguuaccugcaauagcaagucaaguuuaccuugauaguguagaauauuuuguacacagacggugcacagaacuuaaacucuaauaaaaacugaccucucu	.......(((((((......)))....(((((((((((((((((((((.(((((((((.....(((((((((((((.(((((((((.((((((((.(((((((((((((...((.(((.(((....................))).))).))..))))))))))))).)))))))).))..))))))).))))))))))))).....))))))))).)))))))))))))))))))))))))........	-100.4	285.814	69.8188	13.0306	153.815	166.638	151.365
Chr08_23769	0.4	uauugcagcggacuucaaggc	cuugauuugucucguaaugau	Chr08	-	661600	661849	acaaguaauugagcuugaccucuauugcagcggacuucaaggcaaauuuuauuccaacaguagccuguuucagcucuccaaucucaaacgucuugauuugucucguaaugauuuuucugggucgcucauuucuccuaaauucggugaguuaucuagcuugacgcaucuugauuugucacauucagguuuuacagguguaaucccagcugaaaucucucaccuuaauaaauuauacuuucuuuauauauca	...((.((.(((((..(((((.((((((...((((.(((((((...............((.(((........)))))............)))))))...)))).))))))........)))))))))).)))).........((((((.....(((((.((.((((((.((((((.......))))))....))))))..))..)))))......)))))).............................	-45.1	158.786	154.336	39.0919	1033.78	1199.14	1297.41
Chr11_32787	0.6	uccgacuugaucaaguagagcu	uucuuacagaucaaguccuaaaggaua	Chr11	-	165224148	165224397	ggagaaaucaaaaauuuaaagauccgacuugaucaaguagagcucaacguucuuacagaucaaguccuaaaggauauuucuccuccagaaaagauuucucccccagagucuccaaagacuuucccgaucaucucgaaugaucaucucaaagaaccugagccuaacucuuuuccuggcuccgaaucucccuccaccuccggcaaagcuauuuccgccauaaaagccuauagcgaacauauugccguuaaaa	(((((((((............(((((((((((((....(((((.....)))))....))))))))).....)))).(((((.....))))).)))))))))...(((((((....)))))))...((((((.....)))))).......(((..(.(((((.............))))).)..)))...........((((((...(((...(((.(((......))).)))...)))))))))......	-61.1	508.114	418.913	373.544	1209.06	1189.34	1251.46
Chr03_8993	0.5	cgauccacuugauaacaucu	ucauucucgagcuugugaacguc	Chr03	+	251941191	251941440	uucauccgguaauuuucuacuaccaaauuggauccaaaguucuuuucgaccucuauaagccugcauuguugaucucggauguucugugcuuuaguggagacuuucgagcgcaggcugcauuuuggacagcauuuauauauaggcgucuuagccucuucaaugcuuuuuugcauaucuucccauucauucucgagcuugugaacgucuucgauccacuugauaacaucugguuuuggcuuauagccuucuc	...((((((((.........)))).....))))...................(((((((((.....(((((.(((.(((((((((((((((.(((....)))...)))))))))..)))))).)))))))).........((((......)))).....((((......))))......(((.......(((((..((.((.((....)).))))))))).......)))....))))))))).......	-58.2	428.721	198.432	152.024	618.838	581.601	708.171
Chr04_13496	0.4	agugccgacuguggucuuuccggc	cgacgaccacuguggguugcagu	Chr04	-	128961214	128961463	uaaguaauuaauaauauauauauuauuauauauauaauauauuuuaauauaauaauauaauauaaauauauaauagcaacccuaacaacuaauaaguaauagcacgucguauacagcuaacaacauacaucaguccaauagccgacgagaucaucgucuguacaacgacauccgagccgacgaccacuguggguugcaguuuauagugccgacuguggucuuuccggcagcgaucacucuuccgaguuuu	...((.(((((((.(((((((((((((((((...(((......))))))))))))))).)))))..))).)))).))............................(((((.((((((((...((........))....)))).(((((.....)))))))))..)))))((((..((((..((((((.((.(((.((........))))).)).))))))....)))).).))).((((....))))...	-49.3	1556.1	349.094	299.704	529.411	506.45	508.153
Chr01_2885	0.4	aauacgucugaacuuuacaagagu	cccugcaaaauucagguauguuaa	Chr01	-	45263366	45263615	aauuuuugaagaaauuugcuguaauacgucugaacuuuacaagaguccuaugcccccucuuaauuauuuauuaacguacuuuauugauauuuauuugcacuaaauucuuuuuuuuaauuuauaaauaucacuaaaauacacuaauaaauaauuuaggaguuuauaggacccugcaaaauucagguauguuaaaauaaauuuuguuaaaauuuaaauauauuugagacuauuuuccuaaaacauacuucua	...((((((.((((((((...(((((..((((((.(((.((.(.((((((((....(((((((((((((((((..(((.((((.((((((((((.......(((......))).......)))))))))).)))).)))..)))))))))).)))))))..))))))))).)).))).))))))..)))))...)))))))).)))))).........................................	-50.6	261.996	139.638	173.742	196.741	179.708	137.85
Chr07_20127	316.6	ucucgggggacaaguauuaccauc	uggguauuaccugguccucgagaua	Chr07	+	22139160	22139409	uaaaaauccuuuaccauauauacgagucggacugugauuagaaaauaguucgauuagaccaaauaagcaauaguuauaacaacaaaaaauaaauuagcacaugucagcacauuguuauaggcugcuccaauugauggguauuaccugguccucgagauaacucacuuggaguguugugugauagugggcugugacugagaguuaucucgggggacaaguauuaccaucaaucggaucaaaccuacaacau	........................(((((((((((.........)))))))))))...........(((...((((..................))))...)))........((((.((((.((.(((.((((((((.((.(((.((..((((((((((((((..(((.(((.(...........).))).)))....))))))))))))))..)).))).)))))))))).))).))..)))).)))).	-65.3	468.418	352.769	495.163	282.591	444.369	327.056
Chr09_25204	641.3	agcugacauggcaccuuugacgug	auguaauaaaggugucacguc	Chr09	+	8956209	8956458	ggcaucuuuuguaaacuuuuguagcugacauggcaccuuugacgugagccccauuucauguaauaaaggugucacgucaauagaaaagggugauaaaaguaugcuaaaauugaauucagggaguaauauuggaguaugucguagcaacuuuauugucauguucuuuuuuugacuguuaugugcugcuuucucuauuauuuaucguguuuuauucacuaucauuuuuccuuuuuuaauaacuaauuugauu	((((((((((((...(((((.((..((((.((((((((((((((((((......)))))))..))))))))))).)))).)).)))))....))))))).))))).....(((((...(.((..((((.(((((......((((((.....((.((((...........)))).))....))))))...))))).))))..)).).....)))))..((((..((................))..)))).	-64.9	4850.9	1929.2	1776.51	1251.99	924.679	1010.9
Chr00_39036	170.1	auaaaagaucuguucacaccgagc	ucgcauauaagaucuuuuaacacu	Chr00	+	167028301	167028550	aaacgauauaaagcgagucaugauaaaagaucuguucacaccgagcgcaaauuaaugccuaacaaucguucgcauauaagaucuuuuaacacuuaauugcagucaacuauuucacauuuucacuucauuaaaucagucaaucgucauaaaucagucaaucgucauaaacugaauuauucagggcauuauguuggauaagagaaaggucaacguauacccauuuuuucucgaauuacacuuaugggaucac	............((((....((.((((((((((........((((((....(((.....)))....))))))......)))))))))).)).....)))).......................................(((.((((((.(((((............))))).((((((((.(.....).))))))))(((((((((........))).....)))))).........)))))))))...	-35.8	142.907	121.264	95.5579	100.159	101.29	97.306
Chr00_42325	0.3	augaggaucuauaauugugaacau	acuuacaagaucuuuauua	Chr00	+	576833726	576833975	auaucacuacaaauauagcaauugccuuugaauauguucuuauucugcuuuuuuucuuguccagaagauuucuucaucuucuuauuauuuagacgaucaucuuuaacaggauuugcaaucaucagugaugauuuuucauucaacucauuguccucgucuaucuugaaauaacuuacaagaucuuuauuauuuuuuuucuagaauaugaggaucuauaauugugaacauuuacauuucaaguuuggccagc	.......................(((...(((((......))))).................(((((((......))))))).......(((((((............((((....(((((((...)))))))....))))............))))))).((((((((((.(((((((((((((((.(((((......))))))))))))))).....)))))...))...))))))))...)))....	-42.3	468.418	169.035	112.932	189.586	173.173	137.85
Chr00_42648	3.2	auuuaaguuuugugcaucgucagu	ugauaguacacaaaacuuaaacuc	Chr00	+	645157660	645157909	uuuagauccuuuaaaucuuagaauuuaaguuuugugcaucgucaguguauaaaauauuuuguacuaucaguuaaacuugauuugauauugcagguuacuuaauuuuuucuuuuuuuaauuuuuauauaaauaauuggauaaccugcaauaguagaucaaguuaacugauaguguagaauauuuuguauacugauaguacacaaaacuuaaacucucaaucuuauacugaaaugauaauaugguaagaauu	...((((.......)))).(((.(((((((((((((.((.((((((((((((((((((((((((((((((((((.(((((((((.((((((((((((.((((((...........................)))))).)))))))))))).))))))))))))))))))))))))))))))))))))))))))).)).))))))))))))).)))...((((((.................))))))...	-90	166.725	113.915	104.245	42.9252	39.209	43.2471
Chr12_35878	249.1	agaucgccuguuaauaacuuaugg	auaaaaauuagcuuggaucgccga	Chr12	-	203976315	203976564	uauaaauucucuugcgaaaaacuuauuucaaaauuaaauuuucaaaaaaguguaucaaaacuaaauccaacauguuucuuccaucuaucaucuaauaguuuuugcaccauauuauuguuguuccaugauugcauagaugaagaugggcuuagagggcgcaccucagcuguuauuuauaaaaauuagcuuggaucgccgauuuuuagaucgccuguuaauaacuuauggauaaagauacuuuuaguuaaaa	....................((((.(((.(((((...))))).))).))))(((((.((((............))))...((((((.(((((((.(((((...(((.((......)).))).....)))))..)))))))))))))(((..((((.....)))))))..((((((((((..((((((..(((((...........)))).)..))))))...)))))))))).)))))............	-45.3	222.3	231.504	86.8708	389.904	352.881	440.58
Chr00_47668	0.4	uucuugcuuggagcugacgug	cguuagucacaacaauuagacc	Chr00	-	401391121	401391370	uugauaguccguuucaaaaagauugcaucuucccuuuuuugggaacucuuuaauuccaaauuuccauaugacacaauuaagaccacaugauauaucacaugacuuuaaagagcuaacacucaacaauuagcauccuaugauucuccauauuaauuuggaccuauuuucguuagucacaacaauuagaccuuagguuuauuaccuggguucuugcuuggagcugacguguuucuuccucuuuggcaugaac	......((.(((.(((((((((..(((..(((((......))))).........((((((((...(((((....(((((......((((........))))........(((((((..........))))).))...)))))...))))).))))))))........(((((((..((((((...(((((.((((.....))))))))).))).)))..)))))))))).))))....))))).))).))	-48	182.603	209.456	160.711	522.257	702.495	583.836
Chr10_28627	0.8	aacccaugugucuaguaguucu	aauuucugacugcaugguaaau	Chr10	+	130711792	130712041	aggcucugauaccauuaacaggaucucuuaggcucggguaugccgcugagccuaucagaccucguaauaauaucggauaaagcuaaagucggaaaaccgaaccaaagcaccaaccaaaauauaaaagaaguuaauagaauuucugacugcaugguaaaucuuuuacccgaacaaggggccugucggaaaucaaacaguuucuuguuaacccaugugucuaguaguucugauugugcaaaaaucgcccuuu	.((((((((((..((((..(((.(((..(((((((((........)))))))))..))))))..))))..)))))))....(((....((((....)))).....)))...........................((((((.(((((.((((((...............((((((((((.(((..(....)..)))))))))))))...))))))))).)).))))))((((.......)))))))....	-66.7	2397.66	1458.85	629.813	2364.46	1947.38	2075.86
Chr00_46756	1.3	uccguuagaacauguaguucu	aaggcugauuugaggagaag	Chr00	-	247607226	247607475	acaaauucguugucaauaacaauauugacgacgauguguucgcuguaagcuuuaauagcugcgacagucguggaaguagaaggaacgguaggauuuucuucaccugggaaggagauggguuccuggagaugaucaguuggaaggcugauuugaggagaaggagaaaugggaagaggagccuuuggugaggcugauuguaauacuuguuccguuagaacauguaguucuacuugaucaagucgaaguuuga	.(((((((((((((((((....))))))))))))......((((((.((((.....))))...)))).))..........((((((......(((((((((......)))))))))..)))))).((..(((((((.(((((.((((.(((((.(.(((.(((.....(.((....((((((....))))))..)).)....))).)))).))))).)).))..))))).)))))))..))...))))).	-73.8	484.296	44.0961	30.4048	236.089	176.441	289.215
Chr04_12310	0.3	acuuaauagucugaagucugaauc	auucaaauuuaaaccuccauuaagu	Chr04	+	181887070	181887319	aaucuuauuaaaaaauaaaugcacuuaauagucugaagucugaaucauucaaauuuaaaccuccauuaagugcaaacaaauaaggccccagucaucuuagaaugauccucaauacucuaaauaaugguccauacacuaccaucuaaguuguagcaaaaugaagagaaacauccaauacaucaugaacuuauaaaucucuucagacucaauggcaauauuagaguaagaauaucuagauaaggcauagcaa	..(((((((..........((((((((((((....((((.((((...)))).))))....))..))))))))))........(((.....(((((......))))))))...((((((((...(((((.........)))))....(((((.......((((((((............................)))))))).........))))).))))))))..........)))))))........	-38.5	1182.95	415.238	317.078	486.486	395.358	464.906
Chr06_17605	7871.3	ucuugccgauuccguccauacc	ugugggcggggcgggaagaua	Chr06	+	43951449	43951698	uuuuucuucaauguguuuucauuugaaucugauuuccuuuauuuuuuuugaaagaaaacaaaaaucucuuaucgauuucgcccauagauaaaagcaaaggaaauauuuguaggaaggggaaagggaggagggauuugggaagcuuguggugugggcggggcgggaagauaucauauuuauauuuguuggaaauauaagaaaugagaucuugccgauuccguccauaccgcuggcuucuaaucauuuuucc	.............(((((((.((((((...(((.......)))...)))))).))))))).(((((((((.((..((((.((((((((((.............))))))).....)))))))..)).))))))))).(((((((.((((((((((((((((((.(((((.((((.(((((((((.....)))))))))..)))).))))).))).))))))))))))))).)))))))............	-83.7	5049.38	8558.32	11749.3	9507.93	10903.4	9738.71
Chr09_26259	1003.2	caucgaugacauuggcaaggagc	cuuugucauugucaucgu	Chr09	+	235022567	235022816	caugaucgaaaagcuaaguuaugcaugaaaaaagagugaacguuuuucccacaccgaaaaaagaaaagaaauuuggugaguauaaauugaaaaacauuguugcuaucucuugugagaauugagccgucuacaagcucuuugucauugucaucguggcuugucuaaaaaaaauaguguaucaaaauuaaauuauuugauuaaagucaaucaucgaugacauuggcaaggagcaugucuccuucucaauucu	((((((...........))))))........(((((..((((((((((...(((((((.............)))))))..........)))))))...))).....)))))...(((((((((......(((.(((((((((((.(((((((((((.(((.((.....(((((((.............)))))))......)).)))))).)))))))).))))))))))).)))......)))))))))	-62.3	460.478	635.719	890.426	1627.58	2104.22	1140.64
Chr12_33610	732.9	ucgauggauagaaauugagcua	agcucaauuucguucggucggua	Chr12	+	20399148	20399397	aucgaagcuuccgcagcugaugucgauggauagaaauugagcuaauuuugucauuauuaagucuuuaauaaugucaaauuuagcucaauuucguucggucgguauuggcggcggaggcuuccgaugcgucuguugaucagcuuguguuugaucuaagaaacccuaaucuucaugaaaacucucuucuagaacuuuccaagguguauucuucucacugauacagcucggccuuuugcaccggggaauugcu	((((((((((((((.((((((((((((.((..(((((((((((((.((((.(((((((((....))))))))).)))).)))))))))))))..)).)))))))))))).)))))))))).))))...(((...(((((((....).))))))..)))........(((....((......))....)))...((((..((((((.........((((......)))).....))))))..)))).....	-93.5	214.361	279.275	447.385	75.1191	98.0226	81.0883
Chr07_22195	2096	accccugugaggacuaccaaacuu	guuucguaguccucacagggguaa	Chr07	-	199725862	199726111	aaggaauugaaauuucgaauuuaccccugugaggacuaccaaacuuauuaauauaagauaggauaacuaaguuucguaguccucacagggguaaaauuguaauuuuaucaugaugugaagcuucuagugacuacacguguuauuguuaucuuuuccuccauauccgaacuuuguccucuuuuucuuuuguuaagaccaaaccccacauggccuuuguaacuggugcuugaguuagaaaauuuguauaauc	.((((..(((((((.(((.((((((((((((((((((((.(((((((....................))))))).)))))))))))))))))))).))).)))))))....(((((((((....(((((((.......)))))))....)))......)))))).........))))..((((((....(((((((((......(((.......)))...)))).)))))...))))))...........	-67.7	6010.04	2300.35	3196.84	2049.68	2538.78	1613.66
Chr00_39023	0.4	auaagacguagguuugaauaaaug	uaauuuaaauuuuucuuauag	Chr00	+	165962995	165963244	accuuuaagauuuuucaaucgaauuuuguuugacaaaaaaaaacuuagauuuucuccuucaaauuuuguuugauagaaaaauuuguagguuuuucaucgaauuaguuugguugaaaaacuuguagagaauaagguuaccaguaaauucuauuguaaauuuuuaauaaauucuuuuuuacguaauuuaaauuuuucuuauaguuuauaagacguagguuugaauaaaugaauuugaagaauuaaauagguu	((((.((((.(((((((((((((((..((((((.....(((((((((((((((.((..((((((...))))))..))))))))..)))))))))..)))))).)))))))))))))))))))........((((((..(((((.....)))))..)))))).....((((((((....(((.((((((((((.(((((((...)))))))...))))))))))..))).....))))))))....)))).	-49.8	325.51	356.443	291.017	300.476	372.486	343.274
Chr00_48036	4.1	acagacggugcacagaacuuaaac	auuuaaguuuugugcaucguuagu	Chr00	-	442838230	442838479	aggagaugugaauuuauuaguuauaugcaaacauaaagaauuuaaguuuugugcaucguuaguguagaaaauauucuacacuaucaggugaacuugacuugcuauuaaagguuaccuaauuuuuucuuuuuuaauuuuuauguaaauaauugggcaaccugcaauagcaggucaaguuaguuguuaguguagaauuuuuuaugcacagacggugcacagaacuuaaacucuaacauaaauaucuuuucau	(((((((((..............((((....)))).(((.((((((((((((((((((((.(((((.((((.(((((((((((.(((.(((.((((((((((((((..(((((.(((((((.((((...............).))).))))))).)))))..))))))))))))))))).))).))))))))))).)))).))))).)))))))))))))))))))).))).......)))))))))...	-97.5	269.936	55.1201	13.0306	150.238	166.638	151.365
Chr00_39607	0.5	agagaucuugauagaauaauug	caauuauaccaaucaaguucuuca	Chr00	+	216450052	216450301	agguucuaugacgccucaaaauagagaucuugauagaauaauugaacaaaacaauuauaccaaucaaguucuucauacuaucucccagcagcuagaggacaccaagaauaccccucuuucugccccuuuaccggcaaagagcaccccaugcucuaagccucuuucuaauccuaucuuuaaacuccccgaguuucacaaagauaaguuucccgaccuaaacgacgauuucaaauuguccgagaaaauuuug	((((........)))).......((((.((((((...(((((((.......)))))))....)))))).)))).......((((...((((..(((((..............)))))..)))).........(((..((((((.....))))))..)))............(((((((((((((...))))))...))))))).((((........))))(((((((...))))))).))))........	-55.1	10368.7	2153.36	1103.26	13074.3	13559.8	13098.5
Chr08_24149	0.4	acuuaauggucugaaaucugaauc	uucagauuaccuccauuaaaggc	Chr08	-	92686555	92686804	aaucuuaauaaaaaauaaaugcacuuaauggucugaaaucugaaucauucagauuaccuccauuaaaggcaaacaaaugaggccuuacuuagcuagagucaaguuauccuaagcgcaccuaugcugacuuaaaaaaaguuaaauccaugcauagagcugauucauugagcaauaguuuaaauugagaaucgaacuugaacgucaucgugauauuaugacauuauguacuacuccauuagguuaaauuaga	..(((((((..........(((..(((((((.....((((((((...))))))))....)))))))..)))......((((......))))((((...((((...(((...(((....((((((((((((.....)))))).......)))))).))))))...))))....))))....)))))))....(((((((..((...((((((........))))))....))....)))))))........	-45.1	1309.98	587.948	403.949	786.962	643.681	629.786
Chr04_13422	210.5	uaagguuuuauguuauuucguacu	uuggaauagaggauucauaucu	Chr04	-	102587325	102587574	ucgaauuaggucucaacgagugaaucgguguuuuacuaccaaucacaaguuguaacuucaccgaaaucagaauaguuccuauacuacuacauuaguaugaaaucaaauugcauugaaauauuucuuauuucauagcgacuccuguaaaaaaggaacaguuggaauagaggauucauaucuuuuguuuuuuuucuuaaaaaaaaauaagguuuuauguuauuucguacuguacaauucuuuucuuuauggg	(((....((((..((((..((((...((((......))))..))))..))))..))))...)))...............(((((((......)))))))........((((..(((((((.....)))))))..))))..(((((((((((((((((((((((((((......((((..(((((((((((((....)))))))))))))...)))))))))))).))))).....)))))).))))))))	-52.7	3485.34	3156.54	5429.42	6377.97	7266.74	3832.77
Chr02_5271	2.5	aagagacugucgaugaauuucguc	aaccaucgacggucccuuaaagcu	Chr02	+	144189070	144189319	caacaaauuucaucaaaguuuaaggauauuugagaucauuuuuccuuaaauuuacggcggaaccaucgacggucccuuaaagcuggcauuaacuuucaguuagacauuuuaaagguagguauugugcauuuuaaacguuauaaguaggguuccgcuguaucaacaccuauuucagaugucuaagugaaaguugacccuaaguuuaagagacugucgaugaauuucgucugaauuuauuguuauaucgcac	(((.((((((.....(((((((((((.(..((....))..).)))))))))))..(((((((.(((((((((((.((((((..(((..((((((((((.((((((((((...((((((((.(((((((.....(((.(((....))).)))....)))).))).)))))))).)))))))))).))))))))))..)))..)))))).)))))))))))..))))))).)))))).)))...........	-84.5	984.471	624.695	430.01	361.287	274.463	378.412
Chr10_30055	0.4	aagggaucucgugcugauaacgug	uguaguauggaaugccuuuuau	Chr10	-	128604509	128604758	acauaauaaauacguaccuuauaagggaucucgugcugauaacgugcugagaauaaauacacuauaauaaacuaaaaugaaaaggaaggagagagagauguauagauguaagaauaugauuuuauuuuucuuuugguguauuuuuacaauguaguauggaaugccuuuuauaggcaauaguauguguaaaaaauuuugaaaaaaauuugaucaaguuaucaaaucaaucgaguugguugauuuuugguca	.........(((((((((((((((((.((.(((((((....((((..(((((....(((((((.........................((((((((((((.....((((....)))).....))))))))))))))))))))))))..))))))))))).)).)))..)))))).....))))))))...(((((((....)))))))(((((((..(((((.(((((...)))))))))).))))))).	-50.3	1214.71	1657.28	1407.31	919.315	1025.97	978.466
Chr04_14040	3.1	aacgacucgugaccugucaucaug	uggucaugucagugugauugc	Chr04	-	215360759	215361008	acuauuugaaucacgacuaagacccugcgagucguaaguucuggucacgagucguagggugagacucaugaccauagcaauauagguacucaauguuucugccaagaccacgaguggacgucacgagucguggaguuugguaacaagucgugauguacgacucauggucaugucagugugauugcccaaaguuucugcucaggcaacgacucgugaccugucaucaugagucguuacccgacccauagcg	.........(((((((((...(((((((((.((((...........)))).)))))))))(((((....(((((((....))).))).).....)))))(((((((.((((((.(.(......).).))))))..)))))))...)))))))))((((((((((((((((.(((((.((..(((((...(((....)))..)))))..)).).)))).))..))))))))))).))).............	-89.1	47.6357	110.24	52.1225	128.776	120.894	116.227
Chr00_40124	3.6	auaccuuccgucauacuuugagua	cucaaacuauggcggagcguauac	Chr00	+	271370695	271370944	aauuaugauaaaugguacguauauaccuuccgucauacuuugaguaugcauaugcuucuaccguuaaugaaaugauacguauaugccccucacacuaacgauaggggcauauguguacucaaacuauggcggagcguauacacguaucauuuauuauaguucgaggguuuauauauuccuuuuucgauaaaaaagugaaagaacauuuuaaguaauuauuauauaaucccucuaucaaaaaagauuaacu	((((((((((((((((((((.(((((.((((((((((.((((((((((((((((((((((.(((((.((...(((...((....))...))))).))))).)))))))))))))))))))))).)))))))))).))))).)))))))))))))))))))).(((((.((((((((((((((((.....)))))).)))....................))))))).)))))..................	-93.4	134.968	117.59	78.1837	93.0046	107.825	105.415
Chr03_9872	819.1	gaugaucgcgaugagauggugucu	ucauuauuucuucucgaucaucu	Chr03	-	39198437	39198686	cuccacuaaaaccucuuauuuacaacuccacaacucauuuuucaauuuucgauaucaauauucaggaaauuauugcugaaucaagauggugcaaaaaguaguacuuccagcuuugaggggaauguugucuggcucgaagucauuauuucuucucgaucaucuagcucgaauccaucaaguugaaaauuuugaauuuggagaauagaugaucgcgaugagauggugucuucggaccaggcuucauuccccc	....................................................((((...((((((.((....)).))))))...))))((((........))))............((((((((..((((((.((((((.(((((((((.((.((((((((((.(((.((....(((((........)))))..)).)))..)))))))))).)).))))))))).)))))).))))))..)))))))).	-81.6	2580.27	1352.28	1741.76	404.212	650.216	432.471
Chr12_35883	1.2	uuagcaacaacaauauauaug	uauuguuguugcuaaauuuca	Chr12	-	205131450	205131699	gacuaacaagucuuacugaaauuuagcaacaacaauauauauguguucacacuuaaauuguuucaagugugaaaacaauauauuguuguugcuaaauuucaaauacgaccuugggacauuuagcaauaacaauagauuguguugcuaaaggccaauuacgacauauauguauauauaacuaucucucucuauauauuuacacacaucaaguguauauuccaaguguaaacacaauauuuauuguugcuug	((((....))))....((((((((((((((((((((((((.(((.(((((((((.((....)).))))))))).)))))))))))))))))))))))))))..((((..(((((((..((((((((((.(((....))))))))))))).....................(((((((............))))))).(((((.......)))))..)))))))))))....(((((.....)))))....	-72.1	603.385	580.598	308.391	211.049	120.894	137.85
Chr01_2785	236	uucggugaggaccagucagauc	uuuuuaguggcucuccagguu	Chr01	-	32883274	32883523	gcgcuuccuuugagugacaguguucggugaggaccagucagaucuguuuagauuaauuuuagcuuuuuaguggcucuccagguuacuuucuuuaaaggaaaucuugcuugcuugccgaauugauauguuuugauaucugguauuucggcuucaagauuagguagcccuagaaccaaaucuuucuuuucugaguuaaucacaacagcauuguggaaauguccuagucuuuugugugaaacuuaugcauuga	(((.((((((((((.((.((((.((.(.((((.(((.(.(((.(((.............)))..))).).))).))))).)).)))).))))))))))))......((((...((((((..(((((......)))))......))))))..)))).(((((....)))))..................((((((...(((((.((.((((.(((....))))))))).)))))...))))))))).....	-55.2	643.082	481.382	547.286	386.327	395.358	340.571
Chr07_21580	0.4	auaagacguagguuugaauaaaug	uaauuuagauuuuucuuauag	Chr07	-	32432857	32433106	cuguaagauuuuucgauugaauuuuguuugaaaaaaaaaacuuagauuuucuccuucaaauuuuguuugauagaaaaauuuguagguuuuucaucgaauuaguuugguugaaaaaauuauagagaauuagguuaccgguaaauucuuuuguaaauuuucaaaaaaaaaaaaacaaauacauaauuuagauuuuucuuauaguuuauaagacguagguuugaauaaaugaauuugaagaauuaaauaggcu	((((((..(((((((((((((((..((((((....(((((((((((((((.((..((((((...))))))..))))))))..)))))))))..)))))).))))))))))))))).))))))............((....((((((((((........)))...........(((((.(((.((((((((((.(((((((...)))))))...))))))))))..))).)))))))))))).....))..	-48.3	325.51	356.443	291.017	300.476	372.486	343.274
Chr08_22705	1.3	agaugacucauauguuggauuuaug	ugaauccaacauaugaaucuuuugu	Chr08	+	29535804	29536053	acaaauaacuuagcuguugcgacaaaugacuuauuugauggaaucaacuucaguuuuuauaacaauagauaaguaaucuauuucaauaaaugaaccucuguuguuguaacucaucuguugcaauagaugacccauuugcucgauuuauuauagcacuauagaacuauaaacaugaauccaacauaugaaucuuuuguuauaacagaugacucauauguuggauuuauguucagguucuauccauuguuga	.(((((...(((.(((((((((((.((((.....((((.(.......).))))...(((((((((((((...((..((.((((....)))))))).))))))))))))).)))).))))))))))).)))...)))))............(((((..((((((((...((((((((((((((((((((.((.(((((....))))).)).))))))))))))))))))))..))))))))....))))).	-73.5	365.207	135.963	91.2143	103.736	140.499	81.0883
Chr09_26321	5.2	uuauuacagacgugagcuuugc	aaagcucacgucugcaauaaug	Chr09	+	237507533	237507782	gaguaccucacgacuuuauucugccacaggcgaaaagaugcgaauugauuaucaacuucguaaagcucacgucugcaauaauggcguuugccuuaucaaugacuuugucauaacugaagauaucaccgaagauaucuuugaugccgagaaugauaucuucggugauaucuucaguuaugacaaagucauugauaaggcaaacgccauuauuacagacgugagcuuugcgaaguugauaaucaauucgcau	((((........))))..(((.(((...))))))...((((((((((((((((((((((((((((((((((((((.(((((((((((((((((((((((((((((((((((((((((((((((((((((((((((((((........))).)))))))))))))))))))))))))))))))))))))))))))))))))))))))))))).))))))))))))))))))))))))))))))))))))))	-175.9	1841.91	970.114	877.395	3666.53	4678.94	4246.32
Chr04_13002	1021.5	agaggcggaucuagaauuuaaagg	cguuucguuuuaguugguccu	Chr04	-	16214537	16214786	gaaaauagauaacauugcuggugcuauguccagucaauuucguguuuguauaguucacguaacuaacuauuucugccacaaguucccaaaaauauuuaauuuuuuuucaccugccaccuguuucuaaauauaguuugaaaaaaauuaaaaauuauuuguuguaauuauacucccuccguuucguuuuaguugguccuuauucagaggcggaucuagaauuuaaaggucguggauucccaacguauaauuu	..((((((.....((((((((........)))).))))..((((...........)))).......)))))).(((.((((((.......(((.(((((((((((((...(((.................)))...))))))))))))).))))))))).)))(((((((((((.((.((..(((((((((.(.((((.....))))).)).)))))))..)).))..).)))........)))))))..	-39.1	5374.89	3211.66	3083.91	3026.23	2182.64	2775.92
Chr01_2602	129.3	agauuugagaaccugaggguu	cccuuggauucucaaaucugc	Chr01	-	16000890	16001139	uauauauugugcaucacuucauugucaaucuuaaauguaggugcuuuuguccauaaacaagcaaagaacacauucuuccaagcuaagagguguuauugaagcgugcauaagaagcuagguaaugacucuaauucuccaaaagcuaacccuuggauucucaaaucugcuugucgaauucaagauucccucucacuggauuugacaagcagauuugagaaccugaggguuuugcguuaggggaauuggagcc	......(((((((((((((((((..........)))).)))))..(((((......)))))(((..(((((.(((((.......)))))))))).)))....))))))))...............((((((((((((....((.(((((((((.((((((((((((((((((((((((((((.....)))...))))))))))))))))))))))))).)))))))))..))....))))))))))))..	-93.6	95.2714	124.939	386.575	178.855	39.209	97.306
Chr00_42826	0.4	agguauaacgaucuggacacuguc	cucagugaaauagacauaucuuu	Chr00	+	667223090	667223339	aauaaguuucaacccguacgaaagguauaacgaucuggacacugucuugaagagagacucagugaaauagacauaucuuucagaugaggacuaccugcgccugaacagaaaauaagguuauuugauguccaaaauaaaaaaguugaaccacauuucacuaguaauuaacuaguuaauuacauuuaauuuagaggacccauauauuguuuuucuguucaacaacuuaugaaugaugacaucaauaaugaga	............(((((..(((((((((...(.((((..(((((((((.....)))))..))))...))))))))))))))..))).))............(((((((((((..((..(((.((..((((.........((((((((....(((..((((((.....)))))).)))....))))))))...)))).)).)))))..)))))))))))....(((((...((((...))))...))))).	-48.4	1333.8	606.321	456.072	679.649	552.194	591.945
Chr08_22616	5.2	acuauacgugaaaaggcugagaca	gucucaaccuuuucgcauauaguu	Chr08	+	1695570	1695819	aaaaucucaauuuccaccuucaacuauacgugaaaaggcugagacacauccaaauuuuaggagaguucuauuaccuccaaacuaauuaaaaccguauuuuugacaaccuuagugccuccguggcacaauacacugaaggguccacguaggcacuaagguugucaaaaauaugauuuuaauuagucuaguggguaauaggauccuccuaaaguucggauaugucucaaccuuuucgcauauaguucaaggu	...............(((((.(((((((.(((((((((.(((((((.((((.(((((((((((.((((((((((((....(((((((((((.(((((((((((((((((((((((((.(((((.((..(.......)..))))))).))))))))))))))))))))))))).))))))))))).....)))))))))))).))))))))))).)))).))))))).))))))))).))))))).)))))	-132	3183.65	1841.01	2045.81	779.808	473.776	394.63
Chr06_19379	4.4	auuuaaguuuugugcaucgucagu	acuaacgaugcacaaaacuuaaau	Chr06	-	162904408	162904657	guugaacuauuuuuuuuaaagaauuuaaguuuugugcaucgucaguguagaaaauauuuuacacugucagguaaacuugacuuguuauuguagguuaccuaauuuuuucuuuuuuuuuuuaaauuuuuauguaaauaauuggauaacuugcaauaauaggucaaguaaacugauaguguagaauuuuuuaugcacuaacgaugcacaaaacuuaaauucuuuuuuaaaaugacacuaaaacuuuacggau	.......((((((....(((((((((((((((((((((((((.((((((.((((.(((((((((((((((....(((((((((((((((((((((((.((((((.((((.....................).))).)))))).)))))))))))))))))))))))...))))))))))))))).)))).)))))).)))))))))))))))))))))))))...))))))...................	-101.5	127.028	99.2162	91.2143	32.1939	26.1393	10.8118
Chr11_32457	1121.6	acuuaauggucugaaaucugaauc	ucaauuucagaccuccauuaagugu	Chr11	-	54439011	54439260	agaucuuaauuaaaacaaaugcacuuaauggucugaaaucugaaucauucaauuucagaccuccauuaaguguaaacaaauuuguccuaaaacucccaaccacgaaagagaaccacgaucuuggcuccuaaugguuauucaacuuggacuuccaaccuacgaaccaagguacacuuuugggugggucucaugaguaguacuaaggcucaucugaugaaguccugagagccacuauucaaccauccaacca	..............(((((((((((((((((((((((((.((((...))))))))))))))...)))))))))......)))))).........((((.((.((((((....(((......)))..(((..(((((.......((((....))))......))))))))....)))))))))))).....((((((((.....(((((.((.(((...)))..)))))))))))))))............	-65.9	1309.98	587.948	403.949	786.962	643.681	629.786
Chr00_48387	135.4	acggaugcuucaaauacuaauaga	aaaauagauuuugauagacauuca	Chr00	-	478162999	478163248	uuacuccuagucugaguaaaaaacggaugcuucaaauacuaauagauaucaaaauagauuuugauagacauucaaauacauucauaacaauuauuucuuuuucaugguuuuugaugauugcaauuuaugauauuuuaauucgguuccucugaaguaguuuuuucauuuuguuauguuugauuacauugaaaaacaagaacuuuuguaaaucauauuuuuuuuaacugagaaaucuccgagggcggccauu	((((((.......)))))).....((((((((((((..(((.............)))..))))).)).))))).............((((....((((((((((..((..((((..((.((((...((((....(((.(((((.....))))).))).....)))).)))).))..))))..))..)))))...)))))...)))).......(((((((......)))))))..(((....))).....	-34.9	142.907	110.24	56.466	193.163	212.382	137.85
Chr03_9350	129.2	ugacaaauagacucauaauaug	uauuaugagucuauuugucacgug	Chr03	-	9461172	9461421	caaguuuuuaaauauuuucauacuaugugaaucuauuacgagauuaacauuguguucuuuuuuauuucauuauaauuacaaaguaauaauguugaauucaaucuaaagauaaauuguuauaauuauuuaaugacuucauauuaugagucuauuugucacguguauuaucauguuuauuuauuguuuugauaugaugacaauacacgugacaaauagacucauaauaugaaaucauuaaaauuguaacaau	...................((((.((((.(((((......))))).)))).))))(((((.....((((.(((.(((((...))))).))).))))........)))))...((((((((((((..(((((((.((((((((((((((((((((((((((((((((((((((((.............))))))))))...)))))))))))))))))))))))))))))).)))))))))))))))))))	-84.8	365.207	117.59	60.8095	139.507	199.313	140.553
Chr05_15822	0.6	uauggagugaugaaggacuug	aggacaaagauauuacgaucucugag	Chr05	-	14404956	14405205	gagucauugcaaggaagaaaaagaaaaaggcuucguggcuugaaguucuaaauaauuuggaauccuuuaucuuaaaggaugaagaagaaguuaugaagguuauacaauuaaguuauggccauuuaucagaucaccuaaagccgugcuuuuuguaccuugcaaguuauccaaaggacaaagauauuacgaucucugaguugaaagauuuauggagugaugaaggacuuguggaaccaacugauuugaagag	((((((((((((((.(.((((((.....(((((.((((.((((.((((((((...)))))))).((((((((....)))))))).........((((((((((((......).))))))).)))))))).))))...)))))...)))))).).))))))))(((.(((((((..(.....((((((..(((.((((((....)))))).)))))))))..)..))).))))...)))))))))......	-61.2	79.3928	143.312	165.054	139.507	81.6855	102.712
Chr00_48808	823.8	ugaauaacccguucgaucugag	agaucaauggauccgucagggug	Chr00	-	527391042	527391291	ggacccgaguauguugucgguaauaaacuuugggaacaggaccagagaagucaacuccuuuaacuuucccuuuguccguaucauuuuccucacuucccucaggguuuuuggagguagaagcucuaugugagacagaucuucugaauaaagaauuucuagaggcuucaaaaccuaggaauuugagaucaauggauccgucagggugcugaauaacccguucgaucugagauuuuuucggauagguagggag	.(((((((........)))).......((((((........))))))..))).............(((((((((((((........(((......(((...))).....)))(((.((((((((.........(((..((((......))))..)))))).)))))...))).((((((((.((((((((((.....((((....)))).....))))).))))).)))))))).)))))))..))))))	-68.5	2683.48	2164.38	1924.19	2840.22	4025.46	2827.28
Chr05_14770	0.7	aucucgggauaaaauaaaagaaca	uucuuuguuugguuggggggauua	Chr05	+	106689058	106689307	aguuaucccggguuaacuauuuaucucgggauaaaauaaaagaacauauuuuucuuuguuugguuggggggauuaauccaacccgggauaacuuaucucaccauuuuuuucuuaguuccaggauaacuuaucucauauacaugauggaauaaguuauucgagauaauuaaucucgauauuaauuguuuugggauaaucauuuucaaaccaaacgacaccuaagaguaaaacuagugaaggcauagugugc	((((((((((((((....(((.(((((..(((.(((((((.(((.......)))))))))).)))...))))).)))..))))))))))))))....((((..((((.(((((((.......(((((((((.((((.......)))).)))))))))(((((((.....)))))))......(((.(((((((.......))))))).))).......))))))).))))...))))..((((...))))	-63.7	246.118	154.336	178.085	78.6962	94.7551	62.1677
Chr11_32188	418.5	uuuuccaucugcggcgguagc	ucccacuagcacuuggaggcu	Chr11	-	8436342	8436591	acauuuugcagcucuaaaauugauagagauccguacaaguaaugugcuccacccaaaucuuccauucuccaaccacacgggccaccaacaagaaauucagcucccacuagcacuuggaggcuuuucaacuugcucagauguagcacuaggagguuuuucaacaagcgagaaguguugcuaaugucaagaugaugcaaguugaucaacuuuuccaucugcggcgguagcuccucaagaauauaacaagaug	.(((((((...(((((.......)))))....(((((.....)))))....(((........................))).................((((.((.((.(((..((((((....(((((((((((((((((((((((.....((((......))))....))))))))....)))....))).)))))))))......))))))..))))).)).))))..............)))))))	-55.6	436.66	440.961	204.146	586.645	555.461	718.983
Chr06_19534	0.8	agaugacucauauguuggauuuaug	agaaaucaacauaucagucuuccgu	Chr06	-	206732823	206733072	aucaacuuuagauucuguuagaauaggugaguaaugaguuccaaaaaauaacuucucuguugcaaaaaauaacacgucuauuuuaacagaugaaucaucgauuugauucauguuauaucacuauagacaugaauaagaaaucaacauaucagucuuccguugcaauagaugagccauauguuacaacaaauguuuauugcaaaagaugacucauauguuggauuuauguucguguucuagccauuguggg	.............((((((((((((((((.((((((((................))).))))).........)))..)))))))))))))(((((((......))))))).......((((..((((((((((((.(((.(((((((((.((((.((..((((((((((.....(((.(((....))).)))))))))))))..)).)))).))))))))).))).)))))))).))))......)))).	-66.4	349.328	132.288	91.2143	103.736	140.499	83.7913
Chr06_18094	19088.3	ucuuugucagcggcauucucccuuc	acgagauucaagcugggga	Chr06	+	188333340	188333589	cugguagagcucuucuuugucaucuuugucagcggcauucucccuucuaucuaucugaauuauggaacuuucuccccuguggaacuaacaagucuauuagaaagucgaauuagcaacuuuuacacgaauuuucaaguggaugaaaucggucgaguggucucaguuggagaugggauugcacguguuuauggauugaacgagauucaagcuggggaaaugguggaauuugccagcgaugugauaggaauag	((((((((....((((...((((.(((.(((((.....((((..(((.((((((..((((..((.((((((((((.(((.((.(((.((..(((((((.((((((((.................)).)))))).))))))).......))..)))..)).)))..))))).))).)).))...)))))))))).))).)))).....))))).))))))).)))))))))))).................	-54.6	3247.17	6177.13	9503.66	5662.55	5610.16	4667.98
Chr08_23848	4.9	aggacccccguaaaguugacgugu	augucucaauuuugugggaaucuuau	Chr08	-	2151912	2152161	aguaaaauuuauuauaacaugucucaauuuugugggaaucuuauaacccccuucgacuauuuauuaucguauuuucguggcauauauuuaucuagcuggaccacuucaaacccuuacacgcucagcgugcguguauucacaaagugguccagcuggauaaauaugugccacaaaaauaugauaauaaaucaucgauagagucauaggacccccguaaaguugacguguuacaacaaauuucgucaaagug	....((((((.((.(((((((((..(((((((((((..((((((.((..(..((((..(((((((((((((((((.((((((((((((((((((((((((((((((........(((((((.......)))))))......)))))))))))))))))))))))))))))).)))))))))))))))))..))))..).)).))))))..)))))))))))))))))))).)).))))))..........	-112.8	881.26	933.367	542.942	747.614	705.762	700.062
Chr05_15749	0.4	aagggaucucgugcugauaacgug	uguaguaagcaaagccuuuuau	Chr05	-	8857017	8857266	acauaauaaauacguaccuuauaagggaucucgugcugauaacguguugcaaauaaauauucugaaauaugcuaaaacgaaagaggagaggagagagaucuauauaagaaacaacuuuguuucuucugcuucuucuugguguguacaaaucauguaguaagcaaagccuuuuauagacacuaguaugugaaauaaguguacuaugugaaaguacauucacaaacuaauacguccuacaauaguaugugua	.........((((((((..((((((((......((((.((.(((((....................(((((((((...(((.(((.((((((((.((((((.....)))......))).)))))))).))).))))))))))))......))))).)).))))....))))))))(((..((((.(((((.....(((((((.......)))))))))))).))))....)))........)))))))).	-52.2	1699.01	2219.5	1876.41	1101.75	1238.35	1135.24
Chr06_17946	0.5	aaugaauaagauugugacacgugu	auaucuaugauauuuauaaa	Chr06	+	154872908	154873157	auaaauuaaauuaaaaagagcaaaugaauaagauugugacacguguccugcuguuaguaagaaguguauauuuaugccuuuucauuaacgacaagaauauacuuguaucuaaaguaugauggaggguauacuuauaccauuuaucaaaguucagggauauauauguacuuuuucauuaacgacaaagguauauuuauaccuaaaguaugacagaggauauaucuaugauauuuauaaaaguucaggaaua	.................((((..(((((((..((...((...(((((((.((((((......((.(((((..(((((((((((.((((.((.((((.((((..(((((((.((.(.(((((((.(((((....))))).))))))).).))...)))))))..)))).)))))).)))).)).)))))))))..)))))))......))))))))))))).)).))..)))))))....)))).......	-58.8	1484.65	1458.85	1459.43	575.913	437.834	437.877
Chr08_23291	2.4	cacguguucugcuuccccaac	uggagaagcagggcacgugca	Chr08	+	132373472	132373721	ucaagcuucuuaauuaucaccucaaguucaaaaugaacaauucccuccacaagaaaauaccuuauucuuuuuuugguuguuuaaguuauagaguuagcuuuaguuaugaaaauguugguaauaauggguggguagcucuaguuggagaagcagggcacgugcaaguucuugaauuugaagauauguguauuuuucaugcaugaaucuugcacguguucugcuuccccaaccugaguuuccuaccuccucu	............(((((.(((.((..((((...((((((((........((((((((..........))))))))))))))))(((((......))))).......))))..))..))).)))))(((((((.(((((..(((((.((((((((((((((((((((((.((....((((((.........))))))..)).))).))))))))))))))))))).)))))..))))).))))))).....	-83.6	14838.5	2469.38	2914.51	63450.6	66537.7	59526.9
Chr01_1950	19123.6	ucuuugucagcggcauucucccuuc	acgagauucaagcugggga	Chr01	+	284591687	284591936	cugguagagcucuucuuugucaucuuugucagcggcauucucccuucuaucuaucugaauuauggaacuuucuccccgagcugcggaacuaacaagucuauuagaaagucgaauuagcaacuuuuacacgaauuuucaaguggaugaaaucggucgaguggucucaguuggagaugggauugcacguguuuauggauugaacgagauucaagcuggggaaaugguggaauuugccagcggugugaaagga	((((((((....((((...((((.(((.(((((.....((((..(((.((((((..((((..((.((((((((((..(((((((...(((.....(((((((.((((((((.................)).)))))).)))))))......)))...)))).)))....))))).))).)).))...)))))))))).))).)))).....))))).))))))).)))))))))))).............	-58.3	3247.17	6177.13	9503.66	5662.55	5610.16	4667.98
Chr03_9328	205.8	aucgggugcuaaacuuuugccauu	ugacaaaagcguaguacccga	Chr03	-	8386444	8386693	aguugaacuaugugaaaugaaacaaaaauuguguuccguuaauaguuagugucucaccguuauuaaaaugggcuaaauuuuuccuuuguuuucaaaugacaaaagcguaguacccgaaugaugccacaugucuugcgauuaaugauuaauuuucuuaaacugugugcaaaaauuuaauccuuaauugcauggacacaugacaucaucgggugcuaaacuuuugccauuugaaaauaagggcaaauuuagc	.................(((.(((..((((((.........))))))..))).)))(((((.....)))))(((((((((..((((((((((((((((.((((((..((((((((((.(((((.((..((((((((((((((.((((((.(((.....((...))....))).)))))).))))))))).)))))..)).)))))))))))))))..)))))).)))))))))))))))).)))))))))	-86.1	333.45	238.854	343.14	128.776	218.917	167.583
Chr01_3030	1.1	uucuuggcuagaguuguguugc	agcaccaugcucaaacgccaugagug	Chr01	-	62070498	62070747	uguugguuucucaagcacaugggaagaggaauuugucgauugaaaauuucgauuuagcgaacaaaaagaaguuggucaauggucucaggucauugaguuaaauagcuucucuuuuacagacaaauuucuuuuccauguacuugugaaaugcagcaccaugcucaaacgccaugagugaaauguuugcauuuguaauuauauauauuuucuuggcuagaguuguguugccaaguugaguguucaauugauu	.....(((((.((((.((((((.(((((((((((((((((((((...)))))))............((((((((.(((((((.(....)))))))).).....)))))))........)))))))))))))))))))).)))).)))))(((((((...((((....((((.(((....((((((((....))))..)))).....))).))))..)))).)))))))..((((((....))))))....	-71.3	4009.34	5791.29	9225.68	5315.57	6606.72	5086.94
Chr09_25567	1	aaaauuggucuugggucuaacuca	agaaugggcccugaucugauacca	Chr09	+	84136138	84136387	acucacaccucaaaagcuagcucauagggaggaagauuucccaagccuuauaaagagaccacccaucucauuaacuaccaauguugaauuuucuaacauucuaccucacggccaggccuaguuaauuggguguggacaaucuccccgaaucuaaauugggggcccaacauugggugagaaugggcccugaucugauaccauguuaaaauuggucuugggucuaacucacacccuaaaggcucucacauug	..................((((..(((((.((((...)))).........(((.((((.......)))).)))....(((((((((.................((....))(((.(((((......))))).))).......((((.(((....))).))))..)))))))))(((((..(((((((.((((..................))))..))))))).))))).)))))..)))).........	-69.2	1841.91	995.837	603.752	651.032	833.192	764.933
Chr03_8924	301.4	agggucgguuuuggcgcuagacgg	acuuaacccaaucccgucaaaccc	Chr03	+	250101273	250101522	cccuucuauuuuaaccgaguuaagggucgguuuuggcgcuagacgggucgggcugggcccaacaauaaaaaaauuaaaauucauccuaacccuacccacuuaacccaaucccgucaaacccauuaaaaucuggucaaacccgguuaaaaaccggucaaacccguuuaaaaaaaaaaauacauucaauauacacuauauacacuacaauuauauacacuauauacacuccaauauacacuauauacacucc	.............(((((.(((((((((((..((((.(.(((..((((.(((.((((........(((.....)))........)))).))).))))..))).)))))..)))....)))).))))..)).))).....((((((...))))))......................................................((((((...(((((........)))))...))))))......	-41.3	333.45	327.046	430.01	318.362	519.52	305.433
Chr07_20195	1885.1	aggacuacaaguuuaggauauugu	aaauauccuuaaaguuguuaau	Chr07	+	37676824	37677073	guuguuaaaaugacuuaaauauccuuaaaguuguuaauaucauaaauaaggugaauuauuuauaauuuuuaauucuaaaauaauguuuuugaacaaaccucugauguaaugauagauucgauaaaaacaaagaagaaagaugaagaagaaauuggagggaagagauaagcauagcggcaaagagaaaaaaauaguuuauauuuaaggacuacaaguuuaggauauuguuggaauuugaggaaaauauaag	.((.(((((.(..(...((((((((.(((.((((.....((.(((((...(((((((((((....(((((..((........((((((.........((((((((...........(((...............))).............))))))))........)))))).......))..))))))))))))))))))))).))...)))).)))))))))))...)..)))))).)).........	-32.2	3231.29	2858.9	2011.06	2822.33	2499.58	2235.33
Chr02_4774	915.1	aauugacggucucuaaaacauagg	uuguaagagaccucaugaggu	Chr02	+	97891825	97892074	aagagacuucaaaagcgaccucaauugacggucucuaaaacauagguggcuuuuuguaagagaccucaugaggucgcuuaaaagaaaccucaugaggucacuagcuuauuucuugaauuuuacaaaaaagaggccucgugaggucucuaaauuauuuuuuauaauuauuauuauuuuauuaaaaagagaccucauaaggucucuauuugauuuauuuuuuuuuuauuaaaagacaccuuauggggugacu	............(((((((((((..(((.(((((((...(((.((....))...))).)))))))))))))))))))))...((..((((((((((((..((............((((....((((..((((((((.(((((((((((...(((......(((((....))))).....)))..))))))))))).)))))))).))))....)))).............))..))))))))))))..))	-83	1190.89	837.826	603.752	758.345	735.169	705.468
Chr10_27884	731.2	ucgauggauagaaauugagcua	agcucaauuucguucggucggua	Chr10	+	2637450	2637699	aucaaagcuaccgcagcugaugucgauggauagaaauugagcuaaguuagucauuauuaaggcuuuaauaaugucaaauuuagcucaauuucguucggucgguauuggcgguggcguugguggcggaggcuuccgaugcauuuguugauuagcuuguguuugaucuaagaaacccuaaucuucguggaaacucucuucuagaacuuuccaagguguauucuucucacuuccaacgguuuauuuucggaua	..........((((.((((((((((((.((..((((((((((((((((.(.(((((((((....))))))))).).))))))))))))))))..)).)))))))))))).))))((((((.((.(((((.....((((((((((..((((((...(.((((........)))))))))))..).((((((.(((.....)))..))))))))))))))))))).).)).))))))...............	-84	214.361	275.601	447.385	75.1191	98.0226	81.0883
Chr00_40260	1052.1	aaggacguaaucauuuugaagaug	cuugugcuugcuugccgguugcc	Chr00	+	292008693	292008942	guucacauaguauuauuagucaaaggacguaaucauuuugaagaugaagagcuaauucucgucuuauaaucuuccaugaauaacgugaaaauauggcuuugugaaucuugugcuugcuugccgguugccgcuaaucauauauauaagcaacuugaaccaucauaucaauggugucugaaucgaccaucauaucaauggugucugauguugccgugaaucucagcguuguuccuaacugcaaaugaccaaa	((((((...((((.(((((((((.(((.((((.(((....(((((..(((((((.(((.(((.((((........))))...))).)))....)))))))....)))))))).)))).).))..)))..)))))).))))......(((((.(.(..((((((....((((((((......)).))))))....))))))..).).))))).))))))....((((((....)))).))...........	-45.1	3143.96	1348.61	985.983	1244.83	1042.31	1016.31
Chr06_19542	1345.3	augugucuacuuguucaacuuugu	aaaguugaacaacuagucacaca	Chr06	-	208631296	208631545	uauauacaaauacguauaauacguaaacauguccuuuaguuuggucucaaaugauauuuaugaucuuuaaucuuagauguguauaaauagacauuuaaauuuauauaaaguugaacaacuagucacacacauucuaugugacauaauacacauaggacgccauguaggauaagaauugacuacguaggaagccacauaggauauaugugucuacuuguucaacuuuguacaaauuugagugucuacuugu	((((((((..((((((...))))))..((((.......(((((....)))))......)))).(((........)))))))))))..(((((((((((((((.(((((((((((((((.(((.((((...(((((((((...............((...((((((((............)))))).))...)))))))))))...)))).))).))))))))))))))).))))))))))))))).....	-72.7	2421.48	848.85	382.231	1130.36	1019.43	1200.11
Chr11_32455	1124.5	acuuaauggucugaaaucugaauc	auucagauucagaccuuua	Chr11	-	53528962	53529211	uuuuuucauagacaauaaaugcacuuaauggucugaaaucugaaucauucagauucagaccuuuauuaagugcaaacaaaugaguggccucucuucuuguuuacuaaugguucuuuggguucaauaacuguuagacaaucuuucaagaacguugggacuuuuuagcuccauuguugaucuucgagcuaauaacccuuccauuguugaucucucuguccuaaaugcuuacaagguaacacuuuuauuccga	..........((((.....((((((((((((((((((.((((((...))))))))))))))...))))))))))(((((..(((......)))...)))))..(((((((((..(((....))).)))))))))........((((.((.(..(((.....(((((((..............)))))))...)))..)..)).))))......)))).....(((((...)))))...............	-60.3	1309.98	587.948	403.949	786.962	643.681	629.786
Chr01_3211	233.3	ugucuuagaucuuugaauaccaau	ugguauucaaaguucucagacga	Chr01	-	102022452	102022701	uucuuaaaguaauuuagacauuugucuuagaucuuugaauaccaauugugggagcuaaacaauugguauuucuugaagaguugugacguuaaacaauuuauauuucacuagauccaaauaauugguauuucacuagcccaaacaauugguauucaaaguucucagacgaaugucuaaguguaauaccucgaucguuuccuaagccuaaauccgucuuuugaguggauauguauaacuucuauaagcuuuu	........(((((((((((((((((((.(((.(((((((((((((((((.((.((((..(((((((.((((..(((((((((((........)))))))....))))..)))))))....)))).........))))))..))))))))))))))))).))).))))))))))))))))....)))..............((((....(((((((....)).)))))...((((.....)))).))))..	-70.7	492.235	102.891	178.085	432.829	274.463	327.056
Chr00_39358	1.7	auugaccuuaaacuuugacagugu	accgacaaaguucaaggucauacu	Chr00	+	196051502	196051751	aaacuugacaccaaauuauaaaauugaccuuaaacuuugacaguguauaaauaggaccuuuaacuauucaaaaccugaauaaauaaacaccucgaucuuaugugguaaaacacguguuguacacgcaaaaugacacggguauggguuggaauugaaggguuuuuucguucagcuuuuauauaguuaaagagucuauuuaugcaccgacaaaguucaaggucauacuuauaauguguuuuuuauuaggugg	......(((((...(((((((...(((((((.(((((((.(.((((((((((((.((((((((((((..((((.((((((.((.((((.(((((((((....(.(((.....((((((((.........))))))))..))).)...)).)))).))))))).)).)))))).))))..)))))))))).)))))))))))))).).))))))).)))))))...)))))))))))).............	-78	2350.03	951.741	972.953	407.789	388.823	321.65
Chr08_23919	591.6	ucgauggauagaaauugagcua	gcucaauuucauucgaucguua	Chr08	-	22006221	22006470	aucgaagcuuccgcagcugaugucgauggauagaaauugagcuaaguuagucauuauuaaggcuuuaauaaugucaaauuuagcucaauuucauucgaucguuauuggcggcggcguugguggcagaggcuuccgaugcauuuguugauuagcuuguguuugaucuaagaaacccuaaucuuugugaaaacucucuucuagaacuuuccaagguguauucuucucacuuccaacgguuuauuuucggaua	.((((((...((((.(((((((.((((.((..((((((((((((((((.(.(((((((((....))))))))).).))))))))))))))))..)).)))).))))))).))))((((((.((((.(((((..((((......))))...))))).))..(((...(((((....((..(((((.((((..(((.....)))..)))))))))..))))))).))))).))))))......))))))...	-80.7	214.361	275.601	447.385	75.1191	98.0226	81.0883
Chr04_13964	4.6	ugcaaaguugagacguguuaca	uguaacacgcuucaacuuuau	Chr04	-	212501183	212501432	acgaaauuuacuguaacacgcuucaacuuuauggaggucguaugaucucccuagauaauauuuuaccauauuucuguggauauauuugcuuagcuugaucacuuuagacccuugcacgcacagugugcauucauauacagugguuuagcuagcaaauauaugccacagaaauacgguaaaaaauaacaagagggugauagggccucugcaaaguugagacguguuacaacaaauuaauuuugauaaagca	.(((((((...(((((((((.(((((((((.((((((((.((...((.((((........(((((((.((((((((((((((((((((((.((((.(((((((.((......(((((((...)))))))......)).))))))).))))))))))))))).))))))))))).))))))).........)))).)))).)))))))).))))))))).))))))))).......)))))))........	-105.3	1159.13	562.225	334.453	740.46	807.052	867.645
Chr07_20057	4.5	aggacccccuuuaaguugacgugu	accuuaacuuaaaaggaauucuau	Chr07	+	12977255	12977504	auaucaaaaaagguuauaacauaccuuaacuuaaaaggaauucuauuaccccuaaacuaauuaaaaguguaauugugauauuuuuaguaccuacguggcacacacgugugccuacguggauacuucaguguauugugcuacguaugugccauggaggcacuaaaaaugucaaaauuauucuuuuaaauaguucaaguggauaguaggacccccuuuaaguugacgugugucauaaccuuuuuggacauag	...((.(((((((((((.((((((.((((((((((.((..((((((((.((((.(((((.(((((((.((((((.(((((((((((((.(((.(((((((((.((((((((.((((..((....))..))))..)))).)))).))))))))).))).))))))))))))).)))))).))))))).)))))..)).)).))))))))..)).)))))))))).)))))).))))))))))).)).....	-102.6	269.936	338.07	291.017	293.322	320.207	275.7
Chr08_24143	160.9	auaggucggauugguuugauuuuu	aaaucaaaucaaaccaauauacaa	Chr08	-	92196705	92196954	guaauuuucucuagagguauacauaggucggauugguuugauuuuucauuaaaauauaaccaaacuaauaacgucgguuuucuaaaucuauaaaucaaaucaaaccaauauacaaucgguuuuuuuuauuucgauuuuaguccauuuuuuuggauuuuuuuauuuuuuggcuuuuuuacaauuauaaugugauugaaaaaaaaauauuuucacuaaaaagauaaaaauaacaauggucauagaguaguuc	........(((((((.(((((....(((....((((((((((((.............((((..............))))............)))))))))))))))..)))))((((((...........))))))..((((((......))))))((((((((((((...((((((.(((((((...))))))).)))))).............)))))))))))).........)).)))))......	-40.2	492.235	345.419	460.415	78.6962	55.5461	24.3265
Chr01_1534	1.2	uuuuccggagcugguggaaca	cuccuaaaccacuuuggaagaag	Chr01	+	228341292	228341541	uucuagaacacgugcccguuguuuuuccggagcugguggaacaaugcauucaacaacuccuaaaccacuuuggaagaagaggagaggacccucauccgagaaagggaggaccuuauaguuaggauggccuuccgcauccgcggcagaaacaacuaagaguuagucgacucuguuagaguuucagaagguuuaaauaagugucuuuagacacuugguaaugugcuuucauaaagguguucuuguucuuugu	....(((((((.((((((.(((((((((((((.(((((((.................)))...)))))))))))))))..((((((....))).)))......((((((.((.............)))))))).))..)).))))(((((..(((((((((....))))))..))).))))).((((((.....((((((((....)))))))).......))))))......)))))))..........	-72.1	3604.43	4071.54	4386.97	2657.79	3290.29	2613.75
Chr06_17125	1.5	acgugugucuacuuguucaacuuu	uguugaauuaguagaaacaugcgu	Chr06	+	8168559	8168808	aguuguuugauugaaaauuugggguugagcacggcuaauuucggauuugaguguuuuuuuuuuguguguuuguugaauguaugacauaauacauaaucgugcccuuaaacuuggcuucagcuugcguuuugggcgugcaccuaaacuuguauaauguugaauuaguagaaacaugcguucuacauguauuaugcuacguagaacacgugugucuacuuguucaacuuuauaaaaguuuaagugcuuaagu	..............((((((((((((.(((...))))))))))))))).............(((((((((((((........)))).)))))))))...(((((..((((..(((....)))...)))).))))).((((.(((((((.(((((.(((((((.((((((.(((((.(((((((..(((......)))))))))).))))).)))))).))))))).))))).))))))).))))......	-76.4	1651.37	319.697	156.367	568.759	405.16	521.668
Chr05_14766	913	aauugacggucucuaaaacauagg	uuguaagagaccucaugaggu	Chr05	+	102814798	102815047	aagagacuugaaaagugaccucaauugacggucucuaaaacauaggucgcuuuuuguaagagaccucaugaggucgcuuaaaagcaaccucacgaggucacuagguuauuucuugaauuuuacagaacagagaccucgugagguuucuaaauuauuuuauauaauuauuauuauuuuauuaaaaagagaccucauauggucuuuauuugauuuuuuuauuuuuauuuuuuuaauuaaaagacaccucaug	..(((.(((...(((((((((((..(((.(((((((...(((.((....))...))).)))))))))))))))))))))..))).((((((((((((((.((.(.......................))).))))))))))))))....((((((.....))))))...........((((((.(((((((......))))))).))))))(((((((...(((......))).)))))))...)))...	-72.9	1190.89	841.5	599.408	758.345	728.634	705.468
Chr09_26711	2	auuuaaguuuugugcaucgucagu	acuaacgauacacauaacuuaaac	Chr09	-	10501865	10502114	ccuaaaacuaauaaaaauaagaauuuaaguuuugugcaucgucaguguagaaaauauucuauacugucagguaaacuuacuugcuauugcagguuaucuaauuuuuuuuuuuuuuaaaauuuuauguaaauaauuggauaacuuguaauagcaggucaaguuaacggauauuguagaauuuuucgugcacuaacgauacacauaacuuaaacucuaaaaauaaauaauuacaucauuagaauuuauaagg	...................(((.((((((((.((((.(((((.(((((((((((.((((((((.((((..((.((((((((((((((((((((((((((((((.(((....................))).))))))))))))))))))))))))).))))).)).)))).))))))))))))).)))))).))))).)))).)))))))).)))...................................	-80.3	127.028	99.2162	91.2143	32.1939	26.1393	10.8118
Chr10_27862	0.7	auucuaacucugacgugcgugguu	auuuuuucagguaggauugaagu	Chr10	+	2299810	2300059	aacugaacaaaaaaacacuucaauucuaacucugacgugcgugguuuugcguguauacacacauuuuuucagguaggauugaaguguuuuuuguucagccuuuacauuguuaaagggucuacuuauacaccaauauaaucugaugucaaguuaaauuuccugauuugcguuuaugucuauguaugaugacuaauuuuuccaacuaccuacccuauucuaguuugcaauuuccuuugaauuuuggacauaa	..((((((((((((.(((((((((((((.(.((((.(((.(((..(........)..))).)))....))))))))))))))))))))))))))))))((((((......))))))(((...(((((((...(((((....((((.(((((((.......))))))))))))))))...))))))).))).........................(((((....(((......)))....))))).....	-62.8	1119.44	1517.64	1385.59	636.724	620.81	570.321
Chr03_7282	92	ugacaaggcacgaacaacacuacg	uggugaugucacugcuuugucagc	Chr03	+	15515119	15515368	ugaaguugugaauaaauggugaugacaaggcacgaacaacacuacgccuuguaagguauaaaagcccacugacauuuguaugcaaccuuuaauuuuaaaaagaaaugccuaggcgggacaacuuuuacaccuugcaggguguggugaugucacugcuuugucagcaccaacuguucaggacaauuuucuuauucuaacgccuaggaaaagcaagauaauuuauucaaucuuaccuuuuuuacacauuguu	....(((.((((((..(((((.((((((((((...(((.((((((((((((((((((.(((((((((.((..(((((.........................)))))....)).)))....)))))).)))))))))))))))))).)))...)))))))))).)))))..)))))).))).((((((((.(((((.....))))).))).)))))..................................	-80.9	254.057	143.312	377.888	17.8855	29.4068	5.40589
Chr12_35367	0.4	acuuaaugaucugaagucugaauc	uuuagauuuaaaccuccauuaagugu	Chr12	-	58428780	58429029	aaucuuaauaaaaaacaaauacacuuaaugaucugaagucugaaucauuuagauuuaaaccuccauuaaguguaaacaaauaaggccuuagaaugaauuucuagaaaacaagagaaaagauuguaauuugacuuaguuauuauucaagugaaauacaugcacauauuguuugguaguauguauugcgauaaagacuauuuuuuuaauuaaauuuauucuaaaaaggagaauuuaugauuugggaaagugu	..((((((...........(((((((((((.....(((((((((...))))))))).......)))))))))))...........(((((((((((((((.(((((((....((.....((((((((((.(((((((....))).)))).)))(((((((((..(....)..)).)))))))))))))).....))..)))))))...))))))))))))...)))............))))))......	-44.1	5398.71	1286.14	916.487	1523.84	1427.86	1516.35
Chr03_10146	3.4	agauguggauucuguuacaacaga	uguuguaacaggcuccacaucugu	Chr03	-	92662731	92662980	uuguguuggucaggcaaaaguugaucaauauucauuuccuuauauccgcaaacaagauaaaaauaauuuguguuaaacaagagaagaacaucuauugcaacagauuaccaaucuguuguaacaggcuccacaucuguugcaccagcuucccauuuguucaucaaauuauaaauuuguuauaacagauggauaagcuguugcaauagauguggauucuguuacaacagauguguaagccauuggaacagau	..(((((((((((.......)))))))))))...(((((((.....((((((..............))))))......))).))))...((((.((.(((....((((..(((((((((((((((.(((((((((((((((.((((((.(((((((((...((((((...))))))....)))))))))..)))))).))))))))))))))).)))))))))))))))..))))....))).)).))))	-91.8	436.66	158.011	95.5579	75.1191	91.4877	102.712
Chr00_40864	2	ucgauggauagaaauugagcua	gcucaauuucauuuggucggua	Chr00	+	398354992	398355241	aucgaagcuuccgcagcugaugucgauggauagaaauugagcuaaguuagucauuauuaaggcuuuaauaaugucaaauuuagcucaauuucauuuggucgguauuggcgguggcguugguggcggaggcuucugaugcauuuguuaauuagcuuguguuugaucuaagaaacccuaaucuucguggaaacucucuucuagaacuuuccaagguguauucuucucacguccaacgguuuauuuucggaua	((((((((((((((.((((((((((((.((..((((((((((((((((.(.(((((((((....))))))))).).))))))))))))))))..)).))))))))))))....((....)).))))))))))).)))..(((((..(((.((((...(((.(((...((((......((((...((((((.(((.....)))..))))))))))......))))...))).))))))).)))..))))).	-80.1	214.361	275.601	447.385	75.1191	98.0226	81.0883
Chr05_15925	0.7	uugcaaacacaccugaaucgu	gauucagguuuguaugcaaac	Chr05	-	32080154	32080403	gauagccuuuguaugucaaaguuugcaaacacaccugaaucguaaaguauuuuuuaaaauauuuuuaucgauucagguuuguaugcaaacuaugauauauuucaaaggaugauauaugcaagaucucuuuuucgauggugagauuuaaacuuuuuaauuuuuuaugauuuuuacuuacuuauuuuguugacgauuaggucaaacuaugcagauauugaauccacucuuuuacgauauccucaauuuucua	.....(((((((((((((.((((((((.(((.((((((((((.(((((((((....)))))))))...)))))))))).))).)))))))).)))))))...))))))........((((.(((((..((.((((((((((((..((((..((.(((....))).))..))))..).))))))..))))).))..)))))......))))(((((((((.........)).)))))))............	-64.5	158.786	135.963	191.116	168.124	68.6158	100.009
Chr05_15919	1.3	aggugaacuugacuugcuauugca	agcaggucaaguuagcggaua	Chr05	-	32008026	32008275	guagaaaaaauuuuauauuaucaggugaacuugacuugcuauugcagguuaccuaauuuuuucuuuuuaaauuuuuauguaaauaauuggauagcuugcaauagcaggucaaguuagcggauaguauagaauuuuuuaugcauuaacggugcacauaacuuaaacucuaaauuauaugacuuauaugcauaguaaaaaucuucugauauucgacuuaaucguacgagaucauaauuuacccaacacaacu	.....(((((((((((((((((..((.((((((((((((((((((((((((.((((((.((((...............).))).)))))).)))))))))))))))))))))))).)).)))))))))))))))))(((((((....(((.((.((((.(((.....))).)))).)))))...)))))))(((((....((.((((.((((((......)).)))))))).)))))))...........	-73.8	365.207	271.926	351.827	300.476	379.021	381.115
Chr08_23116	4.5	accgaugugggacuccaacacccu	gguguuagagucccauuuugg	Chr08	+	124474304	124474553	gagaucaaggaccuuuuaccccaccgaugugggacuccaacacccucauacgcccagggcuggacaucuggagcguggacaauauaagaugggauccauucuugacaugguaucagagccagauccauuuucauuuugggcucccgguccacgcgccagugcaaguuggaucugggcgugaggggagguguuagagucccauuuugggcuccugguucacacaccaaugccaguuaggccugugcgcgag	........(((((......((((.....(((((((((.(((((((((.(((((((((((((.(.((.((((.((((((((.........(((((((((....(((.((((.(((.......)))))))..)))...)))).))))))))))))).))))))).)))....))))))))))..))).)))))).)))))))))..)))).....))))).(.(((....(((.....)))..))).)....	-103.6	11726.3	2847.87	2119.65	3380.36	3061.57	3254.34
Chr10_29165	220	agugacggaguuaggauuuucauu	augaacaaccagacaucacucu	Chr10	+	203277487	203277736	guuguagagaggauguguucgaaagacuaucgacuaagaacaacaagaagaggagaauagugaagaaaaaauaacaauuaauaacaacaguaaaauaaugugauaaucgacauacauaagcaagaacuauaagaauacgacuacuacuacgacagagaucaacaaaccuauaccuaugaacaaccagacaucacucuaccuuucagugacggaguuaggauuuucauugagguaauucaaaaguaacaua	(((((((((((..(((((((.....((((((..((...............))..).)))))....................................((((........))))...................))))))).)).)).))))))).................((((((((((...((.(((.(((((.........)))))....))).))...)))))..)))))................	-31.8	539.871	282.95	317.078	271.86	231.987	202.721
Chr05_15031	5014.2	ggaggucucuuguauuucucg	ugaagugcaaugagaucuccca	Chr05	+	169067926	169068175	guuuacaccauuauugaucuuugaaguaccagauuuggggcaaauuucaaauauuaugggaggucucuuguauuucucguguugaauuuauuucauacugaauuguaaggucauacacuaucaacacucagaaacucaaauugagguuaaaucucuagugaugaugguauauaaccuugcaacucauuaugagauaaguucaacacgugaagugcaaugagaucucccauaaugcuuggaauaugcccuc	...............(((((..........))))).((((((.(((((((.(((((((((((((((((((((((((.((((((((((((((((((((.(((.(((((((((.(((.(((((((.((((.(((..((((...))))........))))))).))))))).))).))))))))).))).)))))))))))))))))))).))))))))).)))))))))))))))).))))))).)))))).	-114.9	1556.1	396.865	577.691	1845.78	2074.81	1797.46
Chr10_27961	3.1	uuaauagggaucaagguaggcc	ucugacaccuggauuccuuuuagga	Chr10	+	6900582	6900831	ugcuuuugaaaaagcaaagauuccuuucuuuugaaaaguaaaagcuugagaugaugccuuuucuuuuugaaaagccuugucgucugcuuuugaaaagcaaauauugucugacaccuggauuccuuuuaggaauagugaauugcccuuucgagagguaauuccggcccuuuggaccucuaucucucugaaggguuauuuuccuauucuuaauagggaucaagguaggccauagcgaucccuuugggaucua	(((((((..(((((((((((......)))))....((((....)))).((((((((.((((((.....))))))...)))))))))))))).)))))))..(((.((((...((((.(((((((.((((((((((.(((..(((((((.((((((((..((((......))))....)))))))).)))))))....))))))))))))).))))))).)))))))).)))..((((((...))))))..	-89.2	1365.56	841.5	946.892	897.852	1277.56	843.318
Chr10_29454	2.8	uuaauagggaucaagguaggcc	ucugacaccuggauuccuuuuagga	Chr10	-	6915150	6915399	ugcuuuugaaaaaacaaagauuccuuucuuuugaaaaguaaaagcuugagaugaugccuuuucuuuuugaaaagccuugucgucugcuuuugaaaagcaaauauugucugacaccuggauuccuuuuaggaauagugaauugcccuuucgagagguaauuccggcccuuuggaccucuaucucucugaaggguuauuuuccuauucuuaauagggaucaagguaggccauagcgaucccuuugggaucua	(((((((.((((...((((....)))).)))).)))))))(((((...((((((((.((((((.....))))))...)))))))))))))......((...(((.((((...((((.(((((((.((((((((((.(((..(((((((.((((((((..((((......))))....)))))))).)))))))....))))))))))))).))))))).)))))))).)))))((((((...))))))..	-86.9	1365.56	841.5	946.892	897.852	1277.56	843.318
Chr00_47707	2	auaccuuccgucauacuuugagua	cucaaacuaugacggaggcuauac	Chr00	-	406698290	406698539	aauuaugauaaaugguacguauauaccuuccgucauacuuugaguaugcauaugcuucuaccguuaauaaaaugauacguauaugccccucacacuaacgauagggacauauguguacucaaacuaugacggaggcuauacacguaucauuuauuauaguucgggguuuauauauuccuuuuccgauaaaaaagugaaagaacauuuuaaguaauuauuauauagucccucuaucaaaaaagauuaacuu	((((((((((((((((((((.((((.(((((((((((.((((((((((((((((.(((((.(((((......(((...((....))...)))...))))).))))).)))))))))))))))).))))))))))).)))).)))))))))))))))))))).((((.(((((((((((((((.......))))).)))....................))))))).))))....................	-80.2	134.968	117.59	78.1837	93.0046	107.825	105.415
Chr04_13531	0.4	ucaugauuguagaaaccgaugc	auucuaaaacaaaaauuuuucauaga	Chr04	-	145728651	145728900	gggauaccgcauacagagacucucaugauuguagaaaccgaugccucagacauaggauauagaggcauucuaaaacaaaaauuuuucauagagucuacugaauaauuaguacgauugaaguugggaaucuggaaugauacucaaaagaauuauaguacuauuaaaaaagaaauuuuggcuauuguacuauguauuacuaaauuucaagaugauuuaauaaacaaaauuuuuuuacugagugggccgcaaa	.((...((((...((((((((((.((((((((.......((((((((..............)))))))).....)))).......))))))))))).)))......((((((((((....(((((.(((......))).)))))...))))...)))))).....((((((((((((..(((((...(((..................)))...)))))..)))))))))))).....)))).)).....	-52	4152.24	1782.22	1911.16	2178.45	1793.81	2024.5
Chr03_9962	0.6	agugaccaucuagaauucagcccu	acuugauuucuaagauggucgcuca	Chr03	-	49689902	49690151	auuaauucagcuuguauuugauauauucuuuuucaauuuacccauucuaguuguuccaauuuuagguguugauuuggcuuagacaugacuugaagaaaacaguuuacuugauuucuaagauggucgcucaacuaauauguagucauuaucucaaaaaauuacuuucucaaaaagauagcuuuaugagauaauauuuauuaauugagugaccaucuagaauucagcccuaaaauagagguugaaauaaaag	.(((.((((((((.(((((.........((((((((.(((.....((((((((...((((.......))))...)))).))))..))).))))))))..........((((.(((((.(((((((((((((.(((((.(((....((((((((.(((.(((((((.....)))).))).))).))))))))))).))))).)))))))))))))))))).)))).....))))).)))))))).)))...	-61.1	619.264	514.454	508.194	633.147	480.311	475.718
Chr07_21528	5.2	aaaagaacuuucacgugccugggc	ccaggcacgugaaaguucuuuuug	Chr07	-	26180291	26180540	caucuuucuauuguugaagugugugauuauaucauauaaaaacuuaagcuuuaauagagaacaaacuuuuaauuuuuauauuauauucucaacacacccccugacaugccgaucuaauuuuuuucaaggcccaggcacgugaaaguucuuuuugauaauggaugguguugagaugacuguggaucucaacaccauccauuauuaaaaagaacuuucacgugccugggccuugaaaaaaauuagaccggca	..................((((((((..((((.(((((((((.(((((...................)))))))))))))).))))..)).)))))).........(((((.((((((((((((((((((((((((((((((((((((((((((((((((((((((((((((((........)))))))))))))))))))))))))))))))))))))))))))))))))))))))))))))).)))))	-133	555.75	525.478	360.514	633.147	777.646	600.054
Chr10_28033	1163	caaaguugagacguguuguagu	cuauaacagccucaacuuug	Chr10	+	8342355	8342604	gcuauaacagccucaacuuuguggcgauccuaugaccccucuacaccaauuauuacuguauuucuaugacauauauuugcuuauaagcuggaucauuucagauucucacgcacucagugugcguguagucaugcagugguccaacugacaaauauaugucacagaaauacgguuauaaauggucuaagggggucuggggaccacugcaaaguugagacguguuguaguaaauuuugucaaaguucaaaua	((((((((((.(((((((((((((.(.((((..(((((((.((.((((.((((.(((((((((((.(((((((((((((......((.(((((((((.((((((..(((((((.....))))))).)))).)).))))))))).))..))))))))))))).))))))))))).)))).)))).)).)))))))..)))).).))))))))))))).).)))))))))......................	-115.3	1206.77	1061.98	629.813	1302.06	1610.84	1662.31
Chr11_32939	0.5	acuugacgguuuggucuguauacc	uauauaggauaauaaccuucgaugaa	Chr11	-	194501746	194501995	uuugauucuuugaucugguuugacuugacgguuuggucuguauaccccuacuuauuauauaggauaauaaccuucgaugaacccccuuaucuaugaugagcauuguagcucaccaguucaaguggcucguuuucuuagugagguuguggguucgaaacacgcuagcaauauuucuuugugguuuuuuauauaguugugcuuucuuauuuuguacccccuuuaaauaagccauuuggcugcauuagauuaa	.........((((((((((((...((((.((((...((((((((...........)))))))).....)))).)))).))))).............(((((......))))).((((.(((((((((.((((.......((((....((((.(((((......((((......((.(((((....))))).))...))))......))))).)))))))).)))).)))))))))))))....)))))))	-56.1	15084.6	9289.58	5668.32	12748.8	12203.8	13044.4
Chr04_12862	140	aagucgagaucuuuuggaaacaau	uugcuuugaacuuuucuuuuu	Chr04	-	10549526	10549775	uaguagguacauguuguugucguucauauuaguagucuuaguauuuuucuuguaauuucuuguccuucgauuuguagcuacucguuauuucucguaucacgauuauaguauuguuuuguugcuaucauuuguuuuuguuauucucuguugcuucucauacuuucauuacuauuuuugggauugcuuugaacuuuucuuuuucuuaagucgagaucuuuuggaaacaaucuucuuaccucaaauaaagucu	..(((((.(((......))).........(((((((...(((((.......(((((...((((....(((...(((((.....)))))...)))....))))..((((((.........)))))).....................))))).....)))))...))))))).....(((((((.(((.(((((..(((......)))..))).....)).))).))))))))))))..............	-29.1	309.632	216.806	143.337	203.895	163.371	118.93
Chr01_2168	0.4	acuagucgaaggagguucaacauu	cauugcccuucuucgacuuugauu	Chr01	+	299835124	299835373	ggguucaaaauuaaagauauaaacuagucgaaggagguucaacauuuacuguauauacauaagaaaaauauuuuuaaucauguaaaaauaguauaauuuuacguauuaagucauugcccuucuucgacuuugauuguguccaacuugaaagccaauugauaaauucauuccacuuaucgaacaugguucaaacuuaaaggacuaaaauugucuauuccauacuuuauagacuauuuuaaacauaccucaa	((((...........(((((((.(.((((((((((((..(((.....(((....((((.(((((....((((((((......))))))))......))))).))))..)))..))).))))))))))))..).)))))))....((((..((((.(((((((...........)))))))...))))))))...........((((((.((((((..........)))))).)))))).....))))...	-49.3	1135.32	771.681	1155.38	357.71	382.288	378.412
Chr00_39269	4	aaugaacaagauuguaacacgugu	gugucacaaucuuguucauuugcg	Chr00	+	184569275	184569524	auaccuuacaucauauuuuagauacaaauauacucuugucauuaaugaaaagauauauauauacccuucucacuaacgguaggacaugugucacaaucuuguucauuugcgcuuuuuaaauuaauuuaucccccuuacccaaaaauaauuuuaauuuaacucacaaaucggguaggguggggauaaauuaaauuaaaaaggauaaaugaacaagauuguaacacguguccugucauuggugagaaaagua	...........................(((((.((((.(((....))).)))))))))...(((..((((((((((.((((((((((((((.(((((((((((((((((..((((((((.((((((((((((((((((((.............................)))))))..))))))))))))).))))))))..))))))))))))))))).)))))))))))))).))))))))))..)))	-97.1	905.078	859.874	946.892	397.058	320.207	337.868
Chr09_27660	4.4	aauaggaucucuguaaaguugaag	ccaacuuuauggggaucuua	Chr09	-	235042786	235043035	uaugaucaaauuuauuacgacauacuccaacuuuauggggaucuuauuacacucuaacuaaauuuuaguauauuuuugucauccuuuucaacugacgugacauuuuugucaaccuuuuuagcugauggacuccauuuuacgugauaaagaugccacguuagcacaaaaaaauugaccaaaauauccuaaaaucgaguuagggguaauaggaucucuguaaaguugaaguaugucauaacaacuuugguca	..((((((((.((.(((.((((((((.(((((((((((((((((((((((.((((((((..(((((((.(((((((.((((...((((...((((((((.(((((((((((............(((((...))))).....))))))))))).))))))))....))))...)))).))))))).)))))))..))))))))))))))))))))))))))))))).)))))))).))).)).))))))))	-101.4	404.903	319.697	277.987	422.098	333.277	370.303
Chr03_11178	0.4	aauugaucuggaacuuuuacaccc	auuuaaauguaaauagaccaauuuu	Chr03	-	256876671	256876920	gauuguccaaaauuauauacaguaaccucucuauaaugacgucauuugugucaauauaauuugguuguuauaaugaaaauguuguuauagggaacauauaucauaacauaacauaaaauaucgauuucacauguuauauagagaauauuguuaugaaggauugcugauauagagagauuuaaauguaaauagaccaauuuucacaauugaucuggaacuuuuacaccccucgcaaacaggauuaaauauu	....((((.....(((((.(((((((((((((((((((((((((((.(((.((((........)))).))))))))...)))))))))))))).......((((((((((((((.((((....))))...))))))............)))))))).)).)))))))))))(((.(...((((.((...((((.(((((.....))))).))))..)).))))...).))).......))))........	-45.6	420.782	220.48	121.619	121.621	156.836	121.632
Chr02_5629	751.8	aaacggcuccugacuaauuuuguu	auggaauuguuuggagcaacaacc	Chr02	+	160482017	160482266	acauaauaaaacuacuacuaguaccuaaagaagauaaauaugaaaacauccuaaggucaucgacagaauaaaaauggaauuguuuggagcaacaaccauuacaagaaaaaugccccggagccuacuuugcaaaugaauaaaccguauggguacacucaaucgucggcauuuccauuugauacggagaaucugaaaagcuuuuuuaaacggcuccugacuaauuuuguuaaguuuuuguguuucuuggauu	..........((((....)))).........................((((.((((......((((((....((((((((((((.(((((...............(((((.((..((((..((.((.((((((((......(((.((((..........)))))))......)))))).)).))))..))))....)).))))).....))))).))).)))))))))....))))))...)))))))).	-39.9	873.321	1135.47	1528.93	797.693	558.729	829.804
Chr11_33210	4.5	acagacggugcacagaacuuaaac	auuuaaguuuugugcaccguuagu	Chr11	-	218085000	218085249	aaggagaugugaauuuauuaguuauaagcauaacauaaagaauuuaaguuuugugcaccguuaguguagaaaauauucuacacuaucaggugaacuugacuuucuauuggcgguuaccuaauuuuuuuuuuuaauuuuuauguaaauaauugggcaaccuacaauagcaagucaaguuaccuguuaguguagaauuuuuuaugcacagacggugcacagaacuuaaacucuaacauaaauaucuuuucau	.(((((((((..........(((((....)))))....(((.((((((((((((((((((((.(((((.((((.(((((((((((.(((((((.((((((((.((((((..((((.(((((((.(((................))).))))))).))))..)))))).))))))))))))))).))))))))))).)))).))))).)))))))))))))))))))).))).......)))))))))...	-103.1	269.936	55.1201	13.0306	150.238	166.638	151.365
Chr11_32999	421.8	ugcacgcaagaugguccggaca	uuugggccaacuuaugugcauc	Chr11	-	203172629	203172878	ugaaauguggaguuaguugaggugcacgcaagaugguccggacaccaugguuaucaauaaaagaagaaagugaaagcuggugaaugauguagaagaggacaagugcaaauggcaauaagauaucaacccacauuuuuugaugauacugguguuugggccaacuuaugugcaucucgacuauuccuuaggguacccgcuaccucucaucagcacaggagcugguugcuuugcccaucaagauuuagacaga	........(((((.((((((((((((((.(((.((((((((((((((..(((((((.........(((((((.....(((.(..((((((.............(((.....))).....)))))).))))))))))))))))))..)))))))))))))).))).)))))))))))))))))))...(((((...((.(((.(((..........)))..))).))..))))).................	-80.6	71.4535	249.878	317.078	504.371	532.589	740.607
Chr00_38936	935.8	aaaacggcugagacacaucuc	aggugugacucagccauuuugggu	Chr00	+	160030218	160030467	uauucauccuggaacuauauacaaaacggcugagacacaucucuauuuaacgaggguccuauuaccccugaacuaauuuaaaguguaauuuugacacccuuagugccuacguggcacaauacacugaaggguugccacguaggcacuaagggugucaaaauuacacuuuuaauuaguucagggguaauaggaccccccauuaauuaaguugaggugugacucagccauuuuggguauaguugaaaugaua	...((((.....((((((((.(((((.(((((((.((((((((.((((((.(.(((((((((((((((((((((((((.(((((((((((((((((((((((((((((((((((((......(((....)))))))))))))))))))))))))))))))))))))))).))))))))))))))))))))))))).)......)))))).)))))))).))))))).))))).))))))))...))))..	-155.1	1230.59	617.345	295.361	715.42	591.403	1024.42
Chr04_11893	1521.7	ucuuaccgauaccucccauucc	agugggaggaaucgaaagaua	Chr04	+	54640958	54641207	uugcuauauuuugauuuauuuuuguuugaguuucucacguuugagggagaaaagaaugagugguuguuaguagaagggcaguuggaauaaggaugaaguggaaagggaugagguuuugggaaguuauuagagugggaggaaucgaaagauauugcuauuuauucuuccauuuccauucgaaaaugaaaguauaaauuuaguuaaugucuuaccgauaccucccauucccaugacuucugcucacuucucc	........((((..(((((((((((((.((((((((.(......).))))))...........(((((........))))))).)))))))))))))..))))..(((.(((((....(((((((((..((((((((((.((((.(((((((((((((((((.(((.(((((........))))).))).)))))..))).)))))))))..)))).))))))))))..)))))))))....))))))))	-71.9	992.41	2160.71	3535.64	1556.04	1578.16	1273.09
Chr05_16295	0.4	cggcccgguuuacuuuaauugu	auccaggguauauuaccgac	Chr05	-	132318153	132318402	uaauccaaagcaaccuagccgacggcccgguuuacuuuaauuguuaccccaauuucucagucgauauuaaugauccuaacaucauggauguuuuaacucucaacguuaaaacaaaaaacaugaacaguaaggacaauaccagagaaauugcaauaauauccaggguauauuaccgacucauggguaccacucucacaccccaagcuagguucacaaguccuagaggcgucaccacucuuauggaagccaa	...........((((((((...(((...(((.((((((...(((((...(((((((((....(.(((...((.((((.((.(((((..(((((((((.......))))))))).....)))))...)).))))))))))..)))))))))...)))))...)))))).))).)))......((((...........))))...))))))))......(((.((((.........))))...)))......	-53	3072.5	2737.63	1177.1	2636.32	2760.97	2986.75
Chr00_39321	4570.9	uuuaucuauagugcuauguauc	uacagcacaguuaaaaaagaag	Chr00	+	189138774	189139023	uggguauggggguauacuuaaacaacaaaucaauaaaaauucuccugagcaguuagucagauucacaucugaaauauggaauucugcacaaaaaaacuacagcacaguuaaaaaagaaguuuuaucuauagugcuauguaucacgaaauuucaagauggccuuguuaauaaggaauuuuugcauagaguagauuguaaaucugcuaaagagauuuugcaaaaagacguuaaaaaucuuguuucaaaacaa	((((((((....))))))))................(((((.((.(((((((....((((((....))))))...........))))..........((((((((((.(((((......))))).))...))))..))))))).)))))))((((((..(((((....)))))..((((((((...((((((((...))))))))..........))))))))..........))))))...........	-39.5	5414.59	2623.72	1837.32	3591.41	3587.63	3078.65
Chr04_13360	0.4	aaugacgucugggauaauagaacc	uccuauuaccuccuugaauugaauuuu	Chr04	-	74664346	74664595	uuauacuccuacaaaugaguaaaacaucuauuaccccuaaaauuauggucaaauuugcuaugacacauucuaaugucaugguaguccuauuaccuccuugaauugaauuuuagcauauuuuugucaaucuuuuuagcuaacuuggaccucauuuuuauguaauaaagccacaccaacacaaaaggaugacaaaauugcguagaaaaugacgucugggauaauagaacccguaaaauugaaaugugucgua	...(((((........))))).....................................(((((((((((.((((...((((..((.((((((..((((.((.....(((((.((.((.((((((((.(((((((........(((....(((....)))........))).........))))))))))))))).)).))..)))))....)).)))))))))).))))))...)))).)))))))))))	-47.8	349.328	242.528	125.963	268.283	267.928	264.888
Chr06_17217	389.6	cggucaucugcgguuaucaaa	ugauagccaaggaugacuggu	Chr06	+	12799605	12799854	aucuucuguuuccauauaugucaugugcaacuuuuucuguuuagcgauagaaguuguccguugcugaugaggaagagaggucuuguacgaagauaaauagccugcuuugauagccaaggaugacugguuaaauacccauucaggaguuuagauauaaugugcagauauauaaugcagcauuuccccaagcuccuauaugguuuuuugccggucaucugcgguuaucaaaagaggcuauuuuucgucaugc	..(((((.(((((.(((..((.(((.(((((((((..(((...)))..))))))))).))).))..))).)))))))))).(.((.(((((((...(((((((..((((((((((..(((((((((((.(((...((((..((((((((.(....((((((((.........)))).))))...).))))))))..))))...))))))))))))))..))))))))))..)))))))))))))))).).	-96.1	95.2714	88.1922	286.674	679.649	408.427	418.956
Chr05_14446	4.6	ugauuuggagucuuccugacc	uugggaaaacuccaaaucagc	Chr05	+	28339669	28339918	gaggcacuucaaaaugguuacuugauuuggagucuuccugaccuuccgcaaugaagcugcccacaauguccucuuauuaaugcgucacaaauccaggucauuauuguugguuucauugcggaagguugggaaaacuccaaaucagcuaaucauuuugaagugucucuugcuccaguaaaggccaaucaggcgggcgaauggagucaauagcccaccaucacaugacacucuaagaaaaaugcuagaaaga	((((((((((((((((((((.((((((((((((.((((((((((((((((((((((((......((((.(((......................))).))))......)))))))))))))))))))))))).)))))))))))).))))))))))))))))))))..((((((......(((.....))).......))))))...((((.............................))))......	-105.1	47.6357	80.8428	108.588	261.128	287.533	197.315
Chr09_25546	0.9	uugcguggacucuucacuuucaau	uguugaagaguacgugcaaca	Chr09	+	75815298	75815547	gaagagcuauuauuaaccuacguugcguggacucuucacuuucaaugucgcacccguaucggauucuccaaaaauaucuuuuuaguuuuggagaauccgacacacaaccauugacauuguugaagaguacgugcaacaugguuauugacaugguaucauuugcaccaccacuaagugauuuagaacauaguaacauagguaucauuugcaccacccaaccauuaaaugauuuagaaguugaguuuuauua	..((((((.(((.(((((...((((((((.((((((((....((((((((.....((.(((((((((((((((.((......)).))))))))))))))).))........)))))))).)))))))).))))))))..))))).)))..((((..((..((.(((...((((.((........)).))))......)))..))..)).))))..((((..(((((...)))))..))))))))))....	-67.4	1421.13	249.878	260.612	350.556	248.324	286.512
Chr09_27637	0.5	aggugaacuugacuugcuacugca	caauagcacguaaaguuaguuga	Chr09	-	234456897	234457146	guagaaaauauucuauacuaucaggugaacuugacuugcuacugcagguuaucaaauuuuuucuuuuucaauuuuuauguaaauaauuggauaaccuacaauagcacguaaaguuaguugauagugaagaauuuuuuauauacugauggugcacagaaacucauuuuauaaacuuuuuaggcagugcaaguaugacuuaaauaguaauuucaaauacguauauggcuuuuuggccauaugaauuccaauc	(((((((((..(((.(((((((((.(((.(((.((.(((((.((.((((((((.((((.((((...............).))).)))).)))))))).)).))))).)).)))))).))))))))).)))))))))))).....((((((........)).))))......(((.((((((((.........)).)))))).))).............(((((((((....)))))))))..........	-59.2	103.211	139.638	47.7789	132.353	169.906	140.553
Chr00_46872	0.8	cacuaggaacaguagaaugccc	cuucugucuuuuccuuuu	Chr00	-	258760738	258760987	cuuucuauagugggauugcuuuuuugaaaaagcugauugagggucuucuggucuucugucuuuuccuuuuuggaaaugcaugagauuccuuuagcuuuuagaaaagcaagaguucuucuggucgucugucuuuucucguuuggaaaagcauaagauuccuuuagcuuuuagaaaagcaagagugcuugugggucuaguagauuuccacuaggaacaguagaaugccccuucaaaaauaauuccaguucuu	........(.(((((((((((((....))))))...(((((((......(((.(((((.((.(((((...(((((((..((.((((((((((.((((((..((((((.((((.......((((...((.(((((((.....)))))))))...)))).)))).))))))..)))))).)))).......)))))).))..)))))))..))))).))))))).))))))))))....))))))).)....	-65.2	6930.99	911.319	1077.2	1455.88	1339.64	1213.62
Chr06_17625	1.1	acgugugucuacuuguucaacuuu	aauugaauaaauugacacaugugu	Chr06	+	46076479	46076728	uuggaaaaggcauaauacauaaguauaccuuuuaauuuggugucagaucauaucuauaaccucuaacuuuggauguacucaaauaaacacuuaaauuuguauaaaauugaauaaauugacacaugugucugcauccuauguggcauaauauacauaggacaccacaaaggacaugaauuagccacgucggacaccacauacgauacgugugucuacuuguucaacuuuauacaaguuuaagagucuauuu	.....................((((((((.........(((...((((...))))...))).........)).))))))..((((.((.((((((((((((((((.((((((((...((((((((((((((..(((.(((((((.((((...(((.(..(........)..)))).))))))))))).)))...)).....))))))))))))...)))))))).)))))))))))))))).)).)))).	-70.8	2040.4	308.673	134.65	547.296	401.892	532.48
Chr00_46383	5.2	aauauaccccgaacuaugauaaau	auaucauaauucgggcguauauuug	Chr00	-	208428607	208428856	guguuaaaaugaaaaagggacaaauauaccccgaacuaugauaaaugguacauauauacccucugucauacuuugaauacacauacgcccuuacuguuagugugaggggcauaugcguaccacuucauuaacgguaggggcauauguguauccaaaguaugacggaggcuauguauguaccauauaucauaauucgggcguauauuugucucuuuaccguaucuuugucaaaggaaaaugucauaucaca	........(((..((((((((((((((((((((((.(((((((.((((((((((((((.((((((((((((((((.(((((((((.((((((((((((((((.(((((((......)).)).))))))))))))))))))).))))))))).)))))))))))))))).)))))))))))))).))))))).)))))).))))))))))))))))..))).(((((....)))))...............	-132.3	79.3928	102.891	125.963	82.2733	78.418	48.653
Chr04_11499	101.3	uuaggguccgauuuguuagugc	cuggaauguggauuuuguuagu	Chr04	+	9663517	9663766	cuuuccgucguuggaauuucaaucauuguuuuaguguuaaccuuucuuuggugaaaauuauauguauaguucuauuccgaccuauuguucaucggcuuggcuauuaaaucaauguuuucguuucauagcuggugcuuaguuucgccuucaaacucacuggaauguggauuuuguuagucaccaacauauuauuuuguauuucaacauuaggguccgauuuguuagugccuaguugacuaccugcugcugc	..(((((....))))).......(((((.(((((((((((((.......((((((..........((((.((......)).))))..)))))))).))))).)))))).))))).........((((((.(((....((((.........((((((((((....(((((((((..........(((........)))..........))))))))).....))))))...))))))))))).)))).)).	-41.2	15.8786	33.0721	13.0306	189.586	199.313	172.988
Chr00_48947	0.9	auaccuuccgucauacuuugagua	uaugacggaggguauauacau	Chr00	-	545472690	545472939	caaacuaugaugauauauauauauaccuuccgucauacuuugaguacacauaugcccauauaguuaaugaaaugauauuuauaugcucuucacacuaacgauagauguauaugcauacucaaaguaugacggaggguauauacauauuauuuaucauaauucgagguauauuuauuucuuuauuauuuuuaauuuuuuuugucccgaauaaucaauucaaauuuacuaaccaaccuaauaaacccaucaa	.....((((((((.((((.(((((((((((((((((((((((((((..(((((((...(((.((((.((((..(.(((....))))..))))...)))).)))...)))))))..))))))))))))))))))))))))))).))))...))))))))(((((.((.(((.............................)))))))))).........................................	-68.8	230.239	176.384	112.932	171.701	196.045	181.097
Chr08_22651	823.6	ugaauaacccguucgaucugag	agaucaauggauccgucagggug	Chr08	+	2416679	2416928	ggacccgaguauguuguugguaauaaacuuugggaacaggaccagagaagucaacuccuuuaacuuucccuuuguucguaucauuuuccucacuucucucaggguuuuuggagguagaagcucuaugugagacagaucuucugaaugaagaauuucuagaggcuucaaaaccuaggaauuugagaucaauggauccgucagggugcugaauaacccguucgaucugagauuuuuucggauagguagggag	.(((((((........)))).......((((((........))))))..)))..((((((...((.((((((((((((.(..((((..(((((.......((((((((((....))))))))))..)))))..))))..).))))))))).........(((........)))((((((((.((((((((((.....((((....)))).....))))).))))).))))))))..))).))..))))))	-64.4	2683.48	2164.38	1924.19	2840.22	4025.46	2827.28
Chr07_21827	3.3	agaugacucauauguuggauuuaug	ugaaucccauagauaggucaucugu	Chr07	-	116043862	116044111	caagugaguaauuuguugcaacagaugacucauauguuggauuuauguuauagguacuauaguacugugacaugaaucccauagauaggucaucuguuauaauagaaccuaaaguugauuccaauagaugagucauuuguugcaauaggugagccaucuauuauaauagauaagucaccuauucuuauagaugacucaccuguugggauucauguuaaaaaacuauauaacucgaagauaauuucaauag	....(((((..(((((((.(((((((((((.((.(((.(((((((((((((((.(((....)))))))))))))))))).))).)).))))))))))).)))))))..........(((((((((((.((((((((((((...(((((((((...((((((....))))))...)))))))))...)))))))))))).)))))))))))...................)))))................	-90.8	373.146	135.963	91.2143	103.736	140.499	81.0883
Chr05_15927	0.9	uugcaaacacaccugaaucgu	gauucagguuuguaugcaaac	Chr05	-	32152831	32153080	gauagccuuuguaugucaaaguuugcaaacacaccugaaucguaaaauauuuuuuaaauauuuuuaucgauucagguuuguaugcaaacuaugauauauuucaaaggaugauauauguaagugcaagauuucuuuuuuuauggugagauuuaaacuuuuuaaucuuuuaugauuuuuaggcacuuaguuuguugacgauuaggucaaacuaugcagaucuugaauccacucuuuuuuugguuucccauuu	.....(((((((((((((.((((((((.(((.((((((((((.(((((((((...)))))))))...)))))))))).))).)))))))).)))))))...))))))..........(((((((.(((((((............)))))))...((....((((......))))...)))))))))((((((((((......))))......))))))...(((.(((.........))).)))......	-68.4	158.786	135.963	191.116	168.124	68.6158	94.603
Chr03_10679	5.1	aauauaccccgaacuaugauaaau	uuaucauaguccggaguauauuug	Chr03	-	231031029	231031278	uauuugaaauaaaaaagggauaaauauaccccgaacuaugauaaaugguacguauauacccuucgucauacuuuggguacacauaugccccugccguuagugugaggagcauauacguaccauucaucaacgguagaggcauacguguacccaaaguauaacggaggguauauacauaucauuaucauaguccggaguauauuugucccuuuuucauuaacuuuuuuucgauaaccgugguauucagguc	...........((((((((((((((((((.(((.((((((((((.(((((.(((((((((((((((.(((((((((((((((.((((((.((((((((.(((.(.((.((......)).)).).))).)))))))).)))))).))))))))))))))).))))))))))))))).))))))))))))))).))).))))))))))))))))))...................(((.((.....))))).	-126.3	79.3928	102.891	121.619	82.2733	78.418	48.653
Chr03_8479	0.4	auagucgacucuuucaauuuuggg	cuaaauauaagguuauaauaa	Chr03	+	197722490	197722739	gucaaaaauaucaaagauuuaucucuuuuuuucuuuguuucauugugacuuugauuugauuauguuauuuaacuauuucguugguauuauaguugagucuuuaaucaaacuuauuagcugaguucuaaauauaagguuauaauaaguuuuaaaucuuaauaugcauaacuuuuguuugaaugaugaacauauaaauuuaggcuuauagucgacucuuucaauuuugggcucacuaauuaaguuugaaggc	((((.......((((((..............))))))........))))...((((((((((((.((((.(((......))))))).)))))))))))).....(((((((((((((.(((((((.((((..((((((((.((((((((.((((.(((.((((.......((((((.....))))))))))))))))))))))))).)).))).)))...)))).))))))))))).)))))))))....	-48.6	198.482	451.985	277.987	658.187	872.401	697.359
Chr01_1018	0.4	uuuucagaucuagagacaacaucc	auggagucuuagacugaagacc	Chr01	+	143716066	143716315	acaaacaguuuuaaucauuuaguuuucagaucuagagacaacauccuaaucauucagauguguauucauauucaaacgucugaaucuuaaaaaauaaauaaauggagucuuagacugaagaccauuugauuaaauacaaaguuauuauccuuuuuguucuuuugacaguuuacuauucucucaaucuauauaaauauauaaagauuaauuuaaauaauuuucucuuuuaauugguuaaguuggauaaaau	.......((((((((((..(.((((((((.(((.(((((..(((.......((((((((((..............))))))))))................)))..)))))))))))))))).)..)))))))).)).......((((((..((((.((..((((.((.....((((.....(((((.((((....)))).)))))......)))).......)).))))..)).))))..))))))...	-46	14251	2428.96	1033.76	2811.6	2270.86	2067.75
Chr10_29265	294	agugguggaguuagaauuuucauu	uugagaaguaaacauacgaau	Chr10	-	1197441	1197690	uacuuagagauuucguucgaauagugguggaguuagaauuuucauugagggauugagaaguaaacauacgaauuaaucgaaggaucaacaucuacuguauauguuuagcaaaauaaacaguuaaagaugcauuauuuuugauaauauaaagguuuucgaaauagauggaguaauaaauuuaaugcuuuagaaagcggauucgauaaugaguacucaauacuuucuagaaaggauaaaugaauaauuuauc	...(((((((..((.(((((.((((.(((..(((....((((((.........))))))...))).)))..)))).))))).))....((((((((((.(((..........))).)))))...)))))((((..((((((.(((......))).))))))..))))(((((..........(((((....)))))..............))))).....)))))))....(((((((.....)))))))	-44.9	1047.99	415.238	534.255	218.203	346.346	170.285
Chr06_18075	0.4	cgggcucaacaguagaacaugugg	agaagugcaaggcccgugucagca	Chr06	+	185608657	185608906	gaauuuaaauuuuagaauagauaaguuugaaauaguaaaagucuauuagaacucuuuaaguauguguuucuguguuuaacauaauaauuuuuuaaaaaagaaggauaauauauuucaaauucaaauauuccuaucuuuuaauucaaaauuuuaauacaauacuuuguaaccauguauuacuagaagugcaaggcccgugucagcacgggcucaacaguagaacauguggauuacaauuuuuaaguuuuag	(((((((((..............(((((..(((((.......))))).)))))....(((((((((((..(((((...)))))..((((((....((((((((((....((((((.......)))))))))).)))))).....))))))..))))).))))))(((((((((((.((.(((....((...((((((((....))))))))))....))))).)))))).)))))...)))))))))...	-46.7	428.721	209.456	260.612	221.78	277.731	283.809
Chr08_23724	0.5	uugcaaacacaccugaaucgu	gauucagguuuguaugcaaac	Chr08	+	151547654	151547903	uauagccuuuauaugucgaagcuugcaaacacaccugaaucguaaacuauuuuuuaaaauauuuuuaucgauucagguuuguaugcaaacuaugauauauucaaaggaugauauauacaaguuuauuuuuucgaugaugagauuuaaauuuaaucuuuuaugauuuuuacguauuuguuuguugacaguuagguuaaauuauugaucggugcauauaugcagaucuugaauccacucuuuuacaauaccc	.....(((((((((((((.((.(((((.(((.((((((((((((((.(((((....)))))..)))).)))))))))).))).))))).)).))))))))..)))))............................((((.(((((((............(((((((..((.((.(((((....))))).)).)).))))))).((((..((((....))))))))))))))))).)).............	-55.4	158.786	139.638	191.116	175.278	71.8832	94.603
Chr03_7541	3.1	uuaauagggaucaagguaggcc	ucugacaccuggauuccuuuuagga	Chr03	+	26842378	26842627	uacuuuccgaaaagcaaagauuccuuuucuuuuugaaaaguaaaagcugagaugaugcuuucuuuuuugaaaagccuugucgucugcuuuugaaaagcuaacguugucugacaccuggauuccuuuuaggaauagugaauugcccuuucaggagguaauuccggcccuuuggaccucuaucucucugaaggguuauuuuccuauucuuaauagggaucaagguaggccauagcgaucccuuugggaucua	((((((.(((((((.((((....)))).))))))).))))))(((((..(((((((((((((......).)))))...))))))))))))......((((.....((((...((((.(((((((.((((((((((.(((..((((((.(((((((((..((((......))))....)))))).)))))))))....))))))))))))).))))))).))))))))..))))((((((...))))))..	-89.4	1365.56	841.5	946.892	897.852	1277.56	843.318
Chr09_26264	1559.1	cuuugucauugucaucguugcuug	agcaucgauuacaaugacaaaaag	Chr09	+	235038183	235038432	agaguugagccaucugcaagcucuuugucauugucaucguugcuugucuaaaaaaauauauauauaucaaaauuaaauucuuugaucaaagucaagcaucgauuacaaugacaaaaagcaugucuucuucucaauucuuuuuaauuuucauguuguguucauaugauaauuaauugaauagagcauggaauuacaauugaagucgacggauaagaucuuuuugcucugauaauuagagguucagguucga	(((((((((......(((.(((.(((((((((((.((((.((((((.((................((((((.........))))))...)).)))))).)))).))))))))))).))).)))......)))))))))((((((((((((((((.((((((.............)))))).)))))))).....))))))))...........(((((.....((((((...))))))....)))))...	-67.9	547.81	1117.1	3596.45	1720.59	1940.85	1419.05
Chr02_5999	116	aauaucacuaguggauuggagagu	ccucgggucggaucguga	Chr02	-	71619483	71619732	caggccugggcccagagcgaauaauaucacuaguggauuggagaguugcgggaucucucgaaccuucgugguucgggaugcccgucauggccaggaccucgggucggaucgugacauuuuguuucucuaaaauuuuaucuuauauauuuaaaugaaauaaagaugagauaagaauuuuaaaaaauuaugaucaaugaaaacaaauuaaaagaaaaauuuuuaguuauuauuuuguacuuuguaauuaguu	..(((....)))..(((.((((((..((((...(.((((.(((.((((((((.(.(((((((((.....))))))))).)))))).........)))))).)))).)...))))....)))))))))((((((((((((((((.(((((.....)))))...))))))).)))))))))...((((((((...((((((...(((((((((.....)))))))))....))))))...))))))))....	-60	190.543	135.963	143.337	153.815	169.906	124.335
Chr00_48857	0.6	aaggucugcguacacucuauacuc	guauauuguguuguugcagugacugaau	Chr00	-	538459954	538460203	aucucacaaacaagguagauguaaggucugcguacacucuauacucucagauccuacuuugugggacuaugcugguauauuguguuguugcagugacugaauaucauggguguugaaugaaauuauauuauauaaaagagugaguuaaaggacgaccaaggacaaaaucgucuuuuuggugcucauuaaacucacuucaaaaauauccucucuucuccaaaauauuucuagaaacauccacccuuuucca	...........((((..(((((..((((((((.((((..((((((..((..((((((...))))))...))..))))))..))))...))))..))))..))))).((((((((....(((((((((...)))))..(((((((((.((.((..(((((((((......))))..)))))..)).)).)))))))))...........................))))....)))))))).)))).....	-61.3	2246.82	790.055	534.255	930.046	829.924	1032.52
Chr05_14559	0.4	aacugcaggacccauaguuuuu	guauccguaguaauggccucu	Chr05	+	45428540	45428789	guuguuguuucauccuuccucuucugcgcucucucucucuuaugcacccucucucucucucuguagcaagcucuucagugaauuuagaaaccauauuuuguaguguuucaaugauuucucuaucaacugaagaguuauaguauguagggucggacgaagaccuaacauucuugccaaaaaaaauuaugguauccguaguaauggccucuaacugcaggacccauaguuuuuucccauaacuccuccucua	...(((((................((((..............))))...................((((((((((((((..((..(((((.(((....((........))))).)))))..))..))))))))).......((((.(((((.......))))).)))).)))))...((((((((((((..((((((((...........))))).))).))))))))))))...)))))..........	-51.5	23.8178	7.34935	13.0306	7.1542	9.80226	8.10883
[truncated: 88 more rows]

## Sheet: novel lncRNAs
#ID	L01	L02	L03	L04	L05	L06	geneLength
MSTRG.101698.1	0	7	0	0	0	0	220
MSTRG.101702.1	0	0	57	0	0	0	1518
MSTRG.101718.1	0	0	0	0	4	0	202
MSTRG.101724.1	0	0	10	0	0	0	424
MSTRG.101725.1	13	12	13	28	9	0	581
MSTRG.10176.1	6	12	18	3	15	11	424
MSTRG.101766.2	34	33	31	19	45	81	1542
MSTRG.101766.4	12	18	13	23	20	0	802
MSTRG.101771.1	11	2	0	0	0	0	237
MSTRG.101791.1	6	0	0	0	0	0	208
MSTRG.101801.1	5	1	12	8	3	0	244
MSTRG.101836.1	55	72	53	42	101	70	1008
MSTRG.101852.1	58	80	167	185	182	0	1027
[truncated: 11,986 more rows]

## Sheet: novel circRNAs
New_ID	circRNA_ID	L01	L02	L03	L04	L05	L06	geneLength	gene_id
[truncated: 4,795 more rows]

[truncated: 1 more sheets: Precursor of miRNAs]
