# Supplementary material for: Network analysis of noncoding RNAs in pepper provides insights into fruit ripening control
Source: Sci Rep. 2019 Jun 19;9:8734. doi: 10.1038/s41598-019-45427-1 (PMC6584694; doi:10.1038/s41598-019-45427-1)
Supplement: Supplementary file 2 — Appendix.2 [file 41598_2019_45427_MOESM2_ESM.xlsx]

## Sheet: Title and author list
Network analysis of non-coding RNAs in pepper provides insights into fruit ripening control
Jinhua Zuo1,2*, Yunxiang Wang3, Benzhong Zhu4, Yunbo Luo4, Qing Wang 1*, Lipu Gao1*
1 Key Laboratory of Vegetable Postharvest Processing, Ministry of Agriculture, Beijing Key Laboratory of Fruits and Vegetable Storage and Processing, Key Laboratory of Biology and Genetic Improvement of Horticultural Crops (North China) of Ministry of Agriculture, Key Laboratory of Urban Agriculture (North) of Ministry of Agriculture, Beijing Vegetable Research Center, Beijing Academy of Agricult…
2 Boyce Thompson Institute for Plant Research, Cornell University Campus, Ithaca, NY, 14853, USA.
3 Beijing Academy of Forestry and Pomology Sciences, Beijing Academy of Agriculture and Forestry Sciences, Beijing, 100093, China
4 Laboratory of Postharvest Molecular Biology of Fruits and vegetables, Department of Food Biotechnology, College of Food Science and Nutritional Engineering, China Agricultural University, Beijing 100083, China
*Corresponding author, E-mail address: zuojinhua@126.com;
Appendix.2 The target analysis of DE ncRNAs

## Sheet: DE miRNAs targets
#ID	miRNA	FDR	PValue	FC	regulated	COG_class	COG_class_annotation	GO_annotation	KEGG_annotation	KOG_class	KOG_class_annotation	Swissprot_annotation	eggNOG_class	eggNOG_class_annotation	nr_annotation
Capana03g001504	ahy-miR156b-5p;aly-miR157d-5p;hbr-miR156	3.37e-15	2.92e-17	4.99111	up	--	--	Cellular Component: chloroplast (GO:0009507);; Biological Process: cellular process (GO:0009987);;	--	--	--	Plastid division protein CDP1, chloroplastic (Precursor) GN=MVI11.9 OS=Arabidopsis thaliana (Mouse-ear cress) PE=1 SV=2	S	Function unknown	--
Capana03g001388	nta-miR1446;stu-miR477b-5p;unconservative_Chr08_23104	0.00212186	0.000159779	2.41497	up	--	--	Molecular Function: sequence-specific DNA binding transcription factor activity (GO:0003700);; Molecular Function: protein binding (GO:0005515);; Cellular Component: nucleus (GO:0005634);; Biological Process: regulation of transcription, DNA-templated (GO:0006355);; Biological Process: tryptophan metabolic process (GO:0006568);; Biological Process: response to ethylene (GO:0009723);; Biological P…	--	--	--	DELLA protein GAI GN=F10B6.34 OS=Arabidopsis thaliana (Mouse-ear cress) PE=1 SV=1	S	Function unknown	--
Capana03g002788	unconservative_Chr02_5911	0.00240111	0.000188039	1.79216	up	--	--	--	--	--	--	Glutenin, low molecular weight subunit (Precursor) OS=Triticum aestivum (Wheat) PE=3 SV=1	--	--	--
Capana03g001767	unconservative_Chr02_5911	0.00240111	0.000188039	1.79216	up	--	--	Molecular Function: iron ion binding (GO:0005506);; Biological Process: pentose-phosphate shunt (GO:0006098);; Biological Process: rRNA processing (GO:0006364);; Cellular Component: chloroplast thylakoid membrane (GO:0009535);; Biological Process: response to blue light (GO:0009637);; Biological Process: plastid organization (GO:0009657);; Cellular Component: chloroplast envelope (GO:0009941);; B…	--	--	--	--	S	Function unknown	--
Capana03g001797	unconservative_Chr02_5911	0.00240111	0.000188039	1.79216	up	--	--	--	--	--	--	DNA-binding protein BIN4 GN=K18P6.17 OS=Arabidopsis thaliana (Mouse-ear cress) PE=1 SV=2	S	Function unknown	--
Capana03g001764	unconservative_Chr03_7516	4.26e-06	1.28e-07	2.72059	up	--	--	--	--	--	--	Uncharacterized protein At1g51745 GN=At1g51745 OS=Arabidopsis thaliana (Mouse-ear cress) PE=2 SV=2	S	Function unknown	--
Capana03g001539	aly-miR157d-5p;hbr-miR156	3.37e-15	3.04e-17	4.99111	up	[M]	Cell wall/membrane/envelope biogenesis	Biological Process: response to hypoxia (GO:0001666);; Cellular Component: cell wall (GO:0005618);; Cellular Component: mitochondrion (GO:0005739);; Biological Process: starch metabolic process (GO:0005982);; Biological Process: sucrose metabolic process (GO:0005985);; Biological Process: sucrose biosynthetic process (GO:0005986);; Biological Process: biosynthetic process (GO:0009058);; Biologica…	K00695|0|sot:102582945|sucrose synthase 6-like; K00695 sucrose synthase [EC:2.4.1.13] (A)	[M]	Cell wall/membrane/envelope biogenesis	Sucrose synthase 6 GN=SUS6 OS=Arabidopsis thaliana (Mouse-ear cress) PE=1 SV=1	M	Cell wall/membrane/envelope biogenesis	--
Capana03g001680	unconservative_Chr03_7516	4.26e-06	1.28e-07	2.72059	up	[BK]	--	Biological Process: embryo sac egg cell differentiation (GO:0009560);; Biological Process: regulation of gene expression, epigenetic (GO:0040029);; Cellular Component: cell part (GO:0044464);;	K11649|0|sot:102596754|SWI/SNF complex subunit SWI3A-like; K11649 SWI/SNF related-matrix-associated actin-dependent regulator of chromatin subfamily C (A)	[B]	Chromatin structure and dynamics	SWI/SNF complex subunit SWI3A GN=T30B22.7 OS=Arabidopsis thaliana (Mouse-ear cress) PE=1 SV=1	B	Chromatin structure and dynamics	--
Capana03g001584	bna-miR167d	0.00171726	0.000124139	2.80912	up	--	--	Biological Process: intracellular protein transport (GO:0006886);; Molecular Function: zinc ion binding (GO:0008270);; Biological Process: positive regulation of cell proliferation (GO:0008284);; Biological Process: gravitropism (GO:0009630);; Biological Process: vesicle-mediated transport (GO:0016192);;	--	[U]	Intracellular trafficking, secretion, and vesicular transport	--	U	Intracellular trafficking, secretion, and vesicular transport	--
Capana03g001665	stu-miR393-3p	0.0027922	0.000227076	-2.9898	down	--	--	Cellular Component: mitochondrion (GO:0005739);; Cellular Component: Golgi apparatus (GO:0005794);; Cellular Component: cytosol (GO:0005829);; Biological Process: membrane fusion (GO:0006944);; Biological Process: Golgi vesicle transport (GO:0048193);;	--	[U]	Intracellular trafficking, secretion, and vesicular transport	Conserved oligomeric Golgi complex subunit 4 GN=COG4 OS=Arabidopsis thaliana (Mouse-ear cress) PE=2 SV=1	U	Intracellular trafficking, secretion, and vesicular transport	--
Capana03g001395	bna-miR167d	0.00171726	0.000124139	2.80912	up	[O]	Posttranslational modification, protein turnover, chaperones	Molecular Function: nucleotide binding (GO:0000166);; Molecular Function: calmodulin binding (GO:0005516);; Molecular Function: ATP binding (GO:0005524);; Cellular Component: cell wall (GO:0005618);; Cellular Component: nuclear envelope (GO:0005635);; Cellular Component: nucleoplasm (GO:0005654);; Cellular Component: nucleolus (GO:0005730);; Cellular Component: multivesicular body (GO:0005771);; …	--	[O]	Posttranslational modification, protein turnover, chaperones	Katanin p60 ATPase-containing subunit A1 {ECO:0000255|HAMAP-Rule:MF_03023} GN=At1g80350 OS=Arabidopsis thaliana (Mouse-ear cress) PE=1 SV=1	O	Posttranslational modification, protein turnover, chaperones	--
Capana03g001714	unconservative_Chr01_4366;unconservative_Chr03_8993	0.00348895	0.000332655	1.80707	up	[R]	General function prediction only	Biological Process: mitotic cell cycle (GO:0000278);; Biological Process: activation of innate immune response (GO:0002218);; Molecular Function: phosphoenolpyruvate carboxykinase activity (GO:0004611);; Molecular Function: protein binding (GO:0005515);; Biological Process: regulation of transcription, DNA-templated (GO:0006355);; Biological Process: rRNA processing (GO:0006364);; Biological Proc…	K14555|0|sot:102586043|transducin beta-like protein 3-like; K14555 U3 small nucleolar RNA-associated protein 13 (A)	[A]	RNA processing and modification	Dynein assembly factor with WDR repeat domains 1 GN=DAW1 OS=Chlamydomonas reinhardtii (Chlamydomonas smithii) PE=1 SV=1	A	RNA processing and modification	--
Capana03g001397	unconservative_Chr01_4366;unconservative_Chr03_8993	0.00348895	0.000332655	1.80707	up	[K]	Transcription	Cellular Component: DNA-directed RNA polymerase IV complex (GO:0000418);; Cellular Component: DNA-directed RNA polymerase V complex (GO:0000419);; Molecular Function: DNA binding (GO:0003677);; Molecular Function: DNA-directed RNA polymerase activity (GO:0003899);; Molecular Function: protein binding (GO:0005515);; Cellular Component: nuclear heterochromatin (GO:0005720);; Biological Process: DNA…	K16252|0|sly:778349|RPD2; DNA-directed RNA polymerases IV and V subunit 2; K16252 DNA-directed RNA polymerase IV and V subunit 2 [EC:2.7.7.6] (A)	[K]	Transcription	DNA-directed RNA polymerases IV and V subunit 2 GN=At3g23780 OS=Arabidopsis thaliana (Mouse-ear cress) PE=1 SV=1	K	Transcription	--
Capana03g003834	unconservative_Chr01_4366;unconservative_Chr03_8993	0.00348895	0.000332655	1.80707	up	--	--	Cellular Component: intracellular membrane-bounded organelle (GO:0043231);; Cellular Component: cytoplasmic part (GO:0044444);;	--	--	--	11S globulin delta chain (Precursor) OS=Cucurbita maxima (Pumpkin) PE=1 SV=1	R	General function prediction only	11S globulin subunit beta-like [Capsicum annuum]
Chilli_newGene_36303	unconservative_Chr03_7516	4.26e-06	1.28e-07	2.72059	up	--	--	--	K13993|5.99634e-24|gmx:100780308|17.5 kDa class I heat shock protein-like; K13993 HSP20 family protein (A)	[O]	Posttranslational modification, protein turnover, chaperones	17.8 kDa class I heat shock protein OS=Daucus carota (Wild carrot) PE=3 SV=1	--	--	17.8 kDa class I heat shock protein-like [Nicotiana sylvestris]
Capana00g002007	unconservative_Chr07_21842	0.000158945	6.74e-06	2.00378	up	[R]	General function prediction only	Biological Process: transition metal ion transport (GO:0000041);; Cellular Component: cytosol (GO:0005829);; Biological Process: toxin catabolic process (GO:0009407);; Biological Process: response to water deprivation (GO:0009414);; Cellular Component: plasmodesma (GO:0009506);; Biological Process: response to wounding (GO:0009611);; Biological Process: ethylene biosynthetic process (GO:0009693);…	K06892|0|sot:102586078|1-aminocyclopropane-1-carboxylate oxidase homolog; K06892 feruloyl-CoA ortho-hydroxylase [EC:1.14.11.-] (A)	[QR]	--	1-aminocyclopropane-1-carboxylate oxidase homolog GN=ACO3 OS=Solanum lycopersicum (Tomato) PE=1 SV=1	R	General function prediction only	1-aminocyclopropane-1-carboxylate oxidase homolog [Capsicum annuum]
Capana05g000494	unconservative_Chr07_21842	0.000158945	6.74e-06	2.00378	up	[R]	General function prediction only	Biological Process: transition metal ion transport (GO:0000041);; Cellular Component: cytosol (GO:0005829);; Biological Process: toxin catabolic process (GO:0009407);; Biological Process: response to water deprivation (GO:0009414);; Cellular Component: plasmodesma (GO:0009506);; Biological Process: response to wounding (GO:0009611);; Molecular Function: 1-aminocyclopropane-1-carboxylate oxidase a…	K06892|0|sot:102594329|1-aminocyclopropane-1-carboxylate oxidase homolog 1-like; K06892 feruloyl-CoA ortho-hydroxylase [EC:1.14.11.-] (A)	[QR]	--	1-aminocyclopropane-1-carboxylate oxidase homolog 1 GN=At1g06620 OS=Arabidopsis thaliana (Mouse-ear cress) PE=2 SV=1	Q	Secondary metabolites biosynthesis, transport and catabolism	1-aminocyclopropane-1-carboxylate oxidase homolog 1-like [Capsicum annuum]
Capana05g000482	unconservative_Chr07_21842	0.000158945	6.74e-06	2.00378	up	[R]	General function prediction only	Biological Process: transition metal ion transport (GO:0000041);; Cellular Component: cytosol (GO:0005829);; Biological Process: toxin catabolic process (GO:0009407);; Biological Process: response to water deprivation (GO:0009414);; Cellular Component: plasmodesma (GO:0009506);; Biological Process: response to wounding (GO:0009611);; Biological Process: flavonoid biosynthetic process (GO:0009813)…	K06892|0|sot:102594329|1-aminocyclopropane-1-carboxylate oxidase homolog 1-like; K06892 feruloyl-CoA ortho-hydroxylase [EC:1.14.11.-] (A)	[QR]	--	1-aminocyclopropane-1-carboxylate oxidase homolog 1 GN=At1g06620 OS=Arabidopsis thaliana (Mouse-ear cress) PE=2 SV=1	Q	Secondary metabolites biosynthesis, transport and catabolism	1-aminocyclopropane-1-carboxylate oxidase homolog 1-like [Capsicum annuum]
Capana04g001859	unconservative_Chr07_21842	0.000158945	6.74e-06	2.00378	up	--	--	Cellular Component: membrane (GO:0016020);; Cellular Component: intracellular membrane-bounded organelle (GO:0043231);; Cellular Component: cytoplasmic part (GO:0044444);; Cellular Component: cell periphery (GO:0071944);;	--	--	--	21 kDa protein (Precursor) OS=Daucus carota (Wild carrot) PE=2 SV=1	R	General function prediction only	21 kDa protein-like [Solanum tuberosum]
Capana00g002436	unconservative_Chr07_21842	0.000158945	6.74e-06	2.00378	up	[O]	Posttranslational modification, protein turnover, chaperones	Cellular Component: proteasome complex (GO:0000502);; Cellular Component: nucleus (GO:0005634);; Cellular Component: cytosol (GO:0005829);; Cellular Component: plasma membrane (GO:0005886);; Biological Process: gluconeogenesis (GO:0006094);; Biological Process: double-strand break repair (GO:0006302);; Biological Process: fatty acid beta-oxidation (GO:0006635);; Biological Process: cytoskeleton o…	K03032|0|sot:102586542|26S proteasome non-ATPase regulatory subunit 1 homolog A-like; K03032 26S proteasome regulatory subunit N2 (A)	[O]	Posttranslational modification, protein turnover, chaperones	26S proteasome non-ATPase regulatory subunit 1 homolog A GN=RPN2A OS=Arabidopsis thaliana (Mouse-ear cress) PE=1 SV=1	O	Posttranslational modification, protein turnover, chaperones	26S proteasome non-ATPase regulatory subunit 1 homolog A-like [Capsicum annuum]
Capana10g001459	hbr-miR156;unconservative_Chr12_36079	3.37e-15	3.04e-17	4.99111	up	[R]	General function prediction only	Molecular Function: nucleotide binding (GO:0000166);; Molecular Function: RNA binding transcription antitermination factor activity (GO:0001072);; Molecular Function: double-stranded DNA binding (GO:0003690);; Molecular Function: single-stranded DNA binding (GO:0003697);; Molecular Function: RNA binding (GO:0003723);; Molecular Function: copper ion binding (GO:0005507);; Molecular Function: ATP b…	K11294|7.01746e-122|sot:102585227|29 kDa ribonucleoprotein B, chloroplastic-like; K11294 nucleolin (A)	[R]	General function prediction only	29 kDa ribonucleoprotein B, chloroplastic (Precursor) OS=Nicotiana sylvestris (Wood tobacco) PE=2 SV=1	A	RNA processing and modification	29 kDa ribonucleoprotein B, chloroplastic-like [Capsicum annuum]
Capana09g000691	unconservative_Chr09_25037	0.000202663	1.16e-05	2.18176	up	[R]	General function prediction only	Cellular Component: nucleus (GO:0005634);; Cellular Component: cytosol (GO:0005829);; Biological Process: response to oxidative stress (GO:0006979);; Molecular Function: zinc ion binding (GO:0008270);; Biological Process: toxin catabolic process (GO:0009407);; Biological Process: response to cyclopentenone (GO:0010583);; Biological Process: proline transport (GO:0015824);; Biological Process: ter…	K07119|0|sot:102599848|2-alkenal reductase (NADP(+)-dependent)-like; K07119 (A)	[R]	General function prediction only	2-alkenal reductase (NADP(+)-dependent) GN=DBR OS=Nicotiana tabacum (Common tobacco) PE=1 SV=1	R	General function prediction only	2-alkenal reductase (NADP(+)-dependent)-like [Capsicum annuum]
Chilli_newGene_73919	aly-miR157d-3p	6.01e-17	1.81e-19	6.34283	up	[CE]	--	Molecular Function: magnesium ion binding (GO:0000287);; Molecular Function: 3-isopropylmalate dehydrogenase activity (GO:0003862);; Molecular Function: isocitrate dehydrogenase (NAD+) activity (GO:0004449);; Biological Process: tricarboxylic acid cycle (GO:0006099);; Biological Process: leucine biosynthetic process (GO:0009098);; Cellular Component: chloroplast (GO:0009507);; Molecular Function:…	K00030|0|sot:102602245|3-isopropylmalate dehydrogenase, chloroplastic-like; K00030 isocitrate dehydrogenase (NAD+) [EC:1.1.1.41] (A)	[E]	Amino acid transport and metabolism	3-isopropylmalate dehydrogenase, chloroplastic (Precursor) OS=Solanum tuberosum (Potato) PE=1 SV=1	E	Amino acid transport and metabolism	3-isopropylmalate dehydrogenase, chloroplastic-like [Solanum tuberosum]
Capana11g000476	unconservative_Chr05_15030;unconservative_Chr05_15031	0.00495662	0.000596493	1.47096	up	[H]	Coenzyme transport and metabolism	Molecular Function: 3-methyl-2-oxobutanoate hydroxymethyltransferase activity (GO:0003864);; Cellular Component: mitochondrion (GO:0005739);; Molecular Function: methyltransferase activity (GO:0008168);; Molecular Function: zinc ion binding (GO:0008270);; Cellular Component: chloroplast (GO:0009507);; Biological Process: pantothenate biosynthetic process (GO:0015940);; Biological Process: methyla…	K00606|0|sot:102603485|3-methyl-2-oxobutanoate hydroxymethyltransferase-like; K00606 3-methyl-2-oxobutanoate hydroxymethyltransferase [EC:2.1.2.11] (A)	[H]	Coenzyme transport and metabolism	3-methyl-2-oxobutanoate hydroxymethyltransferase 1, mitochondrial (Precursor) GN=T3F17.24 OS=Arabidopsis thaliana (Mouse-ear cress) PE=1 SV=1	H	Coenzyme transport and metabolism	3-methyl-2-oxobutanoate hydroxymethyltransferase 1, mitochondrial-like [Capsicum annuum]
Capana06g002926	unconservative_Chr09_25037	0.000202663	1.16e-05	2.18176	up	[IQ]	--	Biological Process: very long-chain fatty acid metabolic process (GO:0000038);; Molecular Function: fatty acid synthase activity (GO:0004312);; Cellular Component: mitochondrion (GO:0005739);; Biological Process: cellular amino acid metabolic process (GO:0006520);; Biological Process: fatty acid biosynthetic process (GO:0006633);; Biological Process: cellular aromatic compound metabolic process (…	K09458|3.10443e-119|sot:102585413|3-oxoacyl-[acyl-carrier-protein] synthase, mitochondrial-like; K09458 3-oxoacyl-[acyl-carrier-protein] synthase II [EC:2.3.1.179] (A)	[IQ]	--	3-oxoacyl-[acyl-carrier-protein] synthase, mitochondrial (Precursor) GN=KAS OS=Arabidopsis thaliana (Mouse-ear cress) PE=1 SV=1	I	Lipid transport and metabolism	3-oxoacyl-[acyl-carrier-protein] synthase, mitochondrial-like [Capsicum annuum]
Capana10g002436	aly-miR157d-3p	6.01e-17	1.81e-19	6.34283	up	[J]	Translation, ribosomal structure and biogenesis	Molecular Function: RNA binding (GO:0003723);; Molecular Function: structural constituent of ribosome (GO:0003735);; Cellular Component: cell wall (GO:0005618);; Cellular Component: vacuolar membrane (GO:0005774);; Cellular Component: plasma membrane (GO:0005886);; Biological Process: translation (GO:0006412);; Cellular Component: plasmodesma (GO:0009506);; Cellular Component: chloroplast (GO:000…	K02989|2.13014e-149|sly:101248251|40S ribosomal protein S5; K02989 small subunit ribosomal protein S5e (A)	[J]	Translation, ribosomal structure and biogenesis	40S ribosomal protein S5 (Fragment) GN=RPS5 OS=Cicer arietinum (Chickpea) PE=2 SV=1	J	Translation, ribosomal structure and biogenesis	40S ribosomal protein S5 [Capsicum annuum]
Chilli_newGene_75615	unconservative_Chr00_41265;unconservative_Chr01_2123;unconservative_Chr03_10982;unconservative_Chr05_14553;unconservative_Chr06_17157;unconservative_Chr08_23116	0.00495662	0.000597183	-1.70418	down	--	--	--	K00784|2.14549e-06|mtr:MTR_5g093920|Nuclear ribonuclease Z; K00784 ribonuclease Z [EC:3.1.26.11] (A)	--	--	--	--	--	ABC transporter A family member 1 isoform X2 [Nicotiana tomentosiformis]
Capana02g003433	unconservative_Chr03_7516	4.26e-06	1.28e-07	2.72059	up	[V]	Defense mechanisms	Biological Process: polysaccharide biosynthetic process (GO:0000271);; Biological Process: response to superoxide (GO:0000303);; Molecular Function: protein binding (GO:0005515);; Molecular Function: ATP binding (GO:0005524);; Cellular Component: plasma membrane (GO:0005886);; Biological Process: ATP catabolic process (GO:0006200);; Biological Process: ER to Golgi vesicle-mediated transport (GO:0…	K05658|0|sot:102600853|ABC transporter B family member 15-like; K05658 ATP-binding cassette, subfamily B (MDR/TAP), member 1 [EC:3.6.3.44] (A)	[Q]	Secondary metabolites biosynthesis, transport and catabolism	ABC transporter B family member 15 GN=MZF16.16 OS=Arabidopsis thaliana (Mouse-ear cress) PE=3 SV=1	Q	Secondary metabolites biosynthesis, transport and catabolism	ABC transporter B family member 15-like [Capsicum annuum]
Chilli_newGene_47302	sly-miR5303;stu-miR5303g;stu-miR5303h;unconservative_Chr09_26053	1.58e-05	5.71e-07	2.72936	up	--	--	--	--	--	--	--	Q	Secondary metabolites biosynthesis, transport and catabolism	ABC transporter G family member 28-like [Nicotiana tomentosiformis]
Capana02g002176	unconservative_Chr09_25037	0.000202663	1.16e-05	2.18176	up	--	--	Biological Process: DNA metabolic process (GO:0006259);; Biological Process: chromatin silencing (GO:0006342);; Biological Process: organelle organization (GO:0006996);; Biological Process: gene silencing by RNA (GO:0031047);;	K16743|0|sly:101256940|abnormal spindle-like microcephaly-associated protein homolog; K16743 abnormal spindle-like microcephaly-associated protein (A)	[Z]	Cytoskeleton	Myosin-13 GN=F11A3.16 OS=Arabidopsis thaliana (Mouse-ear cress) PE=3 SV=1	Z	Cytoskeleton	abnormal spindle-like microcephaly-associated protein homolog [Capsicum annuum]
Capana12g000370	unconservative_Chr07_21842	0.000158945	6.74e-06	2.00378	up	--	--	Molecular Function: O-acyltransferase activity (GO:0008374);; Molecular Function: N-acyltransferase activity (GO:0016410);; Biological Process: cellular biosynthetic process (GO:0044249);; Biological Process: single-organism metabolic process (GO:0044710);; Biological Process: single-organism cellular process (GO:0044763);; Biological Process: organic substance biosynthetic process (GO:1901576);;	K13065|6.7769e-146|sot:102597317|acetyl-CoA-benzylalcohol acetyltransferase-like; K13065 shikimate O-hydroxycinnamoyltransferase [EC:2.3.1.133] (A)	--	--	Acetyl-CoA-benzylalcohol acetyltransferase GN=BEAT OS=Clarkia breweri (Fairy fans) PE=1 SV=1	--	--	acetyl-CoA-benzylalcohol acetyltransferase-like [Capsicum annuum]
Capana12g000381	unconservative_Chr07_21842	0.000158945	6.74e-06	2.00378	up	--	--	Molecular Function: O-acyltransferase activity (GO:0008374);; Molecular Function: N-acyltransferase activity (GO:0016410);; Biological Process: cellular biosynthetic process (GO:0044249);; Biological Process: single-organism metabolic process (GO:0044710);; Biological Process: single-organism cellular process (GO:0044763);; Biological Process: organic substance biosynthetic process (GO:1901576);;	K13065|1.0728e-159|sot:102597317|acetyl-CoA-benzylalcohol acetyltransferase-like; K13065 shikimate O-hydroxycinnamoyltransferase [EC:2.3.1.133] (A)	--	--	Acetyl-CoA-benzylalcohol acetyltransferase GN=BEAT OS=Clarkia breweri (Fairy fans) PE=1 SV=1	--	--	acetyl-CoA-benzylalcohol acetyltransferase-like [Capsicum annuum]
Capana06g001785	unconservative_Chr09_26053	1.58e-05	5.71e-07	2.72936	up	[O]	Posttranslational modification, protein turnover, chaperones	Biological Process: nuclear division (GO:0000280);; Biological Process: cytokinesis by cell plate formation (GO:0000911);; Cellular Component: cytosol (GO:0005829);; Cellular Component: plasma membrane (GO:0005886);; Biological Process: nucleolus organization (GO:0007000);; Molecular Function: [protein-PII] uridylyltransferase activity (GO:0008773);; Biological Process: photomorphogenesis (GO:000…	--	--	--	ACT domain-containing protein ACR3 {ECO:0000305} OS=Arabidopsis thaliana (Mouse-ear cress) PE=2 SV=1	R	General function prediction only	ACT domain-containing protein ACR3 isoform X1 [Capsicum annuum]
Capana10g001354	stu-miR4376-5p	0.000158945	7.66e-06	-2.45285	down	[I]	Lipid transport and metabolism	Molecular Function: acyl-CoA dehydrogenase activity (GO:0003995);; Molecular Function: acyl-CoA oxidase activity (GO:0003997);; Cellular Component: mitochondrion (GO:0005739);; Cellular Component: peroxisome (GO:0005777);; Cellular Component: cytosol (GO:0005829);; Biological Process: protein targeting to vacuole (GO:0006623);; Biological Process: fatty acid beta-oxidation (GO:0006635);; Biologic…	K00232|0|sot:102581426|acyl-coenzyme A oxidase 4, peroxisomal-like; K00232 acyl-CoA oxidase [EC:1.3.3.6] (A)	[E]	Amino acid transport and metabolism	Acyl-coenzyme A oxidase 4, peroxisomal GN=ACX4 OS=Arabidopsis thaliana (Mouse-ear cress) PE=1 SV=1	I	Lipid transport and metabolism	acyl-coenzyme A oxidase 4, peroxisomal isoform X1 [Capsicum annuum]
Capana10g002155	unconservative_Chr03_7516	4.26e-06	1.28e-07	2.72059	up	[Q]	Secondary metabolites biosynthesis, transport and catabolism	Molecular Function: protein binding (GO:0005515);; Cellular Component: endoplasmic reticulum (GO:0005783);; Biological Process: response to stress (GO:0006950);; Biological Process: signal transduction (GO:0007165);; Biological Process: isoprenoid biosynthetic process (GO:0008299);; Cellular Component: chloroplast (GO:0009507);; Biological Process: pollen development (GO:0009555);; Biological Pro…	--	[QI]	--	Alkane hydroxylase MAH1 {ECO:0000303|PubMed:17905869} OS=Arabidopsis thaliana (Mouse-ear cress) PE=2 SV=1	Q	Secondary metabolites biosynthesis, transport and catabolism	alkane hydroxylase MAH1-like [Capsicum annuum]
Capana02g003450	stu-miR393-3p;unconservative_Chr00_41038	0.0027922	0.000227076	-2.9898	down	[G]	Carbohydrate transport and metabolism	Molecular Function: alpha-mannosidase activity (GO:0004559);; Cellular Component: endosome (GO:0005768);; Cellular Component: trans-Golgi network (GO:0005802);; Biological Process: mannose metabolic process (GO:0006013);; Biological Process: protein N-linked glycosylation (GO:0006487);; Molecular Function: zinc ion binding (GO:0008270);; Molecular Function: carbohydrate binding (GO:0030246);;	K01231|0|sot:102605224|alpha-mannosidase 2x-like; K01231 alpha-mannosidase II [EC:3.2.1.114] (A)	[G]	Carbohydrate transport and metabolism	Alpha-mannosidase, light subunit {ECO:0000303|PubMed:24221485} OS=Canavalia ensiformis (Jack bean) PE=1 SV=1	G	Carbohydrate transport and metabolism	alpha-mannosidase 2 [Capsicum annuum]
Capana12g001463	unconservative_Chr03_7516	4.26e-06	1.28e-07	2.72059	up	[EH]	--	Biological Process: glutamine metabolic process (GO:0006541);; Biological Process: defense response (GO:0006952);; Biological Process: signal transduction (GO:0007165);; Biological Process: para-aminobenzoic acid biosynthetic process (GO:0008153);; Cellular Component: chloroplast (GO:0009507);; Biological Process: response to abiotic stimulus (GO:0009628);; Biological Process: response to hormone…	K13950|0|sot:102586660|putative aminodeoxychorismate synthase-like; K13950 para-aminobenzoate synthetase [EC:2.6.1.85] (A)	[J]	Translation, ribosomal structure and biogenesis	Aminodeoxychorismate synthase, chloroplastic (Precursor) GN=ADCS OS=Solanum lycopersicum (Tomato) PE=2 SV=1	J	Translation, ribosomal structure and biogenesis	aminodeoxychorismate synthase, chloroplastic isoform X2 [Capsicum annuum]
Capana04g000065	hbr-miR156	3.37e-15	3.04e-17	4.99111	up	--	--	--	--	[R]	General function prediction only	--	R	General function prediction only	ankyrin repeat-containing protein At3g12360-like [Capsicum annuum]
Chilli_newGene_87658	ahy-miR156b-5p;aly-miR157d-5p;hbr-miR156	3.37e-15	2.92e-17	4.99111	up	[R]	General function prediction only	--	--	[R]	General function prediction only	Ankyrin repeat-containing protein At5g02620 GN=At5g02620 OS=Arabidopsis thaliana (Mouse-ear cress) PE=1 SV=1	R	General function prediction only	ankyrin repeat-containing protein At3g12360-like [Nicotiana sylvestris]
Chilli_newGene_55727	bna-miR167d;unconservative_Chr12_35883	0.00171726	0.000124139	2.80912	up	--	--	Biological Process: response to stress (GO:0006950);; Biological Process: single-organism cellular process (GO:0044763);;	--	[R]	General function prediction only	--	O	Posttranslational modification, protein turnover, chaperones	ankyrin-1-like isoform X2 [Solanum lycopersicum]
Capana05g001084	aly-miR319c-3p;cme-miR319c;unconservative_Chr07_21842	0.000158945	6.74e-06	2.00378	up	--	--	Molecular Function: protein binding (GO:0005515);;	K12391|7.05239e-148|sly:101262006|AP-1 complex subunit gamma-2-like; K12391 AP-1 complex subunit gamma-1 (A)	[U]	Intracellular trafficking, secretion, and vesicular transport	AP-1 complex subunit gamma-1 GN=GAMMA-ADR OS=Arabidopsis thaliana (Mouse-ear cress) PE=1 SV=1	U	Intracellular trafficking, secretion, and vesicular transport	AP-1 complex subunit gamma-2-like isoform X2 [Capsicum annuum]
Capana09g001606	unconservative_Chr07_21842	0.000158945	6.74e-06	2.00378	up	[E]	Amino acid transport and metabolism	Molecular Function: prephenate dehydrogenase (NADP+) activity (GO:0004665);; Cellular Component: mitochondrion (GO:0005739);; Biological Process: threonine catabolic process (GO:0006567);; Biological Process: tyrosine biosynthetic process (GO:0006571);; Molecular Function: prephenate dehydrogenase activity (GO:0008977);; Cellular Component: chloroplast (GO:0009507);; Biological Process: oxidation…	K15227|0|sot:102587993|arogenate dehydrogenase 1, chloroplastic-like; K15227 arogenate dehydrogenase (NADP+), plant [EC:1.3.1.78] (A)	[E]	Amino acid transport and metabolism	Arogenate dehydrogenase 2, chloroplastic (Precursor) GN=TYRAAT2 OS=Arabidopsis thaliana (Mouse-ear cress) PE=1 SV=1	E	Amino acid transport and metabolism	arogenate dehydrogenase 2, chloroplastic-like [Capsicum annuum]
Capana02g002229	unconservative_Chr08_23769	1.77e-09	4.27e-11	3.58255	up	--	--	Cellular Component: protein storage vacuole (GO:0000326);; Molecular Function: aspartic-type endopeptidase activity (GO:0004190);; Cellular Component: proteinaceous extracellular matrix (GO:0005578);; Cellular Component: cell wall (GO:0005618);; Cellular Component: endoplasmic reticulum (GO:0005783);; Cellular Component: cytosol (GO:0005829);; Biological Process: glycolytic process (GO:0006096);;…	K08245|0|sly:101248260|aspartic proteinase; K08245 phytepsin [EC:3.4.23.40] (A)	[O]	Posttranslational modification, protein turnover, chaperones	Aspartic proteinase (Precursor) OS=Cucurbita pepo (Vegetable marrow) PE=2 SV=1	O	Posttranslational modification, protein turnover, chaperones	aspartic proteinase-like isoform X2 [Capsicum annuum]
Capana02g002208	ahy-miR394;unconservative_Chr00_39901;unconservative_Chr00_47668	0.00430917	0.000441301	1.8755	up	--	--	--	--	[S]	Function unknown	--	S	Function unknown	ataxin-10 [Capsicum annuum]
Capana02g002409	aly-miR167a-5p;atr-miR167;bna-miR167a;bna-miR167d	0.00171726	0.000124139	2.80912	up	[R]	General function prediction only	Biological Process: multicellular organismal development (GO:0007275);; Biological Process: single-organism process (GO:0044699);;	--	--	--	Putative DNA-binding protein ESCAROLA GN=ESC OS=Arabidopsis thaliana (Mouse-ear cress) PE=2 SV=1	S	Function unknown	AT-hook motif nuclear-localized protein 10-like [Capsicum annuum]
Capana06g001550	aly-miR167a-5p;aly-miR167d-5p;atr-miR167;bna-miR167d	0.00171726	0.000124139	2.80912	up	--	--	Molecular Function: DNA binding (GO:0003677);;	--	--	--	Putative DNA-binding protein ESCAROLA GN=ESC OS=Arabidopsis thaliana (Mouse-ear cress) PE=2 SV=1	S	Function unknown	AT-hook motif nuclear-localized protein 13-like [Capsicum annuum]
Capana12g002123	aly-miR167a-5p;atr-miR167;bna-miR167d	0.00171726	0.000124139	2.80912	up	--	--	Molecular Function: DNA binding (GO:0003677);; Biological Process: multicellular organismal development (GO:0007275);; Cellular Component: intracellular part (GO:0044424);;	--	--	--	Putative DNA-binding protein ESCAROLA GN=ESC OS=Arabidopsis thaliana (Mouse-ear cress) PE=2 SV=1	R	General function prediction only	AT-hook motif nuclear-localized protein 14-like [Capsicum annuum]
Capana01g004458	unconservative_Chr05_15030;unconservative_Chr05_15031	0.00495662	0.000596493	1.47096	up	--	--	Biological Process: single-organism process (GO:0044699);;	--	--	--	Putative DNA-binding protein ESCAROLA GN=ESC OS=Arabidopsis thaliana (Mouse-ear cress) PE=2 SV=1	S	Function unknown	AT-hook motif nuclear-localized protein 5-like isoform X1 [Capsicum annuum]
Capana12g002019	aly-miR157d-3p;ghr-miR482a	6.01e-17	1.81e-19	6.34283	up	[P]	Inorganic ion transport and metabolism	Molecular Function: ATP binding (GO:0005524);; Biological Process: ATP catabolic process (GO:0006200);; Cellular Component: chloroplast stroma (GO:0009570);; Molecular Function: arsenite-transmembrane transporting ATPase activity (GO:0015446);;	K01551|1.01063e-172|eus:EUTSA_v10020822mg|hypothetical protein; K01551 arsenite-transporting ATPase [EC:3.6.3.16] (A)	[P]	Inorganic ion transport and metabolism	--	P	Inorganic ion transport and metabolism	ATPase ASNA1 homolog [Capsicum annuum]
Capana05g000237	aly-miR157d-3p	6.01e-17	1.81e-19	6.34283	up	[G]	Carbohydrate transport and metabolism	Molecular Function: nucleotide binding (GO:0000166);; Molecular Function: 6-phosphofructokinase activity (GO:0003872);; Cellular Component: plasma membrane (GO:0005886);; Cellular Component: 6-phosphofructokinase complex (GO:0005945);; Biological Process: gluconeogenesis (GO:0006094);; Biological Process: glycolytic process (GO:0006096);; Biological Process: phosphate-containing compound metaboli…	K00850|0|sly:101245938|ATP-dependent 6-phosphofructokinase 5, chloroplastic-like; K00850 6-phosphofructokinase 1 [EC:2.7.1.11] (A)	[G]	Carbohydrate transport and metabolism	ATP-dependent 6-phosphofructokinase 5, chloroplastic {ECO:0000255|HAMAP-Rule:MF_03186} (Precursor) GN=At2g22480 OS=Arabidopsis thaliana (Mouse-ear cress) PE=1 SV=1	G	Carbohydrate transport and metabolism	ATP-dependent 6-phosphofructokinase 5, chloroplastic-like [Capsicum annuum]
Capana12g002630	aly-miR157d-3p	6.01e-17	1.81e-19	6.34283	up	[G]	Carbohydrate transport and metabolism	Molecular Function: nucleotide binding (GO:0000166);; Molecular Function: 6-phosphofructokinase activity (GO:0003872);; Cellular Component: plasma membrane (GO:0005886);; Cellular Component: 6-phosphofructokinase complex (GO:0005945);; Biological Process: gluconeogenesis (GO:0006094);; Biological Process: glycolytic process (GO:0006096);; Biological Process: phosphate-containing compound metaboli…	K00850|0|sly:101268243|ATP-dependent 6-phosphofructokinase 5, chloroplastic; K00850 6-phosphofructokinase 1 [EC:2.7.1.11] (A)	[G]	Carbohydrate transport and metabolism	ATP-dependent 6-phosphofructokinase 5, chloroplastic {ECO:0000255|HAMAP-Rule:MF_03186} (Precursor) GN=At2g22480 OS=Arabidopsis thaliana (Mouse-ear cress) PE=1 SV=1	G	Carbohydrate transport and metabolism	ATP-dependent 6-phosphofructokinase 5, chloroplastic-like isoform X2 [Capsicum annuum]
Capana00g004947	gma-miR164b;mes-miR164d	2.19e-11	3.96e-13	3.84715	up	[OU]	--	Biological Process: response to reactive oxygen species (GO:0000302);; Molecular Function: serine-type endopeptidase activity (GO:0004252);; Cellular Component: mitochondrial matrix (GO:0005759);; Biological Process: proteolysis (GO:0006508);; Molecular Function: zinc ion binding (GO:0008270);; Cellular Component: chloroplast thylakoid (GO:0009534);; Cellular Component: chloroplast thylakoid memb…	K01358|0|sot:102583426|ATP-dependent Clp protease proteolytic subunit-related protein 1, chloroplastic-like; K01358 ATP-dependent Clp protease, protease subunit [EC:3.4.21.92] (A)	[O]	Posttranslational modification, protein turnover, chaperones	ATP-dependent Clp protease proteolytic subunit-related protein 1, chloroplastic (Precursor) GN=F2J10.14 OS=Arabidopsis thaliana (Mouse-ear cress) PE=1 SV=1	O	Posttranslational modification, protein turnover, chaperones	ATP-dependent Clp protease proteolytic subunit-related protein 1, chloroplastic [Capsicum annuum]
Chilli_newGene_7338	unconservative_Chr00_39607;unconservative_Chr07_21842	0.000158945	6.74e-06	2.00378	up	--	--	--	--	[D]	Cell cycle control, cell division, chromosome partitioning	--	D	Cell cycle control, cell division, chromosome partitioning	ATP-dependent DNA helicase PIF1-like [Nicotiana sylvestris]
Chilli_newGene_70454	unconservative_Chr00_39607;unconservative_Chr07_21842;unconservative_Chr10_29265	0.000158945	6.74e-06	2.00378	up	[L]	Replication, recombination and repair	Biological Process: DNA metabolic process (GO:0006259);;	--	[D]	Cell cycle control, cell division, chromosome partitioning	Probable linoleate 9S-lipoxygenase 5 GN=LOX1.5 OS=Solanum tuberosum (Potato) PE=2 SV=1	D	Cell cycle control, cell division, chromosome partitioning	ATP-dependent DNA helicase RRM3-like isoform X1 [Nicotiana sylvestris]
Capana10g001411	unconservative_Chr05_15030;unconservative_Chr05_15031	0.00495662	0.000596493	1.47096	up	--	--	Molecular Function: ATP-dependent peptidase activity (GO:0004176);; Molecular Function: metalloendopeptidase activity (GO:0004222);; Molecular Function: ATP binding (GO:0005524);; Cellular Component: mitochondrial inner membrane (GO:0005743);; Biological Process: pentose-phosphate shunt (GO:0006098);; Biological Process: rRNA processing (GO:0006364);; Biological Process: proteolysis (GO:0006508);…	K08956|0|sot:102598626|ATP-dependent zinc metalloprotease FTSH 8, mitochondrial-like; K08956 AFG3 family protein [EC:3.4.24.-] (A)	[O]	Posttranslational modification, protein turnover, chaperones	ATP-dependent zinc metalloprotease FTSH 8, mitochondrial (Precursor) OS=Oryza sativa subsp. japonica (Rice) PE=3 SV=1	O	Posttranslational modification, protein turnover, chaperones	ATP-dependent zinc metalloprotease FTSH 8, mitochondrial-like isoform X1 [Capsicum annuum]
Capana09g000452	aly-miR167a-5p;atr-miR167;bna-miR167d	0.00171726	0.000124139	2.80912	up	--	--	Biological Process: regionalization (GO:0003002);; Molecular Function: DNA binding (GO:0003677);; Molecular Function: protein binding (GO:0005515);; Cellular Component: nucleus (GO:0005634);; Biological Process: regulation of transcription, DNA-templated (GO:0006355);; Biological Process: regulation of translation (GO:0006417);; Biological Process: signal transduction (GO:0007165);; Cellular Comp…	--	--	--	Auxin response factor 6 OS=Oryza sativa subsp. japonica (Rice) PE=1 SV=1	K	Transcription	AUX/IAA protein [Corchorus capsularis]
Capana00g001906	aly-miR167a-5p;atr-miR167;bna-miR167d;unconservative_Chr01_2602	0.00171726	0.000124139	2.80912	up	[RTKL]	--	Molecular Function: DNA binding (GO:0003677);; Molecular Function: protein binding (GO:0005515);; Cellular Component: nucleus (GO:0005634);; Biological Process: chromatin silencing (GO:0006342);; Biological Process: regulation of transcription, DNA-templated (GO:0006355);; Biological Process: regulation of translation (GO:0006417);; Biological Process: signal transduction (GO:0007165);; Cellular …	--	--	--	Auxin response factor 6 GN=ARF6 OS=Arabidopsis thaliana (Mouse-ear cress) PE=1 SV=2	K	Transcription	auxin response factor 6-like isoform X2 [Capsicum annuum]
Capana00g004127	aly-miR167a-5p;atr-miR167;bna-miR167d	0.00171726	0.000124139	2.80912	up	--	--	Molecular Function: DNA binding (GO:0003677);; Molecular Function: protein binding (GO:0005515);; Cellular Component: nucleus (GO:0005634);; Biological Process: chromatin silencing (GO:0006342);; Biological Process: regulation of transcription, DNA-templated (GO:0006355);; Biological Process: regulation of translation (GO:0006417);; Biological Process: signal transduction (GO:0007165);; Cellular …	--	--	--	Auxin response factor 8 GN=K15O15.5 OS=Arabidopsis thaliana (Mouse-ear cress) PE=2 SV=2	K	Transcription	auxin response factor 8-like [Capsicum annuum]
Capana04g002496	aly-miR167a-5p;atr-miR167;bna-miR167d;stu-miR172c-3p	0.00171726	0.000124139	2.80912	up	--	--	Molecular Function: DNA binding (GO:0003677);; Molecular Function: protein binding (GO:0005515);; Cellular Component: nucleus (GO:0005634);; Biological Process: regulation of transcription, DNA-templated (GO:0006355);; Biological Process: signal transduction (GO:0007165);; Biological Process: pattern specification process (GO:0007389);; Cellular Component: plastid (GO:0009536);; Biological Proces…	--	--	--	Auxin response factor 8 GN=K15O15.5 OS=Arabidopsis thaliana (Mouse-ear cress) PE=2 SV=2	K	Transcription	auxin response factor 8-like [Capsicum annuum]
Capana03g002562	unconservative_Chr00_39901;unconservative_Chr00_41916;unconservative_Chr00_47668	0.00430917	0.000441301	1.8755	up	--	--	Molecular Function: binding (GO:0005488);; Cellular Component: nucleus (GO:0005634);; Biological Process: protein localization (GO:0008104);; Biological Process: cellular process (GO:0009987);; Biological Process: single-organism process (GO:0044699);; Biological Process: regulation of biological process (GO:0050789);;	--	--	--	B3 domain-containing transcription factor VRN1 GN=VRN1 OS=Arabidopsis thaliana (Mouse-ear cress) PE=1 SV=1	S	Function unknown	B3 domain-containing protein LOC_Os12g40080-like isoform X2 [Capsicum annuum]
Capana02g003697	unconservative_Chr09_27586	1.31e-06	3.54e-08	3.18068	up	--	--	Molecular Function: RNA polymerase II transcription factor binding transcription factor activity (GO:0001076);; Molecular Function: sequence-specific DNA binding transcription factor activity (GO:0003700);; Molecular Function: protein binding (GO:0005515);; Cellular Component: nucleus (GO:0005634);; Cellular Component: cytosol (GO:0005829);; Biological Process: cellular protein modification proce…	--	--	--	B3 domain-containing transcription factor FUS3 GN=FUS3 OS=Arabidopsis thaliana (Mouse-ear cress) PE=2 SV=2	K	Transcription	B3 domain-containing transcription factor FUS3 [Capsicum annuum]
Chilli_newGene_33124	aly-miR167a-5p;atr-miR167;bna-miR167d	0.00171726	0.000124139	2.80912	up	--	--	--	--	--	--	--	T	Signal transduction mechanisms	BAG family molecular chaperone regulator 6-like [Solanum tuberosum]
Capana12g000659	hbr-miR156	3.37e-15	3.04e-17	4.99111	up	--	--	Molecular Function: protein binding (GO:0005515);; Cellular Component: nucleus (GO:0005634);; Biological Process: glycolytic process (GO:0006096);; Biological Process: regulation of transcription, DNA-templated (GO:0006355);; Biological Process: water transport (GO:0006833);; Biological Process: hyperosmotic response (GO:0006972);; Biological Process: Golgi organization (GO:0007030);; Biological …	--	--	--	B-box zinc finger protein 21 {ECO:0000303|PubMed:19920209} GN=At1g75540 OS=Arabidopsis thaliana (Mouse-ear cress) PE=1 SV=1	S	Function unknown	B-box zinc finger protein 20-like [Capsicum annuum]
Capana11g000059	unconservative_Chr01_4366;unconservative_Chr03_8993	0.00348895	0.000332655	1.80707	up	--	--	Molecular Function: protein binding (GO:0005515);; Cellular Component: nucleus (GO:0005634);; Cellular Component: cytosol (GO:0005829);; Biological Process: DNA methylation (GO:0006306);; Biological Process: methylation-dependent chromatin silencing (GO:0006346);; Biological Process: cellular amino acid metabolic process (GO:0006520);; Biological Process: fatty acid metabolic process (GO:0006631)…	--	[K]	Transcription	BEL1-like homeodomain protein 9 GN=At5g02030 OS=Arabidopsis thaliana (Mouse-ear cress) PE=1 SV=1	K	Transcription	BEL1-like homeodomain protein 8 [Capsicum annuum]
Capana01g003341	unconservative_Chr07_21842	0.000158945	6.74e-06	2.00378	up	--	--	Molecular Function: magnesium ion binding (GO:0000287);; Biological Process: lipid metabolic process (GO:0006629);; Biological Process: defense response (GO:0006952);; Molecular Function: S-adenosylmethionine-dependent methyltransferase activity (GO:0008757);; Biological Process: response to wounding (GO:0009611);; Biological Process: response to fungus (GO:0009620);; Biological Process: jasmonic…	--	--	--	Jasmonate O-methyltransferase GN=JMT OS=Brassica rapa subsp. pekinensis (Chinese cabbage) PE=1 SV=1	R	General function prediction only	benzoate carboxyl methyltransferase-like [Capsicum annuum]
Chilli_newGene_69734	hbr-miR156	3.37e-15	3.04e-17	4.99111	up	--	--	--	K08505|8.90462e-39|sly:101259211|bet1-like protein At4g14600; K08505 protein transport protein SFT1 (A)	[KR]	--	Bet1-like protein At4g14600 GN=At4g14600 OS=Arabidopsis thaliana (Mouse-ear cress) PE=2 SV=1	U	Intracellular trafficking, secretion, and vesicular transport	bet1-like protein At4g14600 [Solanum lycopersicum]
Capana00g000651	aly-miR157d-3p	6.01e-17	1.81e-19	6.34283	up	[G]	Carbohydrate transport and metabolism	Molecular Function: hydrolase activity, hydrolyzing O-glycosyl compounds (GO:0004553);; Cellular Component: extracellular region (GO:0005576);; Biological Process: carbohydrate metabolic process (GO:0005975);; Cellular Component: cell part (GO:0044464);;	K05349|0|sot:102586545|lysosomal beta glucosidase-like; K05349 beta-glucosidase [EC:3.2.1.21] (A)	--	--	Alpha-L-arabinofuranosidase (Precursor) OS=Medicago sativa subsp. varia (Alfalfa) PE=2 SV=1	G	Carbohydrate transport and metabolism	beta-glucosidase BoGH3B-like [Capsicum annuum]
Capana06g000674	aly-miR157d-3p;gma-miR396h	6.01e-17	1.81e-19	6.34283	up	[G]	Carbohydrate transport and metabolism	Molecular Function: hydrolase activity, hydrolyzing O-glycosyl compounds (GO:0004553);; Biological Process: carbohydrate metabolic process (GO:0005975);; Biological Process: metabolic process (GO:0008152);; Molecular Function: hydrolase activity, acting on glycosyl bonds (GO:0016798);; Cellular Component: cell part (GO:0044464);;	K05349|0|sot:102586545|lysosomal beta glucosidase-like; K05349 beta-glucosidase [EC:3.2.1.21] (A)	--	--	Alpha-L-arabinofuranosidase (Precursor; Fragment) OS=Medicago sativa subsp. varia (Alfalfa) PE=1 SV=1	G	Carbohydrate transport and metabolism	beta-glucosidase BoGH3B-like isoform X1 [Capsicum annuum]
Capana06g000675	aly-miR157d-3p	6.01e-17	1.81e-19	6.34283	up	[G]	Carbohydrate transport and metabolism	Molecular Function: hydrolase activity, hydrolyzing O-glycosyl compounds (GO:0004553);; Cellular Component: extracellular region (GO:0005576);; Biological Process: carbohydrate metabolic process (GO:0005975);; Cellular Component: cell part (GO:0044464);;	K05349|0|sot:102586545|lysosomal beta glucosidase-like; K05349 beta-glucosidase [EC:3.2.1.21] (A)	--	--	Alpha-L-arabinofuranosidase (Precursor) OS=Medicago sativa subsp. varia (Alfalfa) PE=2 SV=1	G	Carbohydrate transport and metabolism	beta-glucosidase BoGH3B-like isoform X2 [Capsicum annuum]
Capana00g004724	aly-miR164a-5p;gma-miR164b	2.19e-11	3.96e-13	3.84715	up	[I]	Lipid transport and metabolism	Biological Process: fatty acid metabolic process (GO:0006631);; Molecular Function: biotin binding (GO:0009374);; Cellular Component: chloroplast stroma (GO:0009570);; Cellular Component: chloroplast envelope (GO:0009941);;	K02160|3.22454e-123|sly:101259549|biotin carboxyl carrier protein of acetyl-CoA carboxylase 1, chloroplastic-like; K02160 acetyl-CoA carboxylase biotin carboxyl carrier protein (A)	--	--	Biotin carboxyl carrier protein of acetyl-CoA carboxylase 1, chloroplastic (Precursor) GN=MQK4.12 OS=Arabidopsis thaliana (Mouse-ear cress) PE=1 SV=2	C	Energy production and conversion	biotin carboxyl carrier protein of acetyl-CoA carboxylase 1, chloroplastic-like [Capsicum annuum]
Capana01g000247	unconservative_Chr03_7516	4.26e-06	1.28e-07	2.72059	up	--	--	Molecular Function: voltage-gated potassium channel activity (GO:0005249);; Cellular Component: nucleus (GO:0005634);; Biological Process: potassium ion transport (GO:0006813);; Cellular Component: voltage-gated potassium channel complex (GO:0008076);; Biological Process: protein homooligomerization (GO:0051260);;	--	[R]	General function prediction only	BTB/POZ domain-containing protein At5g41330 GN=At5g41330 OS=Arabidopsis thaliana (Mouse-ear cress) PE=2 SV=1	R	General function prediction only	BTB/POZ domain-containing protein At5g41330-like [Capsicum annuum]
Capana04g002129	sly-miR167b-3p	0.00130379	9.03e-05	2.04461	up	--	--	Molecular Function: signal transducer activity (GO:0004871);; Cellular Component: late endosome (GO:0005770);; Cellular Component: plasma membrane (GO:0005886);; Biological Process: pattern specification process (GO:0007389);; Biological Process: response to blue light (GO:0009637);; Biological Process: pollen tube growth (GO:0009860);; Biological Process: positive regulation of flower developmen…	--	--	--	BTB/POZ domain-containing protein NPY2 GN=NPY2 OS=Arabidopsis thaliana (Mouse-ear cress) PE=2 SV=1	R	General function prediction only	BTB/POZ domain-containing protein NPY4-like [Solanum tuberosum]
Capana03g002403	aly-miR166a-5p	0.00431868	0.000473681	-1.57397	down	[RTKL]	--	Biological Process: MAPK cascade (GO:0000165);; Molecular Function: protein serine/threonine kinase activity (GO:0004674);; Molecular Function: calmodulin-dependent protein kinase activity (GO:0004683);; Molecular Function: calcium-dependent protein kinase C activity (GO:0004698);; Molecular Function: calcium ion binding (GO:0005509);; Molecular Function: ATP binding (GO:0005524);; Cellular Compo…	--	[T]	Signal transduction mechanisms	Calcium-dependent protein kinase 29 GN=CPK29 OS=Arabidopsis thaliana (Mouse-ear cress) PE=2 SV=2	T	Signal transduction mechanisms	calcium-dependent protein kinase 26 [Capsicum annuum]
Capana00g004193	unconservative_Chr09_26053	1.58e-05	5.71e-07	2.72936	up	[RTKL]	--	Biological Process: MAPK cascade (GO:0000165);; Molecular Function: calmodulin-dependent protein kinase activity (GO:0004683);; Molecular Function: calcium ion binding (GO:0005509);; Molecular Function: ATP binding (GO:0005524);; Cellular Component: nucleus (GO:0005634);; Cellular Component: vacuole (GO:0005773);; Cellular Component: peroxisome (GO:0005777);; Cellular Component: endoplasmic retic…	K13412|0|sly:543689|calcium-dependent protein kinase CDPK1; K13412 calcium-dependent protein kinase [EC:2.7.11.1] (A)	[T]	Signal transduction mechanisms	Calcium-dependent protein kinase isoform 2 GN=P0048D08.112 OS=Oryza sativa subsp. japonica (Rice) PE=2 SV=2	T	Signal transduction mechanisms	calcium-dependent protein kinase 2-like [Capsicum annuum]
Capana04g000668	hbr-miR156	3.37e-15	3.04e-17	4.99111	up	[P]	Inorganic ion transport and metabolism	Biological Process: respiratory burst involved in defense response (GO:0002679);; Molecular Function: carbonate dehydratase activity (GO:0004089);; Molecular Function: calcium channel activity (GO:0005262);; Molecular Function: calcium-transporting ATPase activity (GO:0005388);; Molecular Function: calmodulin binding (GO:0005516);; Molecular Function: ATP binding (GO:0005524);; Cellular Component…	K01537|0|sot:102598784|calcium-transporting ATPase 1, chloroplastic-like; K01537 Ca2+-transporting ATPase [EC:3.6.3.8] (A)	[P]	Inorganic ion transport and metabolism	Calcium-transporting ATPase 1, chloroplastic (Precursor) OS=Arabidopsis thaliana (Mouse-ear cress) PE=1 SV=3	P	Inorganic ion transport and metabolism	calcium-transporting ATPase 1, chloroplastic-like [Capsicum annuum]
Capana03g001312	unconservative_Chr07_21842	0.000158945	6.74e-06	2.00378	up	--	--	Cellular Component: 1,3-beta-D-glucan synthase complex (GO:0000148);; Molecular Function: 1,3-beta-D-glucan synthase activity (GO:0003843);; Cellular Component: Golgi apparatus (GO:0005794);; Cellular Component: plasma membrane (GO:0005886);; Biological Process: (1->3)-beta-D-glucan biosynthetic process (GO:0006075);; Biological Process: amino acid transport (GO:0006865);; Biological Process: cir…	K11000|0|sot:102578447|callose synthase 10-like; K11000 callose synthase [EC:2.4.1.-] (A)	[M]	Cell wall/membrane/envelope biogenesis	Callose synthase 10 GN=T1J8.3 OS=Arabidopsis thaliana (Mouse-ear cress) PE=2 SV=5	M	Cell wall/membrane/envelope biogenesis	callose synthase 10 [Capsicum annuum]
Capana12g002111	hbr-miR156	3.37e-15	3.04e-17	4.99111	up	--	--	Cellular Component: 1,3-beta-D-glucan synthase complex (GO:0000148);; Molecular Function: 1,3-beta-D-glucan synthase activity (GO:0003843);; Cellular Component: Golgi apparatus (GO:0005794);; Biological Process: (1->3)-beta-D-glucan biosynthetic process (GO:0006075);; Biological Process: amino acid transport (GO:0006865);; Biological Process: circadian rhythm (GO:0007623);; Cellular Component: pl…	K11000|0|sot:102578787|callose synthase 5-like; K11000 callose synthase [EC:2.4.1.-] (A)	[M]	Cell wall/membrane/envelope biogenesis	Callose synthase 5 OS=Arabidopsis thaliana (Mouse-ear cress) PE=1 SV=1	M	Cell wall/membrane/envelope biogenesis	callose synthase 5 [Capsicum annuum]
Chilli_newGene_91870	unconservative_Chr01_4366;unconservative_Chr03_8993	0.00348895	0.000332655	1.80707	up	[RTKL]	--	Molecular Function: calmodulin-dependent protein kinase activity (GO:0004683);; Molecular Function: protein tyrosine kinase activity (GO:0004713);; Molecular Function: calcium ion binding (GO:0005509);; Molecular Function: ATP binding (GO:0005524);; Cellular Component: cytoplasm (GO:0005737);; Cellular Component: plasma membrane (GO:0005886);; Biological Process: protein autophosphorylation (GO:0…	K13412|1.21354e-101|pvu:PHAVU_007G253300g|hypothetical protein; K13412 calcium-dependent protein kinase [EC:2.7.11.1] (A)	[T]	Signal transduction mechanisms	Calcium-dependent protein kinase 32 GN=CPK32 OS=Arabidopsis thaliana (Mouse-ear cress) PE=1 SV=1	T	Signal transduction mechanisms	calmodulin-domain kinase CDPK protein [Medicago truncatula]
Capana10g002454	unconservative_Chr08_23769	1.77e-09	4.27e-11	3.58255	up	[O]	Posttranslational modification, protein turnover, chaperones	Molecular Function: nucleotide binding (GO:0000166);; Molecular Function: calmodulin binding (GO:0005516);; Cellular Component: cell wall (GO:0005618);; Cellular Component: nuclear envelope (GO:0005635);; Cellular Component: nucleoplasm (GO:0005654);; Cellular Component: nucleolus (GO:0005730);; Cellular Component: Golgi apparatus (GO:0005794);; Cellular Component: spindle (GO:0005819);; Cellular…	--	[O]	Posttranslational modification, protein turnover, chaperones	Calmodulin-interacting protein 111 GN=CIP111 OS=Arabidopsis thaliana (Mouse-ear cress) PE=1 SV=1	O	Posttranslational modification, protein turnover, chaperones	calmodulin-interacting protein 111 isoform X1 [Capsicum annuum]
Capana11g000034	aly-miR157d-3p	6.01e-17	1.81e-19	6.34283	up	--	--	Biological Process: regulation of cell growth (GO:0001558);; Molecular Function: cysteine-type endopeptidase activity (GO:0004197);; Molecular Function: calcium-dependent cysteine-type endopeptidase activity (GO:0004198);; Cellular Component: intracellular (GO:0005622);; Cellular Component: endoplasmic reticulum membrane (GO:0005789);; Cellular Component: integral component of plasma membrane (GO…	--	[OT]	--	Calpain-type cysteine protease DEK1 (Precursor) GN=F7A10.23 OS=Arabidopsis thaliana (Mouse-ear cress) PE=1 SV=1	OT	--	calpain-type cysteine protease DEK1-like [Capsicum annuum]
Chilli_newGene_59360	hbr-miR156	3.37e-15	3.04e-17	4.99111	up	--	--	Cellular Component: mitochondrion (GO:0005739);; Biological Process: proteolysis (GO:0006508);; Biological Process: phosphatidylglycerol biosynthetic process (GO:0006655);; Molecular Function: serine-type peptidase activity (GO:0008236);; Cellular Component: chloroplast thylakoid lumen (GO:0009543);; Biological Process: intracellular signal transduction (GO:0035556);;	--	--	--	Carboxyl-terminal-processing peptidase 2, chloroplastic (Precursor) GN=CTPA2 OS=Arabidopsis thaliana (Mouse-ear cress) PE=1 SV=1	R	General function prediction only	carboxyl-terminal-processing peptidase 2, chloroplastic [Solanum lycopersicum]
Capana06g001689	sly-miR167b-3p	0.00130379	9.03e-05	2.04461	up	[P]	Inorganic ion transport and metabolism	Cellular Component: late endosome (GO:0005770);; Cellular Component: endoplasmic reticulum (GO:0005783);; Cellular Component: plasma membrane (GO:0005886);; Biological Process: protein targeting to vacuole (GO:0006623);; Biological Process: regulation of pH (GO:0006885);; Biological Process: toxin catabolic process (GO:0009407);; Cellular Component: chloroplast (GO:0009507);; Biological Process: …	--	[P]	Inorganic ion transport and metabolism	Cation/H(+) antiporter 15 GN=CHX15 OS=Arabidopsis thaliana (Mouse-ear cress) PE=2 SV=1	P	Inorganic ion transport and metabolism	cation/H(+) antiporter 15-like [Capsicum annuum]
Capana07g000629	unconservative_Chr03_9350;unconservative_Chr07_21842	0.000158945	6.74e-06	2.00378	up	[P]	Inorganic ion transport and metabolism	Molecular Function: monovalent cation:proton antiporter activity (GO:0005451);; Biological Process: potassium ion transport (GO:0006813);; Biological Process: sodium ion transport (GO:0006814);; Biological Process: regulation of pH (GO:0006885);; Biological Process: cellular component organization (GO:0016043);; Biological Process: ion transmembrane transport (GO:0034220);; Cellular Component: in…	--	[P]	Inorganic ion transport and metabolism	Cation/H(+) antiporter 24 GN=CHX24 OS=Arabidopsis thaliana (Mouse-ear cress) PE=2 SV=2	P	Inorganic ion transport and metabolism	cation/H(+) antiporter 24-like isoform X1 [Capsicum annuum]
Capana02g002348	aly-miR157d-5p;hbr-miR156	3.37e-15	3.04e-17	4.99111	up	[E]	Amino acid transport and metabolism	Biological Process: amino acid transmembrane transport (GO:0003333);; Molecular Function: catalase activity (GO:0004096);; Molecular Function: L-glutamate transmembrane transporter activity (GO:0005313);; Molecular Function: protein binding (GO:0005515);; Cellular Component: cell wall (GO:0005618);; Cellular Component: mitochondrion (GO:0005739);; Cellular Component: peroxisome (GO:0005777);; Cel…	K03294|0|sot:102595081|cationic amino acid transporter 5-like; K03294 basic amino acid/polyamine antiporter, APA family (A)	[E]	Amino acid transport and metabolism	Cationic amino acid transporter 5 GN=CAT5 OS=Arabidopsis thaliana (Mouse-ear cress) PE=1 SV=1	E	Amino acid transport and metabolism	cationic amino acid transporter 5 [Capsicum annuum]
Chilli_newGene_84591	unconservative_Chr01_4366;unconservative_Chr03_8993;unconservative_Chr09_25567	0.00348895	0.000332655	1.80707	up	[R]	General function prediction only	--	K12606|3.30507e-66|sot:102595126|cell differentiation protein RCD1 homolog; K12606 CCR4-NOT transcription complex subunit 9 (A)	[R]	General function prediction only	--	R	General function prediction only	cell differentiation protein RCD1 homolog isoform X1 [Solanum tuberosum]
Capana05g002235	unconservative_Chr05_14982	1.98e-05	7.76e-07	2.6212	up	[M]	Cell wall/membrane/envelope biogenesis	Cellular Component: mitochondrion (GO:0005739);; Cellular Component: endoplasmic reticulum (GO:0005783);; Cellular Component: Golgi apparatus (GO:0005794);; Cellular Component: plasma membrane (GO:0005886);; Biological Process: response to stress (GO:0006950);; Biological Process: plant-type cell wall biogenesis (GO:0009832);; Cellular Component: integral component of membrane (GO:0016021);; Mole…	--	--	--	Cellulose synthase-like protein E6 GN=P0556A05.32 OS=Oryza sativa subsp. japonica (Rice) PE=2 SV=1	S	Function unknown	cellulose synthase-like protein E6 [Capsicum annuum]
Chilli_newGene_81264	unconservative_Chr05_14982	1.98e-05	7.76e-07	2.6212	up	--	--	Molecular Function: nucleic acid binding (GO:0003676);; Biological Process: DNA metabolic process (GO:0006259);; Cellular Component: integral component of membrane (GO:0016021);; Molecular Function: cellulose synthase (UDP-forming) activity (GO:0016760);; Biological Process: cellulose biosynthetic process (GO:0030244);;	--	--	--	Cellulose synthase-like protein E6 GN=P0556A05.32 OS=Oryza sativa subsp. japonica (Rice) PE=2 SV=1	S	Function unknown	cellulose synthase-like protein E6-like [Solanum tuberosum]
Capana02g002151	unconservative_Chr01_4366;unconservative_Chr03_8993	0.00348895	0.000332655	1.80707	up	[O]	Posttranslational modification, protein turnover, chaperones	Cellular Component: endoplasmic reticulum (GO:0005783);; Cellular Component: endoplasmic reticulum lumen (GO:0005788);; Cellular Component: Golgi stack (GO:0005795);; Cellular Component: plasma membrane (GO:0005886);; Biological Process: protein folding (GO:0006457);; Molecular Function: cytoskeletal protein binding (GO:0008092);; Cellular Component: plasmodesma (GO:0009506);; Biological Process:…	--	[O]	Posttranslational modification, protein turnover, chaperones	Chaperone protein dnaJ 50 GN=C50 OS=Arabidopsis thaliana (Mouse-ear cress) PE=2 SV=1	O	Posttranslational modification, protein turnover, chaperones	chaperone protein dnaJ 50 [Capsicum annuum]
Capana02g002251	gma-miR164b	2.19e-11	3.96e-13	3.84715	up	[RTKL]	--	Biological Process: respiratory burst involved in defense response (GO:0002679);; Biological Process: cell surface pattern recognition receptor signaling pathway (GO:0002752);; Molecular Function: protein serine/threonine kinase activity (GO:0004674);; Molecular Function: non-membrane spanning protein tyrosine kinase activity (GO:0004715);; Molecular Function: ATP binding (GO:0005524);; Cellular …	K13429|0|sot:102580507|chitin elicitor receptor kinase 1-like; K13429 chitin elicitor receptor kinase 1 (A)	--	--	Chitin elicitor receptor kinase 1 (Precursor) GN=MIL23.20 OS=Arabidopsis thaliana (Mouse-ear cress) PE=1 SV=1	T	Signal transduction mechanisms	chitin elicitor receptor kinase 1-like isoform X1 [Capsicum annuum]
Capana03g000775	hbr-miR156;unconservative_Chr07_21842	3.37e-15	3.04e-17	2.00378	up	--	--	Molecular Function: chitinase activity (GO:0004568);; Molecular Function: binding (GO:0005488);; Molecular Function: chitin binding (GO:0008061);; Cellular Component: intracellular membrane-bounded organelle (GO:0043231);; Cellular Component: cytoplasmic part (GO:0044444);; Biological Process: single-organism cellular process (GO:0044763);; Biological Process: positive regulation of mitosis (GO:0…	--	[R]	General function prediction only	Chitin-binding lectin 1 (Precursor) OS=Solanum tuberosum (Potato) PE=1 SV=2	R	General function prediction only	chitin-binding lectin 1-like [Capsicum annuum]
Chilli_newGene_17762	hbr-miR156	3.37e-15	3.04e-17	4.99111	up	--	--	--	K00968|3.20867e-07|sly:101264888|choline-phosphate cytidylyltransferase 1; K00968 choline-phosphate cytidylyltransferase [EC:2.7.7.15] (A)	--	--	--	I	Lipid transport and metabolism	choline-phosphate cytidylyltransferase 1-like [Nicotiana tomentosiformis]
Capana03g003303	hbr-miR156	3.37e-15	3.04e-17	4.99111	up	--	--	--	K11344|6.67137e-61|sot:102599499|chromatin modification-related protein MEAF6-like; K11344 chromatin modification-related protein EAF6 (A)	[S]	Function unknown	--	S	Function unknown	chromatin modification-related protein MEAF6-like [Capsicum annuum]
Capana11g001116	aly-miR164a-5p;gma-miR164b;mes-miR164d	2.19e-11	3.96e-13	3.84715	up	[KL]	--	Biological Process: mitotic cell cycle (GO:0000278);; Cellular Component: nucleosome (GO:0000786);; Molecular Function: DNA binding (GO:0003677);; Molecular Function: chromatin binding (GO:0003682);; Molecular Function: ATP-dependent DNA helicase activity (GO:0004003);; Molecular Function: protein binding (GO:0005515);; Cellular Component: cell wall (GO:0005618);; Cellular Component: nucleus (GO:…	--	[BK]	--	Chromatin structure-remodeling complex protein SYD GN=SYD OS=Arabidopsis thaliana (Mouse-ear cress) PE=1 SV=1	K	Transcription	chromatin structure-remodeling complex protein SYD isoform X3 [Solanum pennellii]
Capana09g001137	aly-miR167a-5p;atr-miR167;bna-miR167d	0.00171726	0.000124139	2.80912	up	--	--	Biological Process: polysaccharide biosynthetic process (GO:0000271);; Cellular Component: cytosol (GO:0005829);; Cellular Component: spindle microtubule (GO:0005876);; Cellular Component: plasma membrane (GO:0005886);; Cellular Component: cell cortex (GO:0005938);; Biological Process: negative regulation of microtubule depolymerization (GO:0007026);; Biological Process: mitotic nuclear division …	K16578|0|sot:102584952|CLIP-associated protein-like; K16578 CLIP-associating protein 1/2 (A)	[R]	General function prediction only	CLIP-associated protein GN=T2G17.1/F11A3.25 OS=Arabidopsis thaliana (Mouse-ear cress) PE=1 SV=1	S	Function unknown	CLIP-associated protein-like isoform X2 [Capsicum annuum]
Capana10g001847	aly-miR167a-5p;atr-miR167;bna-miR167d	0.00171726	0.000124139	2.80912	up	--	--	Biological Process: polysaccharide biosynthetic process (GO:0000271);; Cellular Component: cytosol (GO:0005829);; Cellular Component: spindle microtubule (GO:0005876);; Cellular Component: plasma membrane (GO:0005886);; Cellular Component: cell cortex (GO:0005938);; Biological Process: negative regulation of microtubule depolymerization (GO:0007026);; Biological Process: mitotic nuclear division …	K16578|0|sot:102584952|CLIP-associated protein-like; K16578 CLIP-associating protein 1/2 (A)	[R]	General function prediction only	CLIP-associated protein GN=T2G17.1/F11A3.25 OS=Arabidopsis thaliana (Mouse-ear cress) PE=1 SV=1	S	Function unknown	CLIP-associated protein-like isoform X2 [Capsicum annuum]
Chilli_newGene_3582	hbr-miR156	3.37e-15	3.04e-17	4.99111	up	[OU]	--	Molecular Function: serine-type endopeptidase activity (GO:0004252);; Molecular Function: ATP binding (GO:0005524);; Biological Process: proteolysis (GO:0006508);; Cellular Component: chloroplast stroma (GO:0009570);;	K01358|1.1211e-108|tcc:ThcaC_p046|clpP; clp protease proteolytic subunit; K01358 ATP-dependent Clp protease, protease subunit [EC:3.4.21.92] (A)	[O]	Posttranslational modification, protein turnover, chaperones	ATP-dependent Clp protease proteolytic subunit {ECO:0000255|HAMAP-Rule:MF_00444} OS=Atropa belladonna (Belladonna) PE=3 SV=1	--	--	clp protease proteolytic subunit (chloroplast) [Capsicum annuum]
Chilli_newGene_14662	unconservative_Chr03_7516	4.26e-06	1.28e-07	2.72059	up	--	--	Biological Process: mitotic G2 phase (GO:0000085);; Molecular Function: metalloendopeptidase activity (GO:0004222);; Biological Process: protein targeting to mitochondrion (GO:0006626);; Cellular Component: COP9 signalosome (GO:0008180);; Biological Process: photomorphogenesis (GO:0009640);; Biological Process: response to jasmonic acid (GO:0009753);; Biological Process: COP9 signalosome assembly…	K12181|2.50093e-26|sly:101263551|COP9 signalosome complex subunit 8; K12181 COP9 signalosome complex subunit 8 (A)	[OT]	--	COP9 signalosome complex subunit 8 GN=dl3095c OS=Arabidopsis thaliana (Mouse-ear cress) PE=1 SV=1	OT	--	COP9 signalosome complex subunit 8 [Solanum lycopersicum]
Capana08g000190	unconservative_Chr04_11499	0.00017802	9.12e-06	3.32874	up	--	--	Cellular Component: extracellular region (GO:0005576);; Cellular Component: vacuolar membrane (GO:0005774);; Cellular Component: plasma membrane (GO:0005886);; Cellular Component: plasmodesma (GO:0009506);; Cellular Component: chloroplast envelope (GO:0009941);;	--	[R]	General function prediction only	CSC1-like protein ERD4 GN=ERD4 OS=Arabidopsis thaliana (Mouse-ear cress) PE=2 SV=1	S	Function unknown	CSC1-like protein ERD4 [Capsicum annuum]
Capana01g002122	bdi-miR162;cpa-miR319	0.000644341	4.08e-05	-2.31272	down	[O]	Posttranslational modification, protein turnover, chaperones	Biological Process: protein polyubiquitination (GO:0000209);; Cellular Component: condensed nuclear chromosome (GO:0000794);; Biological Process: cytokinesis by cell plate formation (GO:0000911);; Molecular Function: ubiquitin-protein transferase activity (GO:0004842);; Molecular Function: protein binding (GO:0005515);; Cellular Component: spindle (GO:0005819);; Cellular Component: cytosol (GO:00…	K03869|0|sot:102605397|cullin-3A-like; K03869 cullin 3 (A)	[D]	Cell cycle control, cell division, chromosome partitioning	Cullin-3A GN=T2P11.2 OS=Arabidopsis thaliana (Mouse-ear cress) PE=1 SV=1	O	Posttranslational modification, protein turnover, chaperones	cullin-3A-like [Capsicum annuum]
Capana04g000667	unconservative_Chr07_21842	0.000158945	6.74e-06	2.00378	up	--	--	Molecular Function: protein binding (GO:0005515);; Biological Process: cell proliferation (GO:0008283);; Biological Process: post-embryonic development (GO:0009791);; Biological Process: primary metabolic process (GO:0044238);; Biological Process: cellular macromolecule metabolic process (GO:0044260);; Biological Process: system development (GO:0048731);; Biological Process: regulation of cell cy…	K18811|1.28079e-88|sot:102581160|cyclin-D5-1-like; K18811 cyclin D5, plant (A)	[D]	Cell cycle control, cell division, chromosome partitioning	Cyclin-D5-1 GN=CYCD5-1 OS=Arabidopsis thaliana (Mouse-ear cress) PE=2 SV=2	D	Cell cycle control, cell division, chromosome partitioning	cyclin-D5-1-like [Capsicum annuum]
Capana01g000206	ahy-miR156b-5p;hbr-miR156	3.37e-15	2.92e-17	4.99111	up	[RTKL]	--	Biological Process: nuclear division (GO:0000280);; Biological Process: RNA splicing, via endonucleolytic cleavage and ligation (GO:0000394);; Biological Process: cytokinesis by cell plate formation (GO:0000911);; Molecular Function: cyclin-dependent protein serine/threonine kinase activity (GO:0004693);; Molecular Function: protein binding (GO:0005515);; Molecular Function: ATP binding (GO:00055…	K02202|0|sly:101253215|cyclin-dependent kinase D-3-like; K02202 cyclin-dependent kinase 7 [EC:2.7.11.22 2.7.11.23] (A)	[DKL]	--	Cyclin-dependent kinase D-1 GN=OJ1764_D01.12 OS=Oryza sativa subsp. japonica (Rice) PE=1 SV=1	D	Cell cycle control, cell division, chromosome partitioning	cyclin-dependent kinase D-3-like [Capsicum annuum]
Chilli_newGene_10035	unconservative_Chr06_17217	0.00775361	0.00100423	1.72001	up	[RTKL]	--	Molecular Function: protein serine/threonine kinase activity (GO:0004674);; Molecular Function: ATP binding (GO:0005524);; Biological Process: protein phosphorylation (GO:0006468);;	--	--	--	Cysteine-rich receptor-like protein kinase 2 (Precursor) GN=CRK2 OS=Arabidopsis thaliana (Mouse-ear cress) PE=2 SV=1	T	Signal transduction mechanisms	cysteine-rich receptor-like protein kinase 2 [Solanum lycopersicum]
Chilli_newGene_72037	unconservative_Chr02_5911	0.00240111	0.000188039	1.79216	up	--	--	Molecular Function: GTPase activity (GO:0003924);; Molecular Function: ATP binding (GO:0005524);; Cellular Component: cytoplasm (GO:0005737);; Biological Process: GTP catabolic process (GO:0006184);; Cellular Component: integral component of membrane (GO:0016021);; Molecular Function: nickel cation binding (GO:0016151);; Molecular Function: metallochaperone activity (GO:0016530);; Molecular Funct…	--	[T]	Signal transduction mechanisms	Cytochrome b561 domain-containing protein At4g18260 (Precursor) GN=At4g18260 OS=Arabidopsis thaliana (Mouse-ear cress) PE=2 SV=1	T	Signal transduction mechanisms	cytochrome b561 domain-containing protein At4g18260 [Solanum lycopersicum]
Capana08g002511	hbr-miR156	3.37e-15	3.04e-17	4.99111	up	[O]	Posttranslational modification, protein turnover, chaperones	Biological Process: lipid biosynthetic process (GO:0008610);; Cellular Component: plastid (GO:0009536);; Cellular Component: membrane (GO:0016020);; Biological Process: cellular metabolic process (GO:0044237);; Biological Process: primary metabolic process (GO:0044238);; Biological Process: cellular biosynthetic process (GO:0044249);; Biological Process: cellular lipid metabolic process (GO:00442…	K07399|0|sot:102593777|cytochrome c biogenesis protein CCS1, chloroplastic-like; K07399 cytochrome c biogenesis protein (A)	--	--	Cytochrome c biogenesis protein CCS1, chloroplastic (Precursor) GN=CCS1 OS=Arabidopsis thaliana (Mouse-ear cress) PE=1 SV=1	O	Posttranslational modification, protein turnover, chaperones	cytochrome c biogenesis protein CCS1, chloroplastic-like [Capsicum annuum]
Capana07g001983	unconservative_Chr07_21842	0.000158945	6.74e-06	2.00378	up	[Q]	Secondary metabolites biosynthesis, transport and catabolism	Molecular Function: monooxygenase activity (GO:0004497);; Molecular Function: iron ion binding (GO:0005506);; Biological Process: iron ion transport (GO:0006826);; Biological Process: cellular iron ion homeostasis (GO:0006879);; Biological Process: response to stress (GO:0006950);; Molecular Function: ferric iron binding (GO:0008199);; Molecular Function: electron carrier activity (GO:0009055);; …	K12639|0|sly:101251900|CYP724B2; cytochrome P450 724B1-like; K12639 cytochrome P450, family 724, subfamily B, polypeptide 1 [EC:1.14.13.-] (A)	[QI]	--	Cytochrome P450 724B1 GN=OSJNBa0016O02.25 OS=Oryza sativa subsp. japonica (Rice) PE=1 SV=1	Q	Secondary metabolites biosynthesis, transport and catabolism	cytochrome P450 724B1-like isoform X1 [Capsicum annuum]
Capana06g001126	stu-miR477b-5p;unconservative_Chr12_35883	0.00212186	0.000159779	2.41497	up	[LKJ]	--	Biological Process: karyogamy (GO:0000741);; Molecular Function: nucleic acid binding (GO:0003676);; Molecular Function: RNA binding (GO:0003723);; Molecular Function: ATP binding (GO:0005524);; Cellular Component: nucleolus (GO:0005730);; Cellular Component: peroxisome (GO:0005777);; Cellular Component: cytosol (GO:0005829);; Cellular Component: plasma membrane (GO:0005886);; Molecular Function:…	K13116|0|sly:101260827|DEAD-box ATP-dependent RNA helicase 35-like; K13116 ATP-dependent RNA helicase DDX41 [EC:3.6.4.13] (A)	[A]	RNA processing and modification	DEAD-box ATP-dependent RNA helicase 35 GN=RH35 OS=Arabidopsis thaliana (Mouse-ear cress) PE=2 SV=1	A	RNA processing and modification	DEAD-box ATP-dependent RNA helicase 35 isoform X1 [Capsicum annuum]
Capana02g003530	unconservative_Chr01_4366;unconservative_Chr03_8993	0.00348895	0.000332655	1.80707	up	[R]	General function prediction only	Molecular Function: helicase activity (GO:0004386);; Biological Process: macromolecule metabolic process (GO:0043170);; Molecular Function: organic cyclic compound binding (GO:0097159);; Molecular Function: heterocyclic compound binding (GO:1901363);;	K15271|0|sot:102581133|uncharacterized LOC102581133; K15271 ATP-dependent DNA helicase HFM1/MER3 [EC:3.6.4.12] (A)	[A]	RNA processing and modification	Helicase and polymerase-containing protein TEBICHI GN=TEB OS=Arabidopsis thaliana (Mouse-ear cress) PE=2 SV=1	A	RNA processing and modification	DExH-box ATP-dependent RNA helicase DExH17 isoform X1 [Capsicum annuum]
Capana03g004194	unconservative_Chr01_4366;unconservative_Chr03_8993	0.00348895	0.000332655	1.80707	up	[R]	General function prediction only	Biological Process: macromolecule metabolic process (GO:0043170);;	K15271|0|sot:102581133|uncharacterized LOC102581133; K15271 ATP-dependent DNA helicase HFM1/MER3 [EC:3.6.4.12] (A)	[A]	RNA processing and modification	Helicase and polymerase-containing protein TEBICHI GN=TEB OS=Arabidopsis thaliana (Mouse-ear cress) PE=2 SV=1	A	RNA processing and modification	DExH-box ATP-dependent RNA helicase DExH17-like [Capsicum annuum]
Capana12g002676	unconservative_Chr07_21842	0.000158945	6.74e-06	2.00378	up	[P]	Inorganic ion transport and metabolism	Molecular Function: transporter activity (GO:0005215);; Molecular Function: L-glutamate transmembrane transporter activity (GO:0005313);; Cellular Component: mitochondrion (GO:0005739);; Biological Process: sodium ion transport (GO:0006814);; Biological Process: water transport (GO:0006833);; Cellular Component: chloroplast thylakoid (GO:0009534);; Biological Process: response to nematode (GO:000…	K03319|0|sot:102585841|dicarboxylate transporter 2.1, chloroplastic-like; K03319 divalent anion:Na+ symporter, DASS family (A)	--	--	Dicarboxylate transporter 2, chloroplastic (Precursor) GN=DIT2 OS=Spinacia oleracea (Spinach) PE=1 SV=1	P	Inorganic ion transport and metabolism	dicarboxylate transporter 2, chloroplastic-like [Capsicum annuum]
Chilli_newGene_30595	stu-miR6024-3p;unconservative_Chr00_39358;unconservative_Chr11_32188	0.00625048	0.000771896	-1.67259	down	--	--	Biological Process: defense response (GO:0006952);; Molecular Function: ADP binding (GO:0043531);;	--	[T]	Signal transduction mechanisms	Putative disease resistance RPP13-like protein 1 GN=RPPL1 OS=Arabidopsis thaliana (Mouse-ear cress) PE=3 SV=1	T	Signal transduction mechanisms	disease resistance protein [Capsicum chinense]
Capana01g004036	unconservative_Chr01_4366;unconservative_Chr03_8993	0.00348895	0.000332655	1.80707	up	--	--	--	K13459|1.34067e-64|sot:102589378|disease resistance protein At4g27190-like; K13459 disease resistance protein RPS2 (A)	--	--	--	T	Signal transduction mechanisms	disease resistance protein At4g27190-like [Capsicum annuum]
Capana03g004366	unconservative_Chr01_4366;unconservative_Chr03_8993	0.00348895	0.000332655	1.80707	up	--	--	--	K13459|2.77739e-57|sot:102589378|disease resistance protein At4g27190-like; K13459 disease resistance protein RPS2 (A)	--	--	--	T	Signal transduction mechanisms	disease resistance protein At4g27190-like [Capsicum annuum]
Chilli_newGene_67396	unconservative_Chr01_4366;unconservative_Chr03_8993	0.00348895	0.000332655	1.80707	up	--	--	--	K13459|1.00969e-60|sot:102589378|disease resistance protein At4g27190-like; K13459 disease resistance protein RPS2 (A)	--	--	--	T	Signal transduction mechanisms	disease resistance protein At4g27190-like [Solanum tuberosum]
Chilli_newGene_67370	gma-miR166u;sly-miR5303;stu-miR5303h;unconservative_Chr01_4366;unconservative_Chr03_8993;unconservative_Chr08_24970;unconservative_Chr10_28109	0.00348895	0.000332655	1.80707	up	--	--	--	K13459|0|sot:102589378|disease resistance protein At4g27190-like; K13459 disease resistance protein RPS2 (A)	[T]	Signal transduction mechanisms	Disease resistance protein At4g27190 GN=At4g27190 OS=Arabidopsis thaliana (Mouse-ear cress) PE=2 SV=1	T	Signal transduction mechanisms	disease resistance protein At4g27190-like [Solanum tuberosum]
Capana01g004081	unconservative_Chr01_4366;unconservative_Chr03_8993	0.00348895	0.000332655	1.80707	up	--	--	--	K13459|4.86642e-50|sot:102597994|disease resistance protein At4g27190-like; K13459 disease resistance protein RPS2 (A)	--	--	--	T	Signal transduction mechanisms	disease resistance protein At4g27190-like [Solanum tuberosum]
Chilli_newGene_19428	unconservative_Chr01_4366;unconservative_Chr03_8993	0.00348895	0.000332655	1.80707	up	--	--	--	K13459|6.5265e-41|sot:102597994|disease resistance protein At4g27190-like; K13459 disease resistance protein RPS2 (A)	--	--	--	T	Signal transduction mechanisms	disease resistance protein At4g27190-like isoform X1 [Solanum tuberosum]
Chilli_newGene_67338	unconservative_Chr01_4366;unconservative_Chr03_8993	0.00348895	0.000332655	1.80707	up	--	--	--	K13459|1.18042e-81|sot:102597994|disease resistance protein At4g27190-like; K13459 disease resistance protein RPS2 (A)	--	--	--	T	Signal transduction mechanisms	disease resistance protein At4g27190-like isoform X1 [Solanum tuberosum]
Chilli_newGene_16383	unconservative_Chr07_21842	0.000158945	6.74e-06	2.00378	up	--	--	Biological Process: defense response (GO:0006952);; Molecular Function: ADP binding (GO:0043531);;	--	[T]	Signal transduction mechanisms	Late blight resistance protein R1-A GN=R1A OS=Solanum demissum (Wild potato) PE=3 SV=1	T	Signal transduction mechanisms	disease resistance protein BS2 [Capsicum chacoense]
Capana05g000596	sly-miR6027-3p;unconservative_Chr00_39607;unconservative_Chr07_21842	0.000158945	6.74e-06	2.00378	up	--	--	Molecular Function: protein binding (GO:0005515);; Cellular Component: plasma membrane (GO:0005886);; Biological Process: defense response (GO:0006952);; Biological Process: plant-type hypersensitive response (GO:0009626);; Molecular Function: ADP binding (GO:0043531);;	--	[T]	Signal transduction mechanisms	Putative disease resistance RPP13-like protein 3 GN=RPP13L3 OS=Arabidopsis thaliana (Mouse-ear cress) PE=3 SV=1	T	Signal transduction mechanisms	disease resistance protein RPP13-like, partial [Nicotiana sylvestris]
Capana10g000187	unconservative_Chr00_39901;unconservative_Chr00_47668	0.00430917	0.000441301	1.8755	up	--	--	Molecular Function: aspartic-type endopeptidase activity (GO:0004190);; Cellular Component: nucleus (GO:0005634);; Cellular Component: cytosol (GO:0005829);; Biological Process: protein glycosylation (GO:0006486);; Biological Process: proteolysis (GO:0006508);; Biological Process: response to cadmium ion (GO:0046686);;	K11885|0|sot:102603745|DNA damage-inducible protein 1-like; K11885 DNA damage-inducible protein 1 (A)	[L]	Replication, recombination and repair	--	L	Replication, recombination and repair	DNA damage-inducible protein 1 [Capsicum annuum]
Capana06g002233	bna-miR167d	0.00171726	0.000124139	2.80912	up	--	--	Molecular Function: DNA binding (GO:0003677);; Cellular Component: nucleus (GO:0005634);; Biological Process: double-strand break repair (GO:0006302);; Biological Process: DNA recombination (GO:0006310);;	K10886|2.42966e-147|sot:102589344|DNA repair protein XRCC4-like; K10886 DNA-repair protein XRCC4 (A)	--	--	DNA repair protein XRCC4 GN=XRCC4 OS=Arabidopsis thaliana (Mouse-ear cress) PE=1 SV=2	L	Replication, recombination and repair	DNA repair protein XRCC4-like [Capsicum annuum]
Capana00g002205	unconservative_Chr07_21842	0.000158945	6.74e-06	2.00378	up	[L]	Replication, recombination and repair	Molecular Function: DNA binding (GO:0003677);; Molecular Function: DNA helicase activity (GO:0003678);; Molecular Function: ATP binding (GO:0005524);; Cellular Component: nucleus (GO:0005634);; Cellular Component: cytoplasm (GO:0005737);; Biological Process: DNA unwinding involved in DNA replication (GO:0006268);; Biological Process: DNA replication initiation (GO:0006270);; Biological Process: D…	K02210|0|sot:102601493|protein PROLIFERA-like; K02210 DNA replication licensing factor MCM7 [EC:3.6.4.12] (A)	[L]	Replication, recombination and repair	DNA replication licensing factor MCM7 GN=MCM7 OS=Oryza sativa subsp. indica (Rice) PE=3 SV=1	L	Replication, recombination and repair	DNA replication licensing factor MCM7 isoform X1 [Capsicum annuum]
Capana03g000104	aly-miR157d-3p;gma-miR171k-5p	6.01e-17	1.81e-19	6.34283	up	--	--	Biological Process: defense response (GO:0006952);;	K13102|0|sot:102581056|DNA/RNA-binding protein KIN17-like; K13102 DNA/RNA-binding protein KIN17 (A)	[A]	RNA processing and modification	Protein MOS2 GN=MOS2 OS=Arabidopsis thaliana (Mouse-ear cress) PE=2 SV=1	A	RNA processing and modification	DNA/RNA-binding protein KIN17 [Capsicum annuum]
Chilli_newGene_77829	unconservative_Chr00_39901;unconservative_Chr00_47668	0.00430917	0.000441301	1.8755	up	--	--	Molecular Function: protein transporter activity (GO:0008565);; Biological Process: posttranslational protein targeting to membrane, translocation (GO:0031204);;	K09540|1.94731e-38|sly:101268712|dnaJ protein ERDJ2A-like; K09540 translocation protein SEC63 (A)	[O]	Posttranslational modification, protein turnover, chaperones	DnaJ protein ERDJ2A OS=Arabidopsis thaliana (Mouse-ear cress) PE=1 SV=1	O	Posttranslational modification, protein turnover, chaperones	dnaJ protein ERDJ2A-like [Nicotiana sylvestris]
Chilli_newGene_101515	unconservative_Chr01_4366;unconservative_Chr03_8993	0.00348895	0.000332655	1.80707	up	[O]	Posttranslational modification, protein turnover, chaperones	Molecular Function: ATP binding (GO:0005524);; Biological Process: protein folding (GO:0006457);; Biological Process: response to heat (GO:0009408);; Molecular Function: heat shock protein binding (GO:0031072);; Molecular Function: metal ion binding (GO:0046872);; Molecular Function: unfolded protein binding (GO:0051082);;	K09503|0|sly:101248484|dnaJ protein homolog; K09503 DnaJ homolog subfamily A member 2 (A)	[O]	Posttranslational modification, protein turnover, chaperones	DnaJ protein homolog 2 (Precursor) GN=LDJ2 OS=Allium porrum (Leek) PE=2 SV=1	O	Posttranslational modification, protein turnover, chaperones	dnaJ protein homolog [Solanum tuberosum]
Capana07g000705	unconservative_Chr00_39607;unconservative_Chr07_21842	0.000158945	6.74e-06	2.00378	up	--	--	Molecular Function: dolichyl-diphosphooligosaccharide-protein glycotransferase activity (GO:0004579);; Cellular Component: mitochondrion (GO:0005739);; Cellular Component: vacuolar membrane (GO:0005774);; Cellular Component: endoplasmic reticulum membrane (GO:0005789);; Cellular Component: Golgi apparatus (GO:0005794);; Cellular Component: plasma membrane (GO:0005886);; Biological Process: rRNA p…	K12667|0|sot:102583672|dolichyl-diphosphooligosaccharide--protein glycosyltransferase subunit 2-like; K12667 oligosaccharyltransferase complex subunit delta (ribophorin II) (A)	[O]	Posttranslational modification, protein turnover, chaperones	Dolichyl-diphosphooligosaccharide--protein glycosyltransferase subunit 2 (Precursor) GN=F7J7.90 OS=Arabidopsis thaliana (Mouse-ear cress) PE=2 SV=1	O	Posttranslational modification, protein turnover, chaperones	Dolichyl-diphosphooligosaccharide--protein glycosyltransferase subunit 2 [Morus notabilis]
Capana10g001043	ahy-miR156b-5p;aly-miR157d-5p;hbr-miR156	3.37e-15	2.92e-17	4.99111	up	--	--	Molecular Function: GTPase activity (GO:0003924);; Molecular Function: GTP binding (GO:0005525);; Cellular Component: peroxisome (GO:0005777);; Biological Process: GTP catabolic process (GO:0006184);; Biological Process: DNA metabolic process (GO:0006259);; Biological Process: organelle organization (GO:0006996);; Cellular Component: chloroplast outer membrane (GO:0009707);; Biological Process: c…	--	[UR]	--	Dynamin-like protein ARC5 GN=MMB12.21 OS=Arabidopsis thaliana (Mouse-ear cress) PE=1 SV=2	U	Intracellular trafficking, secretion, and vesicular transport	dynamin-like protein ARC5 isoform X4 [Capsicum annuum]
Capana12g002818	aly-miR167a-5p;aly-miR167d-5p;atr-miR167;bna-miR167d	0.00171726	0.000124139	2.80912	up	[R]	General function prediction only	Molecular Function: catalytic activity (GO:0003824);; Molecular Function: protein binding (GO:0005515);; Biological Process: DNA metabolic process (GO:0006259);; Biological Process: cellular protein modification process (GO:0006464);; Biological Process: defense response (GO:0006952);; Biological Process: meiosis I (GO:0007127);; Biological Process: catabolic process (GO:0009056);; Biological Pro…	K10143|0|sly:101249698|E3 ubiquitin-protein ligase COP1-like; K10143 E3 ubiquitin-protein ligase RFWD2 [EC:6.3.2.19] (A)	--	--	E3 ubiquitin-protein ligase COP1 GN=COP1 OS=Arabidopsis thaliana (Mouse-ear cress) PE=1 SV=2	O	Posttranslational modification, protein turnover, chaperones	E3 ubiquitin-protein ligase COP1-like [Capsicum annuum]
Capana06g000663	aly-miR166a-5p	0.00431868	0.000473681	-1.57397	down	--	--	Cellular Component: nucleus (GO:0005634);; Cellular Component: plasma membrane (GO:0005886);; Biological Process: nucleobase-containing compound metabolic process (GO:0006139);; Biological Process: cellular protein modification process (GO:0006464);; Biological Process: fatty acid beta-oxidation (GO:0006635);; Biological Process: autophagy (GO:0006914);; Molecular Function: zinc ion binding (GO:0…	--	[O]	Posttranslational modification, protein turnover, chaperones	E3 ubiquitin-protein ligase RHF2A GN=RHF2A OS=Arabidopsis thaliana (Mouse-ear cress) PE=2 SV=1	O	Posttranslational modification, protein turnover, chaperones	E3 ubiquitin-protein ligase RHF2A-like [Capsicum annuum]
Capana01g003518	unconservative_Chr09_25037	0.000202663	1.16e-05	2.18176	up	--	--	--	K10640|0|sly:101256805|E3 ubiquitin-protein ligase RNF25; K10640 E3 ubiquitin-protein ligase RNF25 [EC:6.3.2.19] (A)	--	--	--	O	Posttranslational modification, protein turnover, chaperones	E3 ubiquitin-protein ligase RNF25 [Capsicum annuum]
Capana03g000970	gma-miR164b	2.19e-11	3.96e-13	3.84715	up	--	--	Molecular Function: ubiquitin-protein transferase activity (GO:0004842);; Molecular Function: zinc ion binding (GO:0008270);; Cellular Component: plastid (GO:0009536);; Biological Process: pollen development (GO:0009555);; Biological Process: response to high light intensity (GO:0009644);; Biological Process: anther dehiscence (GO:0009901);; Biological Process: sugar mediated signaling pathway (G…	K16284|0|sly:101247121|E3 ubiquitin-protein ligase SIS3-like; K16284 E3 ubiquitin-protein ligase SIS3 [EC:6.3.2.19] (A)	[O]	Posttranslational modification, protein turnover, chaperones	E3 ubiquitin-protein ligase SIS3 (Precursor) GN=SIS3 OS=Arabidopsis thaliana (Mouse-ear cress) PE=2 SV=2	O	Posttranslational modification, protein turnover, chaperones	E3 ubiquitin-protein ligase SIS3-like [Capsicum annuum]
Capana01g003958	aly-miR157d-3p	6.01e-17	1.81e-19	6.34283	up	--	--	--	--	--	--	Early nodulin-like protein 1 (Precursor) GN=At2g25060 OS=Arabidopsis thaliana (Mouse-ear cress) PE=1 SV=2	R	General function prediction only	early nodulin-like protein 3 [Capsicum annuum]
Capana08g000621	hbr-miR156	3.37e-15	3.04e-17	4.99111	up	[K]	Transcription	Molecular Function: nucleic acid binding (GO:0003676);; Cellular Component: nucleus (GO:0005634);; Biological Process: pattern specification process (GO:0007389);; Cellular Component: plastid (GO:0009536);; Biological Process: anatomical structure morphogenesis (GO:0009653);; Biological Process: post-embryonic development (GO:0009791);; Biological Process: meristem maintenance (GO:0010073);; Biol…	K11592|0|sot:102595284|endoribonuclease Dicer homolog 3a-like; K11592 endoribonuclease Dicer [EC:3.1.26.-] (A)	[A]	RNA processing and modification	Endoribonuclease Dicer homolog 3b GN=OSJNBa0029C15.23 OS=Oryza sativa subsp. japonica (Rice) PE=3 SV=2	A	RNA processing and modification	endoribonuclease Dicer homolog 3a [Capsicum annuum]
Capana07g002506	stu-miR477b-5p	0.00212186	0.000159779	2.41497	up	--	--	Molecular Function: magnesium ion binding (GO:0000287);; Cellular Component: mitochondrion (GO:0005739);; Cellular Component: chloroplast stroma (GO:0009570);; Biological Process: gibberellin biosynthetic process (GO:0009686);; Biological Process: gibberellic acid mediated signaling pathway (GO:0009740);; Molecular Function: ent-kaurene synthase activity (GO:0009899);; Molecular Function: ent-cas…	K04121|0|sot:102602928|ent-kaur-16-ene synthase, chloroplastic-like; K04121 ent-kaurene synthase [EC:4.2.3.19] (A)	--	--	Ent-kaur-16-ene synthase, chloroplastic (Precursor) OS=Cucurbita maxima (Pumpkin) PE=1 SV=1	H	Coenzyme transport and metabolism	ent-kaur-16-ene synthase, chloroplastic isoform X2 [Capsicum annuum]
Chilli_newGene_82724	sly-miR167b-3p	0.00130379	9.03e-05	2.04461	up	--	--	--	--	[F]	Nucleotide transport and metabolism	--	F	Nucleotide transport and metabolism	epsin-2-like [Solanum tuberosum]
Capana09g002299	hbr-miR156	3.37e-15	3.04e-17	4.99111	up	--	--	Molecular Function: catalytic activity (GO:0003824);; Cellular Component: vacuolar membrane (GO:0005774);; Cellular Component: Golgi apparatus (GO:0005794);; Cellular Component: plasma membrane (GO:0005886);; Biological Process: ER to Golgi vesicle-mediated transport (GO:0006888);; Biological Process: metabolic process (GO:0008152);; Cellular Component: ER membrane protein complex (GO:0072546);;	--	[S]	Function unknown	--	S	Function unknown	ER membrane protein complex subunit 1 isoform X1 [Capsicum annuum]
Capana06g002186	nta-miR482a;sly-miR168a-3p;unconservative_Chr06_17217	0.00775361	0.00100423	1.72001	up	[T]	Signal transduction mechanisms	Molecular Function: phosphorelay sensor kinase activity (GO:0000155);; Molecular Function: phosphorelay response regulator activity (GO:0000156);; Biological Process: response to molecule of bacterial origin (GO:0002237);; Molecular Function: protein histidine kinase activity (GO:0004673);; Molecular Function: protein serine/threonine kinase activity (GO:0004674);; Molecular Function: ATP binding…	K14509|0|sot:102591913|ethylene receptor 2-like; K14509 ethylene receptor [EC:2.7.13.-] (A)	[T]	Signal transduction mechanisms	Ethylene receptor 2 GN=ETR2 OS=Arabidopsis thaliana (Mouse-ear cress) PE=1 SV=2	T	Signal transduction mechanisms	ethylene receptor 2-like isoform X2 [Capsicum annuum]
Capana05g000206	sly-miR167b-3p	0.00130379	9.03e-05	2.04461	up	--	--	Biological Process: respiratory burst involved in defense response (GO:0002679);; Molecular Function: DNA binding (GO:0003677);; Molecular Function: sequence-specific DNA binding transcription factor activity (GO:0003700);; Cellular Component: nucleus (GO:0005634);; Biological Process: transcription, DNA-templated (GO:0006351);; Biological Process: protein folding (GO:0006457);; Biological Proces…	K14516|4.08751e-108|sot:102595429|ethylene-responsive transcription factor 1B-like; K14516 ethylene-responsive transcription factor 1 (A)	--	--	Ethylene-responsive transcription factor 1B GN=K14B15.15 OS=Arabidopsis thaliana (Mouse-ear cress) PE=1 SV=2	--	--	ethylene-responsive transcription factor 1B-like [Capsicum annuum]
Capana01g000589	aly-miR164a-5p;gma-miR164b	2.19e-11	3.96e-13	3.84715	up	--	--	Molecular Function: sequence-specific DNA binding transcription factor activity (GO:0003700);; Cellular Component: nucleus (GO:0005634);; Biological Process: response to cold (GO:0009409);; Biological Process: response to water deprivation (GO:0009414);; Biological Process: response to abscisic acid (GO:0009737);; Biological Process: embryo development ending in seed dormancy (GO:0009793);; Biolo…	--	--	--	Ethylene-responsive transcription factor ERF038 GN=ERF038 OS=Arabidopsis thaliana (Mouse-ear cress) PE=2 SV=1	K	Transcription	ethylene-responsive transcription factor ERF039-like [Capsicum annuum]
Chilli_newGene_54302	unconservative_Chr08_23769	1.77e-09	4.27e-11	3.58255	up	[J]	Translation, ribosomal structure and biogenesis	Molecular Function: GTPase activity (GO:0003924);; Molecular Function: GTP binding (GO:0005525);; Biological Process: GTP catabolic process (GO:0006184);;	K03267|0|sly:101244963|eukaryotic peptide chain release factor GTP-binding subunit ERF3A; K03267 peptide chain release factor subunit 3 (A)	[J]	Translation, ribosomal structure and biogenesis	Elongation factor 1-alpha C GN=TEF-C OS=Porphyra purpurea (Red seaweed) PE=2 SV=1	J	Translation, ribosomal structure and biogenesis	eukaryotic peptide chain release factor GTP-binding subunit ERF3A isoform X2 [Solanum lycopersicum]
Capana09g001946	hbr-miR156	3.37e-15	3.04e-17	4.99111	up	--	--	Biological Process: formation of translation preinitiation complex (GO:0001731);; Molecular Function: translation initiation factor activity (GO:0003743);; Cellular Component: cytosol (GO:0005829);; Cellular Component: eukaryotic translation initiation factor 3 complex (GO:0005852);; Cellular Component: plasma membrane (GO:0005886);; Biological Process: regulation of translational initiation (GO:…	K03254|0|sot:102596360|eukaryotic translation initiation factor 3 subunit A-like; K03254 translation initiation factor 3 subunit A (A)	[J]	Translation, ribosomal structure and biogenesis	Eukaryotic translation initiation factor 3 subunit A {ECO:0000255|HAMAP-Rule:MF_03000} GN=TIF3A1 OS=Nicotiana tabacum (Common tobacco) PE=2 SV=1	J	Translation, ribosomal structure and biogenesis	eukaryotic translation initiation factor 3 subunit A [Capsicum annuum]
Capana09g000128	bna-miR167d	0.00171726	0.000124139	2.80912	up	[J]	Translation, ribosomal structure and biogenesis	Molecular Function: translation initiation factor activity (GO:0003743);; Molecular Function: translation elongation factor activity (GO:0003746);; Cellular Component: nucleus (GO:0005634);; Cellular Component: Golgi apparatus (GO:0005794);; Biological Process: gluconeogenesis (GO:0006094);; Biological Process: glycolytic process (GO:0006096);; Biological Process: rRNA processing (GO:0006364);; B…	K03263|1.84472e-98|sly:544227|eIF-5A4, eIF-5A-4; eukaryotic translation initiation factor 5A-4; K03263 translation initiation factor 5A (A)	[J]	Translation, ribosomal structure and biogenesis	Eukaryotic translation initiation factor 5A-4 OS=Solanum lycopersicum (Tomato) PE=2 SV=1	J	Translation, ribosomal structure and biogenesis	eukaryotic translation initiation factor 5A-4 [Capsicum annuum]
Capana02g003285	hbr-miR156	3.37e-15	3.04e-17	4.99111	up	--	--	Cellular Component: exocyst (GO:0000145);; Biological Process: cell morphogenesis (GO:0000902);; Cellular Component: cytosol (GO:0005829);; Cellular Component: plasma membrane (GO:0005886);; Biological Process: exocytosis (GO:0006887);; Biological Process: protein localization (GO:0008104);; Biological Process: response to abiotic stimulus (GO:0009628);; Biological Process: post-embryonic develop…	K07195|0|sot:102586317|exocyst complex component 7-like; K07195 exocyst complex component 7 (A)	[U]	Intracellular trafficking, secretion, and vesicular transport	Exocyst complex component EXO70B1 GN=EXO70B1 OS=Arabidopsis thaliana (Mouse-ear cress) PE=1 SV=1	U	Intracellular trafficking, secretion, and vesicular transport	exocyst complex component EXO70B1-like [Capsicum annuum]
Capana02g001272	pab-miR396a;unconservative_Chr08_23291;vvi-miR396b	2.3e-10	4.85e-12	3.59539	up	--	--	Cellular Component: nucleus (GO:0005634);; Cellular Component: cytosol (GO:0005829);; Cellular Component: plasma membrane (GO:0005886);; Biological Process: cell-cell signaling (GO:0007267);; Biological Process: virus induced gene silencing (GO:0009616);; Biological Process: determination of bilateral symmetry (GO:0009855);; Biological Process: meristem initiation (GO:0010014);; Biological Proces…	--	[U]	Intracellular trafficking, secretion, and vesicular transport	Exocyst complex component EXO84C GN=EXO84C OS=Arabidopsis thaliana (Mouse-ear cress) PE=2 SV=1	U	Intracellular trafficking, secretion, and vesicular transport	exocyst complex component EXO84C [Capsicum annuum]
Capana12g001540	hbr-miR156	3.37e-15	3.04e-17	4.99111	up	[J]	Translation, ribosomal structure and biogenesis	Cellular Component: exosome (RNase complex) (GO:0000178);; Molecular Function: RNA binding (GO:0003723);; Molecular Function: structural constituent of ribosome (GO:0003735);; Cellular Component: ribosome (GO:0005840);; Biological Process: translation (GO:0006412);; Biological Process: protein targeting to mitochondrion (GO:0006626);;	K07573|7.85439e-127|sly:101246918|exosome complex component CSL4; K07573 exosome complex component CSL4 (A)	[J]	Translation, ribosomal structure and biogenesis	--	J	Translation, ribosomal structure and biogenesis	exosome complex component CSL4 isoform X1 [Capsicum annuum]
Capana01g000713	atr-miR167;bna-miR167d	0.00171726	0.000124139	2.80912	up	--	--	Cellular Component: cell wall (GO:0005618);; Cellular Component: intracellular membrane-bounded organelle (GO:0043231);; Cellular Component: cytoplasmic part (GO:0044444);;	--	--	--	Expansin-like B1 (Precursor) GN=dl4545c OS=Arabidopsis thaliana (Mouse-ear cress) PE=2 SV=2	--	--	expansin-like B1 [Capsicum annuum]
Capana07g002174	aly-miR166a-5p;aly-miR166g-5p	0.00431868	0.000473681	-1.57397	down	--	--	Biological Process: developmental process involved in reproduction (GO:0003006);; Cellular Component: extracellular region (GO:0005576);; Cellular Component: plasma membrane (GO:0005886);; Biological Process: post-embryonic development (GO:0009791);; Cellular Component: cytoplasmic membrane-bounded vesicle (GO:0016023);; Cellular Component: anchored component of membrane (GO:0031225);; Biological…	--	--	--	Extensin (Precursor) GN=HRGPNT3 OS=Nicotiana tabacum (Common tobacco) PE=2 SV=1	R	General function prediction only	extensin-like [Capsicum annuum]
Capana06g000420	bna-miR167d	0.00171726	0.000124139	2.80912	up	--	--	Cellular Component: cell wall (GO:0005618);; Biological Process: cell adhesion (GO:0007155);; Biological Process: response to salt stress (GO:0009651);; Biological Process: multidimensional cell growth (GO:0009825);; Cellular Component: external side of plasma membrane (GO:0009897);; Biological Process: cellular component organization (GO:0016043);; Molecular Function: polysaccharide binding (GO:…	--	--	--	Fasciclin-like arabinogalactan protein 4 (Precursor) GN=F12A12.70 OS=Arabidopsis thaliana (Mouse-ear cress) PE=1 SV=1	R	General function prediction only	fasciclin-like arabinogalactan protein 4 [Capsicum annuum]
Capana08g000516	unconservative_Chr07_21842	0.000158945	6.74e-06	2.00378	up	--	--	Cellular Component: chloroplast part (GO:0044434);;	--	--	--	Fatty-acid-binding protein 2 GN=FAP2 OS=Arabidopsis thaliana (Mouse-ear cress) PE=2 SV=2	S	Function unknown	fatty-acid-binding protein 2 isoform X1 [Capsicum annuum]
Capana07g002048	aly-miR156a-5p;unconservative_Chr07_21842	0.000158945	6.74e-06	2.00378	up	--	--	Molecular Function: fatty acid binding (GO:0005504);; Biological Process: fatty acid metabolic process (GO:0006631);; Cellular Component: chloroplast stroma (GO:0009570);;	--	--	--	Fatty-acid-binding protein 3 GN=FAP3 OS=Arabidopsis thaliana (Mouse-ear cress) PE=1 SV=1	R	General function prediction only	fatty-acid-binding protein 3, chloroplastic isoform X1 [Capsicum annuum]
Capana06g002780	ahy-miR156b-5p;aly-miR157d-5p;hbr-miR156	3.37e-15	2.92e-17	4.99111	up	--	--	Molecular Function: ubiquitin-protein transferase activity (GO:0004842);; Molecular Function: protein binding (GO:0005515);; Cellular Component: nucleus (GO:0005634);; Cellular Component: cytosol (GO:0005829);; Biological Process: response to ethylene (GO:0009723);; Biological Process: heat acclimation (GO:0010286);; Biological Process: lateral root formation (GO:0010311);; Biological Process: RN…	K10268|2.19312e-64|sly:101251292|F-box protein At3g58530; K10268 F-box and leucine-rich repeat protein 2/20 (A)	[R]	General function prediction only	F-box protein At3g58530 GN=At3g58530 OS=Arabidopsis thaliana (Mouse-ear cress) PE=2 SV=1	R	General function prediction only	F-box protein At3g58530 isoform X1 [Capsicum annuum]
Capana02g000440	unconservative_Chr01_540;unconservative_Chr11_32787	0.00431868	0.000476445	1.6786	up	--	--	--	--	--	--	F-box protein At5g07610 GN=At5g07610 OS=Arabidopsis thaliana (Mouse-ear cress) PE=2 SV=1	R	General function prediction only	F-box protein At5g07610-like [Capsicum annuum]
Capana08g002003	ahy-miR156b-5p;aly-miR157d-5p	3.37e-15	2.92e-17	4.99384	up	--	--	Cellular Component: cytoplasm (GO:0005737);;	--	[R]	General function prediction only	F-box/kelch-repeat protein At1g22040 GN=At1g22040 OS=Arabidopsis thaliana (Mouse-ear cress) PE=2 SV=1	R	General function prediction only	F-box/kelch-repeat protein At1g22040 [Capsicum annuum]
Chilli_newGene_88169	unconservative_Chr00_39607;unconservative_Chr07_21842	0.000158945	6.74e-06	2.00378	up	--	--	--	--	--	--	FBD-associated F-box protein At1g66320 GN=At1g66320 OS=Arabidopsis thaliana (Mouse-ear cress) PE=2 SV=1	R	General function prediction only	F-box/LRR-repeat protein 13-like [Solanum tuberosum]
Capana09g001733	unconservative_Chr00_39901;unconservative_Chr00_47668	0.00430917	0.000441301	1.8755	up	--	--	Molecular Function: ubiquitin-protein transferase activity (GO:0004842);; Cellular Component: nucleus (GO:0005634);; Biological Process: ubiquitin-dependent protein catabolic process (GO:0006511);; Biological Process: response to stimulus (GO:0050896);;	K10268|0|sot:102590050|F-box/LRR-repeat protein 14-like; K10268 F-box and leucine-rich repeat protein 2/20 (A)	[R]	General function prediction only	F-box/LRR-repeat protein 14 GN=FBL14 OS=Arabidopsis thaliana (Mouse-ear cress) PE=2 SV=1	R	General function prediction only	F-box/LRR-repeat protein 14 [Capsicum annuum]
Capana00g005036	unconservative_Chr07_21842	0.000158945	6.74e-06	2.00378	up	[E]	Amino acid transport and metabolism	Cellular Component: mitochondrion (GO:0005739);; Biological Process: glutamate biosynthetic process (GO:0006537);; Biological Process: response to light stimulus (GO:0009416);; Cellular Component: chloroplast stroma (GO:0009570);; Biological Process: photorespiration (GO:0009853);; Cellular Component: chloroplast envelope (GO:0009941);; Cellular Component: membrane (GO:0016020);; Molecular Functi…	K00284|0|sot:102600112|ferredoxin-dependent glutamate synthase 1, chloroplastic/mitochondrial-like; K00284 glutamate synthase (ferredoxin) [EC:1.4.7.1] (A)	[E]	Amino acid transport and metabolism	Ferredoxin-dependent glutamate synthase 1, chloroplastic/mitochondrial (Precursor) GN=F21E1_60 OS=Arabidopsis thaliana (Mouse-ear cress) PE=1 SV=3	E	Amino acid transport and metabolism	ferredoxin-dependent glutamate synthase, chloroplastic [Capsicum annuum]
Capana05g002051	stu-miR4376-5p	0.000158945	7.66e-06	-2.45285	down	[P]	Inorganic ion transport and metabolism	Molecular Function: ferroxidase activity (GO:0004322);; Cellular Component: mitochondrion (GO:0005739);; Biological Process: iron ion transport (GO:0006826);; Biological Process: cellular iron ion homeostasis (GO:0006879);; Biological Process: response to oxidative stress (GO:0006979);; Molecular Function: ferric iron binding (GO:0008199);; Biological Process: response to cold (GO:0009409);; Cell…	K00522|5.45618e-115|sly:101260346|ferritin-2, chloroplastic; K00522 ferritin heavy chain [EC:1.16.3.2] (A)	[P]	Inorganic ion transport and metabolism	Ferritin-2, chloroplastic (Precursor) GN=FER2 OS=Nicotiana tabacum (Common tobacco) PE=2 SV=1	P	Inorganic ion transport and metabolism	ferritin-2, chloroplastic [Capsicum annuum]
Capana09g001535	unconservative_Chr03_7516	4.26e-06	1.28e-07	2.72059	up	--	--	Cellular Component: intracellular part (GO:0044424);;	--	--	--	QWRF motif-containing protein 8 GN=QWRF8 OS=Arabidopsis thaliana (Mouse-ear cress) PE=2 SV=1	S	Function unknown	flocculation protein FLO11-like isoform X1 [Capsicum annuum]
Capana01g003743	unconservative_Chr03_7516	4.26e-06	1.28e-07	2.72059	up	--	--	Cellular Component: cytoplasm (GO:0005737);; Biological Process: post-embryonic morphogenesis (GO:0009886);; Biological Process: organ morphogenesis (GO:0009887);; Biological Process: flower development (GO:0009908);; Cellular Component: membrane (GO:0016020);; Biological Process: cellular component organization (GO:0016043);; Cellular Component: intracellular membrane-bounded organelle (GO:00432…	--	[TZ]	--	Formin-like protein 2 (Precursor) GN=FH2 OS=Arabidopsis thaliana (Mouse-ear cress) PE=3 SV=1	TZ	--	formin-like protein 2 [Capsicum annuum]
Chilli_newGene_14490	unconservative_Chr09_27586	1.31e-06	3.54e-08	3.18068	up	--	--	Molecular Function: DNA binding (GO:0003677);; Biological Process: DNA recombination (GO:0006310);;	--	[R]	General function prediction only	Endonuclease OS=Nicotiana tabacum (Common tobacco) PE=2 SV=1	S	Function unknown	Gag and Pol [Zea mays]
Chilli_newGene_65189	unconservative_Chr07_21842	0.000158945	6.74e-06	2.00378	up	--	--	Molecular Function: metal ion binding (GO:0046872);; Molecular Function: organic cyclic compound binding (GO:0097159);; Molecular Function: heterocyclic compound binding (GO:1901363);;	--	[R]	General function prediction only	--	S	Function unknown	gag-pol polyprotein [Phaseolus vulgaris]
Chilli_newGene_8456	hbr-miR156	3.37e-15	3.04e-17	4.99111	up	[L]	Replication, recombination and repair	Molecular Function: RNA binding (GO:0003723);; Molecular Function: RNA-directed DNA polymerase activity (GO:0003964);; Biological Process: RNA-dependent DNA replication (GO:0006278);; Molecular Function: zinc ion binding (GO:0008270);; Biological Process: DNA integration (GO:0015074);;	--	[R]	General function prediction only	TGACG-sequence-specific DNA-binding protein TGA-2.1 GN=TGA21 OS=Nicotiana tabacum (Common tobacco) PE=1 SV=1	R	General function prediction only	Gag-pol protein, putative [Solanum demissum]
Chilli_newGene_18883	unconservative_Chr05_14982	1.98e-05	7.76e-07	2.6212	up	[L]	Replication, recombination and repair	Molecular Function: RNA binding (GO:0003723);; Molecular Function: RNA-directed DNA polymerase activity (GO:0003964);; Molecular Function: aspartic-type endopeptidase activity (GO:0004190);; Cellular Component: nucleus (GO:0005634);; Biological Process: RNA-dependent DNA replication (GO:0006278);; Biological Process: proteolysis (GO:0006508);; Molecular Function: zinc ion binding (GO:0008270);; B…	--	[R]	General function prediction only	RNA-directed DNA polymerase homolog OS=Oenothera berteroana (Bertero&apos;s evening primrose) PE=4 SV=1	R	General function prediction only	Gag-pol protein, putative [Solanum demissum]
Capana10g000119	gma-miR396h;pab-miR396a;unconservative_Chr05_14982	1.98e-05	7.76e-07	2.6212	up	[R]	General function prediction only	Cellular Component: extracellular space (GO:0005615);; Cellular Component: cell wall (GO:0005618);; Cellular Component: vacuole (GO:0005773);; Biological Process: glutamine metabolic process (GO:0006541);; Molecular Function: omega peptidase activity (GO:0008242);; Molecular Function: gamma-glutamyl-peptidase activity (GO:0034722);; Biological Process: tetrahydrofolylpolyglutamate metabolic proce…	K01307|0|sot:102581354|gamma-glutamyl hydrolase 2-like; K01307 gamma-glutamyl hydrolase [EC:3.4.19.9] (A)	[H]	Coenzyme transport and metabolism	Gamma-glutamyl hydrolase 2 (Precursor) GN=F9K20.28 OS=Arabidopsis thaliana (Mouse-ear cress) PE=1 SV=2	H	Coenzyme transport and metabolism	gamma-glutamyl hydrolase 2-like [Capsicum annuum]
Capana03g000637	unconservative_Chr01_4366;unconservative_Chr03_8993	0.00348895	0.000332655	1.80707	up	[M]	Cell wall/membrane/envelope biogenesis	Molecular Function: protein binding (GO:0005515);; Cellular Component: Golgi apparatus (GO:0005794);; Cellular Component: cytosol (GO:0005829);; Molecular Function: GDP-mannose 4,6-dehydratase activity (GO:0008446);; Biological Process: nucleotide-sugar metabolic process (GO:0009225);; Biological Process: unidimensional cell growth (GO:0009826);; Biological Process: response to organic substance …	K01711|0|sot:102580913|GDP-mannose 4,6 dehydratase 1-like; K01711 GDPmannose 4,6-dehydratase [EC:4.2.1.47] (A)	[G]	Carbohydrate transport and metabolism	GDP-mannose 4,6 dehydratase 2 GN=F24M12.200 OS=Arabidopsis thaliana (Mouse-ear cress) PE=1 SV=3	G	Carbohydrate transport and metabolism	GDP-mannose 4,6 dehydratase 1 [Capsicum annuum]
Capana03g000962	unconservative_Chr07_21842	0.000158945	6.74e-06	2.00378	up	--	--	Biological Process: very long-chain fatty acid metabolic process (GO:0000038);; Molecular Function: carboxylic ester hydrolase activity (GO:0004091);; Cellular Component: extracellular space (GO:0005615);; Cellular Component: cell wall (GO:0005618);; Cellular Component: nucleus (GO:0005634);; Biological Process: lipid metabolic process (GO:0006629);; Biological Process: water transport (GO:000683…	--	--	--	GDSL esterase/lipase At1g71250 (Precursor) GN=At1g71250 OS=Arabidopsis thaliana (Mouse-ear cress) PE=2 SV=1	I	Lipid transport and metabolism	GDSL esterase/lipase At1g71250 [Capsicum annuum]
Capana04g000162	unconservative_Chr02_5911	0.00240111	0.000188039	1.79216	up	--	--	Molecular Function: carboxylic ester hydrolase activity (GO:0004091);; Cellular Component: extracellular region (GO:0005576);; Molecular Function: lipase activity (GO:0016298);; Molecular Function: transferase activity, transferring acyl groups (GO:0016746);; Biological Process: glucosinolate biosynthetic process (GO:0019761);; Biological Process: sexual reproduction (GO:0019953);;	--	--	--	GDSL esterase/lipase EXL3 (Precursor) GN=EXL3 OS=Arabidopsis thaliana (Mouse-ear cress) PE=2 SV=1	I	Lipid transport and metabolism	GDSL esterase/lipase EXL3-like [Capsicum annuum]
Chilli_newGene_56378	hbr-miR156	3.37e-15	3.04e-17	4.99111	up	--	--	Molecular Function: monooxygenase activity (GO:0004497);; Molecular Function: iron ion binding (GO:0005506);; Molecular Function: electron carrier activity (GO:0009055);; Molecular Function: oxidoreductase activity, acting on paired donors, with incorporation or reduction of molecular oxygen (GO:0016705);; Molecular Function: heme binding (GO:0020037);; Biological Process: oxidation-reduction pro…	--	[Q]	Secondary metabolites biosynthesis, transport and catabolism	Cytochrome P450 76C1 GN=CYP76C1 OS=Arabidopsis thaliana (Mouse-ear cress) PE=2 SV=1	Q	Secondary metabolites biosynthesis, transport and catabolism	geraniol 8-hydroxylase-like [Nicotiana sylvestris]
Capana03g002435	aly-miR157d-3p	6.01e-17	1.81e-19	6.34283	up	[R]	General function prediction only	Molecular Function: iron ion binding (GO:0005506);; Cellular Component: cytoplasm (GO:0005737);; Biological Process: fatty acid catabolic process (GO:0009062);; Biological Process: response to red or far red light (GO:0009639);; Biological Process: gibberellin biosynthetic process (GO:0009686);; Biological Process: response to gibberellin (GO:0009739);; Biological Process: flavonoid biosynthetic …	K05282|0|sot:102584697|ga20ox1; gibberellin 20 oxidase 1-like; K05282 gibberellin 20-oxidase [EC:1.14.11.12] (A)	[QR]	--	Gibberellin 20 oxidase 1 GN=At4g25420 OS=Arabidopsis thaliana (Mouse-ear cress) PE=2 SV=2	Q	Secondary metabolites biosynthesis, transport and catabolism	gibberellin 20 oxidase 1-like [Capsicum annuum]
Capana11g000564	bna-miR167d	0.00171726	0.000124139	2.80912	up	[R]	General function prediction only	Molecular Function: iron ion binding (GO:0005506);; Cellular Component: cytoplasm (GO:0005737);; Biological Process: fatty acid catabolic process (GO:0009062);; Biological Process: response to red or far red light (GO:0009639);; Biological Process: gibberellin biosynthetic process (GO:0009686);; Biological Process: response to gibberellin (GO:0009739);; Biological Process: unidimensional cell gro…	K05282|0|sot:102597267|ga20ox3; gibberellin 20 oxidase 1-like; K05282 gibberellin 20-oxidase [EC:1.14.11.12] (A)	[QR]	--	Gibberellin 20 oxidase 2 GN=MIO24.5 OS=Arabidopsis thaliana (Mouse-ear cress) PE=2 SV=1	Q	Secondary metabolites biosynthesis, transport and catabolism	gibberellin 20 oxidase 1-like [Capsicum annuum]
Capana00g003127	aly-miR166a-5p;aly-miR166g-5p	0.00431868	0.000473681	-1.57397	down	[R]	General function prediction only	Molecular Function: iron ion binding (GO:0005506);; Biological Process: response to stress (GO:0006950);; Biological Process: jasmonic acid metabolic process (GO:0009694);; Biological Process: response to jasmonic acid (GO:0009753);; Biological Process: response to red light (GO:0010114);; Cellular Component: membrane (GO:0016020);; Molecular Function: oxidoreductase activity, acting on paired do…	K04125|6.88689e-169|sot:102600357|gibberellin 2-beta-dioxygenase 1-like; K04125 gibberellin 2-oxidase [EC:1.14.11.13] (A)	[QR]	--	Gibberellin 2-beta-dioxygenase 1 GN=GA2OX1 OS=Pisum sativum (Garden pea) PE=1 SV=1	Q	Secondary metabolites biosynthesis, transport and catabolism	gibberellin 2-beta-dioxygenase 1-like [Solanum pennellii]
Capana03g000037	atr-miR167;bna-miR167d	0.00171726	0.000124139	2.80912	up	[E]	Amino acid transport and metabolism	Molecular Function: protein binding (GO:0005515);; Biological Process: ion transport (GO:0006811);; Biological Process: cellular metal ion homeostasis (GO:0006875);; Biological Process: response to stress (GO:0006950);; Molecular Function: glutamate receptor activity (GO:0008066);; Biological Process: response to external stimulus (GO:0009605);; Biological Process: response to abiotic stimulus (G…	K05387|0|sot:102605930|glutamate receptor 2.8-like; K05387 glutamate receptor, ionotropic, plant (A)	[PET]	--	Glutamate receptor 2.8 (Precursor) GN=T9I4.19 OS=Arabidopsis thaliana (Mouse-ear cress) PE=2 SV=2	U	Intracellular trafficking, secretion, and vesicular transport	glutamate receptor 2.7-like isoform X1 [Capsicum annuum]
Capana03g000033	atr-miR167;bna-miR167d	0.00171726	0.000124139	2.80912	up	[E]	Amino acid transport and metabolism	Molecular Function: transporter activity (GO:0005215);; Molecular Function: protein binding (GO:0005515);; Biological Process: ion transport (GO:0006811);; Biological Process: cellular metal ion homeostasis (GO:0006875);; Biological Process: response to stress (GO:0006950);; Biological Process: cell communication (GO:0007154);; Molecular Function: glutamate receptor activity (GO:0008066);; Biolog…	K05387|0|sot:102605930|glutamate receptor 2.8-like; K05387 glutamate receptor, ionotropic, plant (A)	[PET]	--	Glutamate receptor 2.8 (Precursor) GN=T9I4.19 OS=Arabidopsis thaliana (Mouse-ear cress) PE=2 SV=2	U	Intracellular trafficking, secretion, and vesicular transport	glutamate receptor 2.8-like [Capsicum annuum]
Capana03g001893	unconservative_Chr02_5911	0.00240111	0.000188039	1.79216	up	[H]	Coenzyme transport and metabolism	Biological Process: pentose-phosphate shunt (GO:0006098);; Biological Process: rRNA processing (GO:0006364);; Biological Process: protoporphyrinogen IX biosynthetic process (GO:0006782);; Biological Process: response to stress (GO:0006950);; Molecular Function: transaminase activity (GO:0008483);; Biological Process: glutamine family amino acid metabolic process (GO:0009064);; Biological Process:…	K01845|0|sot:102593524|glutamate-1-semialdehyde 2,1-aminomutase, chloroplastic-like; K01845 glutamate-1-semialdehyde 2,1-aminomutase [EC:5.4.3.8] (A)	[E]	Amino acid transport and metabolism	Glutamate-1-semialdehyde 2,1-aminomutase, chloroplastic (Precursor) OS=Solanum lycopersicum (Tomato) PE=2 SV=1	H	Coenzyme transport and metabolism	glutamate-1-semialdehyde 2,1-aminomutase, chloroplastic [Capsicum annuum]
Capana03g003395	ahy-miR156b-5p;aly-miR157d-5p;hbr-miR156	3.37e-15	2.92e-17	4.99111	up	--	--	Biological Process: MAPK cascade (GO:0000165);; Biological Process: respiratory burst involved in defense response (GO:0002679);; Molecular Function: copper ion binding (GO:0005507);; Cellular Component: cytosol (GO:0005829);; Biological Process: protein targeting to membrane (GO:0006612);; Biological Process: fatty acid beta-oxidation (GO:0006635);; Biological Process: membrane fusion (GO:000694…	K05941|0|sly:101251125|glutathione gamma-glutamylcysteinyltransferase 1; K05941 glutathione gamma-glutamylcysteinyltransferase [EC:2.3.2.15] (A)	[P]	Inorganic ion transport and metabolism	Glutathione gamma-glutamylcysteinyltransferase 1 GN=PCS1 OS=Lotus japonicus (Lotus corniculatus var. japonicus) PE=2 SV=1	P	Inorganic ion transport and metabolism	glutathione gamma-glutamylcysteinyltransferase 1 isoform X1 [Capsicum annuum]
Capana02g002953	aly-miR166g-5p;unconservative_Chr00_39901;unconservative_Chr00_47668	0.00430917	0.000441301	1.8755	up	--	--	Cellular Component: Golgi membrane (GO:0000139);; Molecular Function: protein binding (GO:0005515);; Cellular Component: endosome (GO:0005768);; Cellular Component: trans-Golgi network (GO:0005802);; Biological Process: response to external stimulus (GO:0009605);; Biological Process: response to abiotic stimulus (GO:0009628);; Biological Process: xyloglucan biosynthetic process (GO:0009969);; Cel…	--	[GM]	--	Putative glycosyltransferase 7 GN=T20K9.110 OS=Arabidopsis thaliana (Mouse-ear cress) PE=2 SV=1	S	Function unknown	glycosyltransferase 6-like [Capsicum annuum]
Capana01g000039	aau-miR396;aly-miR396b-5p;gma-miR396h;pab-miR396a;unconservative_Chr01_4366;unconservative_Chr03_8993;vvi-miR396b	0.00348895	0.000332655	1.80707	up	--	--	Molecular Function: protein binding (GO:0005515);; Molecular Function: ATP binding (GO:0005524);; Cellular Component: cell wall (GO:0005618);; Cellular Component: nuclear envelope (GO:0005635);; Cellular Component: mitochondrion (GO:0005739);; Cellular Component: vacuole (GO:0005773);; Cellular Component: Golgi apparatus (GO:0005794);; Cellular Component: cytosol (GO:0005829);; Cellular Component…	--	--	--	Growth-regulating factor 8 GN=GRF8 OS=Arabidopsis thaliana (Mouse-ear cress) PE=2 SV=1	K	Transcription	growth-regulating factor 8 isoform X1 [Capsicum annuum]
Capana02g001843	unconservative_Chr03_7516	4.26e-06	1.28e-07	2.72059	up	[R]	General function prediction only	Molecular Function: RNA binding (GO:0003723);; Molecular Function: GTP binding (GO:0005525);; Biological Process: small GTPase mediated signal transduction (GO:0007264);; Cellular Component: chloroplast (GO:0009507);; Biological Process: embryo development ending in seed dormancy (GO:0009793);; Biological Process: iron-sulfur cluster assembly (GO:0016226);; Biological Process: isopentenyl diphosp…	K03595|0|sly:101245909|GTPase Era, mitochondrial; K03595 GTP-binding protein Era (A)	[DT]	--	GTP-binding protein ERG GN=ERG OS=Arabidopsis thaliana (Mouse-ear cress) PE=1 SV=2	DT	--	GTPase Era [Capsicum annuum]
Capana06g001613	unconservative_Chr00_39901;unconservative_Chr00_47668	0.00430917	0.000441301	1.8755	up	[R]	General function prediction only	Cellular Component: Golgi membrane (GO:0000139);; Biological Process: RNA splicing, via endonucleolytic cleavage and ligation (GO:0000394);; Molecular Function: GTP binding (GO:0005525);; Cellular Component: endosome (GO:0005768);; Cellular Component: vacuole (GO:0005773);; Cellular Component: vacuolar membrane (GO:0005774);; Cellular Component: cytosol (GO:0005829);; Cellular Component: plasma m…	K07874|2.28301e-134|sot:102596483|GTP-binding protein YPTM2-like; K07874 Ras-related protein Rab-1A (A)	[TU]	--	GTP-binding protein YPTM2 GN=YPTM2 OS=Zea mays (Maize) PE=2 SV=1	U	Intracellular trafficking, secretion, and vesicular transport	GTP-binding protein YPTM2 [Capsicum annuum]
Capana02g001985	gma-miR164b;mes-miR164d	2.19e-11	3.96e-13	3.84715	up	[RTKL]	--	Biological Process: respiratory burst involved in defense response (GO:0002679);; Molecular Function: protein serine/threonine kinase activity (GO:0004674);; Cellular Component: extracellular region (GO:0005576);; Cellular Component: nucleus (GO:0005634);; Cellular Component: plasma membrane (GO:0005886);; Biological Process: protein targeting to membrane (GO:0006612);; Biological Process: iron i…	--	--	--	G-type lectin S-receptor-like serine/threonine-protein kinase At4g03230 (Precursor) GN=At4g03230 OS=Arabidopsis thaliana (Mouse-ear cress) PE=3 SV=3	T	Signal transduction mechanisms	G-type lectin S-receptor-like serine/threonine-protein kinase At4g03230 isoform X1 [Capsicum annuum]
Capana07g002257	aly-miR172c-3p;ata-miR399a-3p;atr-miR172;cpa-miR172a;csi-miR172a-3p;stu-miR172c-3p;stu-miR319-3p	0.00281932	0.000250733	2.17685	up	[RTKL]	--	Biological Process: immune system process (GO:0002376);; Molecular Function: protein serine/threonine kinase activity (GO:0004674);; Cellular Component: nucleus (GO:0005634);; Cellular Component: plasma membrane (GO:0005886);; Biological Process: defense response (GO:0006952);; Cellular Component: plasmodesma (GO:0009506);; Biological Process: pollen-pistil interaction (GO:0009875);; Biological P…	--	--	--	G-type lectin S-receptor-like serine/threonine-protein kinase At4g27290 (Precursor) GN=At4g27290 OS=Arabidopsis thaliana (Mouse-ear cress) PE=3 SV=4	T	Signal transduction mechanisms	G-type lectin S-receptor-like serine/threonine-protein kinase At4g27290 [Capsicum annuum]
Capana07g002259	aly-miR172c-3p;atr-miR172;cpa-miR172a;csi-miR172a-3p;stu-miR172c-3p;stu-miR319-3p	0.00281932	0.000250733	2.17685	up	[RTKL]	--	Biological Process: immune system process (GO:0002376);; Molecular Function: protein serine/threonine kinase activity (GO:0004674);; Cellular Component: nucleus (GO:0005634);; Cellular Component: plasma membrane (GO:0005886);; Biological Process: defense response (GO:0006952);; Cellular Component: plasmodesma (GO:0009506);; Biological Process: pollen-pistil interaction (GO:0009875);; Biological P…	--	--	--	G-type lectin S-receptor-like serine/threonine-protein kinase At4g27290 (Precursor) GN=At4g27290 OS=Arabidopsis thaliana (Mouse-ear cress) PE=3 SV=4	T	Signal transduction mechanisms	G-type lectin S-receptor-like serine/threonine-protein kinase At4g27290 [Capsicum annuum]
Capana02g002110	sly-miR167b-3p	0.00130379	9.03e-05	2.04461	up	[RTKL]	--	Biological Process: immune system process (GO:0002376);; Molecular Function: protein serine/threonine kinase activity (GO:0004674);; Cellular Component: nucleus (GO:0005634);; Cellular Component: plasma membrane (GO:0005886);; Biological Process: defense response (GO:0006952);; Cellular Component: plasmodesma (GO:0009506);; Biological Process: pollen-pistil interaction (GO:0009875);; Biological P…	--	--	--	G-type lectin S-receptor-like serine/threonine-protein kinase At4g27290 (Precursor) GN=At4g27290 OS=Arabidopsis thaliana (Mouse-ear cress) PE=3 SV=4	T	Signal transduction mechanisms	G-type lectin S-receptor-like serine/threonine-protein kinase At4g27290 [Capsicum annuum]
Capana09g000429	aly-miR172a-3p;aqc-miR172b;ata-miR399a-3p;atr-miR172;cpa-miR172a;csi-miR172a-3p;stu-miR172c-3p;stu-miR319-3p	0.00281932	0.000250733	2.17685	up	[RTKL]	--	Biological Process: immune system process (GO:0002376);; Molecular Function: protein serine/threonine kinase activity (GO:0004674);; Cellular Component: nucleus (GO:0005634);; Cellular Component: plasma membrane (GO:0005886);; Biological Process: defense response (GO:0006952);; Cellular Component: plasmodesma (GO:0009506);; Biological Process: pollen-pistil interaction (GO:0009875);; Biological P…	--	--	--	G-type lectin S-receptor-like serine/threonine-protein kinase At4g27290 (Precursor) GN=At4g27290 OS=Arabidopsis thaliana (Mouse-ear cress) PE=3 SV=4	T	Signal transduction mechanisms	G-type lectin S-receptor-like serine/threonine-protein kinase At4g27290 isoform X1 [Capsicum annuum]
Capana07g002253	stu-miR319-3p	0.00281932	0.000250733	2.17685	up	--	--	Molecular Function: protein serine/threonine kinase activity (GO:0004674);; Molecular Function: binding (GO:0005488);; Cellular Component: nucleus (GO:0005634);; Biological Process: pollen-pistil interaction (GO:0009875);; Cellular Component: membrane (GO:0016020);; Biological Process: protein autophosphorylation (GO:0046777);;	--	--	--	G-type lectin S-receptor-like serine/threonine-protein kinase At4g27290 (Precursor) GN=At4g27290 OS=Arabidopsis thaliana (Mouse-ear cress) PE=3 SV=4	T	Signal transduction mechanisms	G-type lectin S-receptor-like serine/threonine-protein kinase At4g27290 isoform X1 [Capsicum annuum]
Capana03g002082	aly-miR167a-5p;bna-miR167a;bna-miR167d	0.00171726	0.000124139	2.80912	up	[RTKL]	--	Molecular Function: protein kinase activity (GO:0004672);; Molecular Function: protein serine/threonine kinase activity (GO:0004674);; Molecular Function: binding (GO:0005488);; Molecular Function: ATP binding (GO:0005524);; Biological Process: protein phosphorylation (GO:0006468);; Biological Process: response to stress (GO:0006950);; Biological Process: response to nitrate (GO:0010167);; Biolog…	--	--	--	G-type lectin S-receptor-like serine/threonine-protein kinase At5g24080 (Precursor) GN=At5g24080 OS=Arabidopsis thaliana (Mouse-ear cress) PE=2 SV=1	T	Signal transduction mechanisms	G-type lectin S-receptor-like serine/threonine-protein kinase At5g24080 isoform X1 [Capsicum annuum]
Capana01g003692	aly-miR164a-5p;gma-miR164b	2.19e-11	3.96e-13	3.84715	up	--	--	Biological Process: cytokinesis by cell plate formation (GO:0000911);; Molecular Function: guanyl-nucleotide exchange factor activity (GO:0005085);; Molecular Function: GTP binding (GO:0005525);; Cellular Component: nucleus (GO:0005634);; Cellular Component: cytosol (GO:0005829);; Cellular Component: plasma membrane (GO:0005886);; Biological Process: acetyl-CoA metabolic process (GO:0006084);; Bi…	--	[T]	Signal transduction mechanisms	--	T	Signal transduction mechanisms	guanine nucleotide exchange factor SPIKE 1 isoform X4 [Capsicum annuum]
Capana06g000170	unconservative_Chr03_7516	4.26e-06	1.28e-07	2.72059	up	[R]	General function prediction only	Biological Process: RNA methylation (GO:0001510);; Molecular Function: GTP binding (GO:0005525);; Cellular Component: nucleolus (GO:0005730);; Cellular Component: cytosol (GO:0005829);; Cellular Component: plasmodesma (GO:0009506);; Biological Process: maintenance of inflorescence meristem identity (GO:0010077);; Biological Process: negative regulation of transcription, DNA-templated (GO:0045892)…	K14538|0|sly:101245772|guanine nucleotide-binding protein-like 3 homolog; K14538 nuclear GTP-binding protein (A)	[R]	General function prediction only	Guanine nucleotide-binding protein-like NSN1 {ECO:0000305} OS=Arabidopsis thaliana (Mouse-ear cress) PE=2 SV=1	R	General function prediction only	guanine nucleotide-binding protein-like NSN1 [Capsicum annuum]
Capana10g002359	unconservative_Chr03_7516	4.26e-06	1.28e-07	2.72059	up	[F]	Nucleotide transport and metabolism	Molecular Function: guanylate kinase activity (GO:0004385);; Cellular Component: cytoplasm (GO:0005737);; Biological Process: nucleotide metabolic process (GO:0009117);; Biological Process: response to chitin (GO:0010200);; Biological Process: endoplasmic reticulum unfolded protein response (GO:0030968);; Biological Process: defense response to fungus (GO:0050832);;	K00942|0|sot:102585496|MAGUK p55 subfamily member 4-like; K00942 guanylate kinase [EC:2.7.4.8] (A)	[F]	Nucleotide transport and metabolism	Guanylate kinase 2 GN=T8H10.150 OS=Arabidopsis thaliana (Mouse-ear cress) PE=2 SV=1	F	Nucleotide transport and metabolism	guanylate kinase 2-like isoform X2 [Capsicum annuum]
Chilli_newGene_40854	hbr-miR156	3.37e-15	3.04e-17	4.99111	up	[G]	Carbohydrate transport and metabolism	--	--	--	--	--	R	General function prediction only	HAD superfamily protein [Solanum tuberosum]
Capana06g002058	unconservative_Chr07_21842	0.000158945	6.74e-06	2.00378	up	--	--	Molecular Function: DNA binding (GO:0003677);; Molecular Function: protein binding (GO:0005515);; Cellular Component: nucleus (GO:0005634);; Biological Process: protein folding (GO:0006457);; Biological Process: toxin catabolic process (GO:0009407);; Biological Process: response to high light intensity (GO:0009644);; Biological Process: response to chitin (GO:0010200);; Biological Process: heat a…	K09419|8.66605e-143|sly:101257776|heat stress transcription factor A-6b-like; K09419 heat shock transcription factor, other eukaryote (A)	[K]	Transcription	Heat stress transcription factor A-6b GN=MWI23.20 OS=Arabidopsis thaliana (Mouse-ear cress) PE=2 SV=1	K	Transcription	heat stress transcription factor A-6b-like [Capsicum annuum]
Chilli_newGene_15765	stu-miR393-3p	0.0027922	0.000227076	-2.9898	down	--	--	Molecular Function: heme oxygenase (decyclizing) activity (GO:0004392);; Biological Process: heme oxidation (GO:0006788);; Cellular Component: chloroplast (GO:0009507);; Biological Process: phytochromobilin biosynthetic process (GO:0010024);;	K00510|3.47073e-174|sot:102600014|heme oxygenase 1, chloroplastic-like; K00510 heme oxygenase [EC:1.14.99.3] (A)	[P]	Inorganic ion transport and metabolism	Heme oxygenase 1, chloroplastic (Precursor) GN=F18A8.4 OS=Arabidopsis thaliana (Mouse-ear cress) PE=1 SV=2	P	Inorganic ion transport and metabolism	heme oxygenase 1, chloroplastic-like [Solanum tuberosum]
Capana06g000028	hbr-miR156	3.37e-15	3.04e-17	4.99111	up	[S]	Function unknown	--	K10532|0|sot:102583316|heparan-alpha-glucosaminide N-acetyltransferase-like; K10532 heparan-alpha-glucosaminide N-acetyltransferase [EC:2.3.1.78] (A)	[S]	Function unknown	--	S	Function unknown	heparan-alpha-glucosaminide N-acetyltransferase-like [Capsicum annuum]
Capana00g004055	aly-miR157d-3p	6.01e-17	1.81e-19	6.34283	up	[R]	General function prediction only	Molecular Function: nucleotide binding (GO:0000166);; Molecular Function: RNA binding transcription antitermination factor activity (GO:0001072);; Molecular Function: nucleic acid binding (GO:0003676);; Molecular Function: double-stranded DNA binding (GO:0003690);; Molecular Function: single-stranded DNA binding (GO:0003697);; Molecular Function: single-stranded RNA binding (GO:0003727);; Molecul…	K14411|0|sot:102604973|heterogeneous nuclear ribonucleoprotein 1-like; K14411 RNA-binding protein Musashi (A)	[A]	RNA processing and modification	Heterogeneous nuclear ribonucleoprotein 1 GN=RNP1 OS=Arabidopsis thaliana (Mouse-ear cress) PE=1 SV=1	A	RNA processing and modification	heterogeneous nuclear ribonucleoprotein 1-like [Capsicum annuum]
Capana04g002171	unconservative_Chr05_15030;unconservative_Chr05_15031	0.00495662	0.000596493	1.47096	up	--	--	Molecular Function: nucleotide binding (GO:0000166);; Cellular Component: chromatin (GO:0000785);; Molecular Function: DNA binding (GO:0003677);; Molecular Function: chromatin binding (GO:0003682);; Molecular Function: sequence-specific DNA binding transcription factor activity (GO:0003700);; Cellular Component: nucleus (GO:0005634);; Biological Process: acetyl-CoA metabolic process (GO:0006084);…	--	[R]	General function prediction only	HMG1/2-like protein OS=Ipomoea nil (Japanese morning glory) PE=2 SV=1	K	Transcription	high mobility group B protein 6-like [Capsicum annuum]
Chilli_newGene_47658	gma-miR164b	2.19e-11	3.96e-13	3.84715	up	--	--	--	K11296|8.77611e-08|sot:102599000|high mobility group B protein 7-like; K11296 high mobility group protein B3 (A)	--	--	--	R	General function prediction only	high mobility group B protein 7-like [Nicotiana tomentosiformis]
Capana05g001797	unconservative_Chr04_11499	0.00017802	9.12e-06	3.32874	up	--	--	Biological Process: transition metal ion transport (GO:0000041);; Biological Process: phosphorelay signal transduction system (GO:0000160);; Molecular Function: signal transducer activity (GO:0004871);; Cellular Component: nucleus (GO:0005634);; Cellular Component: cytosol (GO:0005829);; Biological Process: DNA-dependent DNA replication (GO:0006261);; Biological Process: double-strand break repai…	K14490|2.86241e-50|sly:101249791|histidine-containing phosphotransfer protein 4; K14490 histidine-containing phosphotransfer peotein (A)	[T]	Signal transduction mechanisms	Histidine-containing phosphotransfer protein 4 GN=AHP4 OS=Arabidopsis thaliana (Mouse-ear cress) PE=1 SV=2	T	Signal transduction mechanisms	histidine-containing phosphotransfer protein 4-like [Capsicum annuum]
Capana04g001771	unconservative_Chr00_39358	0.00625048	0.000771896	-1.67259	down	--	--	Molecular Function: nucleic acid binding (GO:0003676);; Molecular Function: sequence-specific DNA binding transcription factor activity (GO:0003700);; Molecular Function: histone acetyltransferase activity (GO:0004402);; Cellular Component: nucleus (GO:0005634);; Cellular Component: mitochondrion (GO:0005739);; Biological Process: DNA repair (GO:0006281);; Biological Process: regulation of transc…	K11308|0|sot:102589640|probable MYST-like histone acetyltransferase 1-like; K11308 histone acetyltransferase MYST1 [EC:2.3.1.48] (A)	[B]	Chromatin structure and dynamics	Probable MYST-like histone acetyltransferase 1 GN=HAG4 OS=Arabidopsis thaliana (Mouse-ear cress) PE=2 SV=1	B	Chromatin structure and dynamics	histone acetyltransferase of the MYST family 1-like [Capsicum annuum]
Capana00g002161	stu-miR477b-5p	0.00212186	0.000159779	2.41497	up	[B]	Chromatin structure and dynamics	Cellular Component: nucleosome (GO:0000786);; Molecular Function: DNA binding (GO:0003677);; Cellular Component: nucleus (GO:0005634);; Cellular Component: nucleolus (GO:0005730);; Biological Process: glucose catabolic process (GO:0006007);; Biological Process: nucleosome assembly (GO:0006334);; Biological Process: protein targeting (GO:0006605);; Biological Process: cell proliferation (GO:000828…	K11253|1.06065e-77|zma:103636448|histone H3.2; K11253 histone H3 (A)	[B]	Chromatin structure and dynamics	Histone H3.2 GN=B34 OS=Nicotiana tabacum (Common tobacco) PE=1 SV=1	B	Chromatin structure and dynamics	histone H3.2 [Musa acuminata subsp. malaccensis]
Capana12g001143	bna-miR167d	0.00171726	0.000124139	2.80912	up	--	--	Biological Process: nuclear-transcribed mRNA catabolic process (GO:0000956);; Molecular Function: chromatin binding (GO:0003682);; Molecular Function: single-stranded RNA binding (GO:0003727);; Molecular Function: protein binding (GO:0005515);; Cellular Component: chromatin silencing complex (GO:0005677);; Biological Process: DNA methylation (GO:0006306);; Biological Process: chromatin silencing …	K11430|1.21149e-131|sot:102592748|histone-lysine N-methyltransferase CLF-like; K11430 histone-lysine N-methyltransferase EZH2 [EC:2.1.1.43] (A)	[K]	Transcription	Histone-lysine N-methyltransferase EZ1 GN=EZ1 OS=Zea mays (Maize) PE=2 SV=1	K	Transcription	histone-lysine N-methyltransferase CLF [Capsicum annuum]
Capana02g003067	aly-miR164a-5p;gma-miR164b;unconservative_Chr01_3537;unconservative_Chr02_6061;unconservative_Chr04_12310	2.19e-11	3.96e-13	3.84715	up	[R]	General function prediction only	Molecular Function: DNA binding (GO:0003677);; Biological Process: DNA repair (GO:0006281);; Biological Process: anatomical structure morphogenesis (GO:0009653);; Biological Process: endosperm development (GO:0009960);; Biological Process: response to UV-B (GO:0010224);; Biological Process: vegetative to reproductive phase transition of meristem (GO:0010228);; Biological Process: gene silencing b…	K11430|0|sot:102592748|histone-lysine N-methyltransferase CLF-like; K11430 histone-lysine N-methyltransferase EZH2 [EC:2.1.1.43] (A)	[K]	Transcription	Histone-lysine N-methyltransferase CLF GN=At2g23380 OS=Arabidopsis thaliana (Mouse-ear cress) PE=1 SV=2	K	Transcription	histone-lysine N-methyltransferase CLF-like isoform X1 [Capsicum annuum]
Capana02g003070	aly-miR164a-5p;gma-miR164b;unconservative_Chr01_3537;unconservative_Chr02_6061;unconservative_Chr04_12310	2.19e-11	3.96e-13	3.84715	up	[R]	General function prediction only	Molecular Function: DNA binding (GO:0003677);; Biological Process: DNA repair (GO:0006281);; Biological Process: anatomical structure morphogenesis (GO:0009653);; Biological Process: endosperm development (GO:0009960);; Biological Process: response to UV-B (GO:0010224);; Biological Process: vegetative to reproductive phase transition of meristem (GO:0010228);; Biological Process: gene silencing b…	K11430|0|sot:102592748|histone-lysine N-methyltransferase CLF-like; K11430 histone-lysine N-methyltransferase EZH2 [EC:2.1.1.43] (A)	[K]	Transcription	Histone-lysine N-methyltransferase CLF GN=At2g23380 OS=Arabidopsis thaliana (Mouse-ear cress) PE=1 SV=2	K	Transcription	histone-lysine N-methyltransferase CLF-like isoform X1 [Capsicum annuum]
Capana06g001598	stu-miR172c-3p;unconservative_Chr02_5911	0.00240111	0.000188039	1.79216	up	[R]	General function prediction only	Cellular Component: nucleus (GO:0005634);; Cellular Component: chromosome (GO:0005694);; Biological Process: methylation-dependent chromatin silencing (GO:0006346);; Biological Process: sister chromatid cohesion (GO:0007062);; Biological Process: photomorphogenesis (GO:0009640);; Biological Process: response to chitin (GO:0010200);; Biological Process: maintenance of DNA methylation (GO:0010216);…	K11420|0|sot:102599225|uncharacterized LOC102599225; K11420 euchromatic histone-lysine N-methyltransferase [EC:2.1.1.43] (A)	[BK]	--	Histone-lysine N-methyltransferase, H3 lysine-9 specific SUVH5 GN=T4C15.17 OS=Arabidopsis thaliana (Mouse-ear cress) PE=1 SV=1	B	Chromatin structure and dynamics	histone-lysine N-methyltransferase, H3 lysine-9 specific SUVH6-like [Capsicum annuum]
Capana03g002675	atr-miR167;bna-miR167d	0.00171726	0.000124139	2.80912	up	[K]	Transcription	Molecular Function: DNA binding (GO:0003677);; Molecular Function: sequence-specific DNA binding transcription factor activity (GO:0003700);; Cellular Component: nucleus (GO:0005634);; Biological Process: gravitropism (GO:0009630);; Biological Process: response to blue light (GO:0009637);; Biological Process: response to absence of light (GO:0009646);; Biological Process: response to salt stress …	--	[K]	Transcription	Homeobox-leucine zipper protein ATHB-52 GN=ATHB-52 OS=Arabidopsis thaliana (Mouse-ear cress) PE=2 SV=1	K	Transcription	homeobox-leucine zipper protein ATHB-52-like [Capsicum annuum]
Capana00g004586	unconservative_Chr07_21842	0.000158945	6.74e-06	2.00378	up	[K]	Transcription	Cellular Component: histone acetyltransferase complex (GO:0000123);; Molecular Function: sequence-specific DNA binding transcription factor activity (GO:0003700);; Biological Process: signal transduction (GO:0007165);; Biological Process: response to xenobiotic stimulus (GO:0009410);; Cellular Component: plasmodesma (GO:0009506);; Biological Process: photomorphogenesis (GO:0009640);; Biological P…	--	[K]	Transcription	Homeobox-leucine zipper protein HAT22 GN=HAT22 OS=Arabidopsis thaliana (Mouse-ear cress) PE=1 SV=1	S	Function unknown	homeobox-leucine zipper protein HAT22-like [Capsicum annuum]
Capana07g001455	unconservative_Chr05_14982	1.98e-05	7.76e-07	2.6212	up	[K]	Transcription	Molecular Function: DNA binding (GO:0003677);; Molecular Function: sequence-specific DNA binding transcription factor activity (GO:0003700);; Molecular Function: protein binding (GO:0005515);; Cellular Component: nucleus (GO:0005634);; Cellular Component: cytoplasm (GO:0005737);; Biological Process: DNA metabolic process (GO:0006259);; Biological Process: regulation of transcription, DNA-template…	K09338|0|sot:102588257|homeobox-leucine zipper protein ROC2-like; K09338 homeobox-leucine zipper protein (A)	--	--	Homeobox-leucine zipper protein ROC2 GN=OSJNBb0060E08.16 OS=Oryza sativa subsp. japonica (Rice) PE=2 SV=1	K	Transcription	homeobox-leucine zipper protein HDG2-like [Capsicum annuum]
Capana01g004250	unconservative_Chr07_21842	0.000158945	6.74e-06	2.00378	up	[H]	Coenzyme transport and metabolism	Biological Process: sulfur amino acid metabolic process (GO:0000096);; Molecular Function: prenyltransferase activity (GO:0004659);; Molecular Function: protein binding (GO:0005515);; Cellular Component: nucleus (GO:0005634);; Cellular Component: plasma membrane (GO:0005886);; Biological Process: glycine catabolic process (GO:0006546);; Biological Process: unsaturated fatty acid biosynthetic proc…	K09833|0|sot:102582366|homogentisate phytyltransferase 1, chloroplastic-like; K09833 homogentisate phytyltransferase / homogentisate geranylgeranyltransferase [EC:2.5.1.115 2.5.1.116] (A)	--	--	Homogentisate phytyltransferase 1, chloroplastic (Precursor) GN=F19F24.15 OS=Arabidopsis thaliana (Mouse-ear cress) PE=1 SV=1	H	Coenzyme transport and metabolism	homogentisate phytyltransferase 1, chloroplastic isoform X1 [Capsicum annuum]
Chilli_newGene_72771	aly-miR166a-5p	0.00431868	0.000473681	-1.57397	down	--	--	--	--	[R]	General function prediction only	Putative ribonuclease H protein At1g65750 GN=At1g65750 OS=Arabidopsis thaliana (Mouse-ear cress) PE=3 SV=1	R	General function prediction only	hypothetical protein [Beta vulgaris subsp. vulgaris]
Chilli_newGene_87605	unconservative_Chr04_11499	0.00017802	9.12e-06	3.32874	up	[L]	Replication, recombination and repair	Biological Process: cellular process (GO:0009987);; Biological Process: macromolecule metabolic process (GO:0043170);; Biological Process: primary metabolic process (GO:0044238);;	--	[R]	General function prediction only	Uncharacterized mitochondrial protein AtMg00860 GN=AtMg00860 OS=Arabidopsis thaliana (Mouse-ear cress) PE=4 SV=1	L	Replication, recombination and repair	hypothetical protein [Lotus japonicus]
Chilli_newGene_12938	unconservative_Chr07_21842	0.000158945	6.74e-06	2.00378	up	[L]	Replication, recombination and repair	--	--	[R]	General function prediction only	Uncharacterized mitochondrial protein AtMg00860 GN=AtMg00860 OS=Arabidopsis thaliana (Mouse-ear cress) PE=4 SV=1	L	Replication, recombination and repair	hypothetical protein 11M19.5 [Arabidopsis halleri]
Chilli_newGene_50255	unconservative_Chr02_5911	0.00240111	0.000188039	1.79216	up	--	--	Cellular Component: photosystem II (GO:0009523);; Cellular Component: chloroplast thylakoid membrane (GO:0009535);; Cellular Component: integral component of membrane (GO:0016021);; Cellular Component: cytoplasmic membrane-bounded vesicle (GO:0016023);; Biological Process: photosynthesis, light reaction (GO:0019684);;	K02714|3.33416e-12|mtr:MTR_4g034990|Photosystem II reaction center protein M; K02714 photosystem II PsbM protein (A)	--	--	Photosystem II reaction center protein M GN=psbM OS=Nicotiana tabacum (Common tobacco) PE=3 SV=1	M	Cell wall/membrane/envelope biogenesis	hypothetical protein 154 - common tobacco chloroplast
Chilli_newGene_27365	unconservative_Chr02_5911	0.00240111	0.000188039	1.79216	up	--	--	Cellular Component: photosystem II (GO:0009523);; Cellular Component: chloroplast thylakoid membrane (GO:0009535);; Cellular Component: integral component of membrane (GO:0016021);; Cellular Component: cytoplasmic membrane-bounded vesicle (GO:0016023);; Biological Process: photosynthesis, light reaction (GO:0019684);;	K02714|2.71456e-12|mtr:MTR_4g034990|Photosystem II reaction center protein M; K02714 photosystem II PsbM protein (A)	--	--	Photosystem II reaction center protein M GN=psbM OS=Nicotiana tabacum (Common tobacco) PE=3 SV=1	M	Cell wall/membrane/envelope biogenesis	hypothetical protein 154 - common tobacco chloroplast
Chilli_newGene_87595	unconservative_Chr02_5911	0.00240111	0.000188039	1.79216	up	--	--	Cellular Component: photosystem II (GO:0009523);; Cellular Component: chloroplast thylakoid membrane (GO:0009535);; Cellular Component: integral component of membrane (GO:0016021);; Cellular Component: cytoplasmic membrane-bounded vesicle (GO:0016023);; Biological Process: photosynthesis, light reaction (GO:0019684);;	K02714|5.72403e-14|mtr:MTR_4g034990|Photosystem II reaction center protein M; K02714 photosystem II PsbM protein (A)	--	--	Photosystem II reaction center protein M GN=psbM OS=Nicotiana tabacum (Common tobacco) PE=3 SV=1	M	Cell wall/membrane/envelope biogenesis	hypothetical protein 154 - common tobacco chloroplast
Capana05g001567	hbr-miR156	3.37e-15	3.04e-17	4.99111	up	--	--	--	--	--	--	--	--	--	hypothetical protein A4A49_11044 [Nicotiana attenuata]
Capana11g001476	hbr-miR156	3.37e-15	3.04e-17	4.99111	up	--	--	--	--	--	--	--	S	Function unknown	hypothetical protein A4A49_65710 [Nicotiana attenuata]
Chilli_newGene_83430	unconservative_Chr00_48387;unconservative_Chr07_21842	0.000158945	6.74e-06	2.00378	up	--	--	--	--	[R]	General function prediction only	--	R	General function prediction only	hypothetical protein AMTR_s04311p00004950, partial [Amborella trichopoda]
Chilli_newGene_34134	unconservative_Chr07_21842	0.000158945	6.74e-06	2.00378	up	[RTKL]	--	--	K14498|4.58427e-43|atr:s00033p00242600|AMTR_s00033p00242600; hypothetical protein; K14498 serine/threonine-protein kinase SRK2 [EC:2.7.11.1] (A)	[T]	Signal transduction mechanisms	Serine/threonine-protein kinase SRK2E GN=F17I5.140 OS=Arabidopsis thaliana (Mouse-ear cress) PE=1 SV=1	T	Signal transduction mechanisms	hypothetical protein CISIN_1g017936mg [Citrus sinensis]
Capana06g001705	aly-miR157d-3p	6.01e-17	1.81e-19	6.34283	up	[J]	Translation, ribosomal structure and biogenesis	Biological Process: RNA methylation (GO:0001510);; Molecular Function: structural constituent of ribosome (GO:0003735);; Cellular Component: nucleolus (GO:0005730);; Cellular Component: vacuolar membrane (GO:0005774);; Cellular Component: Golgi apparatus (GO:0005794);; Cellular Component: plasma membrane (GO:0005886);; Biological Process: chromatin silencing (GO:0006342);; Biological Process: tra…	K02877|1.27572e-111|sot:102595510|60S ribosomal protein L15-like; K02877 large subunit ribosomal protein L15e (A)	[J]	Translation, ribosomal structure and biogenesis	60S ribosomal protein L15 GN=RPL15 OS=Petunia hybrida (Petunia) PE=2 SV=1	J	Translation, ribosomal structure and biogenesis	hypothetical protein DCAR_018117 [Daucus carota subsp. sativus]
Chilli_newGene_85255	sly-miR167b-3p	0.00130379	9.03e-05	2.04461	up	--	--	Biological Process: mitotic cell cycle (GO:0000278);; Biological Process: RNA processing (GO:0006396);; Cellular Component: plasmodesma (GO:0009506);;	--	[A]	RNA processing and modification	FKBP12-interacting protein of 37 kDa GN=FIP37 OS=Arabidopsis thaliana (Mouse-ear cress) PE=1 SV=1	A	RNA processing and modification	hypothetical protein EUGRSUZ_B00240 [Eucalyptus grandis]
Chilli_newGene_78560	sly-miR5303;stu-miR393-3p;stu-miR5303g	0.0027922	0.000227076	-2.9898	down	--	--	Cellular Component: membrane (GO:0016020);; Cellular Component: cytoplasmic membrane-bounded vesicle (GO:0016023);;	--	[S]	Function unknown	Uncharacterized membrane protein At4g09580 GN=At4g09580 OS=Arabidopsis thaliana (Mouse-ear cress) PE=1 SV=1	S	Function unknown	hypothetical protein isoform X2 [Zea mays]
Chilli_newGene_30305	stu-miR8045;unconservative_Chr08_23848;unconservative_Chr09_27586	1.31e-06	3.54e-08	3.18068	up	--	--	--	--	--	--	--	--	--	hypothetical protein L484_025836 [Morus notabilis]
Chilli_newGene_12975	unconservative_Chr08_22616	0.000735965	4.88e-05	-1.90502	down	[RTKL]	--	Molecular Function: protein serine/threonine kinase activity (GO:0004674);; Molecular Function: ATP binding (GO:0005524);; Cellular Component: cytosol (GO:0005829);; Biological Process: protein phosphorylation (GO:0006468);; Biological Process: signal transduction (GO:0007165);; Biological Process: multicellular organismal development (GO:0007275);; Biological Process: response to water deprivati…	--	[T]	Signal transduction mechanisms	CBL-interacting protein kinase 5 OS=Oryza sativa subsp. japonica (Rice) PE=2 SV=1	T	Signal transduction mechanisms	hypothetical protein M569_03590, partial [Genlisea aurea]
Chilli_newGene_15954	hbr-miR156	3.37e-15	3.04e-17	4.99111	up	--	--	--	K11000|4.75571e-43|cit:102627313|callose synthase 11-like; K11000 callose synthase [EC:2.4.1.-] (A)	[M]	Cell wall/membrane/envelope biogenesis	Callose synthase 11 GN=T32N4.8 OS=Arabidopsis thaliana (Mouse-ear cress) PE=2 SV=1	M	Cell wall/membrane/envelope biogenesis	hypothetical protein M569_10647, partial [Genlisea aurea]
Capana02g002352	sly-miR167b-3p	0.00130379	9.03e-05	2.04461	up	[V]	Defense mechanisms	Molecular Function: ATP binding (GO:0005524);; Cellular Component: mitochondrion (GO:0005739);; Cellular Component: vacuolar membrane (GO:0005774);; Cellular Component: cytosol (GO:0005829);; Cellular Component: plasma membrane (GO:0005886);; Biological Process: protein targeting to membrane (GO:0006612);; Biological Process: drug transmembrane transport (GO:0006855);; Biological Process: cellula…	--	[Q]	Secondary metabolites biosynthesis, transport and catabolism	ABC transporter G family member 31 GN=F23F1.14 OS=Arabidopsis thaliana (Mouse-ear cress) PE=1 SV=1	Q	Secondary metabolites biosynthesis, transport and catabolism	hypothetical protein MIMGU_mgv1a000229mg [Erythranthe guttata]
Chilli_newGene_37319	unconservative_Chr01_1018;unconservative_Chr01_2798;unconservative_Chr07_21842	0.000158945	6.74e-06	2.00378	up	--	--	Molecular Function: nucleotide binding (GO:0000166);; Molecular Function: ATPase activity (GO:0016887);;	--	[Q]	Secondary metabolites biosynthesis, transport and catabolism	ABC transporter G family member 40 GN=T16N11.3 OS=Arabidopsis thaliana (Mouse-ear cress) PE=1 SV=1	V	Defense mechanisms	hypothetical protein POPTR_0003s17740g [Populus trichocarpa]
Capana00g004109	unconservative_Chr07_21842	0.000158945	6.74e-06	2.00378	up	--	--	--	--	--	--	--	--	--	hypothetical protein STB1_57t00015 [Solanum tuberosum]
Chilli_newGene_88875	unconservative_Chr07_21842	0.000158945	6.74e-06	2.00378	up	--	--	Molecular Function: binding (GO:0005488);; Biological Process: cellular process (GO:0009987);; Biological Process: macromolecule metabolic process (GO:0043170);; Biological Process: primary metabolic process (GO:0044238);;	--	[R]	General function prediction only	--	R	General function prediction only	hypothetical protein VITISV_015504 [Vitis vinifera]
Chilli_newGene_88969	aly-miR167a-5p;bna-miR167d;unconservative_Chr12_35719	0.00171726	0.000124139	2.80912	up	--	--	Biological Process: primary metabolic process (GO:0044238);; Biological Process: organic substance metabolic process (GO:0071704);;	--	[R]	General function prediction only	Protein Ycf2 GN=ycf2-B OS=Nicotiana tabacum (Common tobacco) PE=3 SV=2	R	General function prediction only	hypothetical protein VITISV_016266 [Vitis vinifera]
Chilli_newGene_30978	hbr-miR156;unconservative_Chr00_46302	3.37e-15	3.04e-17	4.99111	up	--	--	Molecular Function: binding (GO:0005488);; Molecular Function: hydrolase activity (GO:0016787);; Biological Process: primary metabolic process (GO:0044238);; Biological Process: organic substance metabolic process (GO:0071704);;	--	[R]	General function prediction only	Endonuclease OS=Nicotiana tabacum (Common tobacco) PE=2 SV=1	R	General function prediction only	hypothetical protein VITISV_017889 [Vitis vinifera]
Chilli_newGene_57816	sly-miR167b-3p;unconservative_Chr00_46302;unconservative_Chr08_23848;unconservative_Chr09_27586	1.31e-06	3.54e-08	3.18068	up	--	--	Molecular Function: binding (GO:0005488);; Biological Process: macromolecule metabolic process (GO:0043170);; Biological Process: primary metabolic process (GO:0044238);;	--	[R]	General function prediction only	Endonuclease OS=Nicotiana tabacum (Common tobacco) PE=2 SV=1	R	General function prediction only	hypothetical protein VITISV_032735 [Vitis vinifera]
Chilli_newGene_4791	hbr-miR156	3.37e-15	3.04e-17	4.99111	up	--	--	Molecular Function: nucleic acid binding (GO:0003676);; Biological Process: cell cycle (GO:0007049);; Molecular Function: zinc ion binding (GO:0008270);; Biological Process: DNA integration (GO:0015074);; Molecular Function: cyclin-dependent protein serine/threonine kinase regulator activity (GO:0016538);;	--	[R]	General function prediction only	Putative AC transposase OS=Zea mays (Maize) PE=2 SV=2	R	General function prediction only	hypothetical protein VITISV_035070 [Vitis vinifera]
Chilli_newGene_12168	gma-miR164b;mes-miR164d	2.19e-11	3.96e-13	3.84715	up	[L]	Replication, recombination and repair	Molecular Function: nucleic acid binding (GO:0003676);; Molecular Function: catalytic activity (GO:0003824);; Biological Process: DNA metabolic process (GO:0006259);;	--	[R]	General function prediction only	RNA-directed DNA polymerase homolog OS=Oenothera berteroana (Bertero&apos;s evening primrose) PE=4 SV=1	R	General function prediction only	hypothetical protein VITISV_039388 [Vitis vinifera]
Capana08g001649	hbr-miR156	3.37e-15	3.04e-17	4.99111	up	[U]	Intracellular trafficking, secretion, and vesicular transport	Biological Process: microtubule cytoskeleton organization (GO:0000226);; Biological Process: cytokinesis by cell plate formation (GO:0000911);; Molecular Function: protein binding (GO:0005515);; Cellular Component: cell wall (GO:0005618);; Cellular Component: nucleus (GO:0005634);; Cellular Component: nuclear envelope (GO:0005635);; Cellular Component: nucleolus (GO:0005730);; Cellular Component:…	--	[U]	Intracellular trafficking, secretion, and vesicular transport	Importin subunit alpha-4 {ECO:0000305} OS=Arabidopsis thaliana (Mouse-ear cress) PE=1 SV=1	U	Intracellular trafficking, secretion, and vesicular transport	importin subunit alpha-4 [Capsicum annuum]
Capana00g002231	unconservative_Chr05_14982	1.98e-05	7.76e-07	2.6212	up	--	--	Cellular Component: intracellular part (GO:0044424);; Biological Process: single-organism cellular process (GO:0044763);; Biological Process: single-organism transport (GO:0044765);; Biological Process: organ development (GO:0048513);;	--	[YU]	--	Transportin-1 GN=TRN1 OS=Arabidopsis thaliana (Mouse-ear cress) PE=1 SV=1	UY	--	importin-5-like isoform X1 [Capsicum annuum]
Capana06g002255	gma-miR164b;mes-miR164d	2.19e-11	3.96e-13	3.84715	up	[RTKL]	--	Biological Process: cell morphogenesis (GO:0000902);; Molecular Function: binding (GO:0005488);; Biological Process: polysaccharide metabolic process (GO:0005976);; Biological Process: RNA processing (GO:0006396);; Biological Process: cellular protein modification process (GO:0006464);; Biological Process: cytoskeleton organization (GO:0007010);; Biological Process: signal transduction (GO:000716…	--	[T]	Signal transduction mechanisms	Probable LRR receptor-like serine/threonine-protein kinase MRH1 (Precursor) GN=MRH1 OS=Arabidopsis thaliana (Mouse-ear cress) PE=2 SV=1	T	Signal transduction mechanisms	inactive receptor-like serine/threonine-protein kinase At2g40270 isoform X1 [Capsicum annuum]
Capana03g003021	hbr-miR156	3.37e-15	3.04e-17	4.99111	up	--	--	Molecular Function: magnesium ion binding (GO:0000287);; Biological Process: response to stress (GO:0006950);; Molecular Function: O-methyltransferase activity (GO:0008171);; Molecular Function: S-adenosylmethionine-dependent methyltransferase activity (GO:0008757);; Biological Process: polarity specification of adaxial/abaxial axis (GO:0009944);; Biological Process: auxin homeostasis (GO:0010252…	K18848|1.04983e-74|sot:102598710|indole-3-acetate O-methyltransferase 1-like; K18848 indole-3-acetate O-methyltransferase [EC:2.1.1.278] (A)	--	--	Indole-3-acetate O-methyltransferase 1 GN=IAMT1 OS=Arabidopsis thaliana (Mouse-ear cress) PE=1 SV=1	R	General function prediction only	indole-3-acetate O-methyltransferase 1-like [Nicotiana sylvestris]
Capana12g002857	aly-miR168a-5p;cme-miR168;gma-miR168b;stu-miR393-3p	0.0027922	0.000227076	-2.9898	down	[GEPR]	--	Molecular Function: sugar:proton symporter activity (GO:0005351);; Molecular Function: myo-inositol:proton symporter activity (GO:0005366);; Cellular Component: plasma membrane (GO:0005886);; Biological Process: purine nucleobase transport (GO:0006863);; Biological Process: carbohydrate transport (GO:0008643);; Cellular Component: plant-type vacuole membrane (GO:0009705);; Biological Process: myo…	K08150|0|sot:102593035|inositol transporter 4-like; K08150 MFS transporter, SP family, solute carrier family 2 (myo-inositol transporter), member 13 (A)	[R]	General function prediction only	Inositol transporter 4 GN=INT4 OS=Arabidopsis thaliana (Mouse-ear cress) PE=1 SV=1	R	General function prediction only	inositol transporter 4 [Capsicum annuum]
Chilli_newGene_106987	aly-miR157d-5p;hbr-miR156;unconservative_Chr05_15030;unconservative_Chr05_15031	3.37e-15	3.04e-17	1.47096	up	--	--	Molecular Function: nucleic acid binding (GO:0003676);; Molecular Function: zinc ion binding (GO:0008270);; Biological Process: DNA integration (GO:0015074);;	--	[R]	General function prediction only	Endonuclease OS=Nicotiana tabacum (Common tobacco) PE=2 SV=1	R	General function prediction only	Integrase core domain containing protein [Solanum demissum]
Capana01g003941	hbr-miR156	3.37e-15	3.04e-17	4.99111	up	--	--	--	--	--	--	--	S	Function unknown	IQ domain-containing protein IQM2-like [Capsicum annuum]
Capana00g001425	unconservative_Chr01_4366;unconservative_Chr03_8993	0.00348895	0.000332655	1.80707	up	--	--	--	--	--	--	--	S	Function unknown	IQ domain-containing protein IQM6-like [Capsicum annuum]
Capana02g001650	hbr-miR156	3.37e-15	3.04e-17	4.99111	up	--	--	--	--	--	--	--	S	Function unknown	IRK-interacting protein [Capsicum annuum]
Capana05g001011	unconservative_Chr01_4366;unconservative_Chr03_8993	0.00348895	0.000332655	1.80707	up	--	--	Cellular Component: intracellular organelle (GO:0043229);;	--	--	--	--	S	Function unknown	IRK-interacting protein [Capsicum annuum]
Capana07g000598	stu-miR393-3p	0.0027922	0.000227076	-2.9898	down	[G]	Carbohydrate transport and metabolism	Biological Process: maltose metabolic process (GO:0000023);; Molecular Function: alpha-amylase activity (GO:0004556);; Cellular Component: cytosol (GO:0005829);; Biological Process: starch catabolic process (GO:0005983);; Cellular Component: plasmodesma (GO:0009506);; Cellular Component: chloroplast starch grain (GO:0009569);; Cellular Component: chloroplast stroma (GO:0009570);; Biological Proce…	K01214|0|sot:102577824|isoamylase isoform 3; K01214 isoamylase [EC:3.2.1.68] (A)	[G]	Carbohydrate transport and metabolism	Isoamylase 3, chloroplastic (Precursor) GN=ISA3 OS=Arabidopsis thaliana (Mouse-ear cress) PE=2 SV=2	G	Carbohydrate transport and metabolism	isoamylase 3, chloroplastic isoform X1 [Solanum pennellii]
Capana04g000617	hbr-miR156	3.37e-15	3.04e-17	4.99111	up	[Q]	Secondary metabolites biosynthesis, transport and catabolism	Molecular Function: monooxygenase activity (GO:0004497);; Molecular Function: binding (GO:0005488);; Molecular Function: iron ion binding (GO:0005506);; Biological Process: metabolic process (GO:0008152);; Molecular Function: electron carrier activity (GO:0009055);; Biological Process: response to UV (GO:0009411);; Biological Process: response to organic substance (GO:0010033);; Biological Proces…	--	[Q]	Secondary metabolites biosynthesis, transport and catabolism	Isoflavone 3&apos;-hydroxylase {ECO:0000303|PubMed:14617078} (Fragment) OS=Medicago truncatula (Barrel medic) PE=1 SV=1	Q	Secondary metabolites biosynthesis, transport and catabolism	isoflavone 2&apos;-hydroxylase-like [Nicotiana attenuata]
Capana02g001466	unconservative_Chr05_14982	1.98e-05	7.76e-07	2.6212	up	[O]	Posttranslational modification, protein turnover, chaperones	Molecular Function: nucleotide binding (GO:0000166);; Biological Process: polysaccharide biosynthetic process (GO:0000271);; Molecular Function: calmodulin binding (GO:0005516);; Molecular Function: ATP binding (GO:0005524);; Cellular Component: cell wall (GO:0005618);; Cellular Component: nuclear envelope (GO:0005635);; Cellular Component: nucleoplasm (GO:0005654);; Cellular Component: nucleolus…	--	[O]	Posttranslational modification, protein turnover, chaperones	Katanin p60 ATPase-containing subunit A1 {ECO:0000255|HAMAP-Rule:MF_03023} GN=At1g80350 OS=Arabidopsis thaliana (Mouse-ear cress) PE=1 SV=1	O	Posttranslational modification, protein turnover, chaperones	katanin p60 ATPase-containing subunit A-like 2 isoform X2 [Capsicum annuum]
Capana02g002000	aly-miR167a-5p;bna-miR167d	0.00171726	0.000124139	2.80912	up	[T]	Signal transduction mechanisms	Molecular Function: binding (GO:0005488);; Cellular Component: nucleus (GO:0005634);; Biological Process: regulation of transcription, DNA-templated (GO:0006355);; Biological Process: cellular protein modification process (GO:0006464);; Biological Process: defense response (GO:0006952);; Biological Process: organelle organization (GO:0006996);; Biological Process: signal transduction (GO:0007165)…	K18643|0|sly:101261287|katanin p80 WD40 repeat-containing subunit B1 homolog; K18643 katanin p80 WD40 repeat-containing subunit B1 (A)	[D]	Cell cycle control, cell division, chromosome partitioning	Katanin p80 WD40 repeat-containing subunit B1 homolog {ECO:0000255|HAMAP-Rule:MF_03022} GN=At5g23430 OS=Arabidopsis thaliana (Mouse-ear cress) PE=2 SV=3	D	Cell cycle control, cell division, chromosome partitioning	katanin p80 WD40 repeat-containing subunit B1 homolog isoform X1 [Capsicum annuum]
Capana12g001010	aly-miR164a-5p;gma-miR164b	2.19e-11	3.96e-13	3.84715	up	--	--	--	K13162|3.33163e-114|sot:102591079|KH domain-containing protein At4g18375-like; K13162 poly(rC)-binding protein 2/3/4 (A)	[AR]	--	KH domain-containing protein At4g18375 GN=At4g18375 OS=Arabidopsis thaliana (Mouse-ear cress) PE=2 SV=1	A	RNA processing and modification	KH domain-containing protein At4g18375 [Capsicum annuum]
Capana06g000836	bna-miR167d	0.00171726	0.000124139	2.80912	up	[K]	Transcription	Biological Process: response to water deprivation (GO:0009414);; Biological Process: response to abscisic acid (GO:0009737);;	--	[A]	RNA processing and modification	Sm-like protein LSM5 {ECO:0000305} OS=Arabidopsis thaliana (Mouse-ear cress) PE=1 SV=1	S	Function unknown	kinase-interacting family protein-like [Capsicum annuum]
Capana03g000270	ahy-miR156b-5p;hbr-miR156	3.37e-15	2.92e-17	4.99111	up	[Z]	Cytoskeleton	Biological Process: microtubule cytoskeleton organization (GO:0000226);; Biological Process: mitotic cell cycle (GO:0000278);; Biological Process: cytokinesis by cell plate formation (GO:0000911);; Biological Process: regionalization (GO:0003002);; Molecular Function: microtubule motor activity (GO:0003777);; Molecular Function: ATP binding (GO:0005524);; Cellular Component: nucleus (GO:0005634);…	K10393|0|sot:102584807|kinesin-related protein 6-like; K10393 kinesin family member 2/24 (A)	[Z]	Cytoskeleton	Kinesin-13A GN=KINESIN-13A OS=Arabidopsis thaliana (Mouse-ear cress) PE=1 SV=1	Z	Cytoskeleton	kinesin-13A isoform X1 [Capsicum annuum]
Capana08g001460	unconservative_Chr05_15030;unconservative_Chr05_15031	0.00495662	0.000596493	1.47096	up	[Z]	Cytoskeleton	Biological Process: mitotic cell cycle (GO:0000278);; Biological Process: cell morphogenesis involved in differentiation (GO:0000904);; Biological Process: cytokinesis by cell plate formation (GO:0000911);; Cellular Component: nucleus (GO:0005634);; Cellular Component: microtubule associated complex (GO:0005875);; Cellular Component: spindle microtubule (GO:0005876);; Biological Process: DNA-depe…	K10406|0|sot:102578602|kinesin-4-like; K10406 kinesin family member C2/C3 (A)	[Z]	Cytoskeleton	Kinesin-4 GN=F2P16.12 OS=Arabidopsis thaliana (Mouse-ear cress) PE=1 SV=2	Z	Cytoskeleton	kinesin-4 [Capsicum annuum]
Chilli_newGene_53635	sly-miR167b-3p	0.00130379	9.03e-05	2.04461	up	--	--	Molecular Function: microtubule motor activity (GO:0003777);; Molecular Function: ATP binding (GO:0005524);; Cellular Component: nucleus (GO:0005634);; Cellular Component: kinesin complex (GO:0005871);; Cellular Component: microtubule (GO:0005874);; Biological Process: microtubule-based movement (GO:0007018);; Molecular Function: microtubule binding (GO:0008017);;	K11498|1.29101e-20|sly:101252983|kinesin-like protein NACK2; K11498 centromeric protein E (A)	[Z]	Cytoskeleton	Kinesin-like protein NACK2 GN=F7K15.60 OS=Arabidopsis thaliana (Mouse-ear cress) PE=1 SV=1	Z	Cytoskeleton	kinesin-like protein NACK2 isoform X1 [Nicotiana sylvestris]
Chilli_newGene_39560	sly-miR167b-3p	0.00130379	9.03e-05	2.04461	up	--	--	--	K11498|2.92034e-15|sly:101252983|kinesin-like protein NACK2; K11498 centromeric protein E (A)	[Z]	Cytoskeleton	--	TU	--	kinesin-like protein NACK2 isoform X1 [Nicotiana sylvestris]
Chilli_newGene_2385	unconservative_Chr00_39607	0.000246164	1.48e-05	1.94079	up	--	--	Cellular Component: cytosol (GO:0005829);; Biological Process: defense response (GO:0006952);; Molecular Function: leucine zipper domain binding (GO:0043522);; Molecular Function: ADP binding (GO:0043531);;	--	[T]	Signal transduction mechanisms	Putative late blight resistance protein homolog R1A-3 GN=R1A-3 OS=Solanum demissum (Wild potato) PE=5 SV=2	T	Signal transduction mechanisms	late blight resistance protein Rpi-blb2 [Solanum bulbocastanum]
Capana02g002246	sly-miR167b-3p	0.00130379	9.03e-05	2.04461	up	[J]	Translation, ribosomal structure and biogenesis	Molecular Function: aminoacyl-tRNA editing activity (GO:0002161);; Molecular Function: leucine-tRNA ligase activity (GO:0004823);; Molecular Function: ATP binding (GO:0005524);; Biological Process: leucyl-tRNA aminoacylation (GO:0006429);; Biological Process: regulation of translational fidelity (GO:0006450);;	K01869|0|sot:102579311|putative leucine--tRNA ligase, mitochondrial-like; K01869 leucyl-tRNA synthetase [EC:6.1.1.4] (A)	[J]	Translation, ribosomal structure and biogenesis	Valine--tRNA ligase GN=VALRS OS=Arabidopsis thaliana (Mouse-ear cress) PE=2 SV=2	J	Translation, ribosomal structure and biogenesis	leucine--tRNA ligase, chloroplastic/mitochondrial [Capsicum annuum]
Capana02g003420	ahy-miR156b-5p;aly-miR157d-5p;hbr-miR156	3.37e-15	2.92e-17	4.99111	up	--	--	Molecular Function: protein binding (GO:0005515);; Cellular Component: nucleoplasm (GO:0005654);; Cellular Component: mitochondrion (GO:0005739);; Biological Process: regulation of transcription, DNA-templated (GO:0006355);; Biological Process: microsporogenesis (GO:0009556);; Biological Process: regulation of asymmetric cell division (GO:0009786);; Biological Process: determination of bilateral …	--	--	--	LOB domain-containing protein 27 GN=T23J7.200 OS=Arabidopsis thaliana (Mouse-ear cress) PE=2 SV=1	S	Function unknown	LOB domain-containing protein 27-like [Capsicum annuum]
Chilli_newGene_56954	hbr-miR156	3.37e-15	3.04e-17	4.99111	up	--	--	--	K01897|3.87549e-17|sly:101259379|long chain acyl-CoA synthetase 2; K01897 long-chain acyl-CoA synthetase [EC:6.2.1.3] (A)	[I]	Lipid transport and metabolism	Long chain acyl-CoA synthetase 2 GN=F13F21.14 OS=Arabidopsis thaliana (Mouse-ear cress) PE=2 SV=1	I	Lipid transport and metabolism	long chain acyl-CoA synthetase 2 [Solanum lycopersicum]
Capana11g001921	sly-miR167b-3p	0.00130379	9.03e-05	2.04461	up	[J]	Translation, ribosomal structure and biogenesis	Biological Process: metabolic process (GO:0008152);;	K14857|0|sot:102580936|putative rRNA methyltransferase-like; K14857 AdoMet-dependent rRNA methyltransferase SPB1 [EC:2.1.1.-] (A)	[AR]	--	--	J	Translation, ribosomal structure and biogenesis	LOW QUALITY PROTEIN: adoMet-dependent rRNA methyltransferase spb1-like [Capsicum annuum]
Capana02g000884	sly-miR167b-3p	0.00130379	9.03e-05	2.04461	up	[R]	General function prediction only	Biological Process: mitotic cell cycle (GO:0000278);; Biological Process: cytokinesis by cell plate formation (GO:0000911);; Biological Process: establishment of planar polarity (GO:0001736);; Biological Process: regionalization (GO:0003002);; Molecular Function: ARF guanyl-nucleotide exchange factor activity (GO:0005086);; Cellular Component: endosome (GO:0005768);; Cellular Component: Golgi app…	K18443|0|sot:102578179|ARF guanine-nucleotide exchange factor GNOM-like; K18443 golgi-specific brefeldin A-resistance guanine nucleotide exchange factor 1 (A)	[U]	Intracellular trafficking, secretion, and vesicular transport	ARF guanine-nucleotide exchange factor GNOM GN=At1g13980 OS=Arabidopsis thaliana (Mouse-ear cress) PE=1 SV=1	R	General function prediction only	LOW QUALITY PROTEIN: ARF guanine-nucleotide exchange factor GNOM-like [Capsicum annuum]
Capana06g001447	unconservative_Chr07_21842	0.000158945	6.74e-06	2.00378	up	[KL]	--	Biological Process: mitotic cell cycle (GO:0000278);; Cellular Component: nucleosome (GO:0000786);; Biological Process: regionalization (GO:0003002);; Molecular Function: DNA binding (GO:0003677);; Molecular Function: chromatin binding (GO:0003682);; Molecular Function: ATP-dependent DNA helicase activity (GO:0004003);; Molecular Function: helicase activity (GO:0004386);; Molecular Function: iron…	K11643|0|sot:102578233|CHD3-type chromatin-remodeling factor PICKLE-like; K11643 chromodomain-helicase-DNA-binding protein 4 [EC:3.6.4.12] (A)	[R]	General function prediction only	CHD3-type chromatin-remodeling factor PICKLE GN=At2g25170 OS=Arabidopsis thaliana (Mouse-ear cress) PE=1 SV=1	R	General function prediction only	LOW QUALITY PROTEIN: CHD3-type chromatin-remodeling factor PICKLE [Capsicum annuum]
Capana10g002420	aly-miR164a-5p;gma-miR164b;mes-miR164d	2.19e-11	3.96e-13	3.84715	up	[K]	Transcription	Molecular Function: binding (GO:0005488);; Biological Process: RNA metabolic process (GO:0016070);; Biological Process: gene silencing by RNA (GO:0031047);; Biological Process: regulation of gene expression, epigenetic (GO:0040029);; Cellular Component: nucleoplasm part (GO:0044451);; Biological Process: response to stimulus (GO:0050896);; Cellular Component: nuclear DNA-directed RNA polymerase c…	K03021|0|sot:102593864|DNA-directed RNA polymerase III subunit RPC2-like; K03021 DNA-directed RNA polymerase III subunit RPC2 [EC:2.7.7.6] (A)	[K]	Transcription	DNA-directed RNA polymerase II subunit RPB2 GN=RPB2 OS=Solanum lycopersicum (Tomato) PE=2 SV=1	K	Transcription	LOW QUALITY PROTEIN: DNA-directed RNA polymerase III subunit 2-like [Capsicum annuum]
Capana10g002532	aly-miR164a-5p;gma-miR164b;mes-miR164d	2.19e-11	3.96e-13	3.84715	up	[K]	Transcription	Molecular Function: nucleotidyltransferase activity (GO:0016779);; Molecular Function: organic cyclic compound binding (GO:0097159);; Molecular Function: heterocyclic compound binding (GO:1901363);;	K03021|4.53133e-58|sly:101254548|DNA-directed RNA polymerase III subunit RPC2-like; K03021 DNA-directed RNA polymerase III subunit RPC2 [EC:2.7.7.6] (A)	[K]	Transcription	--	K	Transcription	LOW QUALITY PROTEIN: DNA-directed RNA polymerase III subunit 2-like [Capsicum annuum]
Capana12g001532	unconservative_Chr01_4366;unconservative_Chr03_8993	0.00348895	0.000332655	1.80707	up	--	--	Biological Process: cellular process (GO:0009987);; Biological Process: primary metabolic process (GO:0044238);; Biological Process: organic substance metabolic process (GO:0071704);;	--	[J]	Translation, ribosomal structure and biogenesis	--	J	Translation, ribosomal structure and biogenesis	LOW QUALITY PROTEIN: eIF-2-alpha kinase activator GCN1 [Capsicum annuum]
Capana10g000732	aau-miR162;bdi-miR162;gma-miR162a	0.000644341	4.08e-05	-2.31272	down	[K]	Transcription	Biological Process: microtubule cytoskeleton organization (GO:0000226);; Biological Process: mitotic cell cycle (GO:0000278);; Biological Process: cytokinesis by cell plate formation (GO:0000911);; Molecular Function: DNA binding (GO:0003677);; Molecular Function: double-stranded RNA binding (GO:0003725);; Molecular Function: ribonuclease III activity (GO:0004525);; Molecular Function: ATP bindin…	K11592|0|sly:101260085|DCL1; endoribonuclease Dicer homolog 1; K11592 endoribonuclease Dicer [EC:3.1.26.-] (A)	[A]	RNA processing and modification	Endoribonuclease Dicer homolog 1 OS=Oryza sativa subsp. japonica (Rice) PE=3 SV=1	A	RNA processing and modification	LOW QUALITY PROTEIN: endoribonuclease Dicer homolog 1 [Capsicum annuum]
Capana09g000270	aly-miR166a-5p	0.00431868	0.000473681	-1.57397	down	--	--	Biological Process: respiratory burst involved in defense response (GO:0002679);; Molecular Function: sequence-specific DNA binding transcription factor activity (GO:0003700);; Cellular Component: nucleus (GO:0005634);; Biological Process: regulation of transcription, DNA-templated (GO:0006355);; Biological Process: protein folding (GO:0006457);; Biological Process: asymmetric cell division (GO:0…	K09419|8.99207e-62|pop:POPTR_0014s02700g|heat shock transcription factor HSF31 family protein; K09419 heat shock transcription factor, other eukaryote (A)	[K]	Transcription	Heat stress transcription factor B-4b OS=Oryza sativa subsp. japonica (Rice) PE=1 SV=1	K	Transcription	LOW QUALITY PROTEIN: heat stress transcription factor B-4b-like, partial [Capsicum annuum]
Capana02g002901	aly-miR397a-5p;stu-miR397-5p;unconservative_Chr07_21842	0.000158945	6.74e-06	2.00378	up	[Q]	Secondary metabolites biosynthesis, transport and catabolism	Molecular Function: copper ion binding (GO:0005507);; Cellular Component: extracellular region (GO:0005576);; Biological Process: iron ion transport (GO:0006826);; Biological Process: cellular response to iron ion starvation (GO:0010106);; Biological Process: response to nitrate (GO:0010167);; Biological Process: vegetative to reproductive phase transition of meristem (GO:0010228);; Biological Pr…	--	[Q]	Secondary metabolites biosynthesis, transport and catabolism	Laccase-7 (Precursor) GN=LAC7 OS=Arabidopsis thaliana (Mouse-ear cress) PE=2 SV=1	Q	Secondary metabolites biosynthesis, transport and catabolism	LOW QUALITY PROTEIN: laccase-7-like [Capsicum annuum]
Capana12g000274	aly-miR157d-5p;hbr-miR156	3.37e-15	3.04e-17	4.99111	up	--	--	Biological Process: defense response (GO:0006952);; Molecular Function: purine ribonucleoside binding (GO:0032550);; Molecular Function: adenyl ribonucleotide binding (GO:0032559);; Molecular Function: anion binding (GO:0043168);; Biological Process: single-organism process (GO:0044699);;	--	[T]	Signal transduction mechanisms	Putative late blight resistance protein homolog R1B-12 GN=R1B-12 OS=Solanum demissum (Wild potato) PE=3 SV=2	R	General function prediction only	LOW QUALITY PROTEIN: late blight resistance protein R1-A-like [Capsicum annuum]
Capana00g002748	unconservative_Chr01_4366;unconservative_Chr03_8993	0.00348895	0.000332655	1.80707	up	[R]	General function prediction only	Molecular Function: nucleotide binding (GO:0000166);; Molecular Function: nucleoside-triphosphatase activity (GO:0017111);;	K14572|0|sot:102600731|midasin-like; K14572 midasin (A)	[R]	General function prediction only	--	R	General function prediction only	LOW QUALITY PROTEIN: midasin [Capsicum annuum]
Capana03g000252	hbr-miR156	3.37e-15	3.04e-17	4.99111	up	[C]	Energy production and conversion	Molecular Function: malate dehydrogenase (decarboxylating) (NAD+) activity (GO:0004471);; Molecular Function: malate dehydrogenase (decarboxylating) (NADP+) activity (GO:0004473);; Molecular Function: ATP binding (GO:0005524);; Cellular Component: cell wall (GO:0005618);; Cellular Component: mitochondrion (GO:0005739);; Cellular Component: vacuolar membrane (GO:0005774);; Cellular Component: cyto…	K00029|0|sot:102578500|NADP-dependent malic enzyme, chloroplastic-like; K00029 malate dehydrogenase (oxaloacetate-decarboxylating)(NADP+) [EC:1.1.1.40] (A)	[C]	Energy production and conversion	NADP-dependent malic enzyme, chloroplastic (Precursor) GN=MODA OS=Flaveria pringlei PE=2 SV=1	C	Energy production and conversion	LOW QUALITY PROTEIN: NADP-dependent malic enzyme, chloroplastic-like [Capsicum annuum]
Capana10g000292	unconservative_Chr07_21842	0.000158945	6.74e-06	2.00378	up	--	--	Molecular Function: endonuclease activity (GO:0004519);; Biological Process: double-strand break repair (GO:0006302);; Biological Process: mitotic recombination (GO:0006312);; Biological Process: sister chromatid cohesion (GO:0007062);; Biological Process: synapsis (GO:0007129);; Biological Process: reciprocal meiotic recombination (GO:0007131);; Biological Process: response to light stimulus (GO…	--	[R]	General function prediction only	Pentatricopeptide repeat-containing protein At3g16610 GN=PCMP-E91 OS=Arabidopsis thaliana (Mouse-ear cress) PE=2 SV=1	R	General function prediction only	LOW QUALITY PROTEIN: pentatricopeptide repeat-containing protein At3g16610-like [Capsicum annuum]
Capana12g001175	aly-miR164a-5p;gma-miR164b;mes-miR164d	2.19e-11	3.96e-13	3.84715	up	--	--	Molecular Function: nucleotide binding (GO:0000166);; Molecular Function: nucleic acid binding (GO:0003676);; Cellular Component: mitochondrion (GO:0005739);; Molecular Function: ATP-dependent helicase activity (GO:0008026);; Molecular Function: hydrolase activity (GO:0016787);;	K17679|5.29796e-100|sot:102602129|probable DEAD-box ATP-dependent RNA helicase 48-like; K17679 ATP-dependent RNA helicase MSS116, mitochondrial [EC:3.6.4.13] (A)	[A]	RNA processing and modification	Probable DEAD-box ATP-dependent RNA helicase 48 GN=RH48 OS=Arabidopsis thaliana (Mouse-ear cress) PE=3 SV=1	A	RNA processing and modification	LOW QUALITY PROTEIN: probable DEAD-box ATP-dependent RNA helicase 48 [Capsicum annuum]
Capana01g004393	unconservative_Chr01_4366;unconservative_Chr03_8993	0.00348895	0.000332655	1.80707	up	--	--	--	K13459|5.80312e-83|sot:102589378|disease resistance protein At4g27190-like; K13459 disease resistance protein RPS2 (A)	--	--	Disease resistance protein At4g27190 GN=At4g27190 OS=Arabidopsis thaliana (Mouse-ear cress) PE=2 SV=1	T	Signal transduction mechanisms	LOW QUALITY PROTEIN: probable disease resistance protein At4g27220 [Capsicum annuum]
Capana00g004762	unconservative_Chr04_11499	0.00017802	9.12e-06	3.32874	up	[RTKL]	--	Biological Process: cell morphogenesis involved in differentiation (GO:0000904);; Molecular Function: protein serine/threonine kinase activity (GO:0004674);; Molecular Function: ATP binding (GO:0005524);; Cellular Component: endosome (GO:0005768);; Cellular Component: plasma membrane (GO:0005886);; Biological Process: polysaccharide metabolic process (GO:0005976);; Biological Process: protein pho…	--	--	--	Probable inactive leucine-rich repeat receptor-like protein kinase At3g03770 (Precursor) GN=At3g03770 OS=Arabidopsis thaliana (Mouse-ear cress) PE=2 SV=1	T	Signal transduction mechanisms	LOW QUALITY PROTEIN: probable inactive leucine-rich repeat receptor-like protein kinase At3g03770 [Capsicum annuum]
Capana03g000220	aau-miR396;gma-miR396h;unconservative_Chr01_4366;unconservative_Chr03_8993	0.00348895	0.000332655	1.80707	up	[RTKL]	--	Biological Process: transition metal ion transport (GO:0000041);; Biological Process: amino acid transport (GO:0006865);; Biological Process: signal transduction (GO:0007165);; Biological Process: detection of biotic stimulus (GO:0009595);; Biological Process: response to external stimulus (GO:0009605);; Biological Process: response to endogenous stimulus (GO:0009719);; Biological Process: respon…	--	--	--	Probable LRR receptor-like serine/threonine-protein kinase At1g51880 (Precursor) GN=At1g51880 OS=Arabidopsis thaliana (Mouse-ear cress) PE=2 SV=1	T	Signal transduction mechanisms	LOW QUALITY PROTEIN: probable LRR receptor-like serine/threonine-protein kinase At1g05700 [Capsicum annuum]
Capana02g001686	unconservative_Chr02_5911	0.00240111	0.000188039	1.79216	up	[RTKL]	--	Biological Process: response to reactive oxygen species (GO:0000302);; Biological Process: immune system process (GO:0002376);; Molecular Function: protein serine/threonine kinase activity (GO:0004674);; Molecular Function: calmodulin binding (GO:0005516);; Cellular Component: plasma membrane (GO:0005886);; Cellular Component: plasmodesma (GO:0009506);; Biological Process: response to salicylic a…	--	--	--	Probable LRR receptor-like serine/threonine-protein kinase At1g53430 (Precursor) GN=At1g53430 OS=Arabidopsis thaliana (Mouse-ear cress) PE=1 SV=1	T	Signal transduction mechanisms	LOW QUALITY PROTEIN: probable LRR receptor-like serine/threonine-protein kinase At1g07650 [Capsicum annuum]
Capana11g001603	sly-miR167b-3p	0.00130379	9.03e-05	2.04461	up	[RTKL]	--	Biological Process: RNA splicing, via endonucleolytic cleavage and ligation (GO:0000394);; Biological Process: respiratory burst involved in defense response (GO:0002679);; Molecular Function: protein serine/threonine kinase activity (GO:0004674);; Molecular Function: protein binding (GO:0005515);; Molecular Function: ATP binding (GO:0005524);; Cellular Component: nucleus (GO:0005634);; Cellular …	K04733|0|sot:102594187|protein kinase 2B, chloroplastic-like; K04733 interleukin-1 receptor-associated kinase 4 [EC:2.7.11.1] (A)	[T]	Signal transduction mechanisms	Protein kinase 2B, chloroplastic (Precursor) GN=APK2B OS=Arabidopsis thaliana (Mouse-ear cress) PE=2 SV=1	T	Signal transduction mechanisms	LOW QUALITY PROTEIN: protein kinase 2B, chloroplastic-like [Capsicum annuum]
Capana00g002711	unconservative_Chr01_4366;unconservative_Chr03_8993	0.00348895	0.000332655	1.80707	up	[R]	General function prediction only	Molecular Function: catalytic activity (GO:0003824);; Molecular Function: protein kinase activity (GO:0004672);; Molecular Function: signal transducer activity (GO:0004871);; Molecular Function: ATP binding (GO:0005524);; Cellular Component: nucleus (GO:0005634);; Cellular Component: heterotrimeric G-protein complex (GO:0005834);; Biological Process: DNA repair (GO:0006281);; Biological Process: …	K16240|8.47903e-118|sly:101249027|protein SUPPRESSOR OF PHYA-105 1-like; K16240 protein suppressor of PHYA-105 1 (A)	--	--	Protein SUPPRESSOR OF PHYA-105 1 GN=F11C10.3/F11C10.4 OS=Arabidopsis thaliana (Mouse-ear cress) PE=1 SV=1	J	Translation, ribosomal structure and biogenesis	LOW QUALITY PROTEIN: protein SUPPRESSOR OF PHYA-105 1-like [Capsicum annuum]
Capana03g004617	unconservative_Chr02_5911	0.00240111	0.000188039	1.79216	up	--	--	--	--	--	--	Putative late blight resistance protein homolog R1B-17 GN=R1B-17 OS=Solanum demissum (Wild potato) PE=3 SV=1	T	Signal transduction mechanisms	LOW QUALITY PROTEIN: putative late blight resistance protein homolog R1A-3 [Capsicum annuum]
Capana08g001954	ahy-miR156b-5p;aly-miR157d-5p;hbr-miR156	3.37e-15	2.92e-17	4.99111	up	[DO]	--	Biological Process: mitotic cell cycle (GO:0000278);; Biological Process: nuclear division (GO:0000280);; Biological Process: telomere maintenance (GO:0000723);; Molecular Function: protein binding (GO:0005515);; Cellular Component: nucleus (GO:0005634);; Biological Process: DNA replication (GO:0006260);; Biological Process: DNA recombination (GO:0006310);; Biological Process: chromatin silencing…	K02365|0|sot:102604188|separase-like; K02365 separase [EC:3.4.22.49] (A)	[D]	Cell cycle control, cell division, chromosome partitioning	Separase GN=F7H19.150 OS=Arabidopsis thaliana (Mouse-ear cress) PE=2 SV=1	D	Cell cycle control, cell division, chromosome partitioning	LOW QUALITY PROTEIN: separase [Capsicum annuum]
Capana12g000728	unconservative_Chr04_11499	0.00017802	9.12e-06	3.32874	up	[O]	Posttranslational modification, protein turnover, chaperones	Molecular Function: serine-type endopeptidase activity (GO:0004252);; Biological Process: proteolysis (GO:0006508);; Cellular Component: plant-type cell wall (GO:0009505);; Biological Process: response to external stimulus (GO:0009605);; Biological Process: post-embryonic morphogenesis (GO:0009886);; Biological Process: response to chemical (GO:0042221);; Molecular Function: identical protein bin…	--	--	--	Subtilisin-like protease (Precursor) GN=At5g67360 OS=Arabidopsis thaliana (Mouse-ear cress) PE=1 SV=1	O	Posttranslational modification, protein turnover, chaperones	LOW QUALITY PROTEIN: subtilisin-like protease SBT1.9 [Capsicum annuum]
Chilli_newGene_22832	unconservative_Chr07_21842	0.000158945	6.74e-06	2.00378	up	--	--	--	--	--	--	--	S	Function unknown	LOW QUALITY PROTEIN: transmembrane protein 136-like [Nicotiana tomentosiformis]
Chilli_newGene_69442	stu-miR393-3p	0.0027922	0.000227076	-2.9898	down	[L]	Replication, recombination and repair	Molecular Function: nucleic acid binding (GO:0003676);; Molecular Function: catalytic activity (GO:0003824);; Biological Process: DNA metabolic process (GO:0006259);;	--	[R]	General function prediction only	Uncharacterized mitochondrial protein AtMg00860 GN=AtMg00860 OS=Arabidopsis thaliana (Mouse-ear cress) PE=4 SV=1	R	General function prediction only	LOW QUALITY PROTEIN: uncharacterized protein LOC101246100 [Solanum lycopersicum]
Chilli_newGene_43002	aly-miR157d-3p	6.01e-17	1.81e-19	6.34283	up	[L]	Replication, recombination and repair	--	--	[R]	General function prediction only	--	R	General function prediction only	LOW QUALITY PROTEIN: uncharacterized protein LOC101258094 [Solanum lycopersicum]
Chilli_newGene_88166	bdi-miR845;stu-miR172e-5p;stu-miR393-3p;unconservative_Chr12_35719	0.0027922	0.000227076	-2.9898	down	--	--	--	--	[R]	General function prediction only	--	R	General function prediction only	LOW QUALITY PROTEIN: uncharacterized protein LOC104085130 [Nicotiana tomentosiformis]
Chilli_newGene_669	aly-miR157d-3p	6.01e-17	1.81e-19	6.34283	up	--	--	--	--	[R]	General function prediction only	Uncharacterized mitochondrial protein AtMg00750 GN=AtMg00750 OS=Arabidopsis thaliana (Mouse-ear cress) PE=4 SV=1	L	Replication, recombination and repair	LOW QUALITY PROTEIN: uncharacterized protein LOC105162232 [Sesamum indicum]
Capana02g000123	aly-miR156a-5p;hbr-miR156	3.37e-15	3.04e-17	4.99111	up	--	--	--	K17592|0|sot:102603537|sacsin-like; K17592 sacsin (A)	--	--	--	O	Posttranslational modification, protein turnover, chaperones	LOW QUALITY PROTEIN: uncharacterized protein LOC107857596 [Capsicum annuum]
Capana03g003685	aly-miR164a-5p;bra-miR164e-5p;gma-miR164b;mes-miR164d	2.19e-11	3.96e-13	3.84715	up	--	--	--	--	--	--	--	S	Function unknown	LOW QUALITY PROTEIN: uncharacterized protein LOC107865501 [Capsicum annuum]
Capana05g000273	aly-miR166a-5p	0.00431868	0.000473681	-1.57397	down	[RTKL]	--	Molecular Function: protein kinase activity (GO:0004672);; Molecular Function: protein binding (GO:0005515);; Cellular Component: endosome (GO:0005768);; Cellular Component: plasma membrane (GO:0005886);; Biological Process: polysaccharide metabolic process (GO:0005976);; Biological Process: receptor-mediated endocytosis (GO:0006898);; Biological Process: signal transduction (GO:0007165);; Biolog…	--	--	--	Probable LRR receptor-like serine/threonine-protein kinase At5g10290 (Precursor) GN=At5g10290 OS=Arabidopsis thaliana (Mouse-ear cress) PE=2 SV=1	T	Signal transduction mechanisms	LRR receptor-like serine/threonine-protein kinase EFR [Solanum tuberosum]
Capana09g000177	unconservative_Chr05_14982	1.98e-05	7.76e-07	2.6212	up	--	--	Cellular Component: chloroplast (GO:0009507);; Biological Process: photosynthesis, light harvesting (GO:0009765);; Biological Process: stomatal complex morphogenesis (GO:0010103);; Biological Process: carotene biosynthetic process (GO:0016120);; Biological Process: xanthophyll biosynthetic process (GO:0016123);; Molecular Function: oxidoreductase activity, acting on paired donors, with incorporat…	K06444|0|sot:102577922|lycopene epsilon-cyclase; K06444 lycopene epsilon-cyclase [EC:5.5.1.18] (A)	--	--	Lycopene epsilon cyclase, chloroplastic (Precursor) GN=CRTL-E-1 OS=Solanum lycopersicum (Tomato) PE=2 SV=1	I	Lipid transport and metabolism	lycopene epsilon cyclase, chloroplastic isoform X1 [Capsicum annuum]
Capana02g002421	hbr-miR156	3.37e-15	3.04e-17	4.99111	up	--	--	Cellular Component: nucleus (GO:0005634);; Biological Process: protein N-linked glycosylation (GO:0006487);; Biological Process: pollen development (GO:0009555);; Biological Process: flower development (GO:0009908);; Molecular Function: chromatin DNA binding (GO:0031490);; Molecular Function: histone demethylase activity (H3-K9 specific) (GO:0032454);; Biological Process: DNA methylation on cytos…	K15601|0|sly:101265193|lysine-specific demethylase JMJ25-like; K15601 lysine-specific demethylase 3 [EC:1.14.11.-] (A)	[K]	Transcription	Lysine-specific demethylase JMJ25 GN=MLP3.6 OS=Arabidopsis thaliana (Mouse-ear cress) PE=1 SV=1	K	Transcription	lysine-specific demethylase JMJ25-like [Capsicum annuum]
Chilli_newGene_45782	unconservative_Chr00_39901;unconservative_Chr00_47668	0.00430917	0.000441301	1.8755	up	--	--	--	K15601|0|sly:101268515|lysine-specific demethylase JMJ25-like; K15601 lysine-specific demethylase 3 [EC:1.14.11.-] (A)	[K]	Transcription	Lysine-specific demethylase JMJ25 GN=MLP3.6 OS=Arabidopsis thaliana (Mouse-ear cress) PE=1 SV=1	K	Transcription	lysine-specific demethylase JMJ25-like [Solanum lycopersicum]
Capana05g002105	hbr-miR156	3.37e-15	3.04e-17	4.99111	up	[R]	General function prediction only	Cellular Component: cytosol (GO:0005829);;	--	[BK]	--	Transcription factor bHLH140 GN=T10O8.20 OS=Arabidopsis thaliana (Mouse-ear cress) PE=3 SV=1	BK	--	macro domain-containing protein VPA0103 isoform X2 [Capsicum annuum]
Capana00g003260	hbr-miR156	3.37e-15	3.04e-17	4.99111	up	--	--	Biological Process: transition metal ion transport (GO:0000041);; Cellular Component: vacuole (GO:0005773);; Cellular Component: membrane (GO:0016020);; Cellular Component: integral component of membrane (GO:0016021);; Biological Process: transmembrane transport (GO:0055085);;	K03452|0|sot:102585848|magnesium/proton exchanger-like; K03452 magnesium/proton exchanger (A)	[PT]	--	Magnesium/proton exchanger GN=T30B22.10 OS=Arabidopsis thaliana (Mouse-ear cress) PE=2 SV=3	P	Inorganic ion transport and metabolism	magnesium/proton exchanger isoform X2 [Capsicum annuum]
Capana10g000550	gma-miR164b;mes-miR164d	2.19e-11	3.96e-13	3.84715	up	[G]	Carbohydrate transport and metabolism	--	--	[G]	Carbohydrate transport and metabolism	--	G	Carbohydrate transport and metabolism	major facilitator superfamily domain-containing protein 12-like [Capsicum annuum]
Capana04g000140	unconservative_Chr00_39901;unconservative_Chr00_47668	0.00430917	0.000441301	1.8755	up	--	--	Molecular Function: alpha-1,4-glucosidase activity (GO:0004558);; Molecular Function: mannosyl-oligosaccharide glucosidase activity (GO:0004573);; Cellular Component: nucleus (GO:0005634);; Cellular Component: endoplasmic reticulum (GO:0005783);; Cellular Component: plasma membrane (GO:0005886);; Biological Process: oligosaccharide metabolic process (GO:0009311);; Biological Process: root epiderm…	K01228|0|sot:102580572|mannosyl-oligosaccharide glucosidase GCS1-like; K01228 mannosyl-oligosaccharide glucosidase [EC:3.2.1.106] (A)	[G]	Carbohydrate transport and metabolism	Mannosyl-oligosaccharide glucosidase GCS1 OS=Arabidopsis thaliana (Mouse-ear cress) PE=1 SV=1	G	Carbohydrate transport and metabolism	mannosyl-oligosaccharide glucosidase GCS1-like [Capsicum annuum]
Capana00g002551	unconservative_Chr00_39901;unconservative_Chr00_47668	0.00430917	0.000441301	1.8755	up	--	--	Molecular Function: alpha-1,4-glucosidase activity (GO:0004558);; Molecular Function: mannosyl-oligosaccharide glucosidase activity (GO:0004573);; Cellular Component: nucleus (GO:0005634);; Cellular Component: endoplasmic reticulum (GO:0005783);; Cellular Component: plasma membrane (GO:0005886);; Biological Process: oligosaccharide metabolic process (GO:0009311);; Biological Process: root epiderm…	K01228|0|sot:102580572|mannosyl-oligosaccharide glucosidase GCS1-like; K01228 mannosyl-oligosaccharide glucosidase [EC:3.2.1.106] (A)	[G]	Carbohydrate transport and metabolism	Mannosyl-oligosaccharide glucosidase GCS1 OS=Arabidopsis thaliana (Mouse-ear cress) PE=1 SV=1	G	Carbohydrate transport and metabolism	mannosyl-oligosaccharide glucosidase GCS1-like isoform X1 [Capsicum annuum]
Chilli_newGene_59756	unconservative_Chr07_21842	0.000158945	6.74e-06	2.00378	up	--	--	Molecular Function: RNA binding (GO:0003723);; Biological Process: mRNA processing (GO:0006397);; Biological Process: tRNA processing (GO:0008033);; Biological Process: RNA splicing (GO:0008380);; Cellular Component: chloroplast (GO:0009507);;	--	--	--	Maturase K {ECO:0000255|HAMAP-Rule:MF_01390} OS=Nicotiana alata (Winged tobacco) PE=3 SV=1	J	Translation, ribosomal structure and biogenesis	maturase K (chloroplast) [Capsicum annuum]
Capana05g000547	unconservative_Chr00_39901;unconservative_Chr00_47668	0.00430917	0.000441301	1.8755	up	[R]	General function prediction only	Biological Process: long-chain fatty acid metabolic process (GO:0001676);; Biological Process: defense response to insect (GO:0002213);; Cellular Component: nucleus (GO:0005634);; Cellular Component: mitochondrion (GO:0005739);; Biological Process: transcription, DNA-templated (GO:0006351);; Biological Process: fatty acid biosynthetic process (GO:0006633);; Biological Process: response to light s…	K14972|0|sot:102602431|mediator of RNA polymerase II transcription subunit 15a-like; K14972 PAX-interacting protein 1 (A)	--	--	Mediator of RNA polymerase II transcription subunit 15a GN=F7H2.12 OS=Arabidopsis thaliana (Mouse-ear cress) PE=1 SV=1	S	Function unknown	mediator of RNA polymerase II transcription subunit 15a [Capsicum annuum]
Chilli_newGene_66718	unconservative_Chr00_39901;unconservative_Chr00_47668	0.00430917	0.000441301	1.8755	up	--	--	--	--	--	--	--	S	Function unknown	mediator of RNA polymerase II transcription subunit 28-like isoform X1 [Solanum tuberosum]
Capana03g000224	gma-miR164b	2.19e-11	3.96e-13	3.84715	up	--	--	Molecular Function: RNA polymerase II transcription cofactor activity (GO:0001104);; Biological Process: regulation of transcription from RNA polymerase II promoter (GO:0006357);; Cellular Component: mediator complex (GO:0016592);;	K15128|1.46006e-93|sot:102601226|mediator of RNA polymerase II transcription subunit 6-like; K15128 mediator of RNA polymerase II transcription subunit 6 (A)	[K]	Transcription	Mediator of RNA polymerase II transcription subunit 6 GN=MHC9 OS=Arabidopsis thaliana (Mouse-ear cress) PE=1 SV=1	K	Transcription	mediator of RNA polymerase II transcription subunit 6 [Capsicum annuum]
Capana01g002072	hbr-miR156	3.37e-15	3.04e-17	4.99111	up	--	--	--	--	[O]	Posttranslational modification, protein turnover, chaperones	--	O	Posttranslational modification, protein turnover, chaperones	membrane-bound transcription factor site-2 protease homolog isoform X5 [Capsicum annuum]
Capana10g001030	unconservative_Chr00_39607	0.000246164	1.48e-05	1.94079	up	--	--	Molecular Function: metallopeptidase activity (GO:0008237);; Molecular Function: metal ion binding (GO:0046872);;	K07999|0|sot:102592406|metalloendoproteinase 1-like; K07999 matrix metalloproteinase-20 (enamelysin) [EC:3.4.24.-] (A)	[OW]	--	Metalloendoproteinase 1 (Precursor) OS=Glycine max (Soybean) PE=1 SV=2	OW	--	metalloendoproteinase 1-MMP-like [Capsicum annuum]
Chilli_newGene_18515	unconservative_Chr08_23291	2.3e-10	4.85e-12	3.59539	up	--	--	--	--	--	--	Metallothionein-like protein type 3 GN=MT2 OS=Malus domestica (Apple) PE=3 SV=1	R	General function prediction only	metallothionein [Solanum nigrum]
Capana02g003115	unconservative_Chr05_15030;unconservative_Chr05_15031	0.00495662	0.000596493	1.47096	up	[J]	Translation, ribosomal structure and biogenesis	Molecular Function: aminopeptidase activity (GO:0004177);; Cellular Component: mitochondrion (GO:0005739);; Cellular Component: cytosol (GO:0005829);; Biological Process: proteolysis (GO:0006508);; Molecular Function: metalloexopeptidase activity (GO:0008235);; Cellular Component: chloroplast (GO:0009507);; Biological Process: response to abiotic stimulus (GO:0009628);; Biological Process: respon…	K01265|0|sot:102597467|methionine aminopeptidase 1D, chloroplastic/mitochondrial-like; K01265 methionyl aminopeptidase [EC:3.4.11.18] (A)	[O]	Posttranslational modification, protein turnover, chaperones	Methionine aminopeptidase 1D, chloroplastic/mitochondrial {ECO:0000255|HAMAP-Rule:MF_03174} (Precursor) GN=MAP1D OS=Arabidopsis thaliana (Mouse-ear cress) PE=2 SV=1	O	Posttranslational modification, protein turnover, chaperones	methionine aminopeptidase 1D, chloroplastic/mitochondrial isoform X1 [Capsicum annuum]
Chilli_newGene_47204	gma-miR396a-3p;unconservative_Chr00_39901;unconservative_Chr00_47668	0.00430917	0.000441301	1.8755	up	--	--	--	--	--	--	Protein WAVE-DAMPENED 2 GN=WVD2 OS=Arabidopsis thaliana (Mouse-ear cress) PE=2 SV=1	S	Function unknown	micronuclear linker histone polyprotein-like isoform X1 [Solanum tuberosum]
Chilli_newGene_39815	unconservative_Chr00_39901;unconservative_Chr00_47668	0.00430917	0.000441301	1.8755	up	--	--	Cellular Component: nucleus (GO:0005634);;	--	--	--	Protein WAVE-DAMPENED 2 GN=WVD2 OS=Arabidopsis thaliana (Mouse-ear cress) PE=2 SV=1	S	Function unknown	micronuclear linker histone polyprotein-like isoform X1 [Solanum tuberosum]
Chilli_newGene_22973	unconservative_Chr00_39901;unconservative_Chr00_47668	0.00430917	0.000441301	1.8755	up	--	--	--	--	--	--	--	S	Function unknown	micronuclear linker histone polyprotein-like isoform X1 [Solanum tuberosum]
Capana00g002388	unconservative_Chr03_7516	4.26e-06	1.28e-07	2.72059	up	--	--	Biological Process: cell wall biogenesis (GO:0042546);; Biological Process: single-organism cellular process (GO:0044763);; Biological Process: cellular component organization or biogenesis (GO:0071840);;	--	--	--	Microtubule-associated protein 70-5 OS=Arabidopsis thaliana (Mouse-ear cress) PE=1 SV=1	Z	Cytoskeleton	microtubule-associated protein 70-5-like [Capsicum annuum]
Chilli_newGene_69450	hbr-miR156	3.37e-15	3.04e-17	4.99111	up	--	--	Cellular Component: peroxisome (GO:0005777);;	--	--	--	LysM domain receptor-like kinase 3 (Precursor) GN=LYK3 OS=Arabidopsis thaliana (Mouse-ear cress) PE=2 SV=1	S	Function unknown	microtubule-associated protein TORTIFOLIA1-like [Solanum tuberosum]
Capana07g002345	hbr-miR156	3.37e-15	3.04e-17	4.99111	up	--	--	Cellular Component: mitochondrial inner membrane presequence translocase complex (GO:0005744);; Biological Process: circadian rhythm (GO:0007623);; Biological Process: embryo development ending in seed dormancy (GO:0009793);; Cellular Component: chloroplast envelope (GO:0009941);; Biological Process: protein transport (GO:0015031);; Molecular Function: P-P-bond-hydrolysis-driven protein transmemb…	K17790|1.93083e-130|sot:102593338|mitochondrial import inner membrane translocase subunit TIM22-2-like; K17790 mitochondrial import inner membrane translocase subunit TIM22 (A)	[U]	Intracellular trafficking, secretion, and vesicular transport	Mitochondrial import inner membrane translocase subunit TIM22-3 GN=TIM22-3 OS=Arabidopsis thaliana (Mouse-ear cress) PE=2 SV=1	U	Intracellular trafficking, secretion, and vesicular transport	mitochondrial import inner membrane translocase subunit TIM22-3 [Capsicum annuum]
Capana06g002985	gma-miR164b	2.19e-11	3.96e-13	3.84715	up	--	--	Cellular Component: mitochondrial outer membrane translocase complex (GO:0005742);; Cellular Component: vacuolar membrane (GO:0005774);; Biological Process: protein targeting to mitochondrion (GO:0006626);; Cellular Component: plastid (GO:0009536);; Molecular Function: P-P-bond-hydrolysis-driven protein transmembrane transporter activity (GO:0015450);;	K17769|4.24542e-41|mus:103982766|mitochondrial import receptor subunit TOM9-2-like; K17769 mitochondrial import receptor subunit TOM22 (A)	[U]	Intracellular trafficking, secretion, and vesicular transport	Mitochondrial import receptor subunit TOM9-2 GN=MRH10.8 OS=Arabidopsis thaliana (Mouse-ear cress) PE=1 SV=3	U	Intracellular trafficking, secretion, and vesicular transport	mitochondrial import receptor subunit TOM9-2-like [Capsicum annuum]
Capana01g004476	stu-miR319-3p	0.00281932	0.000250733	2.17685	up	[U]	Intracellular trafficking, secretion, and vesicular transport	Cellular Component: membrane (GO:0016020);; Biological Process: membrane organization (GO:0016044);; Biological Process: cellular protein localization (GO:0034613);; Cellular Component: intracellular membrane-bounded organelle (GO:0043231);; Cellular Component: cytoplasmic part (GO:0044444);;	K03217|0|sot:102585616|mitochondrial inner membrane protein OXA1-like; K03217 YidC/Oxa1 family membrane protein insertase (A)	[OU]	--	Mitochondrial inner membrane protein OXA1 (Precursor) GN=MTG10.19 OS=Arabidopsis thaliana (Mouse-ear cress) PE=2 SV=2	U	Intracellular trafficking, secretion, and vesicular transport	mitochondrial inner membrane protein OXA1-like isoform X1 [Capsicum annuum]
Chilli_newGene_37222	bna-miR167d	0.00171726	0.000124139	2.80912	up	--	--	Molecular Function: GTP binding (GO:0005525);;	--	[R]	General function prediction only	--	R	General function prediction only	mitochondrial ribosome-associated GTPase 1 [Nicotiana tomentosiformis]
Capana03g003536	unconservative_Chr03_7516	4.26e-06	1.28e-07	2.72059	up	--	--	Molecular Function: adenine nucleotide transmembrane transporter activity (GO:0000295);; Molecular Function: dicarboxylic acid transmembrane transporter activity (GO:0005310);; Molecular Function: purine ribonucleotide transmembrane transporter activity (GO:0005346);; Cellular Component: mitochondrion (GO:0005739);; Cellular Component: mitochondrial inner membrane (GO:0005743);; Biological Proces…	--	[C]	Energy production and conversion	Mitochondrial uncoupling protein 3 GN=F7A19.22 OS=Arabidopsis thaliana (Mouse-ear cress) PE=2 SV=1	C	Energy production and conversion	mitochondrial substrate carrier family protein ucpB [Capsicum annuum]
Capana08g000811	hbr-miR156	3.37e-15	3.04e-17	4.99111	up	--	--	Biological Process: MAPK cascade (GO:0000165);; Molecular Function: calmodulin binding (GO:0005516);; Cellular Component: mitochondrion (GO:0005739);; Cellular Component: Golgi apparatus (GO:0005794);; Cellular Component: plasma membrane (GO:0005886);; Biological Process: protein targeting to membrane (GO:0006612);; Cellular Component: plasmodesma (GO:0009506);; Biological Process: detection of b…	K08472|0|sot:102578910|MLO-like protein 5-like; K08472 mlo protein (A)	--	--	MLO-like protein 5 GN=MLO5 OS=Arabidopsis thaliana (Mouse-ear cress) PE=2 SV=1	S	Function unknown	MLO-like protein 9 isoform X1 [Capsicum annuum]
Capana06g000619	hbr-miR156;sly-miR5303	3.37e-15	3.04e-17	4.99111	up	--	--	Biological Process: mitotic cell cycle (GO:0000278);; Cellular Component: cytoplasmic mRNA processing body (GO:0000932);; Biological Process: RNA processing (GO:0006396);; Biological Process: deadenylation-independent decapping of nuclear-transcribed mRNA (GO:0031087);; Molecular Function: protein homodimerization activity (GO:0042803);; Cellular Component: cell periphery (GO:0071944);;	K12611|1.29929e-171|sot:102577651|uncharacterized LOC102577651; K12611 mRNA-decapping enzyme 1B [EC:3.-.-.-] (A)	[KA]	--	mRNA-decapping enzyme-like protein GN=At1g08370 OS=Arabidopsis thaliana (Mouse-ear cress) PE=1 SV=2	AK	--	mRNA-decapping enzyme-like protein [Capsicum annuum]
Capana00g003567	aly-miR166a-5p	0.00431868	0.000473681	-1.57397	down	[KAD]	--	Biological Process: tryptophan biosynthetic process (GO:0000162);; Biological Process: defense response to insect (GO:0002213);; Molecular Function: DNA binding (GO:0003677);; Molecular Function: chromatin binding (GO:0003682);; Molecular Function: sequence-specific DNA binding transcription factor activity (GO:0003700);; Cellular Component: nucleus (GO:0005634);; Biological Process: response to …	K09422|9.69537e-147|sot:102595003|myb-related protein Myb4-like; K09422 myb proto-oncogene protein, plant (A)	[K]	Transcription	Myb-related protein Myb4 GN=OSJNBa0073E02.6 OS=Oryza sativa subsp. japonica (Rice) PE=2 SV=2	K	Transcription	myb-related protein Myb4-like [Capsicum annuum]
Capana01g004450	unconservative_Chr00_39901;unconservative_Chr00_47668	0.00430917	0.000441301	1.8755	up	--	--	Biological Process: developmental process involved in reproduction (GO:0003006);; Molecular Function: binding (GO:0005488);; Cellular Component: nucleus (GO:0005634);; Biological Process: organelle organization (GO:0006996);; Cellular Component: cytoplasmic part (GO:0044444);; Biological Process: system development (GO:0048731);;	--	--	--	MAR-binding filament-like protein 1 GN=MFP1 OS=Solanum lycopersicum (Tomato) PE=1 SV=1	S	Function unknown	myosin heavy chain, cardiac muscle isoform [Capsicum annuum]
Capana08g000425	aly-miR172a-3p;atr-miR172;csi-miR172a-3p;hbr-miR156;stu-miR172c-3p	3.37e-15	3.04e-17	4.99111	up	--	--	Molecular Function: motor activity (GO:0003774);; Molecular Function: actin binding (GO:0003779);; Molecular Function: ATP binding (GO:0005524);; Cellular Component: peroxisome (GO:0005777);; Biological Process: protein import into nucleus (GO:0006606);; Biological Process: sister chromatid cohesion (GO:0007062);; Biological Process: gravitropism (GO:0009630);; Biological Process: embryonic patte…	K10357|0|sly:101265848|myosin-15; K10357 myosin V (A)	[Z]	Cytoskeleton	Myosin-15 GN=XI-I OS=Arabidopsis thaliana (Mouse-ear cress) PE=2 SV=1	Z	Cytoskeleton	myosin-15 isoform X2 [Capsicum annuum]
Capana07g000322	hbr-miR156;unconservative_Chr07_21842	3.37e-15	3.04e-17	2.00378	up	[Z]	Cytoskeleton	Biological Process: maltose metabolic process (GO:0000023);; Molecular Function: DNA binding (GO:0003677);; Molecular Function: sequence-specific DNA binding transcription factor activity (GO:0003700);; Molecular Function: motor activity (GO:0003774);; Molecular Function: enzyme inhibitor activity (GO:0004857);; Molecular Function: ATP binding (GO:0005524);; Cellular Component: nucleus (GO:000563…	--	[Z]	Cytoskeleton	Myosin-1 GN=MZE19.1 OS=Arabidopsis thaliana (Mouse-ear cress) PE=1 SV=1	Z	Cytoskeleton	myosin-1-like [Capsicum annuum]
Capana08g002651	stu-miR477b-5p	0.00212186	0.000159779	2.41497	up	--	--	Biological Process: developmental process involved in reproduction (GO:0003006);; Molecular Function: binding (GO:0005488);; Cellular Component: cytoplasm (GO:0005737);; Biological Process: organelle organization (GO:0006996);; Cellular Component: microtubule cytoskeleton (GO:0015630);; Biological Process: multicellular organismal process (GO:0032501);; Cellular Component: protein complex (GO:004…	--	--	--	WEB family protein At4g27595, chloroplastic (Precursor) GN=At4g27595 OS=Arabidopsis thaliana (Mouse-ear cress) PE=2 SV=1	S	Function unknown	myosin-9-like [Capsicum annuum]
Capana03g000802	aly-miR164a-5p;bra-miR164e-5p;gma-miR164b;mes-miR164d	2.19e-11	3.96e-13	3.84715	up	--	--	Biological Process: mRNA splicing, via spliceosome (GO:0000398);; Biological Process: RNA methylation (GO:0001510);; Molecular Function: sequence-specific DNA binding transcription factor activity (GO:0003700);; Cellular Component: cytosol (GO:0005829);; Biological Process: response to temperature stimulus (GO:0009266);; Biological Process: response to water deprivation (GO:0009414);; Biological …	--	--	--	NAC domain-containing protein 100 GN=NAC100 OS=Arabidopsis thaliana (Mouse-ear cress) PE=2 SV=1	S	Function unknown	NAC domain-containing protein 100 [Capsicum annuum]
Capana07g002219	stu-miR319-3p	0.00281932	0.000250733	2.17685	up	--	--	Biological Process: MAPK cascade (GO:0000165);; Biological Process: response to hypoxia (GO:0001666);; Molecular Function: sequence-specific DNA binding transcription factor activity (GO:0003700);; Cellular Component: nucleus (GO:0005634);; Biological Process: protein targeting to membrane (GO:0006612);; Biological Process: regulation of cell size (GO:0008361);; Biological Process: response to co…	--	--	--	NAC domain-containing protein 72 GN=F27G19.10 OS=Arabidopsis thaliana (Mouse-ear cress) PE=2 SV=1	K	Transcription	NAC domain-containing protein 72-like [Capsicum annuum]
Capana03g000991	aly-miR166a-5p;aly-miR166g-5p;unconservative_Chr05_15822	0.00431868	0.000473681	-1.57397	down	--	--	Cellular Component: nucleus (GO:0005634);; Biological Process: multicellular organismal development (GO:0007275);; Cellular Component: endomembrane system (GO:0012505);; Cellular Component: organelle membrane (GO:0031090);; Cellular Component: intracellular organelle part (GO:0044446);; Biological Process: single-organism cellular process (GO:0044763);; Biological Process: regulation of cellular …	--	--	--	NAC domain-containing protein 78 GN=T32M21.10 OS=Arabidopsis thaliana (Mouse-ear cress) PE=2 SV=2	K	Transcription	NAC domain-containing protein 78-like [Capsicum annuum]
Capana02g003352	aly-miR164a-5p;bra-miR164e-5p;gma-miR164b;mes-miR164d	2.19e-11	3.96e-13	3.84715	up	--	--	Biological Process: MAPK cascade (GO:0000165);; Molecular Function: DNA binding (GO:0003677);; Molecular Function: sequence-specific DNA binding transcription factor activity (GO:0003700);; Cellular Component: nucleus (GO:0005634);; Biological Process: regulation of transcription, DNA-templated (GO:0006355);; Biological Process: protein targeting to membrane (GO:0006612);; Biological Process: reg…	--	--	--	NAC domain-containing protein 100 GN=NAC100 OS=Arabidopsis thaliana (Mouse-ear cress) PE=2 SV=1	S	Function unknown	NAC domain-containing protein 92 [Capsicum annuum]
Capana01g000650	aly-miR164a-5p;bra-miR164e-5p;gma-miR164b;mes-miR164d	2.19e-11	3.96e-13	3.84715	up	--	--	Molecular Function: sequence-specific DNA binding transcription factor activity (GO:0003700);; Cellular Component: nucleus (GO:0005634);; Biological Process: protein targeting to membrane (GO:0006612);; Biological Process: regulation of cell size (GO:0008361);; Biological Process: response to cold (GO:0009409);; Biological Process: response to water deprivation (GO:0009414);; Biological Process: …	--	--	--	NAC domain-containing protein 100 GN=NAC100 OS=Arabidopsis thaliana (Mouse-ear cress) PE=2 SV=1	S	Function unknown	NAC domain-containing protein 92-like [Capsicum annuum]
Capana07g002061	unconservative_Chr00_39607;unconservative_Chr07_21842	0.000158945	6.74e-06	2.00378	up	[G]	Carbohydrate transport and metabolism	Molecular Function: nucleotide binding (GO:0000166);; Molecular Function: NAD+ kinase activity (GO:0003951);; Cellular Component: cytosol (GO:0005829);; Biological Process: NADP biosynthetic process (GO:0006741);; Biological Process: NAD metabolic process (GO:0019674);; Molecular Function: NADH kinase activity (GO:0042736);;	--	[R]	General function prediction only	NADH kinase GN=NADK3 OS=Arabidopsis thaliana (Mouse-ear cress) PE=1 SV=1	R	General function prediction only	NADH kinase [Capsicum annuum]
Chilli_newGene_47921	hbr-miR156	3.37e-15	3.04e-17	4.99111	up	[CP]	--	Biological Process: transport (GO:0006810);; Molecular Function: NADH dehydrogenase (ubiquinone) activity (GO:0008137);; Cellular Component: chloroplast thylakoid membrane (GO:0009535);; Cellular Component: integral component of membrane (GO:0016021);; Biological Process: ATP synthesis coupled electron transport (GO:0042773);; Molecular Function: quinone binding (GO:0048038);;	K05577|9.69257e-123|sot:102603357|NAD(P)H-quinone oxidoreductase subunit 5, chloroplastic-like; K05577 NAD(P)H-quinone oxidoreductase subunit 5 [EC:1.6.5.3] (A)	[C]	Energy production and conversion	NAD(P)H-quinone oxidoreductase subunit 5, chloroplastic GN=ndhF OS=Solanum tuberosum (Potato) PE=3 SV=1	C	Energy production and conversion	NADH-plastoquinone oxidoreductase subunit 5 (chloroplast) (chloroplast) [Capsicum annuum var. glabriusculum]
Chilli_newGene_2588	unconservative_Chr00_39607	0.000246164	1.48e-05	1.94079	up	--	--	Cellular Component: cytosol (GO:0005829);; Biological Process: defense response (GO:0006952);; Molecular Function: leucine zipper domain binding (GO:0043522);; Molecular Function: ADP binding (GO:0043531);;	--	[R]	General function prediction only	Putative late blight resistance protein homolog R1A-6 GN=R1A-6 OS=Solanum demissum (Wild potato) PE=3 SV=2	T	Signal transduction mechanisms	NBS-LRR root-knot nematode resistance protein [Capsicum annuum]
Chilli_newGene_2350	unconservative_Chr07_21842	0.000158945	6.74e-06	2.00378	up	--	--	Cellular Component: cytosol (GO:0005829);; Biological Process: defense response (GO:0006952);; Molecular Function: leucine zipper domain binding (GO:0043522);; Molecular Function: ADP binding (GO:0043531);;	--	[R]	General function prediction only	Endonuclease OS=Nicotiana tabacum (Common tobacco) PE=2 SV=1	T	Signal transduction mechanisms	NBS-LRR root-knot nematode resistance protein [Capsicum annuum]
Chilli_newGene_1452	stu-miR6024-3p;unconservative_Chr00_39607	0.000246164	1.48e-05	1.94079	up	--	--	Cellular Component: cytosol (GO:0005829);; Biological Process: defense response (GO:0006952);; Molecular Function: leucine zipper domain binding (GO:0043522);; Molecular Function: ADP binding (GO:0043531);;	--	[T]	Signal transduction mechanisms	Putative late blight resistance protein homolog R1A-6 GN=R1A-6 OS=Solanum demissum (Wild potato) PE=3 SV=2	T	Signal transduction mechanisms	NBS-LRR root-knot nematode resistance protein [Capsicum annuum]
Chilli_newGene_2639	unconservative_Chr00_39607	0.000246164	1.48e-05	1.94079	up	--	--	Cellular Component: cytosol (GO:0005829);; Biological Process: defense response (GO:0006952);; Molecular Function: leucine zipper domain binding (GO:0043522);; Molecular Function: ADP binding (GO:0043531);;	--	[T]	Signal transduction mechanisms	Putative late blight resistance protein homolog R1B-17 GN=R1B-17 OS=Solanum demissum (Wild potato) PE=3 SV=1	T	Signal transduction mechanisms	NBS-LRR root-knot nematode resistance protein [Capsicum annuum]
Capana08g001639	stu-miR319-3p	0.00281932	0.000250733	2.17685	up	--	--	Molecular Function: catalytic activity (GO:0003824);; Biological Process: primary metabolic process (GO:0044238);; Biological Process: cellular biosynthetic process (GO:0044249);; Cellular Component: cytoplasmic part (GO:0044444);; Biological Process: single-organism metabolic process (GO:0044710);; Biological Process: organic substance biosynthetic process (GO:1901576);;	--	[O]	Posttranslational modification, protein turnover, chaperones	Haloacid dehalogenase-like hydrolase domain-containing protein At4g39970 (Precursor) GN=At4g39970 OS=Arabidopsis thaliana (Mouse-ear cress) PE=2 SV=1	O	Posttranslational modification, protein turnover, chaperones	NHL repeat-containing protein 2 [Capsicum annuum]
Chilli_newGene_76654	sly-miR167b-3p;unconservative_Chr01_2123;unconservative_Chr08_23116	0.00130379	9.03e-05	2.04461	up	--	--	--	--	--	--	Ninja-family protein AFP1 OS=Arabidopsis thaliana (Mouse-ear cress) PE=1 SV=1	T	Signal transduction mechanisms	ninja-family protein AFP1 isoform X2 [Solanum lycopersicum]
Capana06g001035	hbr-miR156	3.37e-15	3.04e-17	4.99111	up	--	--	Cellular Component: nucleus (GO:0005634);; Biological Process: response to jasmonic acid (GO:0009753);; Biological Process: regulation of cellular process (GO:0050794);;	--	--	--	Ninja-family protein mc410 GN=MC410 OS=Nicotiana tabacum (Common tobacco) PE=2 SV=1	S	Function unknown	ninja-family protein mc410 [Capsicum annuum]
Capana08g002047	aly-miR157d-3p	6.01e-17	1.81e-19	6.34283	up	[R]	General function prediction only	Molecular Function: IMP dehydrogenase activity (GO:0003938);; Cellular Component: cytosol (GO:0005829);; Biological Process: response to symbiotic fungus (GO:0009610);; Molecular Function: oxidoreductase activity, acting on single donors with incorporation of molecular oxygen, incorporation of two atoms of oxygen (GO:0016702);; Molecular Function: nitronate monooxygenase activity (GO:0018580);; B…	--	--	--	Peroxisomal (S)-2-hydroxy-acid oxidase GLO3 GN=GLO3 OS=Arabidopsis thaliana (Mouse-ear cress) PE=2 SV=1	S	Function unknown	nitronate monooxygenase [Capsicum annuum]
Capana00g003291	aau-miR162;bdi-miR162;csi-miR172a-3p;gma-miR162a;stu-miR172c-3p	0.000644341	4.08e-05	-2.31272	down	--	--	Molecular Function: DNA binding (GO:0003677);; Molecular Function: catalytic activity (GO:0003824);; Molecular Function: carboxypeptidase activity (GO:0004180);; Cellular Component: vacuolar membrane (GO:0005774);; Cellular Component: endoplasmic reticulum (GO:0005783);; Cellular Component: Golgi apparatus (GO:0005794);; Biological Process: protein glycosylation (GO:0006486);; Biological Process:…	--	[O]	Posttranslational modification, protein turnover, chaperones	Pentatricopeptide repeat-containing protein At2g31400, chloroplastic (Precursor) GN=At2g31400 OS=Arabidopsis thaliana (Mouse-ear cress) PE=2 SV=1	O	Posttranslational modification, protein turnover, chaperones	nodal modulator 3 [Capsicum annuum]
Capana04g002119	aly-miR171b-3p;ata-miR171a-3p;bna-miR167d;csi-miR171a;gma-miR171k-3p	0.00171726	0.000124139	2.80912	up	--	--	Molecular Function: protein binding (GO:0005515);; Cellular Component: nucleus (GO:0005634);; Biological Process: transcription, DNA-templated (GO:0006351);; Biological Process: regulation of transcription, DNA-templated (GO:0006355);; Cellular Component: chloroplast (GO:0009507);; Biological Process: response to salt stress (GO:0009651);; Biological Process: gibberellic acid mediated signaling p…	--	--	--	Nodulation-signaling pathway 2 protein GN=NSP2 OS=Medicago truncatula (Barrel medic) PE=1 SV=1	K	Transcription	nodulation-signaling pathway 2 protein [Capsicum annuum]
Capana12g000985	ahy-miR156b-5p;aly-miR157d-5p;hbr-miR156	3.37e-15	2.92e-17	4.99111	up	--	--	Molecular Function: protein binding (GO:0005515);; Cellular Component: nuclear envelope (GO:0005635);; Cellular Component: nuclear pore (GO:0005643);; Biological Process: transport (GO:0006810);;	K14301|0|sot:102584469|nuclear pore complex protein Nup107-like; K14301 nuclear pore complex protein Nup107 (A)	[YU]	--	Nuclear pore complex protein NUP107 {ECO:0000303|PubMed:21189294} OS=Arabidopsis thaliana (Mouse-ear cress) PE=1 SV=1	UY	--	nuclear pore complex protein NUP107 isoform X2 [Capsicum annuum]
Chilli_newGene_96846	unconservative_Chr07_21842	0.000158945	6.74e-06	2.00378	up	--	--	--	K14297|1.79201e-26|sly:101266481|nuclear pore complex protein Nup98-Nup96-like; K14297 nuclear pore complex protein Nup98-Nup96 (A)	[E]	Amino acid transport and metabolism	Anthranilate synthase alpha subunit 2, chloroplastic (Precursor) GN=ASA2 OS=Arabidopsis thaliana (Mouse-ear cress) PE=2 SV=1	UY	--	nuclear pore complex protein Nup98-Nup96-like isoform X2 [Solanum lycopersicum]
Capana11g000037	unconservative_Chr02_5911	0.00240111	0.000188039	1.79216	up	--	--	--	--	[TO]	--	--	OT	--	OTU domain-containing protein DDB_G0284757-like [Capsicum annuum]
Chilli_newGene_41075	ahy-miR156b-5p;aly-miR157d-5p;cme-miR319c;hbr-miR156;unconservative_Chr00_41265;unconservative_Chr03_10982;unconservative_Chr05_14553	3.37e-15	2.92e-17	4.99111	up	[EH]	--	Biological Process: glutamine metabolic process (GO:0006541);; Biological Process: para-aminobenzoic acid biosynthetic process (GO:0008153);; Cellular Component: chloroplast (GO:0009507);; Biological Process: embryo development ending in seed dormancy (GO:0009793);; Molecular Function: oxo-acid-lyase activity (GO:0016833);; Biological Process: chorismate metabolic process (GO:0046417);; Biologica…	K13950|3.54472e-38|sly:543912|aminodeoxychorismate synthase/glutamine amidotransferase; K13950 para-aminobenzoate synthetase [EC:2.6.1.85] (A)	[J]	Translation, ribosomal structure and biogenesis	Aminodeoxychorismate synthase, chloroplastic (Precursor) GN=ADCS OS=Solanum lycopersicum (Tomato) PE=2 SV=1	J	Translation, ribosomal structure and biogenesis	para-aminobenzoate synthase [Solanum nigrum]
Capana03g002260	unconservative_Chr07_21842	0.000158945	6.74e-06	2.00378	up	--	--	Molecular Function: carboxylic ester hydrolase activity (GO:0004091);; Cellular Component: plant-type cell wall (GO:0009505);;	--	[M]	Cell wall/membrane/envelope biogenesis	--	M	Cell wall/membrane/envelope biogenesis	pectin acetylesterase 9 isoform X6 [Capsicum annuum]
Capana01g000908	unconservative_Chr09_26321	0.000202663	1.11e-05	2.01815	up	--	--	Molecular Function: enzyme inhibitor activity (GO:0004857);; Cellular Component: extracellular region (GO:0005576);; Cellular Component: cell wall (GO:0005618);; Biological Process: protein targeting to membrane (GO:0006612);; Biological Process: water transport (GO:0006833);; Cellular Component: plant-type cell wall (GO:0009505);; Biological Process: response to salt stress (GO:0009651);; Biolog…	K01051|2.39227e-68|sot:102598327|pectinesterase 3-like; K01051 pectinesterase [EC:3.1.1.11] (A)	--	--	Pectinesterase 1 (Precursor) GN=PME1.9 OS=Solanum lycopersicum (Tomato) PE=1 SV=5	G	Carbohydrate transport and metabolism	pectinesterase 2.2-like [Capsicum annuum]
Capana01g001408	aly-miR167d-5p;atr-miR167;bna-miR167d	0.00171726	0.000124139	2.80912	up	--	--	Cellular Component: mitochondrion (GO:0005739);; Biological Process: single-organism cellular process (GO:0044763);;	--	[R]	General function prediction only	Pentatricopeptide repeat-containing protein At1g01970 GN=At1g01970 OS=Arabidopsis thaliana (Mouse-ear cress) PE=2 SV=1	R	General function prediction only	pentatricopeptide repeat-containing protein At1g01970 [Capsicum annuum]
Capana06g003028	hbr-miR156	3.37e-15	3.04e-17	4.99111	up	--	--	Molecular Function: adenylate cyclase activity (GO:0004016);;	--	[R]	General function prediction only	Pentatricopeptide repeat-containing protein At1g62670, mitochondrial (Precursor) GN=At1g62670 OS=Arabidopsis thaliana (Mouse-ear cress) PE=3 SV=2	R	General function prediction only	pentatricopeptide repeat-containing protein At1g62670, mitochondrial-like [Capsicum annuum]
Capana00g001173	hbr-miR156	3.37e-15	3.04e-17	4.99111	up	--	--	Molecular Function: adenylate cyclase activity (GO:0004016);;	--	[R]	General function prediction only	Pentatricopeptide repeat-containing protein At1g62670, mitochondrial (Precursor) GN=At1g62670 OS=Arabidopsis thaliana (Mouse-ear cress) PE=3 SV=2	R	General function prediction only	pentatricopeptide repeat-containing protein At1g62670, mitochondrial-like isoform X2 [Capsicum annuum]
Capana10g001174	unconservative_Chr07_21842	0.000158945	6.74e-06	2.00378	up	--	--	Cellular Component: mitochondrion (GO:0005739);; Biological Process: post-embryonic development (GO:0009791);; Biological Process: single-organism developmental process (GO:0044767);; Biological Process: reproductive structure development (GO:0048608);;	--	[R]	General function prediction only	Pentatricopeptide repeat-containing protein At1g79540 GN=At1g79540 OS=Arabidopsis thaliana (Mouse-ear cress) PE=2 SV=1	R	General function prediction only	pentatricopeptide repeat-containing protein At1g79540 isoform X2 [Capsicum annuum]
Capana03g000544	gma-miR164b;mes-miR164d	2.19e-11	3.96e-13	3.84715	up	--	--	Cellular Component: vacuole (GO:0005773);; Biological Process: acetyl-CoA metabolic process (GO:0006084);; Biological Process: sterol biosynthetic process (GO:0016126);; Biological Process: brassinosteroid biosynthetic process (GO:0016132);; Cellular Component: anchored component of plasma membrane (GO:0046658);; Biological Process: plant-type cell wall cellulose metabolic process (GO:0052541);; …	--	[R]	General function prediction only	Pentatricopeptide repeat-containing protein At1g80880, mitochondrial (Precursor) GN=At1g80880 OS=Arabidopsis thaliana (Mouse-ear cress) PE=2 SV=1	R	General function prediction only	pentatricopeptide repeat-containing protein At1g80880, mitochondrial isoform X1 [Capsicum annuum]
Capana08g002380	unconservative_Chr03_7516	4.26e-06	1.28e-07	2.72059	up	--	--	Biological Process: cytidine to uridine editing (GO:0016554);; Cellular Component: intracellular membrane-bounded organelle (GO:0043231);; Cellular Component: cytoplasmic part (GO:0044444);; Biological Process: single-organism process (GO:0044699);; Biological Process: mitochondrial mRNA modification (GO:0080156);;	--	[R]	General function prediction only	Pentatricopeptide repeat-containing protein At2g15690 GN=PCMP-H66 OS=Arabidopsis thaliana (Mouse-ear cress) PE=2 SV=2	R	General function prediction only	pentatricopeptide repeat-containing protein At2g15690 [Capsicum annuum]
Capana07g001357	unconservative_Chr03_7516	4.26e-06	1.28e-07	2.72059	up	--	--	Biological Process: mitochondrial RNA processing (GO:0000963);; Molecular Function: endonuclease activity (GO:0004519);; Cellular Component: mitochondrion (GO:0005739);; Cellular Component: chloroplast (GO:0009507);; Biological Process: cytidine to uridine editing (GO:0016554);; Biological Process: mitochondrial mRNA modification (GO:0080156);;	--	[R]	General function prediction only	Pentatricopeptide repeat-containing protein At2g15690 GN=PCMP-H66 OS=Arabidopsis thaliana (Mouse-ear cress) PE=2 SV=2	S	Function unknown	pentatricopeptide repeat-containing protein At2g15690-like [Capsicum annuum]
Capana12g000927	unconservative_Chr01_4366;unconservative_Chr03_8993	0.00348895	0.000332655	1.80707	up	--	--	Molecular Function: endonuclease activity (GO:0004519);; Cellular Component: mitochondrion (GO:0005739);; Cellular Component: chloroplast (GO:0009507);; Biological Process: phloem or xylem histogenesis (GO:0010087);; Biological Process: leaf vascular tissue pattern formation (GO:0010305);; Biological Process: cotyledon vascular tissue pattern formation (GO:0010588);; Biological Process: mRNA modi…	--	[R]	General function prediction only	Pentatricopeptide repeat-containing protein At2g40720 GN=PCMP-E26 OS=Arabidopsis thaliana (Mouse-ear cress) PE=3 SV=1	R	General function prediction only	pentatricopeptide repeat-containing protein At2g40720 [Capsicum annuum]
Capana03g001225	unconservative_Chr07_21842	0.000158945	6.74e-06	2.00378	up	--	--	Cellular Component: mitochondrion (GO:0005739);; Biological Process: RNA splicing (GO:0008380);; Biological Process: embryo sac egg cell differentiation (GO:0009560);; Biological Process: plastid organization (GO:0009657);; Biological Process: post-embryonic development (GO:0009791);; Biological Process: single-organism developmental process (GO:0044767);; Biological Process: system development (…	--	[R]	General function prediction only	Pentatricopeptide repeat-containing protein At3g48250, chloroplastic (Precursor) GN=At3g48250 OS=Arabidopsis thaliana (Mouse-ear cress) PE=2 SV=1	R	General function prediction only	pentatricopeptide repeat-containing protein At3g48250, chloroplastic [Capsicum annuum]
Capana07g001797	unconservative_Chr07_21842	0.000158945	6.74e-06	2.00378	up	--	--	Biological Process: multicellular organismal development (GO:0007275);; Biological Process: mRNA modification (GO:0016556);; Cellular Component: intracellular membrane-bounded organelle (GO:0043231);; Cellular Component: cytoplasmic part (GO:0044444);;	--	[R]	General function prediction only	Pentatricopeptide repeat-containing protein At3g58590 GN=At3g58590 OS=Arabidopsis thaliana (Mouse-ear cress) PE=2 SV=2	R	General function prediction only	pentatricopeptide repeat-containing protein At3g58590 [Capsicum annuum]
Chilli_newGene_91562	hbr-miR156	3.37e-15	3.04e-17	4.99111	up	--	--	--	--	[R]	General function prediction only	Pentatricopeptide repeat-containing protein At4g22760 GN=PCMP-E6 OS=Arabidopsis thaliana (Mouse-ear cress) PE=2 SV=1	R	General function prediction only	pentatricopeptide repeat-containing protein At4g22760 [Solanum lycopersicum]
Capana08g002797	stu-miR393-3p	0.0027922	0.000227076	-2.9898	down	--	--	Biological Process: mitotic G2 phase (GO:0000085);; Cellular Component: mitochondrion (GO:0005739);; Biological Process: pyrimidine ribonucleotide biosynthetic process (GO:0009220);; Biological Process: photomorphogenesis (GO:0009640);; Biological Process: regulation of flower development (GO:0009909);; Biological Process: cullin deneddylation (GO:0010388);; Biological Process: histone lysine met…	--	[R]	General function prediction only	Pentatricopeptide repeat-containing protein At4g35850, mitochondrial (Precursor) GN=At4g35850 OS=Arabidopsis thaliana (Mouse-ear cress) PE=2 SV=1	R	General function prediction only	pentatricopeptide repeat-containing protein At4g35850, mitochondrial [Capsicum annuum]
Capana00g001309	aly-miR166a-5p	0.00431868	0.000473681	-1.57397	down	--	--	Biological Process: mitochondrial RNA processing (GO:0000963);; Molecular Function: endonuclease activity (GO:0004519);; Cellular Component: mitochondrion (GO:0005739);; Biological Process: isopentenyl diphosphate biosynthetic process (GO:0009240);; Cellular Component: chloroplast (GO:0009507);; Biological Process: systemic acquired resistance (GO:0009627);; Biological Process: embryo development…	--	[R]	General function prediction only	Pentatricopeptide repeat-containing protein At5g39680 GN=MIJ24.150 OS=Arabidopsis thaliana (Mouse-ear cress) PE=1 SV=1	R	General function prediction only	pentatricopeptide repeat-containing protein At5g39680 [Capsicum annuum]
Capana02g001589	stu-miR172c-3p;unconservative_Chr07_21842	0.000158945	6.74e-06	2.00378	up	--	--	Molecular Function: endonuclease activity (GO:0004519);; Cellular Component: mitochondrion (GO:0005739);; Cellular Component: chloroplast (GO:0009507);; Biological Process: chloroplast RNA processing (GO:0031425);; Biological Process: mitochondrial mRNA modification (GO:0080156);;	--	[R]	General function prediction only	Pentatricopeptide repeat-containing protein At5g46460, mitochondrial (Precursor) GN=PCMP-H49 OS=Arabidopsis thaliana (Mouse-ear cress) PE=2 SV=1	S	Function unknown	pentatricopeptide repeat-containing protein At5g46460, mitochondrial [Capsicum annuum]
Chilli_newGene_7291	aly-miR156a-5p;bna-miR156a;cca-miR156b;unconservative_Chr01_4366;unconservative_Chr03_8993;unconservative_Chr12_35883	0.00348895	0.000332655	1.80707	up	--	--	--	--	[R]	General function prediction only	Pentatricopeptide repeat-containing protein At5g65560 GN=At5g65560 OS=Arabidopsis thaliana (Mouse-ear cress) PE=2 SV=1	R	General function prediction only	pentatricopeptide repeat-containing protein At5g65560-like isoform X1 [Solanum tuberosum]
Capana08g002671	bdi-miR162	0.000644341	4.08e-05	-2.31272	down	--	--	Biological Process: plastid organization (GO:0009657);; Biological Process: RNA metabolic process (GO:0016070);;	--	[R]	General function prediction only	Pentatricopeptide repeat-containing protein MRL1, chloroplastic (Precursor) GN=T11I11.70/T11I11.60 OS=Arabidopsis thaliana (Mouse-ear cress) PE=2 SV=2	S	Function unknown	pentatricopeptide repeat-containing protein MRL1, chloroplastic isoform X2 [Capsicum annuum]
Capana03g000746	aly-miR157d-3p	6.01e-17	1.81e-19	6.34283	up	[O]	Posttranslational modification, protein turnover, chaperones	Biological Process: maltose metabolic process (GO:0000023);; Biological Process: protein peptidyl-prolyl isomerization (GO:0000413);; Molecular Function: peptidyl-prolyl cis-trans isomerase activity (GO:0003755);; Molecular Function: FK506 binding (GO:0005528);; Biological Process: protein folding (GO:0006457);; Cellular Component: chloroplast thylakoid membrane (GO:0009535);; Biological Process:…	--	[O]	Posttranslational modification, protein turnover, chaperones	Peptidyl-prolyl cis-trans isomerase FKBP17-2, chloroplastic (Precursor) GN=FKBP17-2 OS=Arabidopsis thaliana (Mouse-ear cress) PE=1 SV=1	O	Posttranslational modification, protein turnover, chaperones	peptidyl-prolyl cis-trans isomerase FKBP17-2, chloroplastic-like [Capsicum annuum]
Capana06g000214	hbr-miR156	3.37e-15	3.04e-17	4.99111	up	[O]	Posttranslational modification, protein turnover, chaperones	Biological Process: protein peptidyl-prolyl isomerization (GO:0000413);; Molecular Function: peptidyl-prolyl cis-trans isomerase activity (GO:0003755);; Molecular Function: calmodulin binding (GO:0005516);; Molecular Function: FK506 binding (GO:0005528);; Cellular Component: nucleolus (GO:0005730);; Cellular Component: vacuole (GO:0005773);; Cellular Component: endoplasmic reticulum membrane (GO:…	K09571|0|sot:102590789|peptidyl-prolyl cis-trans isomerase FKBP62-like; K09571 FK506-binding protein 4/5 [EC:5.2.1.8] (A)	[O]	Posttranslational modification, protein turnover, chaperones	Peptidyl-prolyl cis-trans isomerase FKBP62 GN=MJL12.19 OS=Arabidopsis thaliana (Mouse-ear cress) PE=1 SV=2	O	Posttranslational modification, protein turnover, chaperones	peptidyl-prolyl cis-trans isomerase FKBP62 [Capsicum annuum]
Capana03g001320	atr-miR167;bna-miR167d	0.00171726	0.000124139	2.80912	up	--	--	Molecular Function: zinc ion binding (GO:0008270);; Molecular Function: ligase activity (GO:0016874);;	--	[O]	Posttranslational modification, protein turnover, chaperones	RING-H2 finger protein ATL47 GN=ATL47 OS=Arabidopsis thaliana (Mouse-ear cress) PE=2 SV=1	O	Posttranslational modification, protein turnover, chaperones	peroxisome biogenesis factor 10-like [Capsicum annuum]
Capana00g002254	hbr-miR156	3.37e-15	3.04e-17	4.99111	up	[J]	Translation, ribosomal structure and biogenesis	Molecular Function: transcription coactivator activity (GO:0003713);; Cellular Component: nucleolus (GO:0005730);; Biological Process: rRNA processing (GO:0006364);; Biological Process: protein import into nucleus (GO:0006606);; Biological Process: protein maturation (GO:0051604);;	K14843|0|sly:101257580|pescadillo homolog; K14843 pescadillo (A)	[A]	RNA processing and modification	Pescadillo homolog {ECO:0000255|HAMAP-Rule:MF_03028} GN=CHLREDRAFT_206018 OS=Chlamydomonas reinhardtii (Chlamydomonas smithii) PE=1 SV=1	A	RNA processing and modification	pescadillo homolog [Capsicum annuum]
Capana08g002320	stu-miR393-3p	0.0027922	0.000227076	-2.9898	down	[T]	Signal transduction mechanisms	Molecular Function: protein tyrosine phosphatase activity (GO:0004725);; Molecular Function: phosphatidylinositol-3,4,5-trisphosphate 3-phosphatase activity (GO:0016314);; Biological Process: peptidyl-tyrosine dephosphorylation (GO:0035335);;	K01110|0|sly:101255438|phosphatidylinositol 3,4,5-trisphosphate 3-phosphatase and dual-specificity protein phosphatase PTEN; K01110 phosphatidylinositol-3,4,5-trisphosphate 3-phosphatase and dual-specificity protein phosphatase PTEN [EC:3.1.3.16 3.1.3.48 3.1.3.67] (A)	[TR]	--	Formin-like protein 6 OS=Oryza sativa subsp. japonica (Rice) PE=2 SV=2	T	Signal transduction mechanisms	phosphatidylinositol 3,4,5-trisphosphate 3-phosphatase and protein-tyrosine-phosphatase PTEN2A [Capsicum annuum]
Chilli_newGene_55572	unconservative_Chr06_17157	0.00495662	0.000597183	-1.70418	down	--	--	--	--	--	--	--	--	--	phosphatidylinositol/phosphatidylcholine transfer protein SFH2-like [Nicotiana sylvestris]
Capana02g003515	unconservative_Chr09_26053	1.58e-05	5.71e-07	2.72936	up	--	--	Molecular Function: inorganic phosphate transmembrane transporter activity (GO:0005315);; Cellular Component: mitochondrion (GO:0005739);; Biological Process: purine nucleobase transport (GO:0006863);; Biological Process: vacuole organization (GO:0007033);; Cellular Component: plastid inner membrane (GO:0009528);; Cellular Component: chloroplast thylakoid (GO:0009534);; Biological Process: embryo…	K15283|0|sot:102597346|phosphoenolpyruvate/phosphate translocator 2, chloroplastic-like; K15283 solute carrier family 35, member E1 (A)	[GE]	--	Phosphoenolpyruvate/phosphate translocator 2, chloroplastic (Precursor) GN=PPT2 OS=Arabidopsis thaliana (Mouse-ear cress) PE=2 SV=1	G	Carbohydrate transport and metabolism	phosphoenolpyruvate/phosphate translocator 2, chloroplastic-like isoform X1 [Capsicum annuum]
Capana04g000900	gma-miR164b	2.19e-11	3.96e-13	3.84715	up	[G]	Carbohydrate transport and metabolism	Biological Process: maltose metabolic process (GO:0000023);; Molecular Function: magnesium ion binding (GO:0000287);; Molecular Function: phosphoglucomutase activity (GO:0004614);; Cellular Component: nucleus (GO:0005634);; Cellular Component: cytoplasm (GO:0005737);; Cellular Component: cytosol (GO:0005829);; Cellular Component: plasma membrane (GO:0005886);; Biological Process: trehalose biosyn…	K01835|0|sot:102579912|PGM, PGM1; phosphoglucomutase, cytoplasmic-like (EC:5.4.2.2); K01835 phosphoglucomutase [EC:5.4.2.2] (A)	[G]	Carbohydrate transport and metabolism	Phosphoglucomutase, cytoplasmic GN=PGM1 OS=Solanum tuberosum (Potato) PE=2 SV=1	G	Carbohydrate transport and metabolism	phosphoglucomutase, cytoplasmic-like [Capsicum annuum]
Capana10g001362	aly-miR157d-3p;aly-miR170-5p	6.01e-17	1.81e-19	6.34283	up	--	--	Biological Process: MAPK cascade (GO:0000165);; Molecular Function: phosphatidylinositol phospholipase C activity (GO:0004435);; Molecular Function: phospholipase C activity (GO:0004629);; Molecular Function: signal transducer activity (GO:0004871);; Molecular Function: calcium ion binding (GO:0005509);; Cellular Component: plasma membrane (GO:0005886);; Biological Process: regulation of transcri…	K05857|0|sot:102583742|PLC1; phosphoinositide phospholipase C 2-like; K05857 phosphatidylinositol phospholipase C, delta [EC:3.1.4.11] (A)	[T]	Signal transduction mechanisms	Phosphoinositide phospholipase C 2 GN=PLC2 OS=Arabidopsis thaliana (Mouse-ear cress) PE=1 SV=1	T	Signal transduction mechanisms	phosphoinositide phospholipase C 2-like [Capsicum annuum]
Capana02g001833	unconservative_Chr07_21842	0.000158945	6.74e-06	2.00378	up	[I]	Lipid transport and metabolism	Biological Process: response to stress (GO:0006950);; Molecular Function: phosphatidylcholine 1-acylhydrolase activity (GO:0008970);; Cellular Component: chloroplast (GO:0009507);; Biological Process: negative regulation of seed germination (GO:0010187);; Biological Process: cellular component organization (GO:0016043);; Biological Process: lipid storage (GO:0019915);; Biological Process: single-…	--	[I]	Lipid transport and metabolism	Phospholipase A1-IIgamma GN=DSEL OS=Arabidopsis thaliana (Mouse-ear cress) PE=1 SV=1	I	Lipid transport and metabolism	phospholipase A1-IIgamma-like [Capsicum annuum]
Chilli_newGene_14144	unconservative_Chr08_23291	2.3e-10	4.85e-12	3.59539	up	[I]	Lipid transport and metabolism	--	K01115|2.27029e-113|sly:101245304|phospholipase D p1; K01115 phospholipase D1/2 [EC:3.1.4.4] (A)	[I]	Lipid transport and metabolism	Phospholipase D p1 OS=Arabidopsis thaliana (Mouse-ear cress) PE=1 SV=1	I	Lipid transport and metabolism	phospholipase D p1-like isoform X2 [Nicotiana sylvestris]
Capana12g002135	hbr-miR156	3.37e-15	3.04e-17	4.99111	up	[F]	Nucleotide transport and metabolism	Molecular Function: phosphoribosylaminoimidazole carboxylase activity (GO:0004638);; Molecular Function: ATP binding (GO:0005524);; Biological Process: 'de novo' IMP biosynthetic process (GO:0006189);; Cellular Component: chloroplast (GO:0009507);; Molecular Function: 5-(carboxyamino)imidazole ribonucleotide mutase activity (GO:0034023);; Molecular Function: metal ion binding (GO:0046872);;	K11808|0|sly:101255944|phosphoribosylaminoimidazole carboxylase, chloroplastic-like; K11808 phosphoribosylaminoimidazole carboxylase [EC:4.1.1.21] (A)	[F]	Nucleotide transport and metabolism	Phosphoribosylaminoimidazole carboxylase, chloroplastic (Precursor; Fragment) GN=PURKE OS=Vigna aconitifolia (Moth bean) PE=2 SV=1	F	Nucleotide transport and metabolism	phosphoribosylaminoimidazole carboxylase, chloroplastic isoform X2 [Capsicum annuum]
Capana02g003255	hbr-miR156	3.37e-15	3.04e-17	4.99111	up	--	--	Cellular Component: anchored component of plasma membrane (GO:0046658);;	--	--	--	PI-PLC X domain-containing protein At5g67130 (Precursor) GN=At5g67130 OS=Arabidopsis thaliana (Mouse-ear cress) PE=1 SV=1	R	General function prediction only	PI-PLC X domain-containing protein At5g67130 [Capsicum annuum]
Chilli_newGene_98985	sly-miR167b-3p	0.00130379	9.03e-05	2.04461	up	--	--	--	--	[R]	General function prediction only	Plant intracellular Ras-group-related LRR protein 9 GN=PIRL9 OS=Arabidopsis thaliana (Mouse-ear cress) PE=2 SV=1	R	General function prediction only	plant intracellular Ras-group-related LRR protein 1-like [Nicotiana tomentosiformis]
Chilli_newGene_51583	sly-miR167b-3p	0.00130379	9.03e-05	2.04461	up	--	--	--	--	[R]	General function prediction only	Plant intracellular Ras-group-related LRR protein 9 GN=PIRL9 OS=Arabidopsis thaliana (Mouse-ear cress) PE=2 SV=1	R	General function prediction only	plant intracellular Ras-group-related LRR protein 1-like [Nicotiana tomentosiformis]
Capana03g004013	cpa-miR172a;gma-miR164b;mes-miR164d	2.19e-11	3.96e-13	3.84715	up	[V]	Defense mechanisms	Molecular Function: ATP binding (GO:0005524);; Cellular Component: mitochondrion (GO:0005739);; Cellular Component: vacuolar membrane (GO:0005774);; Cellular Component: cytosol (GO:0005829);; Cellular Component: plasma membrane (GO:0005886);; Biological Process: ATP catabolic process (GO:0006200);; Biological Process: protein targeting to membrane (GO:0006612);; Biological Process: transport (GO:…	--	[Q]	Secondary metabolites biosynthesis, transport and catabolism	Pleiotropic drug resistance protein 1 GN=PDR1 OS=Nicotiana plumbaginifolia (Leadwort-leaved tobacco) PE=1 SV=1	Q	Secondary metabolites biosynthesis, transport and catabolism	pleiotropic drug resistance protein 1 [Capsicum annuum]
Capana00g001510	unconservative_Chr00_39607	0.000246164	1.48e-05	1.94079	up	[V]	Defense mechanisms	Biological Process: response to reactive oxygen species (GO:0000302);; Molecular Function: ATP binding (GO:0005524);; Cellular Component: mitochondrion (GO:0005739);; Cellular Component: vacuolar membrane (GO:0005774);; Cellular Component: cytosol (GO:0005829);; Cellular Component: plasma membrane (GO:0005886);; Biological Process: ATP catabolic process (GO:0006200);; Biological Process: protein …	--	[Q]	Secondary metabolites biosynthesis, transport and catabolism	Pleiotropic drug resistance protein 1 GN=PDR1 OS=Nicotiana tabacum (Common tobacco) PE=2 SV=1	Q	Secondary metabolites biosynthesis, transport and catabolism	pleiotropic drug resistance protein 1-like [Capsicum annuum]
Capana03g004195	unconservative_Chr00_39607	0.000246164	1.48e-05	1.94079	up	[V]	Defense mechanisms	Molecular Function: ATP binding (GO:0005524);; Cellular Component: mitochondrion (GO:0005739);; Cellular Component: vacuolar membrane (GO:0005774);; Cellular Component: cytosol (GO:0005829);; Cellular Component: plasma membrane (GO:0005886);; Biological Process: ATP catabolic process (GO:0006200);; Biological Process: protein targeting to membrane (GO:0006612);; Biological Process: drug transmemb…	--	[Q]	Secondary metabolites biosynthesis, transport and catabolism	Pleiotropic drug resistance protein 1 GN=PDR1 OS=Nicotiana plumbaginifolia (Leadwort-leaved tobacco) PE=1 SV=1	V	Defense mechanisms	pleiotropic drug resistance protein 1-like [Capsicum annuum]
Capana11g001395	unconservative_Chr00_39607	0.000246164	1.48e-05	1.94079	up	[V]	Defense mechanisms	Molecular Function: ATP binding (GO:0005524);; Cellular Component: mitochondrion (GO:0005739);; Cellular Component: vacuolar membrane (GO:0005774);; Cellular Component: cytosol (GO:0005829);; Cellular Component: plasma membrane (GO:0005886);; Biological Process: ATP catabolic process (GO:0006200);; Biological Process: protein targeting to membrane (GO:0006612);; Biological Process: drug transmemb…	--	[Q]	Secondary metabolites biosynthesis, transport and catabolism	Pleiotropic drug resistance protein 1 GN=PDR1 OS=Nicotiana tabacum (Common tobacco) PE=2 SV=1	Q	Secondary metabolites biosynthesis, transport and catabolism	pleiotropic drug resistance protein 1-like isoform X2 [Solanum pennellii]
Capana05g001622	bdi-miR162	0.000644341	4.08e-05	-2.31272	down	[RTKL]	--	Molecular Function: protein kinase activity (GO:0004672);; Molecular Function: ATP binding (GO:0005524);; Cellular Component: cell wall (GO:0005618);; Biological Process: polysaccharide metabolic process (GO:0005976);; Biological Process: cellular protein modification process (GO:0006464);; Biological Process: protein phosphorylation (GO:0006468);; Biological Process: phosphorus metabolic process…	--	--	--	Probable LRR receptor-like serine/threonine-protein kinase RLK (Precursor) GN=RLK OS=Arabidopsis thaliana (Mouse-ear cress) PE=2 SV=1	T	Signal transduction mechanisms	pollen receptor-like kinase 2 [Capsicum annuum]
Capana06g001191	unconservative_Chr09_26053	1.58e-05	5.71e-07	2.72936	up	[A]	RNA processing and modification	Molecular Function: protein binding (GO:0005515);; Biological Process: gravitropism (GO:0009630);;	--	[A]	RNA processing and modification	Polyadenylate-binding protein-interacting protein 4 GN=CID4 OS=Arabidopsis thaliana (Mouse-ear cress) PE=2 SV=1	A	RNA processing and modification	polyadenylate-binding protein-interacting protein 4-like isoform X5 [Capsicum annuum]
Capana00g000720	unconservative_Chr00_39901;unconservative_Chr00_47668	0.00430917	0.000441301	1.8755	up	--	--	Molecular Function: copper ion binding (GO:0005507);; Cellular Component: vacuolar lumen (GO:0005775);; Cellular Component: plastid (GO:0009536);; Molecular Function: oxidoreductase activity, acting on diphenols and related substances as donors, oxygen as acceptor (GO:0016682);; Molecular Function: aureusidin synthase activity (GO:0033793);; Biological Process: single-organism metabolic process (…	--	--	--	Polyphenol oxidase, chloroplastic (Precursor) OS=Malus domestica (Apple) PE=2 SV=1	S	Function unknown	polyphenol oxidase, chloroplastic-like [Capsicum annuum]
Chilli_newGene_49540	unconservative_Chr07_21842	0.000158945	6.74e-06	2.00378	up	[L]	Replication, recombination and repair	--	--	[R]	General function prediction only	RNA-directed DNA polymerase homolog OS=Oenothera berteroana (Bertero&apos;s evening primrose) PE=4 SV=1	R	General function prediction only	polyprotein [Glycine max]
Chilli_newGene_13350	hbr-miR156;unconservative_Chr12_35883	3.37e-15	3.04e-17	4.99111	up	--	--	Molecular Function: nucleic acid binding (GO:0003676);; Biological Process: DNA metabolic process (GO:0006259);; Molecular Function: metal ion binding (GO:0046872);;	--	--	--	--	R	General function prediction only	Polyprotein, 3&apos;-partial, putative [Solanum demissum]
Chilli_newGene_104225	unconservative_Chr09_26321	0.000202663	1.11e-05	2.01815	up	--	--	Molecular Function: nucleic acid binding (GO:0003676);; Molecular Function: zinc ion binding (GO:0008270);; Biological Process: DNA integration (GO:0015074);; Molecular Function: protein dimerization activity (GO:0046983);;	--	--	--	--	R	General function prediction only	Polyprotein, putative [Solanum demissum]
Chilli_newGene_86405	bdi-miR845;hbr-miR156;unconservative_Chr09_26321	3.37e-15	3.04e-17	2.01815	up	--	--	Molecular Function: nucleic acid binding (GO:0003676);; Molecular Function: zinc ion binding (GO:0008270);; Biological Process: DNA integration (GO:0015074);; Molecular Function: protein dimerization activity (GO:0046983);;	--	[R]	General function prediction only	--	R	General function prediction only	Polyprotein, putative [Solanum demissum]
Chilli_newGene_34180	hbr-miR156;nta-miR827;unconservative_Chr00_41265	3.37e-15	3.04e-17	4.99111	up	--	--	Molecular Function: nucleic acid binding (GO:0003676);; Biological Process: carbohydrate metabolic process (GO:0005975);; Molecular Function: zinc ion binding (GO:0008270);; Biological Process: DNA integration (GO:0015074);; Molecular Function: mannosidase activity (GO:0015923);;	--	[R]	General function prediction only	Endonuclease OS=Nicotiana tabacum (Common tobacco) PE=2 SV=1	A	RNA processing and modification	Polyprotein, putative [Solanum demissum]
Chilli_newGene_69373	unconservative_Chr02_5911	0.00240111	0.000188039	1.79216	up	--	--	Molecular Function: nucleic acid binding (GO:0003676);; Biological Process: carbohydrate metabolic process (GO:0005975);; Molecular Function: zinc ion binding (GO:0008270);; Biological Process: DNA integration (GO:0015074);; Molecular Function: mannosidase activity (GO:0015923);;	--	[R]	General function prediction only	Endonuclease OS=Nicotiana tabacum (Common tobacco) PE=2 SV=1	A	RNA processing and modification	Polyprotein, putative [Solanum demissum]
Chilli_newGene_14202	unconservative_Chr03_10982;unconservative_Chr08_22616	0.000735965	4.88e-05	-1.90502	down	[O]	Posttranslational modification, protein turnover, chaperones	Cellular Component: nucleus (GO:0005634);; Biological Process: cellular protein modification process (GO:0006464);; Biological Process: ubiquitin-dependent protein catabolic process (GO:0006511);;	K08770|0|sly:101256039|polyubiquitin; K08770 ubiquitin C (A)	[OR]	--	NEDD8-like protein RUB2 (Precursor) GN=T20F21.24 OS=Arabidopsis thaliana (Mouse-ear cress) PE=1 SV=3	O	Posttranslational modification, protein turnover, chaperones	polyubiquitin-like isoform X1 [Nicotiana tomentosiformis]
Capana06g001814	aly-miR167a-5p;bna-miR167d	0.00171726	0.000124139	2.80912	up	[R]	General function prediction only	Molecular Function: inward rectifier potassium channel activity (GO:0005242);; Molecular Function: voltage-gated potassium channel activity (GO:0005249);; Molecular Function: protein binding (GO:0005515);; Cellular Component: nucleus (GO:0005634);; Cellular Component: endoplasmic reticulum (GO:0005783);; Cellular Component: plasma membrane (GO:0005886);; Biological Process: potassium ion transpor…	--	[PT]	--	Potassium channel SKOR GN=SKOR OS=Arabidopsis thaliana (Mouse-ear cress) PE=1 SV=1	P	Inorganic ion transport and metabolism	potassium channel SKOR-like isoform X1 [Capsicum annuum]
Capana05g001319	unconservative_Chr07_21842	0.000158945	6.74e-06	2.00378	up	[P]	Inorganic ion transport and metabolism	Cellular Component: vacuolar membrane (GO:0005774);; Cellular Component: plasma membrane (GO:0005886);; Biological Process: potassium ion transport (GO:0006813);; Biological Process: pollen development (GO:0009555);; Molecular Function: potassium:sodium symporter activity (GO:0009674);; Biological Process: cellular biosynthetic process (GO:0044249);; Biological Process: single-organism carbohydra…	K03549|0|rcu:RCOM_0285890|Potassium transporter, putative; K03549 KUP system potassium uptake protein (A)	--	--	Putative potassium transporter 12 GN=T13D8.5 OS=Arabidopsis thaliana (Mouse-ear cress) PE=1 SV=2	P	Inorganic ion transport and metabolism	potassium transporter 23-like isoform X2 [Capsicum annuum]
Capana08g002024	aly-miR167a-5p;aly-miR167d-5p;atr-miR167;bna-miR167a;bna-miR167d	0.00171726	0.000124139	2.80912	up	[P]	Inorganic ion transport and metabolism	Cellular Component: plant-type vacuole (GO:0000325);; Cellular Component: vacuolar membrane (GO:0005774);; Cellular Component: plasma membrane (GO:0005886);; Biological Process: glucose catabolic process (GO:0006007);; Biological Process: pollen development (GO:0009555);; Molecular Function: potassium:sodium symporter activity (GO:0009674);; Cellular Component: integral component of membrane (GO:…	--	--	--	Potassium transporter 7 GN=T5E8_200 OS=Arabidopsis thaliana (Mouse-ear cress) PE=1 SV=2	P	Inorganic ion transport and metabolism	potassium transporter 7-like isoform X1 [Capsicum annuum]
Chilli_newGene_15008	unconservative_Chr09_26053	1.58e-05	5.71e-07	2.72936	up	--	--	Molecular Function: mRNA binding (GO:0003729);; Cellular Component: mRNA cleavage factor complex (GO:0005849);; Biological Process: mRNA polyadenylation (GO:0006378);; Molecular Function: hydrolase activity (GO:0016787);;	K14397|6.54504e-38|pop:POPTR_0015s13200g|POPTRDRAFT_734153; hypothetical protein; K14397 cleavage and polyadenylation specificity factor subunit 5 (A)	[A]	RNA processing and modification	Pre-mRNA cleavage factor Im 25 kDa subunit 2 {ECO:0000303|PubMed:18479511} OS=Arabidopsis thaliana (Mouse-ear cress) PE=1 SV=1	A	RNA processing and modification	pre-mRNA cleavage factor Im 25 kDa subunit 2 [Populus euphratica]
Capana06g000932	unconservative_Chr05_15030;unconservative_Chr05_15031	0.00495662	0.000596493	1.47096	up	[Q]	Secondary metabolites biosynthesis, transport and catabolism	Molecular Function: copper ion binding (GO:0005507);; Molecular Function: primary amine oxidase activity (GO:0008131);; Biological Process: amine metabolic process (GO:0009308);; Molecular Function: oxidoreductase activity, acting on the CH-NH2 group of donors, oxygen as acceptor (GO:0016641);; Molecular Function: quinone binding (GO:0048038);; Biological Process: oxidation-reduction process (GO:…	K00276|0|sly:101253199|copper amine oxidase 1-like; K00276 primary-amine oxidase [EC:1.4.3.21] (A)	[Q]	Secondary metabolites biosynthesis, transport and catabolism	Primary amine oxidase (Precursor) OS=Pisum sativum (Garden pea) PE=1 SV=1	Q	Secondary metabolites biosynthesis, transport and catabolism	primary amine oxidase-like isoform X1 [Capsicum annuum]
Capana03g001932	aly-miR167a-5p;bna-miR167a;bna-miR167d	0.00171726	0.000124139	2.80912	up	[G]	Carbohydrate transport and metabolism	Biological Process: defense response to oomycetes (GO:0002229);; Cellular Component: peroxisome (GO:0005777);; Cellular Component: cytosol (GO:0005829);; Cellular Component: plasma membrane (GO:0005886);; Biological Process: pentose-phosphate shunt (GO:0006098);; Cellular Component: chloroplast stroma (GO:0009570);; Biological Process: embryo development ending in seed dormancy (GO:0009793);; Mol…	K01057|4.01209e-62|sot:102586717|probable 6-phosphogluconolactonase 4, chloroplastic-like; K01057 6-phosphogluconolactonase [EC:3.1.1.31] (A)	[G]	Carbohydrate transport and metabolism	Probable 6-phosphogluconolactonase 3, chloroplastic (Precursor) OS=Oryza sativa subsp. japonica (Rice) PE=2 SV=1	G	Carbohydrate transport and metabolism	probable 6-phosphogluconolactonase 4, chloroplastic [Capsicum annuum]
Capana07g001050	hbr-miR156	3.37e-15	3.04e-17	4.99111	up	[IQ]	--	Molecular Function: acetate-CoA ligase activity (GO:0003987);; Cellular Component: mitochondrion (GO:0005739);; Cellular Component: peroxisome (GO:0005777);; Biological Process: acetate metabolic process (GO:0006083);; Biological Process: glyoxylate cycle (GO:0006097);; Biological Process: metabolic process (GO:0008152);; Molecular Function: o-succinylbenzoate-CoA ligase activity (GO:0008756);; B…	--	[I]	Lipid transport and metabolism	Probable acyl-activating enzyme 2 GN=T17A5.12 OS=Arabidopsis thaliana (Mouse-ear cress) PE=2 SV=1	Q	Secondary metabolites biosynthesis, transport and catabolism	probable acyl-activating enzyme 1, peroxisomal [Capsicum annuum]
Capana02g002475	stu-miR477b-5p;unconservative_Chr08_23104	0.00212186	0.000159779	2.41497	up	[IQ]	--	Molecular Function: acetate-CoA ligase activity (GO:0003987);; Cellular Component: peroxisome (GO:0005777);; Biological Process: acetate metabolic process (GO:0006083);; Biological Process: glyoxylate cycle (GO:0006097);; Biological Process: gibberellin biosynthetic process (GO:0009686);; Biological Process: gibberellic acid mediated signaling pathway (GO:0009740);; Biological Process: chlorophyl…	--	[I]	Lipid transport and metabolism	Probable acyl-activating enzyme 2 GN=T17A5.12 OS=Arabidopsis thaliana (Mouse-ear cress) PE=2 SV=1	I	Lipid transport and metabolism	probable acyl-activating enzyme 2 [Capsicum annuum]
Capana08g000319	unconservative_Chr07_21842	0.000158945	6.74e-06	2.00378	up	--	--	Molecular Function: ATP transmembrane transporter activity (GO:0005347);; Molecular Function: ATP:ADP antiporter activity (GO:0005471);; Cellular Component: mitochondrial inner membrane (GO:0005743);; Biological Process: generation of precursor metabolites and energy (GO:0006091);; Biological Process: mitochondrial transport (GO:0006839);; Biological Process: response to stress (GO:0006950);; Cel…	K05863|0|sot:102591914|probable ADP,ATP carrier protein At5g56450-like; K05863 solute carrier family 25 (mitochondrial adenine nucleotide translocator), member 4/5/6/31 (A)	[C]	Energy production and conversion	Probable ADP,ATP carrier protein At5g56450 GN=At5g56450 OS=Arabidopsis thaliana (Mouse-ear cress) PE=2 SV=1	C	Energy production and conversion	probable ADP,ATP carrier protein At5g56450 [Capsicum annuum]
Chilli_newGene_69863	unconservative_Chr00_39607;unconservative_Chr08_24149;unconservative_Chr11_32455;unconservative_Chr11_32457	0.000246164	1.48e-05	1.94079	up	--	--	--	--	[R]	General function prediction only	Probable ADP-ribosylation factor GTPase-activating protein AGD11 GN=AGD11 OS=Arabidopsis thaliana (Mouse-ear cress) PE=2 SV=1	R	General function prediction only	probable ADP-ribosylation factor GTPase-activating protein AGD11 [Solanum lycopersicum]
Capana04g000213	bra-miR164e-5p;gma-miR164b;mes-miR164d	2.19e-11	3.96e-13	3.84715	up	--	--	Molecular Function: sucrose alpha-glucosidase activity (GO:0004575);; Molecular Function: protein binding (GO:0005515);; Cellular Component: nucleus (GO:0005634);; Cellular Component: mitochondrion (GO:0005739);; Cellular Component: cytosol (GO:0005829);; Cellular Component: plasma membrane (GO:0005886);; Biological Process: starch metabolic process (GO:0005982);; Biological Process: sucrose cata…	--	--	--	Probable alkaline/neutral invertase B {ECO:0000305} OS=Arabidopsis thaliana (Mouse-ear cress) PE=1 SV=1	S	Function unknown	probable alkaline/neutral invertase B [Capsicum annuum]
Capana04g000118	unconservative_Chr01_4366;unconservative_Chr03_8993	0.00348895	0.000332655	1.80707	up	[G]	Carbohydrate transport and metabolism	Molecular Function: alpha-amylase activity (GO:0004556);; Molecular Function: calcium ion binding (GO:0005509);; Biological Process: carbohydrate metabolic process (GO:0005975);; Biological Process: starch catabolic process (GO:0005983);; Biological Process: sucrose catabolic process (GO:0005987);; Biological Process: circadian rhythm (GO:0007623);; Cellular Component: chloroplast stroma (GO:0009…	K01176|0|sot:102577485|AMYA1, amyA2; alpha-amylase (EC:3.2.1.1); K01176 alpha-amylase [EC:3.2.1.1] (A)	[G]	Carbohydrate transport and metabolism	Probable alpha-amylase 2 GN=AMY2 OS=Arabidopsis thaliana (Mouse-ear cress) PE=2 SV=1	G	Carbohydrate transport and metabolism	probable alpha-amylase 2 [Capsicum annuum]
Chilli_newGene_79561	unconservative_Chr07_21842	0.000158945	6.74e-06	2.00378	up	--	--	Biological Process: transition metal ion transport (GO:0000041);; Cellular Component: plasma membrane (GO:0005886);; Biological Process: inorganic anion transport (GO:0015698);; Biological Process: response to chemical (GO:0042221);; Cellular Component: membrane part (GO:0044425);; Biological Process: single-organism cellular process (GO:0044763);; Biological Process: borate transport (GO:0046713…	K09874|4.88378e-10|sly:101244210|probable aquaporin NIP5-1-like; K09874 aquaporin NIP (A)	--	--	Aquaporin NIP3-1 GN=NIP3-1 OS=Zea mays (Maize) PE=2 SV=1	G	Carbohydrate transport and metabolism	probable aquaporin NIP5-1-like [Solanum lycopersicum]
Capana06g001324	unconservative_Chr07_21842	0.000158945	6.74e-06	2.00378	up	[KL]	--	Molecular Function: nucleotide binding (GO:0000166);; Biological Process: telomere maintenance (GO:0000723);; Molecular Function: nucleic acid binding (GO:0003676);; Biological Process: DNA recombination (GO:0006310);; Biological Process: response to stress (GO:0006950);; Biological Process: meiosis I (GO:0007127);; Molecular Function: ATP-dependent helicase activity (GO:0008026);; Biological Pro…	K11273|0|sot:102579013|probable ATP-dependent RNA helicase DDX11-like; K11273 chromosome transmission fidelity protein 1 [EC:3.6.4.13] (A)	[L]	Replication, recombination and repair	DNA repair helicase UVH6 GN=F15K9.20 OS=Arabidopsis thaliana (Mouse-ear cress) PE=1 SV=1	L	Replication, recombination and repair	probable ATP-dependent DNA helicase DDX11 [Capsicum annuum]
Capana01g002821	cme-miR319c;stu-miR319-3p	0.00281932	0.000250733	2.17685	up	--	--	Molecular Function: inorganic anion exchanger activity (GO:0005452);; Cellular Component: endosome (GO:0005768);; Cellular Component: vacuole (GO:0005773);; Biological Process: anion transport (GO:0006820);; Biological Process: iron ion transport (GO:0006826);; Biological Process: cellular response to iron ion starvation (GO:0010106);; Biological Process: response to nitrate (GO:0010167);; Molecu…	--	[P]	Inorganic ion transport and metabolism	Probable boron transporter 2 GN=BOR2 OS=Arabidopsis thaliana (Mouse-ear cress) PE=2 SV=1	P	Inorganic ion transport and metabolism	probable boron transporter 2 isoform X2 [Capsicum annuum]
Capana10g001205	unconservative_Chr00_39901;unconservative_Chr00_47668	0.00430917	0.000441301	1.8755	up	[A]	RNA processing and modification	Biological Process: MAPK cascade (GO:0000165);; Biological Process: nuclear-transcribed mRNA poly(A) tail shortening (GO:0000289);; Biological Process: cell morphogenesis (GO:0000902);; Biological Process: defense response to insect (GO:0002213);; Biological Process: immune system process (GO:0002376);; Biological Process: respiratory burst involved in defense response (GO:0002679);; Molecular Fu…	K12581|4.21815e-77|pmum:103344314|probable CCR4-associated factor 1 homolog 11; K12581 CCR4-NOT transcription complex subunit 7/8 (A)	[A]	RNA processing and modification	Probable CCR4-associated factor 1 homolog 9 GN=CAF1-9 OS=Arabidopsis thaliana (Mouse-ear cress) PE=2 SV=1	K	Transcription	probable CCR4-associated factor 1 homolog 11 [Nicotiana attenuata]
Chilli_newGene_75628	unconservative_Chr07_21842	0.000158945	6.74e-06	2.00378	up	[A]	RNA processing and modification	Molecular Function: nucleic acid binding (GO:0003676);; Molecular Function: poly(A)-specific ribonuclease activity (GO:0004535);; Cellular Component: nucleus (GO:0005634);;	K12581|0|sly:101244756|probable CCR4-associated factor 1 homolog 7; K12581 CCR4-NOT transcription complex subunit 7/8 (A)	[A]	RNA processing and modification	Probable CCR4-associated factor 1 homolog 7 GN=CAF1-7 OS=Arabidopsis thaliana (Mouse-ear cress) PE=2 SV=2	K	Transcription	probable CCR4-associated factor 1 homolog 7 [Solanum lycopersicum]
Capana04g001121	bna-miR167d	0.00171726	0.000124139	2.80912	up	[M]	Cell wall/membrane/envelope biogenesis	Biological Process: cell morphogenesis (GO:0000902);; Cellular Component: endosome (GO:0005768);; Cellular Component: Golgi apparatus (GO:0005794);; Cellular Component: trans-Golgi network (GO:0005802);; Cellular Component: plasma membrane (GO:0005886);; Biological Process: glycolytic process (GO:0006096);; Biological Process: calcium ion transport (GO:0006816);; Biological Process: water transpo…	K10999|0|sot:102599079|probable cellulose synthase A catalytic subunit 3 [UDP-forming]-like; K10999 cellulose synthase A [EC:2.4.1.12] (A)	--	--	Probable cellulose synthase A catalytic subunit 6 [UDP-forming] GN=P0669H03.13 OS=Oryza sativa subsp. japonica (Rice) PE=2 SV=1	O	Posttranslational modification, protein turnover, chaperones	probable cellulose synthase A catalytic subunit 6 [UDP-forming] [Capsicum annuum]
Capana12g001025	unconservative_Chr06_17217	0.00775361	0.00100423	1.72001	up	[R]	General function prediction only	Biological Process: MAPK cascade (GO:0000165);; Molecular Function: nucleotide binding (GO:0000166);; Biological Process: respiratory burst involved in defense response (GO:0002679);; Molecular Function: copper ion binding (GO:0005507);; Cellular Component: mitochondrion (GO:0005739);; Cellular Component: cytosol (GO:0005829);; Biological Process: protein targeting to membrane (GO:0006612);; Biol…	--	[Q]	Secondary metabolites biosynthesis, transport and catabolism	Probable cinnamyl alcohol dehydrogenase 1 GN=F28P22.13 OS=Arabidopsis thaliana (Mouse-ear cress) PE=2 SV=1	Q	Secondary metabolites biosynthesis, transport and catabolism	probable cinnamyl alcohol dehydrogenase 1 [Capsicum annuum]
Capana02g001445	unconservative_Chr01_4366;unconservative_Chr03_8993	0.00348895	0.000332655	1.80707	up	--	--	Molecular Function: protein binding (GO:0005515);; Biological Process: cellular process (GO:0009987);; Cellular Component: membrane (GO:0016020);; Cellular Component: intracellular part (GO:0044424);; Biological Process: single-organism process (GO:0044699);; Biological Process: innate immune response (GO:0045087);;	K13457|1.12836e-68|sly:101262485|probable disease resistance RPP8-like protein 4 (A)	[T]	Signal transduction mechanisms	Disease resistance protein RPM1 GN=F17A9.20 OS=Arabidopsis thaliana (Mouse-ear cress) PE=1 SV=1	S	Function unknown	probable disease resistance RPP8-like protein 4 [Solanum tuberosum]
Capana00g003595	aly-miR167a-5p;bna-miR167d	0.00171726	0.000124139	2.80912	up	--	--	Molecular Function: ubiquitin-protein transferase activity (GO:0004842);; Cellular Component: nucleus (GO:0005634);; Biological Process: phosphate ion transport (GO:0006817);; Molecular Function: zinc ion binding (GO:0008270);; Biological Process: fatty acid catabolic process (GO:0009062);; Biological Process: plant-type hypersensitive response (GO:0009626);; Biological Process: systemic acquired…	K16275|0|sot:102594612|probable E3 ubiquitin-protein ligase BAH1-like 1-like; K16275 E3 ubiquitin-protein ligase BAH [EC:6.3.2.19] (A)	--	--	E3 ubiquitin-protein ligase BAH1 GN=F22D16.14 OS=Arabidopsis thaliana (Mouse-ear cress) PE=1 SV=1	O	Posttranslational modification, protein turnover, chaperones	probable E3 ubiquitin-protein ligase BAH1-like 1 [Capsicum annuum]
Capana03g000559	aly-miR167a-5p;bna-miR167d	0.00171726	0.000124139	2.80912	up	[GEPR]	--	Molecular Function: transporter activity (GO:0005215);; Cellular Component: nucleus (GO:0005634);; Biological Process: transport (GO:0006810);; Biological Process: response to stress (GO:0006950);; Cellular Component: membrane (GO:0016020);; Biological Process: brassinosteroid biosynthetic process (GO:0016132);;	--	--	--	Probable folate-biopterin transporter 3 GN=At1g79710 OS=Arabidopsis thaliana (Mouse-ear cress) PE=2 SV=1	G	Carbohydrate transport and metabolism	probable folate-biopterin transporter 3 [Capsicum annuum]
Capana09g001070	unconservative_Chr00_39607	0.000246164	1.48e-05	1.94079	up	[O]	Posttranslational modification, protein turnover, chaperones	Molecular Function: glutathione peroxidase activity (GO:0004602);; Molecular Function: protein binding (GO:0005515);; Cellular Component: nucleus (GO:0005634);; Cellular Component: mitochondrion (GO:0005739);; Cellular Component: endosome (GO:0005768);; Cellular Component: endoplasmic reticulum (GO:0005783);; Cellular Component: Golgi apparatus (GO:0005794);; Cellular Component: trans-Golgi netwo…	--	[O]	Posttranslational modification, protein turnover, chaperones	Probable glutathione peroxidase 4 GN=GPX4 OS=Arabidopsis thaliana (Mouse-ear cress) PE=2 SV=1	O	Posttranslational modification, protein turnover, chaperones	probable glutathione peroxidase 4 isoform X2 [Capsicum annuum]
Chilli_newGene_76743	aly-miR164a-5p;gma-miR164b;mes-miR164d	2.19e-11	3.96e-13	3.84715	up	--	--	Molecular Function: glycerol-3-phosphate dehydrogenase [NAD+] activity (GO:0004367);; Cellular Component: cytosol (GO:0005829);; Biological Process: carbohydrate metabolic process (GO:0005975);; Cellular Component: glycerol-3-phosphate dehydrogenase complex (GO:0009331);; Biological Process: glycerol-3-phosphate catabolic process (GO:0046168);; Molecular Function: NAD binding (GO:0051287);; Biolo…	--	[C]	Energy production and conversion	Probable glycerol-3-phosphate dehydrogenase [NAD(+)] 1, cytosolic OS=Oryza sativa subsp. japonica (Rice) PE=2 SV=1	C	Energy production and conversion	probable glycerol-3-phosphate dehydrogenase [NAD(+)] 1, cytosolic [Nicotiana sylvestris]
Capana00g005058	aly-miR166a-5p	0.00431868	0.000473681	-1.57397	down	--	--	Biological Process: polysaccharide biosynthetic process (GO:0000271);; Cellular Component: Golgi apparatus (GO:0005794);; Cellular Component: membrane (GO:0016020);; Molecular Function: transferase activity, transferring glycosyl groups (GO:0016757);; Biological Process: cell wall biogenesis (GO:0042546);; Biological Process: xylan metabolic process (GO:0045491);;	--	[GMW]	--	Probable glycosyltransferase At5g25310 GN=At5g25310 OS=Arabidopsis thaliana (Mouse-ear cress) PE=3 SV=2	GMW	--	probable glycosyltransferase At5g25310 [Capsicum annuum]
Capana04g001115	aly-miR157d-3p;hbr-miR166a	6.01e-17	1.81e-19	6.34283	up	--	--	--	K10706|0|sly:101247908|probable helicase senataxin; K10706 senataxin [EC:3.6.4.-] (A)	[A]	RNA processing and modification	--	S	Function unknown	probable helicase senataxin isoform X1 [Capsicum annuum]
Capana03g001186	sly-miR4376;stu-miR4376-5p	0.000158945	7.36e-06	-2.45285	down	--	--	Biological Process: telomere maintenance (GO:0000723);; Biological Process: double-strand break repair (GO:0006302);; Biological Process: DNA recombination (GO:0006310);; Biological Process: chromosome segregation (GO:0007059);; Biological Process: meiosis I (GO:0007127);; Biological Process: regulation of chromosome organization (GO:0033044);;	K11550|0|sot:102601692|kinetochore protein spc25-like; K11550 kinetochore protein Spc25, animal type (A)	[S]	Function unknown	--	S	Function unknown	probable kinetochore protein SPC25 [Capsicum annuum]
Chilli_newGene_88007	unconservative_Chr03_7516	4.26e-06	1.28e-07	2.72059	up	[S]	Function unknown	--	--	--	--	Probable LRR receptor-like serine/threonine-protein kinase At4g08850 (Precursor) GN=At4g08850 OS=Arabidopsis thaliana (Mouse-ear cress) PE=2 SV=3	T	Signal transduction mechanisms	probable leucine-rich repeat receptor-like protein kinase At1g35710-like [Solanum tuberosum]
Capana08g001720	unconservative_Chr07_21842	0.000158945	6.74e-06	2.00378	up	[RTKL]	--	Molecular Function: protein serine/threonine kinase activity (GO:0004674);; Molecular Function: protein binding (GO:0005515);; Biological Process: cellular glucan metabolic process (GO:0006073);; Biological Process: chromosome segregation (GO:0007059);; Biological Process: meiosis I (GO:0007127);; Cellular Component: plasmodesma (GO:0009506);; Biological Process: response to abiotic stimulus (GO:…	--	--	--	Probable leucine-rich repeat receptor-like protein kinase At5g49770 (Precursor) GN=At5g49770 OS=Arabidopsis thaliana (Mouse-ear cress) PE=2 SV=1	S	Function unknown	probable leucine-rich repeat receptor-like protein kinase At5g49770 [Capsicum annuum]
Chilli_newGene_7734	hbr-miR156	3.37e-15	3.04e-17	4.99111	up	--	--	Biological Process: cellular metabolic process (GO:0044237);; Biological Process: organic substance metabolic process (GO:0071704);;	K00748|7.48779e-49|sot:102585460|probable lipid-A-disaccharide synthase, mitochondrial-like; K00748 lipid-A-disaccharide synthase [EC:2.4.1.182] (A)	--	--	Probable lipid-A-disaccharide synthase, mitochondrial (Precursor) GN=LPXB OS=Arabidopsis thaliana (Mouse-ear cress) PE=2 SV=1	H	Coenzyme transport and metabolism	probable lipid-A-disaccharide synthase, mitochondrial-like [Solanum tuberosum]
Capana11g001632	unconservative_Chr01_4366;unconservative_Chr03_8993	0.00348895	0.000332655	1.80707	up	--	--	Molecular Function: nucleotide binding (GO:0000166);; Molecular Function: protein kinase activity (GO:0004672);; Molecular Function: protein binding (GO:0005515);; Biological Process: polysaccharide metabolic process (GO:0005976);; Biological Process: cellular protein modification process (GO:0006464);; Biological Process: organelle organization (GO:0006996);; Biological Process: signal transduct…	--	--	--	Probable LRR receptor-like serine/threonine-protein kinase At1g14390 (Precursor) GN=At1g14390 OS=Arabidopsis thaliana (Mouse-ear cress) PE=2 SV=1	T	Signal transduction mechanisms	probable LRR receptor-like serine/threonine-protein kinase At1g14390 [Capsicum annuum]
Capana03g000831	hbr-miR156	3.37e-15	3.04e-17	4.99111	up	[RTKL]	--	Biological Process: MAPK cascade (GO:0000165);; Biological Process: respiratory burst involved in defense response (GO:0002679);; Molecular Function: protein serine/threonine kinase activity (GO:0004674);; Molecular Function: phosphoprotein phosphatase activity (GO:0004721);; Molecular Function: protein binding (GO:0005515);; Molecular Function: ATP binding (GO:0005524);; Cellular Component: mito…	--	--	--	Probable LRR receptor-like serine/threonine-protein kinase At1g74360 (Precursor) GN=At1g74360 OS=Arabidopsis thaliana (Mouse-ear cress) PE=2 SV=1	T	Signal transduction mechanisms	probable LRR receptor-like serine/threonine-protein kinase At1g74360 [Capsicum annuum]
Capana05g000251	aly-miR166a-5p	0.00431868	0.000473681	-1.57397	down	[RTKL]	--	Molecular Function: peptide receptor activity (GO:0001653);; Molecular Function: protein kinase activity (GO:0004672);; Molecular Function: transmembrane signaling receptor activity (GO:0004888);; Molecular Function: protein binding (GO:0005515);; Cellular Component: mitochondrion (GO:0005739);; Cellular Component: endosome (GO:0005768);; Cellular Component: plasma membrane (GO:0005886);; Biologi…	--	--	--	Probable LRR receptor-like serine/threonine-protein kinase At3g47570 (Precursor) GN=At3g47570 OS=Arabidopsis thaliana (Mouse-ear cress) PE=2 SV=1	T	Signal transduction mechanisms	probable LRR receptor-like serine/threonine-protein kinase At3g47570 [Capsicum annuum]
Capana05g000598	aly-miR166a-5p;aly-miR166g-5p	0.00431868	0.000473681	-1.57397	down	[S]	Function unknown	Biological Process: immune response-regulating signaling pathway (GO:0002764);; Molecular Function: protein binding (GO:0005515);; Cellular Component: plasma membrane (GO:0005886);; Biological Process: polysaccharide metabolic process (GO:0005976);; Biological Process: cellular protein modification process (GO:0006464);; Biological Process: metabolic process (GO:0008152);; Biological Process: epi…	--	--	--	Putative receptor-like protein kinase At3g47110 (Precursor) GN=At3g47110 OS=Arabidopsis thaliana (Mouse-ear cress) PE=3 SV=1	T	Signal transduction mechanisms	probable LRR receptor-like serine/threonine-protein kinase At3g47570 [Capsicum annuum]
Capana05g000252	aly-miR166a-5p;aly-miR166g-5p	0.00431868	0.000473681	-1.57397	down	[RTKL]	--	Molecular Function: protein kinase activity (GO:0004672);; Molecular Function: transmembrane signaling receptor activity (GO:0004888);; Molecular Function: protein binding (GO:0005515);; Cellular Component: endosome (GO:0005768);; Cellular Component: plasma membrane (GO:0005886);; Biological Process: receptor-mediated endocytosis (GO:0006898);; Biological Process: signal transduction (GO:0007165)…	--	--	--	Probable LRR receptor-like serine/threonine-protein kinase At3g47570 (Precursor) GN=At3g47570 OS=Arabidopsis thaliana (Mouse-ear cress) PE=2 SV=1	S	Function unknown	probable LRR receptor-like serine/threonine-protein kinase At3g47570 [Capsicum annuum]
Capana05g000266	aly-miR166a-5p;aly-miR166g-5p	0.00431868	0.000473681	-1.57397	down	--	--	Molecular Function: protein kinase activity (GO:0004672);; Biological Process: cellular protein modification process (GO:0006464);; Biological Process: cell cycle (GO:0007049);; Biological Process: signal transduction (GO:0007165);; Biological Process: pattern specification process (GO:0007389);; Biological Process: epidermis development (GO:0008544);; Biological Process: response to external sti…	--	--	--	Probable LRR receptor-like serine/threonine-protein kinase At3g47570 (Precursor) GN=At3g47570 OS=Arabidopsis thaliana (Mouse-ear cress) PE=2 SV=1	T	Signal transduction mechanisms	probable LRR receptor-like serine/threonine-protein kinase At3g47570 [Capsicum annuum]
Capana05g000261	aly-miR166a-5p;aly-miR166g-5p;unconservative_Chr00_46756	0.00431868	0.000473681	-1.57397	down	[S]	Function unknown	Molecular Function: protein kinase activity (GO:0004672);; Molecular Function: protein binding (GO:0005515);; Biological Process: polysaccharide metabolic process (GO:0005976);; Biological Process: cellular protein modification process (GO:0006464);; Biological Process: ion transport (GO:0006811);; Biological Process: cell cycle (GO:0007049);; Biological Process: signal transduction (GO:0007165);…	K13420|0|sot:102579850|probable LRR receptor-like serine/threonine-protein kinase At3g47570-like; K13420 LRR receptor-like serine/threonine-protein kinase FLS2 [EC:2.7.11.1] (A)	--	--	Probable LRR receptor-like serine/threonine-protein kinase At3g47570 (Precursor) GN=At3g47570 OS=Arabidopsis thaliana (Mouse-ear cress) PE=2 SV=1	S	Function unknown	probable LRR receptor-like serine/threonine-protein kinase At3g47570 [Capsicum annuum]
Capana02g001710	stu-miR319-3p	0.00281932	0.000250733	2.17685	up	[S]	Function unknown	Biological Process: immune response-regulating signaling pathway (GO:0002764);; Molecular Function: protein binding (GO:0005515);; Cellular Component: plasma membrane (GO:0005886);; Biological Process: carbohydrate metabolic process (GO:0005975);; Biological Process: protein phosphorylation (GO:0006468);; Biological Process: epidermis development (GO:0008544);; Biological Process: plant-type hype…	K13420|0|sot:102586860|probable LRR receptor-like serine/threonine-protein kinase At3g47570-like; K13420 LRR receptor-like serine/threonine-protein kinase FLS2 [EC:2.7.11.1] (A)	--	--	Probable LRR receptor-like serine/threonine-protein kinase At3g47570 (Precursor) GN=At3g47570 OS=Arabidopsis thaliana (Mouse-ear cress) PE=2 SV=1	S	Function unknown	probable LRR receptor-like serine/threonine-protein kinase At3g47570 [Capsicum annuum]
Capana05g000258	aly-miR166a-5p	0.00431868	0.000473681	-1.57397	down	[RTKL]	--	Molecular Function: nucleotide binding (GO:0000166);; Biological Process: polysaccharide biosynthetic process (GO:0000271);; Biological Process: regulation of cell growth (GO:0001558);; Molecular Function: peptide receptor activity (GO:0001653);; Biological Process: response to molecule of bacterial origin (GO:0002237);; Biological Process: immune response-regulating signaling pathway (GO:0002764…	--	--	--	LRR receptor-like serine/threonine-protein kinase FLS2 (Precursor) GN=FLS2 OS=Arabidopsis thaliana (Mouse-ear cress) PE=1 SV=1	S	Function unknown	probable LRR receptor-like serine/threonine-protein kinase At3g47570 [Solanum tuberosum]
Chilli_newGene_29702	ahy-miR156b-5p;hbr-miR156	3.37e-15	2.92e-17	4.99111	up	--	--	--	--	--	--	LRR receptor-like serine/threonine-protein kinase GSO2 (Precursor) GN=K23L20.3 OS=Arabidopsis thaliana (Mouse-ear cress) PE=2 SV=2	T	Signal transduction mechanisms	probable LRR receptor-like serine/threonine-protein kinase At3g47570-like [Solanum tuberosum]
Chilli_newGene_88060	unconservative_Chr01_4366;unconservative_Chr03_8993	0.00348895	0.000332655	1.80707	up	--	--	--	--	--	--	Probable LRR receptor-like serine/threonine-protein kinase At4g08850 (Precursor) GN=At4g08850 OS=Arabidopsis thaliana (Mouse-ear cress) PE=2 SV=3	T	Signal transduction mechanisms	probable LRR receptor-like serine/threonine-protein kinase At4g08850-like [Solanum tuberosum]
Capana11g000478	aly-miR157d-5p;hbr-miR156	3.37e-15	3.04e-17	4.99111	up	[S]	Function unknown	Molecular Function: protein kinase activity (GO:0004672);; Molecular Function: protein binding (GO:0005515);; Biological Process: signal transduction (GO:0007165);; Biological Process: epidermis development (GO:0008544);; Biological Process: macromolecule biosynthetic process (GO:0009059);; Biological Process: post-embryonic morphogenesis (GO:0009886);; Biological Process: cellular process (GO:00…	--	--	--	Probable LRR receptor-like serine/threonine-protein kinase At4g20940 GN=At4g20940 OS=Arabidopsis thaliana (Mouse-ear cress) PE=1 SV=1	T	Signal transduction mechanisms	probable LRR receptor-like serine/threonine-protein kinase At4g20940 [Capsicum annuum]
Capana08g002311	hbr-miR156;unconservative_Chr01_2602	3.37e-15	3.04e-17	4.99111	up	[RTKL]	--	Molecular Function: protein kinase activity (GO:0004672);; Biological Process: cellular protein modification process (GO:0006464);; Biological Process: phosphorus metabolic process (GO:0006793);; Biological Process: signal transduction (GO:0007165);; Biological Process: anatomical structure morphogenesis (GO:0009653);; Biological Process: flower development (GO:0009908);; Cellular Component: memb…	--	--	--	Probable LRR receptor-like serine/threonine-protein kinase At4g37250 (Precursor) GN=At4g37250 OS=Arabidopsis thaliana (Mouse-ear cress) PE=2 SV=1	T	Signal transduction mechanisms	probable LRR receptor-like serine/threonine-protein kinase At4g37250 [Capsicum annuum]
Capana06g002154	aly-miR167a-5p;aly-miR167d-5p;atr-miR167;bna-miR167a;bna-miR167d	0.00171726	0.000124139	2.80912	up	--	--	Cellular Component: chloroplast (GO:0009507);; Molecular Function: magnesium ion transmembrane transporter activity (GO:0015095);; Biological Process: magnesium ion transport (GO:0015693);; Cellular Component: membrane (GO:0016020);;	--	--	--	Probable magnesium transporter NIPA9 GN=At5g11960 OS=Arabidopsis thaliana (Mouse-ear cress) PE=2 SV=1	S	Function unknown	probable magnesium transporter NIPA9 isoform X3 [Capsicum annuum]
Chilli_newGene_35634	unconservative_Chr07_21842	0.000158945	6.74e-06	2.00378	up	--	--	--	--	--	--	Probable methyltransferase PMT4 GN=At1g13860 OS=Arabidopsis thaliana (Mouse-ear cress) PE=2 SV=2	--	--	probable methyltransferase PMT5-like isoform X1 [Solanum tuberosum]
Capana08g002763	stu-miR393-3p	0.0027922	0.000227076	-2.9898	down	[E]	Amino acid transport and metabolism	Biological Process: amino acid transmembrane transport (GO:0003333);; Cellular Component: plasma membrane (GO:0005886);; Molecular Function: amino acid transmembrane transporter activity (GO:0015171);; Molecular Function: polyamine transmembrane transporter activity (GO:0015203);; Molecular Function: symporter activity (GO:0015293);; Molecular Function: basic amino acid transmembrane transporter …	--	[E]	Amino acid transport and metabolism	Probable polyamine transporter At1g31830 GN=At1g31830 OS=Arabidopsis thaliana (Mouse-ear cress) PE=2 SV=1	E	Amino acid transport and metabolism	probable polyamine transporter At1g31830 [Capsicum annuum]
Capana04g002371	unconservative_Chr06_17217	0.00775361	0.00100423	1.72001	up	[T]	Signal transduction mechanisms	Molecular Function: protein serine/threonine phosphatase activity (GO:0004722);; Cellular Component: nucleus (GO:0005634);; Cellular Component: mitochondrion (GO:0005739);; Cellular Component: plasma membrane (GO:0005886);; Biological Process: protein dephosphorylation (GO:0006470);; Biological Process: protein targeting to membrane (GO:0006612);; Biological Process: membrane fusion (GO:0006944);…	K01102|0|sot:102580586|probable protein phosphatase 2C 60-like; K01102 pyruvate dehydrogenase phosphatase [EC:3.1.3.43] (A)	[T]	Signal transduction mechanisms	Probable protein phosphatase 2C 60 OS=Oryza sativa subsp. japonica (Rice) PE=2 SV=1	T	Signal transduction mechanisms	probable protein phosphatase 2C 60 [Capsicum annuum]
Capana01g004053	unconservative_Chr00_39901;unconservative_Chr00_47668	0.00430917	0.000441301	1.8755	up	--	--	--	--	--	--	Protein TIC 214 {ECO:0000250|UniProtKB:P56785} OS=Nymphaea alba (White water-lily) PE=3 SV=1	S	Function unknown	probable protein phosphatase DDB_G0282105 [Capsicum annuum]
Chilli_newGene_16428	unconservative_Chr00_39607	0.000246164	1.48e-05	1.94079	up	--	--	Molecular Function: RNA-directed RNA polymerase activity (GO:0003968);;	K11699|1.56084e-41|sot:102602961|probable RNA-dependent RNA polymerase 3-like; K11699 RNA-dependent RNA polymerase [EC:2.7.7.48] (A)	[A]	RNA processing and modification	Probable RNA-dependent RNA polymerase 3 GN=F6F22.6 OS=Arabidopsis thaliana (Mouse-ear cress) PE=3 SV=2	A	RNA processing and modification	probable RNA-dependent RNA polymerase 3-like [Solanum tuberosum]
Capana04g000385	aly-miR166a-5p	0.00431868	0.000473681	-1.57397	down	[RTKL]	--	Molecular Function: nucleotide binding (GO:0000166);; Biological Process: cell morphogenesis involved in differentiation (GO:0000904);; Molecular Function: protein serine/threonine kinase activity (GO:0004674);; Molecular Function: phospholipid binding (GO:0005543);; Cellular Component: vacuole (GO:0005773);; Biological Process: regulation of transcription, DNA-templated (GO:0006355);; Biological…	--	[TR]	--	Probable serine/threonine protein kinase IRE4 {ECO:0000305} OS=Arabidopsis thaliana (Mouse-ear cress) PE=2 SV=1	T	Signal transduction mechanisms	probable serine/threonine protein kinase IRE4 isoform X1 [Capsicum annuum]
Capana08g001804	unconservative_Chr00_39901;unconservative_Chr00_47668	0.00430917	0.000441301	1.8755	up	[RTKL]	--	Biological Process: regulation of cyclin-dependent protein serine/threonine kinase activity (GO:0000079);; Molecular Function: nucleotide binding (GO:0000166);; Biological Process: mitotic cell cycle (GO:0000278);; Biological Process: nuclear division (GO:0000280);; Biological Process: mRNA splicing, via spliceosome (GO:0000398);; Biological Process: cytokinesis (GO:0000910);; Molecular Function:…	--	[D]	Cell cycle control, cell division, chromosome partitioning	Probable serine/threonine-protein kinase At1g09600 GN=At1g09600 OS=Arabidopsis thaliana (Mouse-ear cress) PE=3 SV=1	T	Signal transduction mechanisms	probable serine/threonine-protein kinase At1g09600 [Solanum tuberosum]
Capana02g003340	sly-miR167b-3p;unconservative_Chr00_39901;unconservative_Chr00_47668	0.00130379	9.03e-05	1.8755	up	[RTKL]	--	Biological Process: regulation of cyclin-dependent protein serine/threonine kinase activity (GO:0000079);; Molecular Function: nucleotide binding (GO:0000166);; Biological Process: mitotic cell cycle (GO:0000278);; Biological Process: mRNA splicing, via spliceosome (GO:0000398);; Biological Process: cytokinesis (GO:0000910);; Molecular Function: protein kinase activity (GO:0004672);; Molecular Fu…	K08819|0|sot:102600852|probable serine/threonine-protein kinase At1g09600-like; K08819 cyclin-dependent kinase 12/13 [EC:2.7.11.22 2.7.11.23] (A)	[D]	Cell cycle control, cell division, chromosome partitioning	Probable serine/threonine-protein kinase At1g09600 GN=At1g09600 OS=Arabidopsis thaliana (Mouse-ear cress) PE=3 SV=1	T	Signal transduction mechanisms	probable serine/threonine-protein kinase At1g54610 [Capsicum annuum]
Capana04g001823	unconservative_Chr00_39901;unconservative_Chr00_47668	0.00430917	0.000441301	1.8755	up	[RTKL]	--	Biological Process: regulation of cyclin-dependent protein serine/threonine kinase activity (GO:0000079);; Biological Process: mitotic cell cycle (GO:0000278);; Biological Process: mRNA splicing, via spliceosome (GO:0000398);; Biological Process: cytokinesis (GO:0000910);; Molecular Function: protein serine/threonine kinase activity (GO:0004674);; Molecular Function: protein binding (GO:0005515);…	--	[D]	Cell cycle control, cell division, chromosome partitioning	Probable serine/threonine-protein kinase At1g54610 GN=At1g54610 OS=Arabidopsis thaliana (Mouse-ear cress) PE=1 SV=1	T	Signal transduction mechanisms	probable serine/threonine-protein kinase At1g54610 isoform X1 [Capsicum annuum]
Capana06g000382	hbr-miR156	3.37e-15	3.04e-17	4.99111	up	--	--	Molecular Function: protein kinase activity (GO:0004672);; Molecular Function: protein serine/threonine kinase activity (GO:0004674);; Molecular Function: protein binding (GO:0005515);; Molecular Function: ATP binding (GO:0005524);; Cellular Component: nucleus (GO:0005634);; Cellular Component: vacuole (GO:0005773);; Cellular Component: plasma membrane (GO:0005886);; Biological Process: protein p…	K14500|0|sot:102579869|probable serine/threonine-protein kinase At5g41260-like; K14500 BR-signaling kinase [EC:2.7.11.1] (A)	--	--	Probable serine/threonine-protein kinase At5g41260 GN=At5g41260 OS=Arabidopsis thaliana (Mouse-ear cress) PE=1 SV=1	T	Signal transduction mechanisms	probable serine/threonine-protein kinase At5g41260 [Capsicum annuum]
Chilli_newGene_83173	ahy-miR156b-5p;aly-miR157d-5p;hbr-miR156;stu-miR8045;unconservative_Chr00_48857	3.37e-15	2.92e-17	4.99111	up	--	--	Molecular Function: protein serine/threonine kinase activity (GO:0004674);; Molecular Function: non-membrane spanning protein tyrosine kinase activity (GO:0004715);; Molecular Function: ATP binding (GO:0005524);; Biological Process: protein phosphorylation (GO:0006468);;	--	[T]	Signal transduction mechanisms	Probable serine/threonine-protein kinase Cx32, chloroplastic (Precursor) GN=At4g35600 OS=Arabidopsis thaliana (Mouse-ear cress) PE=1 SV=2	T	Signal transduction mechanisms	probable serine/threonine-protein kinase Cx32, chloroplastic [Solanum lycopersicum]
Capana01g000312	unconservative_Chr05_15030;unconservative_Chr05_15031	0.00495662	0.000596493	1.47096	up	[RTKL]	--	Biological Process: defense response to oomycetes (GO:0002229);; Molecular Function: MAP kinase kinase kinase activity (GO:0004709);; Molecular Function: protein binding (GO:0005515);; Cellular Component: nucleolus (GO:0005730);; Cellular Component: early endosome (GO:0005769);; Cellular Component: endoplasmic reticulum membrane (GO:0005789);; Cellular Component: trans-Golgi network (GO:0005802);…	--	[T]	Signal transduction mechanisms	Serine/threonine-protein kinase EDR1 GN=F22O13.20 OS=Arabidopsis thaliana (Mouse-ear cress) PE=1 SV=1	T	Signal transduction mechanisms	probable serine/threonine-protein kinase drkD [Capsicum annuum]
Capana03g001234	unconservative_Chr07_21842	0.000158945	6.74e-06	2.00378	up	[RTKL]	--	Molecular Function: sequence-specific DNA binding transcription factor activity (GO:0003700);; Molecular Function: protein serine/threonine kinase activity (GO:0004674);; Molecular Function: protein binding (GO:0005515);; Molecular Function: ATP binding (GO:0005524);; Cellular Component: nucleus (GO:0005634);; Cellular Component: cytoplasm (GO:0005737);; Cellular Component: plasma membrane (GO:00…	K08867|1.67185e-151|sly:101255500|probable serine/threonine-protein kinase WNK3; K08867 WNK lysine deficient protein kinase [EC:2.7.11.1] (A)	[R]	General function prediction only	Probable serine/threonine-protein kinase WNK2 GN=OSJNBa0068N01.12 OS=Oryza sativa subsp. japonica (Rice) PE=2 SV=1	T	Signal transduction mechanisms	probable serine/threonine-protein kinase WNK3 [Capsicum annuum]
Capana06g000922	unconservative_Chr07_21842	0.000158945	6.74e-06	2.00378	up	[RTKL]	--	Molecular Function: protein serine/threonine kinase activity (GO:0004674);; Molecular Function: protein binding (GO:0005515);; Cellular Component: nucleus (GO:0005634);; Cellular Component: cytoplasm (GO:0005737);; Cellular Component: plasma membrane (GO:0005886);; Biological Process: ER to Golgi vesicle-mediated transport (GO:0006888);; Biological Process: circadian rhythm (GO:0007623);; Biologi…	K08867|0|sot:102583845|probable serine/threonine-protein kinase WNK2-like; K08867 WNK lysine deficient protein kinase [EC:2.7.11.1] (A)	[R]	General function prediction only	Probable serine/threonine-protein kinase WNK2 GN=OSJNBa0068N01.12 OS=Oryza sativa subsp. japonica (Rice) PE=2 SV=1	T	Signal transduction mechanisms	probable serine/threonine-protein kinase WNK3 isoform X2 [Capsicum annuum]
Capana05g002081	hbr-miR156	3.37e-15	3.04e-17	4.99111	up	--	--	Biological Process: anion transport (GO:0006820);; Cellular Component: integral component of membrane (GO:0016021);; Molecular Function: substrate-specific transmembrane transporter activity (GO:0022891);; Biological Process: single-organism cellular process (GO:0044763);; Biological Process: organic substance transport (GO:0071702);; Biological Process: nitrogen compound transport (GO:0071705);;	--	[E]	Amino acid transport and metabolism	Lysine histidine transporter-like 2 GN=At1g67640 OS=Arabidopsis thaliana (Mouse-ear cress) PE=2 SV=1	E	Amino acid transport and metabolism	probable sodium-coupled neutral amino acid transporter 6 isoform X1 [Capsicum annuum]
Capana00g001941	bdi-miR162;gma-miR162a	0.000644341	4.08e-05	-2.31272	down	--	--	Molecular Function: phosphoprotein phosphatase activity (GO:0004721);; Molecular Function: protein tyrosine phosphatase activity (GO:0004725);; Cellular Component: cytoplasm (GO:0005737);; Biological Process: intracellular signal transduction (GO:0007243);; Biological Process: peptidyl-tyrosine dephosphorylation (GO:0035335);; Biological Process: negative regulation of MAP kinase activity (GO:004…	K18045|1.08275e-141|sly:101264534|probable tyrosine-protein phosphatase At1g05000; K18045 tyrosine-protein phosphatase SIW14 [EC:3.1.3.48] (A)	[V]	Defense mechanisms	Probable tyrosine-protein phosphatase At1g05000 GN=At1g05000 OS=Arabidopsis thaliana (Mouse-ear cress) PE=1 SV=1	V	Defense mechanisms	probable tyrosine-protein phosphatase At1g05000 [Capsicum annuum]
Chilli_newGene_73233	hbr-miR156	3.37e-15	3.04e-17	4.99111	up	--	--	Biological Process: proteolysis (GO:0006508);; Molecular Function: cysteine-type peptidase activity (GO:0008234);;	--	[S]	Function unknown	Probable Ufm1-specific protease GN=At3g48380 OS=Arabidopsis thaliana (Mouse-ear cress) PE=1 SV=2	S	Function unknown	probable Ufm1-specific protease [Populus euphratica]
Capana01g000844	unconservative_Chr07_21842	0.000158945	6.74e-06	2.00378	up	--	--	Molecular Function: hydrolase activity, hydrolyzing O-glycosyl compounds (GO:0004553);; Cellular Component: extracellular region (GO:0005576);; Cellular Component: cell wall (GO:0005618);; Cellular Component: cytoplasm (GO:0005737);; Biological Process: carbohydrate metabolic process (GO:0005975);; Biological Process: cellular glucan metabolic process (GO:0006073);; Biological Process: response t…	K08235|0|sot:102595455|probable xyloglucan endotransglucosylase/hydrolase protein 30-like; K08235 xyloglucan:xyloglucosyl transferase [EC:2.4.1.207] (A)	--	--	Probable xyloglucan endotransglucosylase/hydrolase protein 30 (Precursor) GN=F3C3.5 OS=Arabidopsis thaliana (Mouse-ear cress) PE=2 SV=2	R	General function prediction only	probable xyloglucan endotransglucosylase/hydrolase protein 30 [Capsicum annuum]
Capana08g001184	unconservative_Chr01_4366;unconservative_Chr03_8993;unconservative_Chr12_35883	0.00348895	0.000332655	1.80707	up	[J]	Translation, ribosomal structure and biogenesis	Molecular Function: proline-tRNA ligase activity (GO:0004827);; Molecular Function: ATP binding (GO:0005524);; Cellular Component: mitochondrion (GO:0005739);; Biological Process: prolyl-tRNA aminoacylation (GO:0006433);; Biological Process: embryo sac development (GO:0009553);; Cellular Component: chloroplast stroma (GO:0009570);; Biological Process: chloroplast organization (GO:0009658);; Biolo…	K01881|0|sot:102597850|proline--tRNA ligase-like; K01881 prolyl-tRNA synthetase [EC:6.1.1.15] (A)	[J]	Translation, ribosomal structure and biogenesis	--	J	Translation, ribosomal structure and biogenesis	proline--tRNA ligase, chloroplastic/mitochondrial [Capsicum annuum]
Capana02g000619	hbr-miR156	3.37e-15	3.04e-17	4.99111	up	--	--	Molecular Function: peroxidase activity (GO:0004601);; Molecular Function: peroxiredoxin activity (GO:0051920);; Biological Process: oxidation-reduction process (GO:0055114);;	--	[S]	Function unknown	Thioredoxin-like protein AAED1, chloroplastic (Precursor) GN=At2g37240 OS=Arabidopsis thaliana (Mouse-ear cress) PE=2 SV=2	S	Function unknown	prostamide/prostaglandin F synthase isoform X1 [Capsicum annuum]
Capana02g003563	aly-miR157d-3p	6.01e-17	1.81e-19	6.34283	up	[O]	Posttranslational modification, protein turnover, chaperones	Molecular Function: serine-type endopeptidase activity (GO:0004252);; Cellular Component: nucleus (GO:0005634);; Cellular Component: cytosol (GO:0005829);; Biological Process: protein glycosylation (GO:0006486);; Biological Process: proteolysis (GO:0006508);; Molecular Function: serine-type peptidase activity (GO:0008236);; Cellular Component: chloroplast (GO:0009507);; Biological Process: photoi…	--	[R]	General function prediction only	Protease Do-like 7 GN=DEGP7 OS=Arabidopsis thaliana (Mouse-ear cress) PE=2 SV=1	R	General function prediction only	protease Do-like 7 [Nicotiana tabacum]
Capana07g002433	gma-miR164b	2.19e-11	3.96e-13	3.84715	up	--	--	--	K06699|0|sot:102597401|proteasome activator subunit 4-like; K06699 proteasome activator subunit 4 (A)	[S]	Function unknown	Proteasome activator subunit 4 GN=PA200 OS=Arabidopsis thaliana (Mouse-ear cress) PE=2 SV=2	S	Function unknown	proteasome activator subunit 4 [Capsicum annuum]
Capana08g002491	unconservative_Chr01_4366;unconservative_Chr03_8993	0.00348895	0.000332655	1.80707	up	--	--	Biological Process: fatty acid beta-oxidation (GO:0006635);;	K11876|0|sly:101258795|proteasome assembly chaperone 2; K11876 proteasome assembly chaperone 2 (A)	[S]	Function unknown	--	S	Function unknown	proteasome assembly chaperone 2 [Capsicum annuum]
Capana01g000841	aly-miR157d-3p	6.01e-17	1.81e-19	6.34283	up	[R]	General function prediction only	--	--	[R]	General function prediction only	40S ribosomal protein S30 GN=RPS30C OS=Arabidopsis thaliana (Mouse-ear cress) PE=3 SV=3	R	General function prediction only	protein ABHD17B [Capsicum annuum]
Capana00g002112	stu-miR393-3p;unconservative_Chr08_23291	2.3e-10	4.85e-12	3.59539	up,down	--	--	Cellular Component: nucleus (GO:0005634);; Cellular Component: mitochondrion (GO:0005739);; Cellular Component: vacuolar membrane (GO:0005774);; Cellular Component: endoplasmic reticulum (GO:0005783);; Biological Process: response to mechanical stimulus (GO:0009612);; Biological Process: response to auxin (GO:0009733);; Biological Process: auxin polar transport (GO:0009926);; Cellular Component: …	--	--	--	Protein AUXIN RESPONSE 4 GN=AXR4 OS=Arabidopsis thaliana (Mouse-ear cress) PE=2 SV=1	S	Function unknown	protein AUXIN RESPONSE 4 [Capsicum annuum]
Chilli_newGene_27124	hbr-miR156	3.37e-15	3.04e-17	4.99111	up	--	--	--	--	--	--	Heat shock 70 kDa protein 7, chloroplastic (Precursor) GN=At5g49910 OS=Arabidopsis thaliana (Mouse-ear cress) PE=1 SV=1	S	Function unknown	protein BRANCHLESS TRICHOME [Nicotiana sylvestris]
Capana07g002159	aly-miR164a-5p;bra-miR164e-5p;gma-miR164b;mes-miR164d	2.19e-11	3.96e-13	3.84715	up	--	--	Molecular Function: DNA binding (GO:0003677);; Molecular Function: sequence-specific DNA binding transcription factor activity (GO:0003700);; Cellular Component: nucleus (GO:0005634);; Biological Process: regulation of transcription, DNA-templated (GO:0006355);; Biological Process: response to cold (GO:0009409);; Biological Process: response to water deprivation (GO:0009414);; Biological Process:…	--	--	--	Protein CUP-SHAPED COTYLEDON 2 GN=K19P17.12 OS=Arabidopsis thaliana (Mouse-ear cress) PE=1 SV=1	K	Transcription	protein CUP-SHAPED COTYLEDON 2-like [Capsicum annuum]
Capana08g000983	hbr-miR156	3.37e-15	3.04e-17	4.99111	up	--	--	Cellular Component: chloroplast thylakoid membrane (GO:0009535);; Cellular Component: chloroplast envelope (GO:0009941);; Cellular Component: plastoglobule (GO:0010287);; Biological Process: cellular metabolic process (GO:0044237);; Biological Process: cellular component organization or biogenesis (GO:0071840);;	--	--	--	Protein CURVATURE THYLAKOID 1A, chloroplastic (Precursor) OS=Arabidopsis thaliana (Mouse-ear cress) PE=1 SV=1	S	Function unknown	protein CURVATURE THYLAKOID 1A, chloroplastic [Capsicum annuum]
Capana00g000533	aly-miR157d-3p	6.01e-17	1.81e-19	6.34283	up	[V]	Defense mechanisms	Cellular Component: plasma membrane (GO:0005886);; Cellular Component: plant-type vacuole membrane (GO:0009705);; Biological Process: proanthocyanidin biosynthetic process (GO:0010023);; Biological Process: maintenance of seed dormancy (GO:0010231);; Molecular Function: drug transmembrane transporter activity (GO:0015238);; Molecular Function: solute:proton antiporter activity (GO:0015299);; Biol…	K03327|0|sot:102592002|MATE efflux family protein 9-like; K03327 multidrug resistance protein, MATE family (A)	[R]	General function prediction only	MATE efflux family protein 6 GN=F3L12.10 OS=Arabidopsis thaliana (Mouse-ear cress) PE=3 SV=2	V	Defense mechanisms	protein DETOXIFICATION 16-like [Capsicum annuum]
Capana04g002410	aly-miR167a-5p;atr-miR167;bna-miR167d	0.00171726	0.000124139	2.80912	up	[V]	Defense mechanisms	Biological Process: drug transmembrane transport (GO:0006855);; Biological Process: purine nucleobase transport (GO:0006863);; Cellular Component: plant-type vacuole membrane (GO:0009705);; Biological Process: proanthocyanidin biosynthetic process (GO:0010023);; Biological Process: maintenance of seed dormancy (GO:0010231);; Molecular Function: drug transmembrane transporter activity (GO:0015238)…	K03327|0|sot:102592464|protein TRANSPARENT TESTA 12-like; K03327 multidrug resistance protein, MATE family (A)	[R]	General function prediction only	Protein TRANSPARENT TESTA 12 GN=F17J16_80 OS=Arabidopsis thaliana (Mouse-ear cress) PE=2 SV=1	S	Function unknown	protein DETOXIFICATION 33-like isoform X1 [Capsicum annuum]
Capana03g002381	aly-miR167a-5p;aly-miR167d-5p;atr-miR167;bna-miR167a;bna-miR167d	0.00171726	0.000124139	2.80912	up	[V]	Defense mechanisms	Biological Process: drug transmembrane transport (GO:0006855);; Biological Process: response to hormone (GO:0009725);; Biological Process: cellular process (GO:0009987);; Molecular Function: drug transmembrane transporter activity (GO:0015238);; Molecular Function: antiporter activity (GO:0015297);; Cellular Component: membrane (GO:0016020);; Cellular Component: cell part (GO:0044464);; Biologica…	K03327|0|sot:102587302|MATE efflux family protein 5-like; K03327 multidrug resistance protein, MATE family (A)	[R]	General function prediction only	MATE efflux family protein 5 GN=F3L12.12 OS=Arabidopsis thaliana (Mouse-ear cress) PE=3 SV=1	S	Function unknown	protein DETOXIFICATION 49 [Capsicum annuum]
Capana06g000680	unconservative_Chr00_39901;unconservative_Chr00_47668;unconservative_Chr07_22195;vvi-miR396b	0.00430917	0.000441301	1.8755	up	--	--	Biological Process: response to superoxide (GO:0000303);; Molecular Function: DNA binding (GO:0003677);; Molecular Function: sequence-specific DNA binding transcription factor activity (GO:0003700);; Molecular Function: protein binding (GO:0005515);; Cellular Component: nucleus (GO:0005634);; Biological Process: regulation of transcription, DNA-templated (GO:0006355);; Biological Process: protein…	K14514|0|sly:543518|EIL4, LeEIL4; EIN3-like protein; K14514 ethylene-insensitive protein 3 (A)	--	--	Protein ETHYLENE INSENSITIVE 3 GN=EIN3 OS=Arabidopsis thaliana (Mouse-ear cress) PE=1 SV=1	K	Transcription	protein ETHYLENE INSENSITIVE 3-like [Capsicum annuum]
Capana06g000072	unconservative_Chr07_21842	0.000158945	6.74e-06	2.00378	up	--	--	--	--	--	--	Protein FANTASTIC FOUR 1 GN=FAF1 OS=Arabidopsis thaliana (Mouse-ear cress) PE=2 SV=1	S	Function unknown	protein FANTASTIC FOUR 1-like, partial [Capsicum annuum]
Chilli_newGene_75282	unconservative_Chr05_14553;unconservative_Chr07_21842;unconservative_Chr10_29338	0.000158945	6.74e-06	2.00378	up	--	--	--	--	--	--	Protein FAR1-RELATED SEQUENCE 4 GN=FRS4 OS=Arabidopsis thaliana (Mouse-ear cress) PE=2 SV=2	S	Function unknown	protein FAR1-RELATED SEQUENCE 4 isoform X2 [Nicotiana sylvestris]
Chilli_newGene_15674	aau-miR396;ahy-miR156b-5p;aly-miR157d-5p;aly-miR396b-5p;gma-miR396h;hbr-miR156;pab-miR396a;stu-miR827-5p;vvi-miR396b	3.37e-15	2.92e-17	4.99111	up	--	--	--	--	--	--	Protein FAR1-RELATED SEQUENCE 5 GN=FRS5 OS=Arabidopsis thaliana (Mouse-ear cress) PE=2 SV=1	S	Function unknown	protein FAR1-RELATED SEQUENCE 5-like [Solanum tuberosum]
Capana00g001624	stu-miR172a-5p;unconservative_Chr01_4366;unconservative_Chr03_8993	0.00348895	0.000332655	1.80707	up	--	--	Biological Process: reproduction (GO:0000003);; Biological Process: cell morphogenesis (GO:0000902);; Biological Process: organelle organization (GO:0006996);; Biological Process: metabolic process (GO:0008152);; Biological Process: tissue development (GO:0009888);; Biological Process: membrane organization (GO:0016044);; Biological Process: cell growth (GO:0016049);; Molecular Function: phosphat…	--	[R]	General function prediction only	1-phosphatidylinositol-3-phosphate 5-kinase FAB1B GN=FAB1B OS=Arabidopsis thaliana (Mouse-ear cress) PE=2 SV=1	R	General function prediction only	protein FREE1-like [Capsicum annuum]
Capana00g001626	stu-miR172a-5p;unconservative_Chr01_4366;unconservative_Chr03_8993	0.00348895	0.000332655	1.80707	up	--	--	Biological Process: organelle organization (GO:0006996);; Biological Process: anatomical structure morphogenesis (GO:0009653);; Biological Process: tissue development (GO:0009888);; Molecular Function: phosphatidylinositol phosphate kinase activity (GO:0016307);; Biological Process: cell differentiation (GO:0030154);; Cellular Component: intracellular membrane-bounded organelle (GO:0043231);; Cel…	--	[R]	General function prediction only	1-phosphatidylinositol-3-phosphate 5-kinase FAB1B GN=FAB1B OS=Arabidopsis thaliana (Mouse-ear cress) PE=2 SV=1	R	General function prediction only	protein FREE1-like [Capsicum annuum]
Capana05g001126	unconservative_Chr02_5911	0.00240111	0.000188039	1.79216	up	--	--	Cellular Component: nucleoplasm (GO:0005654);; Biological Process: starch metabolic process (GO:0005982);; Biological Process: regulation of transcription, DNA-templated (GO:0006355);; Biological Process: response to cold (GO:0009409);; Biological Process: response to blue light (GO:0009637);; Biological Process: flower development (GO:0009908);; Biological Process: response to far red light (GO:…	K12124|1.57783e-117|sly:101255788|protein GIGANTEA; K12124 GIGANTEA (A)	--	--	Protein GIGANTEA GN=GI OS=Arabidopsis thaliana (Mouse-ear cress) PE=1 SV=2	S	Function unknown	protein GIGANTEA-like [Capsicum annuum]
Capana00g003093	unconservative_Chr02_5911	0.00240111	0.000188039	1.79216	up	--	--	Cellular Component: nucleoplasm (GO:0005654);; Biological Process: starch metabolic process (GO:0005982);; Biological Process: regulation of transcription, DNA-templated (GO:0006355);; Biological Process: response to cold (GO:0009409);; Biological Process: response to blue light (GO:0009637);; Biological Process: flower development (GO:0009908);; Biological Process: response to far red light (GO:…	K12124|8.45381e-142|sot:102583457|protein GIGANTEA-like; K12124 GIGANTEA (A)	--	--	Protein GIGANTEA GN=GI OS=Arabidopsis thaliana (Mouse-ear cress) PE=1 SV=2	S	Function unknown	protein GIGANTEA-like isoform X2 [Capsicum annuum]
Capana06g001229	unconservative_Chr03_9872	0.00348895	0.000336284	-1.72183	down	[E]	Amino acid transport and metabolism	Cellular Component: extracellular region (GO:0005576);; Biological Process: alcohol metabolic process (GO:0006066);; Biological Process: nitrogen compound metabolic process (GO:0006807);; Biological Process: cell-cell signaling (GO:0007267);; Molecular Function: choline dehydrogenase activity (GO:0008812);; Biological Process: embryo sac development (GO:0009553);; Biological Process: fatty acid o…	K15403|0|sly:101264132|protein HOTHEAD; K15403 fatty acid omega-hydroxy dehydrogenase [EC:1.1.-.-] (A)	[R]	General function prediction only	Protein HOTHEAD (Precursor) GN=F3N23.17 OS=Arabidopsis thaliana (Mouse-ear cress) PE=1 SV=1	R	General function prediction only	protein HOTHEAD-like isoform X1 [Capsicum annuum]
Capana03g003586	ata-miR399a-3p;bna-miR167d;unconservative_Chr11_32999	0.00171726	0.000124139	2.80912	up	--	--	Biological Process: MAPK cascade (GO:0000165);; Molecular Function: sequence-specific DNA binding transcription factor activity (GO:0003700);; Cellular Component: nucleus (GO:0005634);; Biological Process: protein targeting to membrane (GO:0006612);; Biological Process: ion transport (GO:0006811);; Molecular Function: zinc ion binding (GO:0008270);; Biological Process: response to bacterium (GO:0…	--	[R]	General function prediction only	Zinc finger protein JACKDAW GN=F15A17.180 OS=Arabidopsis thaliana (Mouse-ear cress) PE=1 SV=1	R	General function prediction only	protein indeterminate-domain 2-like [Capsicum annuum]
Capana11g000397	stu-miR477b-5p	0.00212186	0.000159779	2.41497	up	--	--	--	--	--	--	--	S	Function unknown	protein IQ-DOMAIN 1 [Capsicum annuum]
Capana00g003801	hbr-miR156	3.37e-15	3.04e-17	4.99111	up	--	--	Molecular Function: calmodulin binding (GO:0005516);; Cellular Component: nucleus (GO:0005634);; Cellular Component: cytosol (GO:0005829);; Cellular Component: plasma membrane (GO:0005886);; Biological Process: acetyl-CoA metabolic process (GO:0006084);; Biological Process: defense response (GO:0006952);; Biological Process: microtubule nucleation (GO:0007020);; Biological Process: regulation of …	--	--	--	Protein IQ-DOMAIN 14 GN=IQD14 OS=Arabidopsis thaliana (Mouse-ear cress) PE=1 SV=1	S	Function unknown	protein IQ-DOMAIN 14 [Capsicum annuum]
Capana02g001812	aly-miR166a-5p	0.00431868	0.000473681	-1.57397	down	--	--	Cellular Component: cell part (GO:0044464);;	--	--	--	Protein IQ-DOMAIN 1 GN=IQD1 OS=Arabidopsis thaliana (Mouse-ear cress) PE=1 SV=1	S	Function unknown	protein IQ-DOMAIN 1-like [Capsicum annuum]
Capana00g004967	unconservative_Chr09_25037	0.000202663	1.16e-05	2.18176	up	--	--	Biological Process: growth (GO:0040007);; Biological Process: single-organism cellular process (GO:0044763);;	--	--	--	Protein LONGIFOLIA 1 GN=T20K14.190 OS=Arabidopsis thaliana (Mouse-ear cress) PE=1 SV=1	S	Function unknown	protein LONGIFOLIA 1 [Capsicum annuum]
Chilli_newGene_59916	hbr-miR156	3.37e-15	3.04e-17	4.99111	up	--	--	Cellular Component: chloroplast (GO:0009507);; Biological Process: photosynthesis, light reaction (GO:0019684);; Biological Process: regulation of protein dephosphorylation (GO:0035304);;	--	--	--	F-box/LRR-repeat protein 15 GN=FBL15 OS=Arabidopsis thaliana (Mouse-ear cress) PE=2 SV=2	S	Function unknown	protein LOW PSII ACCUMULATION 3, chloroplastic [Solanum lycopersicum]
Capana04g000265	stu-miR477b-5p;vvi-miR396b	0.00212186	0.000159779	2.41497	up	--	--	--	K14798|0|sot:102583152|protein LTV1 homolog; K14798 protein LTV1 (A)	[S]	Function unknown	--	S	Function unknown	protein LTV1 homolog isoform X1 [Capsicum annuum]
Capana04g000268	stu-miR477b-5p;vvi-miR396b	0.00212186	0.000159779	2.41497	up	--	--	--	K14798|0|sot:102583152|protein LTV1 homolog; K14798 protein LTV1 (A)	[S]	Function unknown	--	S	Function unknown	protein LTV1 homolog isoform X1 [Capsicum annuum]
Capana00g002544	stu-miR319-3p	0.00281932	0.000250733	2.17685	up	--	--	--	--	[D]	Cell cycle control, cell division, chromosome partitioning	--	D	Cell cycle control, cell division, chromosome partitioning	protein MICRORCHIDIA 7-like [Capsicum annuum]
Capana03g001165	aly-miR164a-5p;gma-miR164b	2.19e-11	3.96e-13	3.84715	up	--	--	--	--	--	--	Protein MODIFIER OF SNC1 1 GN=MOS1 OS=Arabidopsis thaliana (Mouse-ear cress) PE=1 SV=2	S	Function unknown	protein MODIFIER OF SNC1 1 [Capsicum annuum]
Capana00g000061	unconservative_Chr08_23769	1.77e-09	4.27e-11	3.58255	up	[L]	Replication, recombination and repair	Molecular Function: nucleic acid binding (GO:0003676);; Molecular Function: exonuclease activity (GO:0004527);; Cellular Component: nucleus (GO:0005634);;	--	--	--	Protein NEN2 {ECO:0000303|PubMed:25081480} OS=Arabidopsis thaliana (Mouse-ear cress) PE=2 SV=1	L	Replication, recombination and repair	protein NEN1-like [Capsicum annuum]
Capana12g000662	unconservative_Chr08_23769	1.77e-09	4.27e-11	3.58255	up	[L]	Replication, recombination and repair	Molecular Function: exonuclease activity (GO:0004527);; Cellular Component: nucleus (GO:0005634);;	--	--	--	Protein NEN2 {ECO:0000303|PubMed:25081480} OS=Arabidopsis thaliana (Mouse-ear cress) PE=2 SV=1	L	Replication, recombination and repair	protein NEN1-like [Capsicum annuum]
Chilli_newGene_30313	sly-miR5303;stu-miR5303g;stu-miR5303h;unconservative_Chr00_38936;unconservative_Chr07_21842	0.000158945	6.74e-06	2.00378	up	--	--	--	--	[P]	Inorganic ion transport and metabolism	--	P	Inorganic ion transport and metabolism	protein no-on-transient A-like [Solanum lycopersicum]
Capana11g001593	unconservative_Chr09_26053	1.58e-05	5.71e-07	2.72936	up	[E]	Amino acid transport and metabolism	Molecular Function: transporter activity (GO:0005215);; Molecular Function: calcium ion binding (GO:0005509);; Molecular Function: protein binding (GO:0005515);; Cellular Component: Golgi apparatus (GO:0005794);; Cellular Component: plasma membrane (GO:0005886);; Biological Process: polysaccharide metabolic process (GO:0005976);; Biological Process: nitrogen compound metabolic process (GO:0006807…	--	[E]	Amino acid transport and metabolism	Protein NRT1/ PTR FAMILY 4.6 GN=At1g69850 OS=Arabidopsis thaliana (Mouse-ear cress) PE=1 SV=1	P	Inorganic ion transport and metabolism	protein NRT1/ PTR FAMILY 4.6-like [Capsicum annuum]
Capana11g001614	unconservative_Chr09_26053	1.58e-05	5.71e-07	2.72936	up	[E]	Amino acid transport and metabolism	Molecular Function: transporter activity (GO:0005215);; Molecular Function: calcium ion binding (GO:0005509);; Molecular Function: protein binding (GO:0005515);; Cellular Component: Golgi apparatus (GO:0005794);; Cellular Component: plasma membrane (GO:0005886);; Biological Process: polysaccharide metabolic process (GO:0005976);; Biological Process: nitrogen compound metabolic process (GO:0006807…	--	[E]	Amino acid transport and metabolism	Protein NRT1/ PTR FAMILY 4.6 GN=At1g69850 OS=Arabidopsis thaliana (Mouse-ear cress) PE=1 SV=1	P	Inorganic ion transport and metabolism	protein NRT1/ PTR FAMILY 4.6-like [Capsicum annuum]
Capana10g001051	unconservative_Chr01_4366;unconservative_Chr03_8993	0.00348895	0.000332655	1.80707	up	[E]	Amino acid transport and metabolism	Molecular Function: protein binding (GO:0005515);; Cellular Component: Golgi apparatus (GO:0005794);; Cellular Component: plasma membrane (GO:0005886);; Biological Process: polysaccharide metabolic process (GO:0005976);; Biological Process: oligopeptide transport (GO:0006857);; Biological Process: lipid transport (GO:0006869);; Biological Process: intra-Golgi vesicle-mediated transport (GO:000689…	K14638|0|sot:102586669|nitrate transporter 1.5-like; K14638 solute carrier family 15 (peptide/histidine transporter), member 3/4 (A)	[E]	Amino acid transport and metabolism	Protein NRT1/ PTR FAMILY 7.3 GN=F5D14.23 OS=Arabidopsis thaliana (Mouse-ear cress) PE=1 SV=2	P	Inorganic ion transport and metabolism	protein NRT1/ PTR FAMILY 7.3-like isoform X1 [Capsicum annuum]
Capana01g003355	unconservative_Chr01_4366;unconservative_Chr03_8993	0.00348895	0.000332655	1.80707	up	[E]	Amino acid transport and metabolism	Molecular Function: protein binding (GO:0005515);; Cellular Component: Golgi apparatus (GO:0005794);; Cellular Component: plasma membrane (GO:0005886);; Biological Process: polysaccharide metabolic process (GO:0005976);; Biological Process: lipid transport (GO:0006869);; Biological Process: intra-Golgi vesicle-mediated transport (GO:0006891);; Biological Process: response to water deprivation (GO…	K14638|0|sot:102604984|nitrate transporter 1.5-like; K14638 solute carrier family 15 (peptide/histidine transporter), member 3/4 (A)	[E]	Amino acid transport and metabolism	Protein NRT1/ PTR FAMILY 7.3 GN=F5D14.23 OS=Arabidopsis thaliana (Mouse-ear cress) PE=1 SV=2	P	Inorganic ion transport and metabolism	protein NRT1/ PTR FAMILY 7.3-like isoform X1 [Capsicum annuum]
Chilli_newGene_86639	aly-miR164a-5p;gma-miR164b;unconservative_Chr12_35883	2.19e-11	3.96e-13	3.84715	up	--	--	--	--	[O]	Posttranslational modification, protein turnover, chaperones	Protein RADIALIS-like 6 GN=F22H5.3 OS=Arabidopsis thaliana (Mouse-ear cress) PE=2 SV=1	K	Transcription	protein RADIALIS-like 6 [Solanum lycopersicum]
Capana02g000058	unconservative_Chr09_25037	0.000202663	1.16e-05	2.18176	up	--	--	Molecular Function: DNA binding (GO:0003677);; Molecular Function: chromatin binding (GO:0003682);; Molecular Function: sequence-specific DNA binding transcription factor activity (GO:0003700);; Cellular Component: nucleus (GO:0005634);; Biological Process: response to cold (GO:0009409);; Biological Process: response to red or far red light (GO:0009639);; Biological Process: response to salt stre…	--	[O]	Posttranslational modification, protein turnover, chaperones	Protein REVEILLE 1 GN=RVE1 OS=Arabidopsis thaliana (Mouse-ear cress) PE=2 SV=1	K	Transcription	protein REVEILLE 1-like [Capsicum annuum]
Chilli_newGene_69649	hbr-miR156	3.37e-15	3.04e-17	4.99111	up	--	--	--	--	[S]	Function unknown	--	S	Function unknown	protein RTF2 homolog [Nicotiana tomentosiformis]
Capana07g002074	aly-miR157d-3p	6.01e-17	1.81e-19	6.34283	up	--	--	--	--	[S]	Function unknown	--	S	Function unknown	protein SABRE isoform X1 [Solanum lycopersicum]
Capana04g000828	aly-miR157d-3p	6.01e-17	1.81e-19	6.34283	up	--	--	--	--	[S]	Function unknown	--	S	Function unknown	protein SABRE-like [Capsicum annuum]
Capana08g000072	aly-miR157d-3p	6.01e-17	1.81e-19	6.34283	up	--	--	Cellular Component: nucleus (GO:0005634);; Cellular Component: chloroplast envelope (GO:0009941);;	--	--	--	protein SLOW GREEN 1, chloroplastic {ECO:0000303|PubMed:24420572} (Precursor) OS=Arabidopsis thaliana (Mouse-ear cress) PE=1 SV=1	R	General function prediction only	protein SLOW GREEN 1, chloroplastic [Capsicum annuum]
Capana03g000056	hbr-miR156	3.37e-15	3.04e-17	4.99111	up	[RTKL]	--	Molecular Function: protein kinase activity (GO:0004672);; Molecular Function: protein serine/threonine kinase activity (GO:0004674);; Molecular Function: ATP binding (GO:0005524);; Cellular Component: extracellular region (GO:0005576);; Cellular Component: nucleus (GO:0005634);; Cellular Component: cytosol (GO:0005829);; Cellular Component: plasma membrane (GO:0005886);; Biological Process: prot…	--	--	--	Protein STRUBBELIG-RECEPTOR FAMILY 7 (Precursor) GN=SRF7 OS=Arabidopsis thaliana (Mouse-ear cress) PE=1 SV=1	T	Signal transduction mechanisms	protein STRUBBELIG-RECEPTOR FAMILY 7-like [Capsicum annuum]
Capana01g000452	unconservative_Chr03_7516	4.26e-06	1.28e-07	2.72059	up	--	--	Biological Process: organelle organization (GO:0006996);; Biological Process: cell cycle process (GO:0022402);; Biological Process: cellular macromolecule metabolic process (GO:0044260);; Cellular Component: intracellular part (GO:0044424);; Biological Process: regulation of cellular process (GO:0050794);; Biological Process: regulation of macromolecule metabolic process (GO:0060255);; Biological…	--	--	--	Protein TPX2 GN=TPX2 OS=Arabidopsis thaliana (Mouse-ear cress) PE=1 SV=1	S	Function unknown	protein TPX2 isoform X4 [Capsicum annuum]
Capana02g002054	aly-miR393a-5p;bdi-miR393a;unconservative_Chr06_17217	0.00775361	0.00100423	1.72001	up	--	--	Biological Process: polysaccharide biosynthetic process (GO:0000271);; Biological Process: RNA splicing, via endonucleolytic cleavage and ligation (GO:0000394);; Molecular Function: inositol hexakisphosphate binding (GO:0000822);; Biological Process: response to molecule of bacterial origin (GO:0002237);; Molecular Function: ubiquitin-protein transferase activity (GO:0004842);; Molecular Function…	K14485|0|sot:102595865|protein TRANSPORT INHIBITOR RESPONSE 1-like; K14485 transport inhibitor response 1 (A)	[R]	General function prediction only	Protein TRANSPORT INHIBITOR RESPONSE 1 GN=T20O10.80 OS=Arabidopsis thaliana (Mouse-ear cress) PE=1 SV=2	T	Signal transduction mechanisms	protein TRANSPORT INHIBITOR RESPONSE 1-like [Capsicum annuum]
Capana05g000970	unconservative_Chr07_21842	0.000158945	6.74e-06	2.00378	up	--	--	Cellular Component: extracellular region (GO:0005576);; Cellular Component: endosome (GO:0005768);; Cellular Component: vacuole (GO:0005773);; Cellular Component: Golgi apparatus (GO:0005794);; Cellular Component: trans-Golgi network (GO:0005802);; Biological Process: response to cold (GO:0009409);; Cellular Component: plasmodesma (GO:0009506);; Biological Process: response to fungus (GO:0009620)…	--	--	--	Protein trichome birefringence-like 42 GN=TBL42 OS=Arabidopsis thaliana (Mouse-ear cress) PE=3 SV=1	R	General function prediction only	protein trichome birefringence-like 42 [Capsicum annuum]
Capana00g003675	aly-miR157d-5p;hbr-miR156	3.37e-15	3.04e-17	4.99111	up	[R]	General function prediction only	Cellular Component: nucleus (GO:0005634);; Cellular Component: cytosol (GO:0005829);; Cellular Component: plasma membrane (GO:0005886);; Biological Process: gluconeogenesis (GO:0006094);; Biological Process: cytoskeleton organization (GO:0007010);; Biological Process: multicellular organismal development (GO:0007275);; Cellular Component: chloroplast (GO:0009507);; Biological Process: proteasomal…	K03255|0|sot:102597930|clustered mitochondria protein homolog; K03255 protein TIF31 (A)	[R]	General function prediction only	Clustered mitochondria protein GN=F4F15.250 OS=Arabidopsis thaliana (Mouse-ear cress) PE=2 SV=1	R	General function prediction only	protein TSS isoform X2 [Capsicum annuum]
Capana08g002305	aly-miR166a-5p	0.00431868	0.000473681	-1.57397	down	--	--	--	--	[S]	Function unknown	--	S	Function unknown	protein unc-50 homolog [Capsicum annuum]
Capana02g002843	gma-miR164b	2.19e-11	3.96e-13	3.84715	up	[QR]	--	Cellular Component: nucleus (GO:0005634);; Cellular Component: cytosol (GO:0005829);; Molecular Function: methyltransferase activity (GO:0008168);; Biological Process: methylation (GO:0032259);;	--	[R]	General function prediction only	--	R	General function prediction only	protein-lysine N-methyltransferase Mettl10-like isoform X2 [Capsicum annuum]
Capana00g004560	sly-miR167b-3p	0.00130379	9.03e-05	2.04461	up	[IQR]	--	Biological Process: maltose metabolic process (GO:0000023);; Biological Process: polysaccharide catabolic process (GO:0000272);; Molecular Function: NADPH dehydrogenase activity (GO:0003959);; Biological Process: pentose-phosphate shunt (GO:0006098);; Biological Process: rRNA processing (GO:0006364);; Biological Process: unsaturated fatty acid biosynthetic process (GO:0006636);; Biological Proces…	K00218|0|sly:543647|POR2; protochlorophyllide reductase; K00218 protochlorophyllide reductase [EC:1.3.1.33] (A)	[Q]	Secondary metabolites biosynthesis, transport and catabolism	Protochlorophyllide reductase, chloroplastic (Precursor) GN=POR1 OS=Daucus carota (Wild carrot) PE=2 SV=1	Q	Secondary metabolites biosynthesis, transport and catabolism	protochlorophyllide reductase [Capsicum annuum]
Capana05g001104	hbr-miR156	3.37e-15	3.04e-17	4.99111	up	--	--	Molecular Function: 1-phosphatidylinositol-3-phosphate 5-kinase activity (GO:0000285);; Molecular Function: protein binding (GO:0005515);; Cellular Component: mitochondrion (GO:0005739);; Cellular Component: endosome (GO:0005768);; Cellular Component: plasma membrane (GO:0005886);; Biological Process: cellular protein modification process (GO:0006464);; Biological Process: phosphate-containing co…	K00921|0|sly:101260812|putative 1-phosphatidylinositol-3-phosphate 5-kinase FAB1C; K00921 1-phosphatidylinositol-3-phosphate 5-kinase [EC:2.7.1.150] (A)	[T]	Signal transduction mechanisms	Putative 1-phosphatidylinositol-3-phosphate 5-kinase FAB1C GN=FAB1C OS=Arabidopsis thaliana (Mouse-ear cress) PE=2 SV=1	T	Signal transduction mechanisms	putative 1-phosphatidylinositol-3-phosphate 5-kinase FAB1C [Capsicum annuum]
Capana07g002034	hbr-miR156	3.37e-15	3.04e-17	4.99111	up	--	--	Cellular Component: 1,3-beta-D-glucan synthase complex (GO:0000148);; Molecular Function: 1,3-beta-D-glucan synthase activity (GO:0003843);; Cellular Component: Golgi apparatus (GO:0005794);; Biological Process: (1->3)-beta-D-glucan biosynthetic process (GO:0006075);; Biological Process: amino acid transport (GO:0006865);; Biological Process: membrane fusion (GO:0006944);; Biological Process: cir…	K11000|0|sly:101252007|putative callose synthase 8; K11000 callose synthase [EC:2.4.1.-] (A)	[M]	Cell wall/membrane/envelope biogenesis	Putative callose synthase 8 GN=MIE1.7 OS=Arabidopsis thaliana (Mouse-ear cress) PE=2 SV=2	M	Cell wall/membrane/envelope biogenesis	putative callose synthase 8 isoform X1 [Capsicum annuum]
Capana05g001486	aly-miR157d-3p	6.01e-17	1.81e-19	6.34283	up	--	--	Molecular Function: 1-phosphatidylinositol binding (GO:0005545);; Cellular Component: nucleus (GO:0005634);; Cellular Component: plasma membrane (GO:0005886);; Biological Process: membrane fusion (GO:0006944);; Cellular Component: clathrin coat (GO:0030118);; Molecular Function: clathrin binding (GO:0030276);; Molecular Function: 2-alkenal reductase [NAD(P)] activity (GO:0032440);; Biological Pro…	--	[TU]	--	Putative clathrin assembly protein At2g01600 GN=At2g01600 OS=Arabidopsis thaliana (Mouse-ear cress) PE=2 SV=2	F	Nucleotide transport and metabolism	putative clathrin assembly protein At2g01600 [Capsicum annuum]
Capana03g003006	stu-miR319-3p	0.00281932	0.000250733	2.17685	up	--	--	Molecular Function: protein binding (GO:0005515);; Cellular Component: plasma membrane (GO:0005886);; Biological Process: membrane fusion (GO:0006944);; Cellular Component: intracellular membrane-bounded organelle (GO:0043231);;	--	[TU]	--	Putative clathrin assembly protein At5g57200 GN=At5g57200 OS=Arabidopsis thaliana (Mouse-ear cress) PE=3 SV=1	F	Nucleotide transport and metabolism	putative clathrin assembly protein At5g57200 isoform X1 [Capsicum annuum]
Chilli_newGene_2285	aly-miR157d-3p	6.01e-17	1.81e-19	6.34283	up	[J]	Translation, ribosomal structure and biogenesis	--	--	[J]	Translation, ribosomal structure and biogenesis	Elongation factor 2 OS=Beta vulgaris (Sugar beet) PE=2 SV=1	T	Signal transduction mechanisms	putative disease resistance RPP13-like protein 1 [Nicotiana sylvestris]
Chilli_newGene_43115	unconservative_Chr07_21842	0.000158945	6.74e-06	2.00378	up	--	--	--	K03283|2.01038e-06|csv:101215599|probable mediator of RNA polymerase II transcription subunit 37e-like; K03283 heat shock 70kDa protein 1/8 (A)	[O]	Posttranslational modification, protein turnover, chaperones	Probable mediator of RNA polymerase II transcription subunit 37c GN=At3g12580 OS=Arabidopsis thaliana (Mouse-ear cress) PE=1 SV=1	--	--	putative F-box protein At1g49610 isoform X2 [Nicotiana sylvestris]
Capana02g001523	unconservative_Chr01_4366;unconservative_Chr03_8993	0.00348895	0.000332655	1.80707	up	--	--	--	--	--	--	--	--	--	putative F-box/LRR-repeat/kelch-repeat protein At1g11620 [Capsicum annuum]
Chilli_newGene_26410	aly-miR172c-3p;stu-miR172c-3p;unconservative_Chr07_21842	0.000158945	6.74e-06	2.00378	up	[L]	Replication, recombination and repair	Molecular Function: RNA binding (GO:0003723);; Molecular Function: RNA-directed DNA polymerase activity (GO:0003964);; Biological Process: RNA-dependent DNA replication (GO:0006278);; Molecular Function: zinc ion binding (GO:0008270);; Biological Process: DNA integration (GO:0015074);;	--	[R]	General function prediction only	RNA-directed DNA polymerase homolog OS=Oenothera berteroana (Bertero&apos;s evening primrose) PE=4 SV=1	R	General function prediction only	Putative gag-pol polyprotein, identical [Solanum demissum]
Chilli_newGene_41764	bdi-miR845;unconservative_Chr01_4366;unconservative_Chr03_8993	0.00348895	0.000332655	1.80707	up	[L]	Replication, recombination and repair	Molecular Function: nucleic acid binding (GO:0003676);; Molecular Function: catalytic activity (GO:0003824);; Biological Process: DNA metabolic process (GO:0006259);; Molecular Function: metal ion binding (GO:0046872);;	--	[R]	General function prediction only	Endonuclease OS=Nicotiana tabacum (Common tobacco) PE=2 SV=1	R	General function prediction only	Putative gag-pol polyprotein, identical [Solanum demissum]
Chilli_newGene_26749	hbr-miR156	3.37e-15	3.04e-17	4.99111	up	[L]	Replication, recombination and repair	Molecular Function: nucleic acid binding (GO:0003676);; Biological Process: DNA metabolic process (GO:0006259);; Molecular Function: metal ion binding (GO:0046872);;	--	[R]	General function prediction only	RNA-directed DNA polymerase homolog OS=Oenothera berteroana (Bertero&apos;s evening primrose) PE=4 SV=1	R	General function prediction only	Putative gag-pol polyprotein, identical [Solanum demissum]
Chilli_newGene_61558	hbr-miR156	3.37e-15	3.04e-17	4.99111	up	[L]	Replication, recombination and repair	Molecular Function: nucleic acid binding (GO:0003676);; Biological Process: DNA metabolic process (GO:0006259);; Molecular Function: metal ion binding (GO:0046872);;	--	[R]	General function prediction only	--	R	General function prediction only	Putative gag-pol polyprotein, identical [Solanum demissum]
Chilli_newGene_53202	hbr-miR156	3.37e-15	3.04e-17	4.99111	up	[L]	Replication, recombination and repair	Molecular Function: binding (GO:0005488);; Biological Process: macromolecule metabolic process (GO:0043170);; Biological Process: primary metabolic process (GO:0044238);;	--	[R]	General function prediction only	RNA-directed DNA polymerase homolog OS=Oenothera berteroana (Bertero&apos;s evening primrose) PE=4 SV=1	L	Replication, recombination and repair	Putative gag-pol polyprotein, identical [Solanum demissum]
Chilli_newGene_87971	nta-miR827;stu-miR477b-5p	0.00212186	0.000159779	2.41497	up	--	--	Molecular Function: RNA binding (GO:0003723);; Molecular Function: RNA-directed DNA polymerase activity (GO:0003964);; Biological Process: RNA-dependent DNA replication (GO:0006278);; Molecular Function: zinc ion binding (GO:0008270);; Biological Process: DNA integration (GO:0015074);;	--	[R]	General function prediction only	Probable inactive poly [ADP-ribose] polymerase SRO1 GN=T32F12.11 OS=Arabidopsis thaliana (Mouse-ear cress) PE=1 SV=2	R	General function prediction only	Putative gag-pol polyprotein, identical [Solanum demissum]
Capana01g003486	sly-miR6027-3p;stu-miR477b-5p	0.00212186	0.000159779	2.41497	up	--	--	Biological Process: defense response (GO:0006952);; Molecular Function: ADP binding (GO:0043531);; Cellular Component: cell part (GO:0044464);;	--	[T]	Signal transduction mechanisms	Putative late blight resistance protein homolog R1A-4 GN=R1A-4 OS=Solanum demissum (Wild potato) PE=5 SV=2	T	Signal transduction mechanisms	putative late blight resistance protein homolog R1A-10 [Capsicum annuum]
Chilli_newGene_85423	unconservative_Chr01_4366;unconservative_Chr03_8993	0.00348895	0.000332655	1.80707	up	--	--	Biological Process: defense response (GO:0006952);; Molecular Function: ADP binding (GO:0043531);;	--	[T]	Signal transduction mechanisms	Putative late blight resistance protein homolog R1B-12 GN=R1B-12 OS=Solanum demissum (Wild potato) PE=3 SV=2	T	Signal transduction mechanisms	putative late blight resistance protein homolog R1A-3 [Solanum lycopersicum]
Capana00g002377	stu-miR6024-3p;unconservative_Chr09_26053	1.58e-05	5.71e-07	2.72936	up	--	--	--	--	[T]	Signal transduction mechanisms	Putative late blight resistance protein homolog R1A-4 GN=R1A-4 OS=Solanum demissum (Wild potato) PE=5 SV=2	T	Signal transduction mechanisms	putative late blight resistance protein homolog R1A-3 isoform X1 [Nicotiana sylvestris]
Chilli_newGene_35913	hbr-miR156;sly-miR6027-3p;stu-miR6024-3p	3.37e-15	3.04e-17	4.99111	up	--	--	--	--	[T]	Signal transduction mechanisms	Putative late blight resistance protein homolog R1B-16 GN=R1B-16 OS=Solanum demissum (Wild potato) PE=3 SV=1	--	--	putative late blight resistance protein homolog R1A-3 isoform X1 [Nicotiana sylvestris]
Capana05g000739	gma-miR164b;sly-miR6027-3p;stu-miR5303f	2.19e-11	3.96e-13	3.84715	up	--	--	Molecular Function: binding (GO:0005488);;	--	[T]	Signal transduction mechanisms	Putative late blight resistance protein homolog R1A-6 GN=R1A-6 OS=Solanum demissum (Wild potato) PE=3 SV=2	T	Signal transduction mechanisms	putative late blight resistance protein homolog R1B-12 [Nicotiana attenuata]
Capana05g000738	gma-miR164b;sly-miR6027-3p;stu-miR5303f;stu-miR6024-3p	2.19e-11	3.96e-13	3.84715	up	--	--	--	--	[T]	Signal transduction mechanisms	Putative late blight resistance protein homolog R1B-16 GN=R1B-16 OS=Solanum demissum (Wild potato) PE=3 SV=1	T	Signal transduction mechanisms	putative late blight resistance protein homolog R1B-12 [Nicotiana attenuata]
Capana00g002368	aau-miR396;ahy-miR156b-5p;aly-miR156a-5p;aly-miR157d-5p;aly-miR396b-5p;gma-miR396h;hbr-miR156;pab-miR396a;sly-miR482c;stu-miR6024-3p;unconservative_Chr04_11893;unconservative_Chr06_17605;vvi-miR396b	3.37e-15	2.92e-17	4.99111	up	--	--	Cellular Component: cell part (GO:0044464);;	--	[T]	Signal transduction mechanisms	Putative late blight resistance protein homolog R1B-16 GN=R1B-16 OS=Solanum demissum (Wild potato) PE=3 SV=1	T	Signal transduction mechanisms	putative late blight resistance protein homolog R1B-16 isoform X1 [Capsicum annuum]
Capana05g001611	aly-miR164a-5p;bra-miR164e-5p;ghr-miR482a;gma-miR164b;unconservative_Chr01_540;unconservative_Chr11_32787	2.19e-11	3.96e-13	1.6786	up	[T]	Signal transduction mechanisms	Molecular Function: protein serine/threonine phosphatase activity (GO:0004722);; Molecular Function: protein binding (GO:0005515);; Biological Process: negative regulation of protein kinase activity (GO:0006469);; Biological Process: protein dephosphorylation (GO:0006470);; Biological Process: defense response (GO:0006952);; Cellular Component: protein serine/threonine phosphatase complex (GO:000…	--	[T]	Signal transduction mechanisms	Late blight resistance protein R1-A GN=R1A OS=Solanum demissum (Wild potato) PE=3 SV=1	R	General function prediction only	putative late blight resistance protein homolog R1B-23 [Capsicum annuum]
Capana10g001854	aqc-miR171a;unconservative_Chr01_2602;unconservative_Chr07_21842	0.000158945	6.74e-06	2.00378	up	--	--	Molecular Function: binding (GO:0005488);;	--	[T]	Signal transduction mechanisms	Putative late blight resistance protein homolog R1C-3 GN=R1C-3 OS=Solanum demissum (Wild potato) PE=3 SV=1	R	General function prediction only	putative late blight resistance protein homolog R1B-23 isoform X1 [Capsicum annuum]
Capana05g000892	sly-miR6027-3p;unconservative_Chr07_21842	0.000158945	6.74e-06	2.00378	up	--	--	Molecular Function: purine ribonucleoside binding (GO:0032550);; Molecular Function: adenyl ribonucleotide binding (GO:0032559);; Molecular Function: anion binding (GO:0043168);;	--	[T]	Signal transduction mechanisms	Putative late blight resistance protein homolog R1C-3 GN=R1C-3 OS=Solanum demissum (Wild potato) PE=3 SV=1	T	Signal transduction mechanisms	putative late blight resistance protein homolog R1C-3 [Capsicum annuum]
Capana05g000995	unconservative_Chr07_21842	0.000158945	6.74e-06	2.00378	up	--	--	Molecular Function: sequence-specific DNA binding transcription factor activity (GO:0003700);; Cellular Component: nucleus (GO:0005634);; Biological Process: regulation of transcription, DNA-templated (GO:0006355);; Biological Process: circadian rhythm (GO:0007623);; Biological Process: regulation of circadian rhythm (GO:0042752);; Biological Process: regulation of biological process (GO:0050789)…	--	[BT]	--	Putative lysine-specific demethylase JMJD5 GN=MOE17.12 OS=Arabidopsis thaliana (Mouse-ear cress) PE=2 SV=1	BT	--	putative lysine-specific demethylase JMJD5 [Capsicum annuum]
Chilli_newGene_55566	unconservative_Chr07_21842	0.000158945	6.74e-06	2.00378	up	[R]	General function prediction only	Molecular Function: sequence-specific DNA binding transcription factor activity (GO:0003700);; Biological Process: regulation of transcription, DNA-templated (GO:0006355);; Biological Process: regulation of circadian rhythm (GO:0042752);;	--	[BT]	--	Putative lysine-specific demethylase JMJD5 GN=MOE17.12 OS=Arabidopsis thaliana (Mouse-ear cress) PE=2 SV=1	BT	--	putative lysine-specific demethylase JMJD5 [Nicotiana sylvestris]
Capana01g001692	unconservative_Chr07_21842	0.000158945	6.74e-06	2.00378	up	--	--	Molecular Function: sequence-specific DNA binding transcription factor activity (GO:0003700);; Cellular Component: nucleus (GO:0005634);; Biological Process: regulation of transcription, DNA-templated (GO:0006355);; Biological Process: regulation of circadian rhythm (GO:0042752);; Biological Process: single-organism process (GO:0044699);;	--	[BT]	--	Putative lysine-specific demethylase JMJD5 GN=MOE17.12 OS=Arabidopsis thaliana (Mouse-ear cress) PE=2 SV=1	BT	--	putative lysine-specific demethylase JMJD5 isoform X1 [Capsicum annuum]
Chilli_newGene_2674	hbr-miR156	3.37e-15	3.04e-17	4.99111	up	--	--	--	--	[R]	General function prediction only	Putative pentatricopeptide repeat-containing protein At1g12700, mitochondrial (Precursor) GN=At1g12700 OS=Arabidopsis thaliana (Mouse-ear cress) PE=3 SV=1	R	General function prediction only	putative pentatricopeptide repeat-containing protein At1g12700, mitochondrial-like [Solanum tuberosum]
Capana04g001060	sly-miR167b-3p	0.00130379	9.03e-05	2.04461	up	--	--	Cellular Component: mitochondrion (GO:0005739);; Biological Process: multicellular organismal development (GO:0007275);; Biological Process: mRNA modification (GO:0016556);; Biological Process: anatomical structure development (GO:0048856);;	--	[R]	General function prediction only	Putative pentatricopeptide repeat-containing protein At1g77010, mitochondrial (Precursor) GN=PCMP-E5 OS=Arabidopsis thaliana (Mouse-ear cress) PE=3 SV=1	R	General function prediction only	putative pentatricopeptide repeat-containing protein At1g77010, mitochondrial [Capsicum annuum]
Capana11g000208	aly-miR157d-3p	6.01e-17	1.81e-19	6.34283	up	--	--	Molecular Function: phosphatidylcholine-sterol O-acyltransferase activity (GO:0004607);; Cellular Component: nucleus (GO:0005634);; Cellular Component: vacuole (GO:0005773);; Cellular Component: endoplasmic reticulum (GO:0005783);; Biological Process: lipid metabolic process (GO:0006629);; Cellular Component: chloroplast (GO:0009507);; Biological Process: ethylene-activated signaling pathway (GO:…	K00679|0|sot:102586946|putative phospholipid:diacylglycerol acyltransferase 2-like; K00679 phospholipid:diacylglycerol acyltransferase [EC:2.3.1.158] (A)	[I]	Lipid transport and metabolism	Putative phospholipid:diacylglycerol acyltransferase 2 GN=PDAT2 OS=Arabidopsis thaliana (Mouse-ear cress) PE=3 SV=1	I	Lipid transport and metabolism	putative phospholipid:diacylglycerol acyltransferase 2 [Capsicum annuum]
Chilli_newGene_57924	unconservative_Chr00_42647;unconservative_Chr00_42648;unconservative_Chr06_19379;unconservative_Chr06_19542;unconservative_Chr07_21842;unconservative_Chr09_26711;unconservative_Chr10_29261	0.000158945	6.74e-06	2.00378	up	[L]	Replication, recombination and repair	Molecular Function: DNA binding (GO:0003677);; Molecular Function: RNA binding (GO:0003723);; Molecular Function: RNA-directed DNA polymerase activity (GO:0003964);; Biological Process: RNA-dependent DNA replication (GO:0006278);; Biological Process: DNA recombination (GO:0006310);; Molecular Function: zinc ion binding (GO:0008270);; Cellular Component: plastid (GO:0009536);; Biological Process: …	--	[R]	General function prediction only	RNA-directed DNA polymerase homolog OS=Oenothera berteroana (Bertero&apos;s evening primrose) PE=4 SV=1	L	Replication, recombination and repair	putative polyprotein [Oryza sativa Japonica Group]
Chilli_newGene_71584	aly-miR156a-5p;hbr-miR156	3.37e-15	3.04e-17	4.99111	up	--	--	Molecular Function: catalytic activity (GO:0003824);; Biological Process: metabolic process (GO:0008152);;	--	[R]	General function prediction only	Endonuclease OS=Nicotiana tabacum (Common tobacco) PE=2 SV=1	R	General function prediction only	putative polyprotein [Solanum habrochaites]
Chilli_newGene_60861	unconservative_Chr00_39607;unconservative_Chr07_21842	0.000158945	6.74e-06	2.00378	up	[L]	Replication, recombination and repair	Molecular Function: binding (GO:0005488);;	--	[R]	General function prediction only	--	R	General function prediction only	Putative polyprotein, identical [Solanum demissum]
Chilli_newGene_11568	unconservative_Chr00_39607;unconservative_Chr07_21842	0.000158945	6.74e-06	2.00378	up	[L]	Replication, recombination and repair	Molecular Function: binding (GO:0005488);; Biological Process: macromolecule metabolic process (GO:0043170);; Biological Process: primary metabolic process (GO:0044238);;	--	[R]	General function prediction only	Putative ribonuclease H protein At1g65750 GN=At1g65750 OS=Arabidopsis thaliana (Mouse-ear cress) PE=3 SV=1	R	General function prediction only	Putative polyprotein, identical [Solanum demissum]
Capana02g000114	aly-miR166a-5p	0.00431868	0.000473681	-1.57397	down	[RTKL]	--	Molecular Function: protein serine/threonine kinase activity (GO:0004674);; Biological Process: glucose catabolic process (GO:0006007);; Biological Process: response to osmotic stress (GO:0006970);; Biological Process: organelle organization (GO:0006996);; Biological Process: meiotic nuclear division (GO:0007126);; Cellular Component: plasmodesma (GO:0009506);; Biological Process: response to bac…	--	[T]	Signal transduction mechanisms	Receptor-like protein kinase FERONIA (Precursor) GN=F26O13.190 OS=Arabidopsis thaliana (Mouse-ear cress) PE=1 SV=1	T	Signal transduction mechanisms	putative receptor-like protein kinase At5g39000 [Capsicum annuum]
Chilli_newGene_49318	sly-miR168a-3p;unconservative_Chr07_21842	0.000158945	6.74e-06	2.00378	up	--	--	Molecular Function: binding (GO:0005488);;	--	--	--	--	--	--	Putative retrotransposon protein, identical [Solanum demissum]
Chilli_newGene_34017	aly-miR157d-5p;hbr-miR156	3.37e-15	3.04e-17	4.99111	up	[L]	Replication, recombination and repair	Molecular Function: RNA binding (GO:0003723);; Molecular Function: RNA-directed DNA polymerase activity (GO:0003964);; Cellular Component: mitochondrion (GO:0005739);; Biological Process: RNA-dependent DNA replication (GO:0006278);; Molecular Function: zinc ion binding (GO:0008270);; Biological Process: DNA integration (GO:0015074);; Cellular Component: cytoplasmic membrane-bounded vesicle (GO:00…	--	[R]	General function prediction only	RNA-directed DNA polymerase homolog OS=Oenothera berteroana (Bertero&apos;s evening primrose) PE=4 SV=1	R	General function prediction only	Putative retrotransposon protein, identical [Solanum demissum]
Chilli_newGene_48894	aly-miR170-5p;unconservative_Chr05_15030;unconservative_Chr05_15031	0.00495662	0.000596493	1.47096	up	[L]	Replication, recombination and repair	Molecular Function: RNA binding (GO:0003723);; Molecular Function: RNA-directed DNA polymerase activity (GO:0003964);; Biological Process: RNA-dependent DNA replication (GO:0006278);; Molecular Function: zinc ion binding (GO:0008270);; Biological Process: DNA integration (GO:0015074);;	--	[R]	General function prediction only	Endonuclease OS=Nicotiana tabacum (Common tobacco) PE=2 SV=1	R	General function prediction only	Putative retrotransposon protein, identical [Solanum demissum]
Chilli_newGene_94095	aqc-miR171a;hbr-miR156	3.37e-15	3.04e-17	4.99111	up	[L]	Replication, recombination and repair	Molecular Function: binding (GO:0005488);; Cellular Component: membrane (GO:0016020);; Biological Process: macromolecule metabolic process (GO:0043170);; Biological Process: primary metabolic process (GO:0044238);;	--	[R]	General function prediction only	RNA-directed DNA polymerase homolog OS=Oenothera berteroana (Bertero&apos;s evening primrose) PE=4 SV=1	L	Replication, recombination and repair	Putative retrotransposon protein, identical [Solanum demissum]
Chilli_newGene_79889	unconservative_Chr00_41038;unconservative_Chr06_17217	0.00775361	0.00100423	1.72001	up	[L]	Replication, recombination and repair	Molecular Function: DNA binding (GO:0003677);; Molecular Function: RNA binding (GO:0003723);; Molecular Function: RNA-directed DNA polymerase activity (GO:0003964);; Molecular Function: aspartic-type endopeptidase activity (GO:0004190);; Biological Process: RNA-dependent DNA replication (GO:0006278);; Biological Process: DNA recombination (GO:0006310);; Biological Process: proteolysis (GO:0006508…	--	[R]	General function prediction only	RNA-directed DNA polymerase homolog OS=Oenothera berteroana (Bertero&apos;s evening primrose) PE=4 SV=1	R	General function prediction only	Putative retrotransposon protein, identical [Solanum demissum]
Chilli_newGene_68527	unconservative_Chr01_3211;unconservative_Chr05_15749;unconservative_Chr07_21842;unconservative_Chr10_30055	0.000158945	6.74e-06	2.00378	up	[L]	Replication, recombination and repair	Molecular Function: DNA binding (GO:0003677);; Molecular Function: RNA binding (GO:0003723);; Molecular Function: RNA-directed DNA polymerase activity (GO:0003964);; Molecular Function: aspartic-type endopeptidase activity (GO:0004190);; Biological Process: RNA-dependent DNA replication (GO:0006278);; Biological Process: DNA recombination (GO:0006310);; Biological Process: proteolysis (GO:0006508…	--	[R]	General function prediction only	RNA-directed DNA polymerase homolog OS=Oenothera berteroana (Bertero&apos;s evening primrose) PE=4 SV=1	R	General function prediction only	Putative retrotransposon protein, identical [Solanum demissum]
Chilli_newGene_17612	unconservative_Chr07_21842	0.000158945	6.74e-06	2.00378	up	[L]	Replication, recombination and repair	Molecular Function: RNA binding (GO:0003723);; Molecular Function: RNA-directed DNA polymerase activity (GO:0003964);; Biological Process: RNA-dependent DNA replication (GO:0006278);; Molecular Function: zinc ion binding (GO:0008270);; Biological Process: DNA integration (GO:0015074);;	--	[R]	General function prediction only	RNA-directed DNA polymerase homolog OS=Oenothera berteroana (Bertero&apos;s evening primrose) PE=4 SV=1	R	General function prediction only	Putative retrotransposon protein, identical [Solanum demissum]
Chilli_newGene_30422	ahy-miR156b-5p;hbr-miR156	3.37e-15	2.92e-17	4.99111	up	--	--	--	--	--	--	--	R	General function prediction only	putative ribonuclease H protein At1g65750-like [Solanum tuberosum]
Chilli_newGene_8677	stu-miR319-3p	0.00281932	0.000250733	2.17685	up	--	--	--	--	--	--	Putative ribonuclease H protein At1g65750 GN=At1g65750 OS=Arabidopsis thaliana (Mouse-ear cress) PE=3 SV=1	R	General function prediction only	putative ribonuclease H protein At1g65750-like [Solanum tuberosum]
Chilli_newGene_78302	hbr-miR156	3.37e-15	3.04e-17	4.99111	up	--	--	--	--	[R]	General function prediction only	--	R	General function prediction only	putative ribonuclease H protein At1g65750-like [Solanum tuberosum]
Chilli_newGene_13391	hbr-miR156;unconservative_Chr03_10982	3.37e-15	3.04e-17	4.99111	up	--	--	--	--	[R]	General function prediction only	Putative ribonuclease H protein At1g65750 GN=At1g65750 OS=Arabidopsis thaliana (Mouse-ear cress) PE=3 SV=1	S	Function unknown	putative ribonuclease H protein At1g65750-like [Solanum tuberosum]
Chilli_newGene_55859	gma-miR164b	2.19e-11	3.96e-13	3.84715	up	[A]	RNA processing and modification	--	--	[A]	RNA processing and modification	Pre-mRNA-processing protein 40B GN=MMB12.15 OS=Arabidopsis thaliana (Mouse-ear cress) PE=1 SV=1	K	Transcription	putative ribonuclease H protein At1g65750-like [Solanum tuberosum]
Capana07g000724	unconservative_Chr07_21842	0.000158945	6.74e-06	2.00378	up	--	--	Molecular Function: nucleotide binding (GO:0000166);; Cellular Component: nucleus (GO:0005634);; Cellular Component: mitochondrion (GO:0005739);; Cellular Component: vacuolar membrane (GO:0005774);; Cellular Component: endoplasmic reticulum (GO:0005783);; Cellular Component: plasma membrane (GO:0005886);; Biological Process: glucose metabolic process (GO:0006006);; Biological Process: protein sec…	K10592|1.15649e-32|sot:102593233|E3 ubiquitin-protein ligase UPL1-like; K10592 E3 ubiquitin-protein ligase HUWE1 [EC:6.3.2.19] (A)	[OK]	--	E3 ubiquitin-protein ligase UPL1 GN=UPL1 OS=Arabidopsis thaliana (Mouse-ear cress) PE=1 SV=3	O	Posttranslational modification, protein turnover, chaperones	putative transcription elongation factor SPT5 homolog 1 isoform X1 [Capsicum annuum]
Chilli_newGene_96164	aly-miR399b-3p;aqc-miR399;ata-miR399a-3p;hbr-miR156;nta-miR399a	3.37e-15	3.04e-17	4.99111	up	[O]	Posttranslational modification, protein turnover, chaperones	Molecular Function: ubiquitin-protein transferase activity (GO:0004842);; Cellular Component: plasma membrane (GO:0005886);; Biological Process: protein ubiquitination (GO:0016567);; Biological Process: DNA endoreduplication (GO:0042023);; Biological Process: proteasome-mediated ubiquitin-dependent protein catabolic process (GO:0043161);; Biological Process: proteasome assembly (GO:0043248);; Bio…	K06689|1.09473e-26|mus:103980245|ubiquitin-conjugating enzyme E2 28-like; K06689 ubiquitin-conjugating enzyme E2 D/E [EC:6.3.2.19] (A)	[O]	Posttranslational modification, protein turnover, chaperones	Ubiquitin-conjugating enzyme E2-17 kDa OS=Solanum lycopersicum (Tomato) PE=2 SV=1	O	Posttranslational modification, protein turnover, chaperones	putative ubiquitin-conjugating enzyme family [Zea mays]
Capana05g000640	unconservative_Chr07_21842	0.000158945	6.74e-06	2.00378	up	--	--	--	--	--	--	Putative UPF0481 protein At3g02645 GN=At3g02645 OS=Arabidopsis thaliana (Mouse-ear cress) PE=3 SV=1	S	Function unknown	putative UPF0481 protein At3g02645 isoform X2 [Capsicum annuum]
Capana05g000627	unconservative_Chr07_21842	0.000158945	6.74e-06	2.00378	up	--	--	--	--	--	--	UPF0481 protein At3g47200 GN=At3g47200 OS=Arabidopsis thaliana (Mouse-ear cress) PE=2 SV=1	S	Function unknown	putative UPF0481 protein At3g02645 isoform X2 [Capsicum annuum]
Capana00g000406	unconservative_Chr02_5911	0.00240111	0.000188039	1.79216	up	[C]	Energy production and conversion	Molecular Function: pyruvate dehydrogenase (acetyl-transferring) activity (GO:0004739);; Cellular Component: mitochondrion (GO:0005739);; Cellular Component: cytosol (GO:0005829);; Biological Process: glycolytic process (GO:0006096);; Cellular Component: chloroplast stroma (GO:0009570);; Cellular Component: chloroplast envelope (GO:0009941);; Biological Process: response to stimulus (GO:0050896);…	K00161|2.19234e-90|sot:102606109|pyruvate dehydrogenase E1 component subunit alpha-3, chloroplastic-like; K00161 pyruvate dehydrogenase E1 component alpha subunit [EC:1.2.4.1] (A)	[C]	Energy production and conversion	Pyruvate dehydrogenase E1 component subunit alpha-3, chloroplastic (Precursor) OS=Arabidopsis thaliana (Mouse-ear cress) PE=1 SV=1	C	Energy production and conversion	pyruvate dehydrogenase E1 component subunit alpha-3, chloroplastic-like [Nicotiana sylvestris]
Capana08g002208	hbr-miR156	3.37e-15	3.04e-17	4.99111	up	[G]	Carbohydrate transport and metabolism	Molecular Function: nucleotide binding (GO:0000166);; Molecular Function: magnesium ion binding (GO:0000287);; Molecular Function: pyruvate kinase activity (GO:0004743);; Cellular Component: mitochondrion (GO:0005739);; Cellular Component: cytosol (GO:0005829);; Biological Process: glycolytic process (GO:0006096);; Biological Process: fatty acid biosynthetic process (GO:0006633);; Cellular Compon…	K00873|0|sly:101259587|pyruvate kinase isozyme A, chloroplastic-like; K00873 pyruvate kinase [EC:2.7.1.40] (A)	[G]	Carbohydrate transport and metabolism	Pyruvate kinase isozyme A, chloroplastic (Precursor) OS=Ricinus communis (Castor bean) PE=1 SV=1	G	Carbohydrate transport and metabolism	pyruvate kinase isozyme A, chloroplastic-like [Capsicum annuum]
Capana12g000271	stu-miR477b-5p	0.00212186	0.000159779	2.41497	up	[RTKL]	--	Molecular Function: protein serine/threonine kinase activity (GO:0004674);; Molecular Function: transmembrane receptor protein serine/threonine kinase activity (GO:0004675);; Molecular Function: protein binding (GO:0005515);; Molecular Function: ATP binding (GO:0005524);; Cellular Component: Golgi apparatus (GO:0005794);; Cellular Component: plasma membrane (GO:0005886);; Biological Process: poly…	--	--	--	Probable receptor protein kinase TMK1 (Precursor) GN=TMK1 OS=Arabidopsis thaliana (Mouse-ear cress) PE=1 SV=1	T	Signal transduction mechanisms	receptor-like kinase TMK4 [Capsicum annuum]
Capana04g001433	unconservative_Chr07_21842	0.000158945	6.74e-06	2.00378	up	[RTKL]	--	Biological Process: transition metal ion transport (GO:0000041);; Molecular Function: nucleotide binding (GO:0000166);; Biological Process: polysaccharide biosynthetic process (GO:0000271);; Biological Process: response to molecule of bacterial origin (GO:0002237);; Molecular Function: protein serine/threonine kinase activity (GO:0004674);; Molecular Function: ATP binding (GO:0005524);; Cellular …	--	--	--	Receptor-like protein kinase 2 (Precursor) GN=RCH2 OS=Arabidopsis thaliana (Mouse-ear cress) PE=1 SV=1	T	Signal transduction mechanisms	receptor-like protein kinase 2 [Capsicum annuum]
Capana09g001387	aly-miR164a-5p;gma-miR164b	2.19e-11	3.96e-13	3.84715	up	[RTKL]	--	Molecular Function: protein kinase activity (GO:0004672);; Cellular Component: extracellular region (GO:0005576);; Biological Process: glycolytic process (GO:0006096);; Biological Process: water transport (GO:0006833);; Biological Process: hyperosmotic response (GO:0006972);; Biological Process: Golgi organization (GO:0007030);; Biological Process: chromosome segregation (GO:0007059);; Biological…	--	[T]	Signal transduction mechanisms	Receptor-like protein kinase ANXUR1 (Precursor) GN=ANX1 OS=Arabidopsis thaliana (Mouse-ear cress) PE=2 SV=1	T	Signal transduction mechanisms	receptor-like protein kinase ANXUR1 [Capsicum annuum]
Capana07g001930	aly-miR164a-5p;gma-miR164b	2.19e-11	3.96e-13	3.84715	up	[RTKL]	--	Molecular Function: protein kinase activity (GO:0004672);; Molecular Function: protein serine/threonine kinase activity (GO:0004674);; Molecular Function: ATP binding (GO:0005524);; Cellular Component: extracellular region (GO:0005576);; Biological Process: glycolytic process (GO:0006096);; Biological Process: protein phosphorylation (GO:0006468);; Biological Process: water transport (GO:0006833)…	--	[T]	Signal transduction mechanisms	Receptor-like protein kinase ANXUR1 (Precursor) GN=ANX1 OS=Arabidopsis thaliana (Mouse-ear cress) PE=2 SV=1	T	Signal transduction mechanisms	receptor-like protein kinase ANXUR1 [Capsicum annuum]
Chilli_newGene_60719	aau-miR162;gma-miR162a;stu-miR4376-5p;unconservative_Chr05_14982	1.98e-05	7.76e-07	2.6212	up,down	--	--	Molecular Function: 3-phosphoshikimate 1-carboxyvinyltransferase activity (GO:0003866);; Biological Process: aromatic amino acid family biosynthetic process (GO:0009073);; Biological Process: chorismate biosynthetic process (GO:0009423);; Cellular Component: chloroplast (GO:0009507);; Biological Process: response to herbicide (GO:0009635);;	K00800|1.32884e-15|sly:101265440|3-phosphoshikimate 1-carboxyvinyltransferase 2; K00800 3-phosphoshikimate 1-carboxyvinyltransferase [EC:2.5.1.19] (A)	[E]	Amino acid transport and metabolism	3-phosphoshikimate 1-carboxyvinyltransferase 2 (Fragment) GN=EPSPS-2 OS=Nicotiana tabacum (Common tobacco) PE=2 SV=1	E	Amino acid transport and metabolism	RecName: Full=3-phosphoshikimate 1-carboxyvinyltransferase 2; AltName: Full=5-enolpyruvylshikimate-3-phosphate synthase 2; Short=EPSP synthase 2, partial [Nicotiana tabacum]
Capana01g003304	nta-miR1446;stu-miR172e-5p;stu-miR477b-5p;unconservative_Chr08_23104	0.00212186	0.000159779	2.41497	up	[L]	Replication, recombination and repair	Biological Process: post-embryonic development (GO:0009791);; Biological Process: cellular biosynthetic process (GO:0044249);; Biological Process: cellular macromolecule metabolic process (GO:0044260);; Biological Process: single-organism developmental process (GO:0044767);; Biological Process: reproductive structure development (GO:0048608);; Biological Process: nucleic acid metabolic process (G…	K10756|3.47822e-129|cic:CICLE_v10024044mg|hypothetical protein; K10756 replication factor C subunit 3/5 (A)	[DL]	--	Replication factor C subunit 3 GN=At5g27740 OS=Arabidopsis thaliana (Mouse-ear cress) PE=2 SV=1	DL	--	replication factor C subunit 3-like [Capsicum annuum]
Chilli_newGene_95630	aly-miR157d-3p;stu-miR396-3p	6.01e-17	1.81e-19	6.34283	up	[L]	Replication, recombination and repair	Molecular Function: RNA binding (GO:0003723);; Molecular Function: RNA-directed DNA polymerase activity (GO:0003964);; Biological Process: RNA-dependent DNA replication (GO:0006278);; Molecular Function: zinc ion binding (GO:0008270);; Cellular Component: plastid (GO:0009536);; Biological Process: DNA integration (GO:0015074);;	--	[R]	General function prediction only	Uncharacterized mitochondrial protein AtMg00860 GN=AtMg00860 OS=Arabidopsis thaliana (Mouse-ear cress) PE=4 SV=1	R	General function prediction only	Retrotransposon gag protein [Solanum demissum]
Chilli_newGene_1245	gma-miR172k;sly-miR4376;stu-miR172c-3p;stu-miR4376-5p	0.000158945	7.36e-06	-2.45285	down	[L]	Replication, recombination and repair	Molecular Function: DNA binding (GO:0003677);; Molecular Function: RNA binding (GO:0003723);; Molecular Function: RNA-directed DNA polymerase activity (GO:0003964);; Molecular Function: aspartic-type endopeptidase activity (GO:0004190);; Biological Process: RNA-dependent DNA replication (GO:0006278);; Biological Process: DNA recombination (GO:0006310);; Biological Process: proteolysis (GO:0006508…	--	[R]	General function prediction only	Uncharacterized mitochondrial protein AtMg00860 GN=AtMg00860 OS=Arabidopsis thaliana (Mouse-ear cress) PE=4 SV=1	R	General function prediction only	retrotransposon protein, putative, unclassified [Oryza sativa Japonica Group]
Chilli_newGene_47900	hbr-miR156	3.37e-15	3.04e-17	4.99111	up	[J]	Translation, ribosomal structure and biogenesis	Molecular Function: structural constituent of ribosome (GO:0003735);; Cellular Component: mitochondrion (GO:0005739);; Cellular Component: ribosome (GO:0005840);; Biological Process: translation (GO:0006412);; Cellular Component: chloroplast (GO:0009507);; Molecular Function: rRNA binding (GO:0019843);;	K02963|2.28741e-52|mtr:MTR_4g051350|30S ribosomal protein S18; K02963 small subunit ribosomal protein S18 (A)	[J]	Translation, ribosomal structure and biogenesis	30S ribosomal protein S18, chloroplastic GN=rps18 OS=Nicotiana tabacum (Common tobacco) PE=3 SV=1	J	Translation, ribosomal structure and biogenesis	ribosomal protein L20 (chloroplast) (chloroplast) [Capsicum annuum var. glabriusculum]
Capana08g001609	unconservative_Chr01_4366;unconservative_Chr03_8993	0.00348895	0.000332655	1.80707	up	[J]	Translation, ribosomal structure and biogenesis	Molecular Function: rRNA (adenine-N6,N6-)-dimethyltransferase activity (GO:0000179);; Biological Process: cell fate specification (GO:0001708);; Cellular Component: nucleolus (GO:0005730);; Biological Process: rRNA methylation (GO:0031167);; Biological Process: cell division (GO:0051301);;	K14191|0|sot:102605279|probable dimethyladenosine transferase-like; K14191 18S rRNA (adenine1779-N6/adenine1780-N6)-dimethyltransferase [EC:2.1.1.183] (A)	[A]	RNA processing and modification	--	A	RNA processing and modification	ribosomal RNA small subunit methyltransferase [Capsicum annuum]
Capana03g002073	aly-miR157d-3p	6.01e-17	1.81e-19	6.34283	up	[K]	Transcription	Molecular Function: plastid sigma factor activity (GO:0001053);; Molecular Function: DNA binding (GO:0003677);; Molecular Function: sequence-specific DNA binding transcription factor activity (GO:0003700);; Molecular Function: DNA-directed RNA polymerase activity (GO:0003899);; Cellular Component: mitochondrion (GO:0005739);; Biological Process: DNA-templated transcription, initiation (GO:0006352…	K03093|0|sot:102586954|RNA polymerase sigma factor sigE, chloroplastic/mitochondrial-like; K03093 RNA polymerase sigma factor (A)	--	--	RNA polymerase sigma factor sigE, chloroplastic/mitochondrial (Precursor) GN=MLE8.4 OS=Arabidopsis thaliana (Mouse-ear cress) PE=1 SV=1	K	Transcription	RNA polymerase sigma factor sigE, chloroplastic/mitochondrial [Capsicum annuum]
Capana01g001215	sly-miR167b-3p	0.00130379	9.03e-05	2.04461	up	--	--	Molecular Function: RNA binding (GO:0003723);; Biological Process: shoot system development (GO:0048367);;	K13162|0|sot:102587078|KH domain-containing protein At4g18375-like; K13162 poly(rC)-binding protein 2/3/4 (A)	[AR]	--	KH domain-containing protein At4g18375 GN=At4g18375 OS=Arabidopsis thaliana (Mouse-ear cress) PE=2 SV=1	A	RNA processing and modification	RNA-binding KH domain-containing protein PEPPER-like [Capsicum annuum]
Chilli_newGene_3562	unconservative_Chr07_21842	0.000158945	6.74e-06	2.00378	up	[L]	Replication, recombination and repair	Molecular Function: nucleic acid binding (GO:0003676);; Molecular Function: catalytic activity (GO:0003824);; Biological Process: DNA metabolic process (GO:0006259);;	--	[R]	General function prediction only	Uncharacterized mitochondrial protein AtMg00810 GN=AtMg00810 OS=Arabidopsis thaliana (Mouse-ear cress) PE=4 SV=1	--	--	RNA-directed DNA polymerase (Reverse transcriptase); Chromo; Zinc finger, CCHC-type; Peptidase aspartic, active site; Polynucleotidyl transferase, Ribonuclease H fold [Medicago truncatula]
Capana02g002306	aly-miR166a-5p;aly-miR166g-5p	0.00431868	0.000473681	-1.57397	down	[RTKL]	--	Biological Process: MAPK cascade (GO:0000165);; Biological Process: response to molecule of bacterial origin (GO:0002237);; Molecular Function: protein kinase activity (GO:0004672);; Cellular Component: extracellular region (GO:0005576);; Cellular Component: plasma membrane (GO:0005886);; Biological Process: regulation of transcription, DNA-templated (GO:0006355);; Biological Process: protein N-l…	--	--	--	Glycerophosphodiester phosphodiesterase protein kinase domain-containing GDPDL2 {ECO:0000305} (Precursor) OS=Arabidopsis thaliana (Mouse-ear cress) PE=1 SV=1	T	Signal transduction mechanisms	rust resistance kinase Lr10-like [Capsicum annuum]
Capana02g002305	aly-miR166a-5p;aly-miR166g-5p	0.00431868	0.000473681	-1.57397	down	[RTKL]	--	Molecular Function: protein kinase activity (GO:0004672);; Molecular Function: protein binding (GO:0005515);; Biological Process: carbohydrate metabolic process (GO:0005975);; Biological Process: protein phosphorylation (GO:0006468);; Biological Process: response to external stimulus (GO:0009605);; Biological Process: response to bacterium (GO:0009617);; Biological Process: systemic acquired resi…	--	--	--	Probable receptor-like protein kinase At5g39020 (Precursor) GN=At5g39020 OS=Arabidopsis thaliana (Mouse-ear cress) PE=2 SV=1	T	Signal transduction mechanisms	rust resistance kinase Lr10-like [Capsicum annuum]
Capana02g002300	aly-miR166a-5p;aly-miR166g-5p;unconservative_Chr01_1534	0.00431868	0.000473681	-1.57397	down	[RTKL]	--	Biological Process: MAPK cascade (GO:0000165);; Biological Process: response to molecule of bacterial origin (GO:0002237);; Molecular Function: protein kinase activity (GO:0004672);; Cellular Component: extracellular region (GO:0005576);; Cellular Component: plasma membrane (GO:0005886);; Biological Process: regulation of transcription, DNA-templated (GO:0006355);; Biological Process: protein N-l…	--	--	--	Glycerophosphodiester phosphodiesterase protein kinase domain-containing GDPDL2 {ECO:0000305} (Precursor) OS=Arabidopsis thaliana (Mouse-ear cress) PE=1 SV=1	T	Signal transduction mechanisms	rust resistance kinase Lr10-like [Capsicum annuum]
Capana00g003844	aly-miR166a-5p	0.00431868	0.000473681	-1.57397	down	[RTKL]	--	Biological Process: MAPK cascade (GO:0000165);; Biological Process: response to molecule of bacterial origin (GO:0002237);; Molecular Function: protein kinase activity (GO:0004672);; Molecular Function: protein serine/threonine kinase activity (GO:0004674);; Molecular Function: ATP binding (GO:0005524);; Cellular Component: plasma membrane (GO:0005886);; Biological Process: regulation of transcri…	--	[T]	Signal transduction mechanisms	Probable receptor-like protein kinase At1g67000 (Precursor) GN=At1g67000 OS=Arabidopsis thaliana (Mouse-ear cress) PE=2 SV=2	T	Signal transduction mechanisms	rust resistance kinase Lr10-like [Capsicum annuum]
Capana02g002304	aly-miR166a-5p;aly-miR166g-5p	0.00431868	0.000473681	-1.57397	down	[RTKL]	--	Molecular Function: protein kinase activity (GO:0004672);; Molecular Function: protein binding (GO:0005515);; Biological Process: protein phosphorylation (GO:0006468);; Biological Process: response to bacterium (GO:0009617);; Biological Process: systemic acquired resistance (GO:0009627);; Biological Process: response to endogenous stimulus (GO:0009719);; Biological Process: salicylic acid mediate…	--	[T]	Signal transduction mechanisms	Probable receptor-like protein kinase At5g39020 (Precursor) GN=At5g39020 OS=Arabidopsis thaliana (Mouse-ear cress) PE=2 SV=1	T	Signal transduction mechanisms	rust resistance kinase Lr10-like [Capsicum annuum]
Capana06g000410	unconservative_Chr00_41038;unconservative_Chr01_4366;unconservative_Chr03_8993	0.00348895	0.000332655	1.80707	up	--	--	Biological Process: tryptophan biosynthetic process (GO:0000162);; Biological Process: respiratory burst involved in defense response (GO:0002679);; Molecular Function: signal transducer activity (GO:0004871);; Biological Process: transcription, DNA-templated (GO:0006351);; Biological Process: regulation of transcription, DNA-templated (GO:0006355);; Cellular Component: chloroplast stroma (GO:000…	--	--	--	Scarecrow-like protein 14 GN=SCL14 OS=Arabidopsis thaliana (Mouse-ear cress) PE=2 SV=2	K	Transcription	scarecrow-like protein 14 [Capsicum annuum]
Capana05g000332	unconservative_Chr07_21842	0.000158945	6.74e-06	2.00378	up	--	--	Biological Process: respiratory burst involved in defense response (GO:0002679);; Molecular Function: protein binding (GO:0005515);; Biological Process: transcription, DNA-templated (GO:0006351);; Biological Process: regulation of transcription, DNA-templated (GO:0006355);; Biological Process: tryptophan metabolic process (GO:0006568);; Biological Process: multicellular organismal development (GO…	--	--	--	Scarecrow-like protein 14 GN=SCL14 OS=Arabidopsis thaliana (Mouse-ear cress) PE=2 SV=2	K	Transcription	scarecrow-like protein 14 [Capsicum annuum]
Capana03g003286	stu-miR393-3p	0.0027922	0.000227076	-2.9898	down	--	--	--	--	--	--	--	--	--	sentrin-specific protease 1-like [Capsicum annuum]
Capana01g002698	unconservative_Chr05_14982	1.98e-05	7.76e-07	2.6212	up	--	--	Molecular Function: carboxypeptidase activity (GO:0004180);; Molecular Function: serine-type carboxypeptidase activity (GO:0004185);; Cellular Component: extracellular space (GO:0005615);; Cellular Component: vacuole (GO:0005773);; Biological Process: proteolysis (GO:0006508);; Biological Process: microtubule nucleation (GO:0007020);; Biological Process: brassinosteroid mediated signaling pathway…	K16297|0|sly:101259978|serine carboxypeptidase-like 40; K16297 serine carboxypeptidase-like clade II [EC:3.4.16.-] (A)	[OE]	--	Serine carboxypeptidase-like 40 (Precursor) GN=SCPL40 OS=Arabidopsis thaliana (Mouse-ear cress) PE=2 SV=2	E	Amino acid transport and metabolism	serine carboxypeptidase-like 40 [Capsicum annuum]
Chilli_newGene_44602	gma-miR164b;mes-miR164d	2.19e-11	3.96e-13	3.84715	up	--	--	--	K16297|2.38109e-26|sly:101247625|serine carboxypeptidase-like 45; K16297 serine carboxypeptidase-like clade II [EC:3.4.16.-] (A)	[OE]	--	Serine carboxypeptidase-like 45 (Precursor) GN=SCPL45 OS=Arabidopsis thaliana (Mouse-ear cress) PE=2 SV=1	O	Posttranslational modification, protein turnover, chaperones	serine carboxypeptidase-like 45 isoform X2 [Nicotiana tomentosiformis]
Capana10g000912	unconservative_Chr08_23291	2.3e-10	4.85e-12	3.59539	up	[RTKL]	--	Biological Process: RNA splicing, via endonucleolytic cleavage and ligation (GO:0000394);; Biological Process: respiratory burst involved in defense response (GO:0002679);; Molecular Function: protein serine/threonine kinase activity (GO:0004674);; Molecular Function: protein binding (GO:0005515);; Cellular Component: nucleolus (GO:0005730);; Cellular Component: plasma membrane (GO:0005886);; Bio…	--	[T]	Signal transduction mechanisms	Serine/threonine-protein kinase At5g01020 GN=At5g01020 OS=Arabidopsis thaliana (Mouse-ear cress) PE=1 SV=1	T	Signal transduction mechanisms	serine/threonine-protein kinase At5g01020 [Capsicum annuum]
Capana00g002651	aly-miR166a-5p;hbr-miR156	3.37e-15	3.04e-17	4.99111	up,down	[RTKL]	--	Cellular Component: chromosome, centromeric region (GO:0000775);; Molecular Function: calmodulin-dependent protein kinase activity (GO:0004683);; Molecular Function: calmodulin binding (GO:0005516);; Molecular Function: ATP binding (GO:0005524);; Cellular Component: spindle (GO:0005819);; Cellular Component: cytosol (GO:0005829);; Cellular Component: plasma membrane (GO:0005886);; Biological Proc…	K08269|8.70706e-170|sly:101268335|serine/threonine-protein kinase ULK3; K08269 serine/threonine-protein kinase ULK/ATG1 [EC:2.7.11.1] (A)	[OUT]	--	CBL-interacting serine/threonine-protein kinase 11 GN=At2g30360 OS=Arabidopsis thaliana (Mouse-ear cress) PE=1 SV=1	T	Signal transduction mechanisms	serine/threonine-protein kinase ATG1t isoform X1 [Capsicum annuum]
Capana10g001196	aly-miR166a-5p	0.00431868	0.000473681	-1.57397	down	[RTKL]	--	Cellular Component: chromosome, centromeric region (GO:0000775);; Molecular Function: protein serine/threonine kinase activity (GO:0004674);; Molecular Function: 3-phosphoinositide-dependent protein kinase activity (GO:0004676);; Molecular Function: ATP binding (GO:0005524);; Cellular Component: nucleus (GO:0005634);; Cellular Component: cytoplasm (GO:0005737);; Cellular Component: vacuole (GO:00…	K04688|0|sot:102591740|serine/threonine-protein kinase AtPK2/AtPK19-like; K04688 p70 ribosomal S6 kinase [EC:2.7.11.1] (A)	[RT]	--	Serine/threonine-protein kinase AtPK2/AtPK19 GN=F17O14.19 OS=Arabidopsis thaliana (Mouse-ear cress) PE=1 SV=2	T	Signal transduction mechanisms	serine/threonine-protein kinase AtPK1/AtPK6-like [Capsicum annuum]
Capana02g003676	stu-miR393-3p	0.0027922	0.000227076	-2.9898	down	[RTKL]	--	Biological Process: RNA splicing, via endonucleolytic cleavage and ligation (GO:0000394);; Biological Process: respiratory burst involved in defense response (GO:0002679);; Molecular Function: protein kinase activity (GO:0004672);; Molecular Function: protein serine/threonine kinase activity (GO:0004674);; Molecular Function: protein binding (GO:0005515);; Cellular Component: nucleolus (GO:000573…	K13430|0|sot:102584664|serine/threonine-protein kinase PBS1-like; K13430 serine/threonine-protein kinase PBS1 [EC:2.7.11.1] (A)	[T]	Signal transduction mechanisms	Serine/threonine-protein kinase PBS1 GN=PBS1 OS=Arabidopsis thaliana (Mouse-ear cress) PE=1 SV=1	T	Signal transduction mechanisms	serine/threonine-protein kinase CDL1 [Capsicum annuum]
Capana00g004660	bdi-miR162;stu-miR172e-5p	0.000644341	4.08e-05	-2.31272	down	[RTKL]	--	Biological Process: MAPK cascade (GO:0000165);; Biological Process: cell morphogenesis involved in differentiation (GO:0000904);; Biological Process: defense response to oomycetes (GO:0002229);; Biological Process: response to molecule of bacterial origin (GO:0002237);; Molecular Function: MAP kinase kinase kinase activity (GO:0004709);; Molecular Function: protein serine/threonine/tyrosine kinas…	--	[T]	Signal transduction mechanisms	Serine/threonine-protein kinase EDR1 GN=F22O13.20 OS=Arabidopsis thaliana (Mouse-ear cress) PE=1 SV=1	T	Signal transduction mechanisms	serine/threonine-protein kinase EDR1-like isoform X3 [Nicotiana sylvestris]
Capana03g000976	hbr-miR156	3.37e-15	3.04e-17	4.99111	up	[RTKL]	--	Biological Process: RNA splicing, via endonucleolytic cleavage and ligation (GO:0000394);; Biological Process: immune system process (GO:0002376);; Biological Process: regulation of response to biotic stimulus (GO:0002831);; Molecular Function: protein serine/threonine kinase activity (GO:0004674);; Molecular Function: receptor signaling protein serine/threonine kinase activity (GO:0004702);; Mol…	--	[T]	Signal transduction mechanisms	Serine/threonine-protein kinase HT1 GN=HT1 OS=Arabidopsis thaliana (Mouse-ear cress) PE=1 SV=1	T	Signal transduction mechanisms	serine/threonine-protein kinase HT1-like [Capsicum annuum]
Capana04g002768	unconservative_Chr07_21842	0.000158945	6.74e-06	2.00378	up	[RTKL]	--	Biological Process: response to molecule of bacterial origin (GO:0002237);; Biological Process: regulation of response to biotic stimulus (GO:0002831);; Molecular Function: protein serine/threonine kinase activity (GO:0004674);; Molecular Function: protein serine/threonine/tyrosine kinase activity (GO:0004712);; Molecular Function: non-membrane spanning protein tyrosine kinase activity (GO:000471…	--	[T]	Signal transduction mechanisms	Serine/threonine-protein kinase HT1 GN=HT1 OS=Arabidopsis thaliana (Mouse-ear cress) PE=1 SV=1	T	Signal transduction mechanisms	serine/threonine-protein kinase HT1-like [Capsicum annuum]
Capana06g000211	unconservative_Chr03_7516	4.26e-06	1.28e-07	2.72059	up	[RTKL]	--	Molecular Function: nucleotide binding (GO:0000166);; Biological Process: mRNA splicing, via spliceosome (GO:0000398);; Biological Process: cytokinesis (GO:0000910);; Molecular Function: protein serine/threonine kinase activity (GO:0004674);; Molecular Function: protein tyrosine kinase activity (GO:0004713);; Molecular Function: protein binding (GO:0005515);; Molecular Function: ATP binding (GO:0…	--	[T]	Signal transduction mechanisms	Serine/threonine-protein kinase MHK GN=MHK OS=Arabidopsis thaliana (Mouse-ear cress) PE=2 SV=2	T	Signal transduction mechanisms	serine/threonine-protein kinase MHK [Capsicum annuum]
Capana11g000507	aly-miR167a-5p;atr-miR167;bna-miR167a;bna-miR167d	0.00171726	0.000124139	2.80912	up	[IQR]	--	Biological Process: isoprenoid metabolic process (GO:0006720);; Biological Process: lipid biosynthetic process (GO:0008610);; Cellular Component: plastid (GO:0009536);; Biological Process: response to abiotic stimulus (GO:0009628);; Molecular Function: oxidoreductase activity, acting on the CH-OH group of donors, NAD or NADP as acceptor (GO:0016616);; Biological Process: carboxylic acid metabolic…	K15095|1.53154e-130|sot:102589715|short-chain dehydrogenase/reductase 2b-like; K15095 (+)-neomenthol dehydrogenase [EC:1.1.1.208] (A)	[Q]	Secondary metabolites biosynthesis, transport and catabolism	Short-chain dehydrogenase/reductase 2b GN=F27D4.10 OS=Arabidopsis thaliana (Mouse-ear cress) PE=2 SV=1	Q	Secondary metabolites biosynthesis, transport and catabolism	short-chain dehydrogenase/reductase 2b-like [Solanum tuberosum]
Capana10g000775	atr-miR167;bna-miR167d	0.00171726	0.000124139	2.80912	up	--	--	Molecular Function: aspartic-type endopeptidase activity (GO:0004190);; Cellular Component: endosome (GO:0005768);; Cellular Component: vacuolar membrane (GO:0005774);; Cellular Component: Golgi apparatus (GO:0005794);; Cellular Component: plasma membrane (GO:0005886);; Biological Process: proteolysis (GO:0006508);; Molecular Function: peptidase activity (GO:0008233);; Cellular Component: integra…	K09597|1.4289e-148|sly:101252725|signal peptide peptidase-like 4; K09597 signal peptide peptidase-like 2B [EC:3.4.23.-] (A)	[R]	General function prediction only	Signal peptide peptidase-like 4 (Precursor) GN=SPPL4 OS=Arabidopsis thaliana (Mouse-ear cress) PE=2 SV=1	R	General function prediction only	signal peptide peptidase-like 4 isoform X1 [Capsicum annuum]
Capana11g001628	unconservative_Chr05_14982	1.98e-05	7.76e-07	2.6212	up	--	--	Biological Process: RNA splicing, via endonucleolytic cleavage and ligation (GO:0000394);; Molecular Function: single-stranded DNA binding (GO:0003697);; Molecular Function: sequence-specific DNA binding transcription factor activity (GO:0003700);; Molecular Function: RNA binding (GO:0003723);; Cellular Component: nucleus (GO:0005634);; Cellular Component: mitochondrion (GO:0005739);; Biological …	--	--	--	Single-stranded DNA-binding protein WHY1, chloroplastic (Precursor) GN=WHY1 OS=Solanum tuberosum (Potato) PE=1 SV=1	K	Transcription	single-stranded DNA-binding protein WHY1, chloroplastic [Capsicum annuum]
Chilli_newGene_93500	sly-miR5303;stu-miR5303f;stu-miR5303g;stu-miR5303h;unconservative_Chr07_21842;unconservative_Chr08_24970;unconservative_Chr10_28109	0.000158945	6.74e-06	2.00378	up	[L]	Replication, recombination and repair	--	K06670|1.83895e-77|sly:101261453|sister chromatid cohesion 1 protein 3; K06670 cohesin complex subunit SCC1 (A)	[R]	General function prediction only	Sister chromatid cohesion 1 protein 3 GN=SYN3 OS=Arabidopsis thaliana (Mouse-ear cress) PE=2 SV=2	D	Cell cycle control, cell division, chromosome partitioning	sister chromatid cohesion 1 protein 3-like isoform X3 [Nicotiana tomentosiformis]
Capana12g002483	aly-miR157d-3p;gma-miR162a	6.01e-17	1.81e-19	6.34283	up	[O]	Posttranslational modification, protein turnover, chaperones	Biological Process: microtubule cytoskeleton organization (GO:0000226);; Molecular Function: protein serine/threonine kinase activity (GO:0004674);; Molecular Function: ubiquitin-protein transferase activity (GO:0004842);; Molecular Function: protein binding (GO:0005515);; Cellular Component: nucleolus (GO:0005730);; Cellular Component: spindle (GO:0005819);; Cellular Component: cytosol (GO:00058…	K03094|2.94795e-55|sly:101255260|SSK2; SKP1-like protein 11-like; K03094 S-phase kinase-associated protein 1 (A)	[O]	Posttranslational modification, protein turnover, chaperones	SKP1-like protein 4 GN=ASK4 OS=Arabidopsis thaliana (Mouse-ear cress) PE=1 SV=1	O	Posttranslational modification, protein turnover, chaperones	SKP1-like protein 11 [Capsicum annuum]
Capana10g002469	unconservative_Chr09_25037	0.000202663	1.16e-05	2.18176	up	[K]	Transcription	Biological Process: RNA methylation (GO:0001510);; Molecular Function: nucleic acid binding (GO:0003676);; Cellular Component: nucleolus (GO:0005730);; Cellular Component: small nucleolar ribonucleoprotein complex (GO:0005732);; Cellular Component: cytosol (GO:0005829);; Cellular Component: ribonucleoprotein complex (GO:0030529);;	K12625|3.54677e-47|tcc:TCM_019826|Small nuclear ribonucleoprotein family protein isoform 1; K12625 U6 snRNA-associated Sm-like protein LSm6 (A)	[A]	RNA processing and modification	Sm-like protein LSM36B {ECO:0000305} OS=Arabidopsis thaliana (Mouse-ear cress) PE=1 SV=1	A	RNA processing and modification	sm-like protein LSM36B [Capsicum annuum]
Capana01g000747	aly-miR157d-5p;unconservative_Chr06_17157	0.00495662	0.000597183	-1.70418	down	[KL]	--	Biological Process: DNA metabolic process (GO:0006259);; Biological Process: chromatin silencing (GO:0006342);; Biological Process: response to stress (GO:0006950);; Biological Process: cell communication (GO:0007154);; Biological Process: anatomical structure morphogenesis (GO:0009653);; Biological Process: response to hormone (GO:0009725);; Biological Process: post-embryonic development (GO:000…	K10875|0|sot:102589702|SNF2 domain-containing protein CLASSY 3-like; K10875 DNA repair and recombination protein RAD54 and RAD54-like protein [EC:3.6.4.-] (A)	[L]	Replication, recombination and repair	SNF2 domain-containing protein CLASSY 4 GN=At3g24340 OS=Arabidopsis thaliana (Mouse-ear cress) PE=1 SV=1	L	Replication, recombination and repair	SNF2 domain-containing protein CLASSY 4-like [Capsicum annuum]
Capana00g004846	sly-miR167b-3p	0.00130379	9.03e-05	2.04461	up	--	--	--	K14767|0|sot:102597593|something about silencing protein 10-like; K14767 U3 small nucleolar RNA-associated protein 3 (A)	[B]	Chromatin structure and dynamics	--	B	Chromatin structure and dynamics	something about silencing protein 10 [Capsicum annuum]
Capana05g000414	unconservative_Chr00_39901;unconservative_Chr00_47668	0.00430917	0.000441301	1.8755	up	--	--	Molecular Function: nucleic acid binding (GO:0003676);; Cellular Component: nucleus (GO:0005634);; Biological Process: multicellular organismal development (GO:0007275);; Cellular Component: chloroplast (GO:0009507);; Biological Process: response to red or far red light (GO:0009639);; Biological Process: primary metabolic process (GO:0044238);; Biological Process: cellular macromolecule metabolic…	K12830|0|sot:102606375|splicing factor 3B subunit 3-like; K12830 splicing factor 3B subunit 3 (A)	[L]	Replication, recombination and repair	DNA damage-binding protein 1b GN=DDB1B OS=Arabidopsis thaliana (Mouse-ear cress) PE=2 SV=2	A	RNA processing and modification	splicing factor 3B subunit 3-like [Capsicum annuum]
Capana12g001158	stu-miR4376-5p	0.000158945	7.66e-06	-2.45285	down	[GEPR]	--	Cellular Component: plant-type vacuole (GO:0000325);; Cellular Component: vacuolar membrane (GO:0005774);; Cellular Component: Golgi apparatus (GO:0005794);; Biological Process: calcium ion transport (GO:0006816);; Biological Process: phosphate ion transport (GO:0006817);; Biological Process: Golgi organization (GO:0007030);; Biological Process: response to salt stress (GO:0009651);; Cellular Com…	--	[R]	General function prediction only	SPX domain-containing membrane protein At4g22990 GN=At4g22990 OS=Arabidopsis thaliana (Mouse-ear cress) PE=2 SV=2	P	Inorganic ion transport and metabolism	SPX domain-containing membrane protein At4g22990 isoform X2 [Solanum lycopersicum]
Capana01g001347	unconservative_Chr07_21842	0.000158945	6.74e-06	2.00378	up	[GEPR]	--	Cellular Component: plant-type vacuole (GO:0000325);; Cellular Component: vacuolar membrane (GO:0005774);; Cellular Component: Golgi apparatus (GO:0005794);; Biological Process: calcium ion transport (GO:0006816);; Biological Process: phosphate ion transport (GO:0006817);; Biological Process: Golgi organization (GO:0007030);; Biological Process: response to salt stress (GO:0009651);; Cellular Com…	--	[R]	General function prediction only	SPX domain-containing membrane protein At4g22990 GN=At4g22990 OS=Arabidopsis thaliana (Mouse-ear cress) PE=2 SV=2	P	Inorganic ion transport and metabolism	SPX domain-containing membrane protein At4g22990-like isoform X1 [Capsicum annuum]
Chilli_newGene_23234	stu-miR4376-5p	0.000158945	7.66e-06	-2.45285	down	--	--	--	--	[P]	Inorganic ion transport and metabolism	SPX domain-containing membrane protein At4g22990 GN=At4g22990 OS=Arabidopsis thaliana (Mouse-ear cress) PE=2 SV=2	P	Inorganic ion transport and metabolism	SPX domain-containing membrane protein At4g22990-like isoform X1 [Solanum lycopersicum]
Capana01g002647	ahy-miR156b-5p;aly-miR156a-5p;aly-miR157d-5p;bna-miR156a;cca-miR156b;hbr-miR156	3.37e-15	2.92e-17	4.99111	up	--	--	Molecular Function: binding (GO:0005488);; Biological Process: transcription, DNA-templated (GO:0006351);; Biological Process: regulation of cell size (GO:0008361);; Biological Process: vegetative to reproductive phase transition of meristem (GO:0010228);; Biological Process: regulation of cell proliferation (GO:0042127);; Cellular Component: intracellular membrane-bounded organelle (GO:0043231);…	--	--	--	Squamosa promoter-binding-like protein 12 GN=SPL12 OS=Oryza sativa subsp. indica (Rice) PE=2 SV=1	K	Transcription	squamosa promoter-binding-like protein 12 [Capsicum annuum]
Chilli_newGene_30241	ahy-miR156b-5p;aly-miR156a-5p;aly-miR157d-5p;bna-miR156a;cca-miR156b;hbr-miR156	3.37e-15	2.92e-17	4.99111	up	--	--	--	--	--	--	Squamosa promoter-binding-like protein 13B GN=MFB16.6 OS=Arabidopsis thaliana (Mouse-ear cress) PE=3 SV=1	K	Transcription	squamosa promoter-binding-like protein 16-like isoform X1 [Solanum tuberosum]
Capana03g002993	ahy-miR156b-5p;aly-miR156a-5p;aly-miR157d-5p;bna-miR156a;cca-miR156b;hbr-miR156	3.37e-15	2.92e-17	4.99111	up	--	--	--	--	--	--	Squamosa promoter-binding-like protein 14 OS=Oryza sativa subsp. japonica (Rice) PE=2 SV=1	K	Transcription	squamosa promoter-binding-like protein 17 [Capsicum annuum]
Capana10g000709	ahy-miR156b-5p;aly-miR156a-5p;aly-miR157d-5p;bna-miR156a;cca-miR156b;hbr-miR156	3.37e-15	2.92e-17	4.99111	up	--	--	Molecular Function: sequence-specific DNA binding transcription factor activity (GO:0003700);; Molecular Function: binding (GO:0005488);; Cellular Component: nucleus (GO:0005634);; Biological Process: regulation of transcription, DNA-templated (GO:0006355);; Cellular Component: chloroplast envelope (GO:0009941);; Biological Process: glucuronoxylan metabolic process (GO:0010413);; Biological Proce…	--	--	--	Squamosa promoter-binding-like protein 6 GN=SPL6 OS=Arabidopsis thaliana (Mouse-ear cress) PE=2 SV=2	S	Function unknown	squamosa promoter-binding-like protein 6 [Capsicum annuum]
Capana11g002003	ahy-miR156b-5p;aly-miR156a-5p;aly-miR157d-5p;bna-miR156a;cca-miR156b;hbr-miR156	3.37e-15	2.92e-17	4.99111	up	--	--	Molecular Function: binding (GO:0005488);; Biological Process: regulation of transcription, DNA-templated (GO:0006355);; Cellular Component: chloroplast envelope (GO:0009941);; Biological Process: regulation of timing of transition from vegetative to reproductive phase (GO:0048510);; Biological Process: anther development (GO:0048653);;	--	--	--	Squamosa promoter-binding-like protein 6 GN=SPL6 OS=Arabidopsis thaliana (Mouse-ear cress) PE=2 SV=2	K	Transcription	squamosa promoter-binding-like protein 6 isoform X1 [Capsicum annuum]
Capana10g002379	ahy-miR156b-5p;aly-miR156a-5p;aly-miR157d-5p;bna-miR156a;cca-miR156b;hbr-miR156	3.37e-15	2.92e-17	4.99111	up	--	--	Molecular Function: binding (GO:0005488);; Biological Process: regulation of transcription, DNA-templated (GO:0006355);; Biological Process: regulation of vegetative phase change (GO:0010321);; Biological Process: cellular component organization (GO:0016043);; Cellular Component: intracellular membrane-bounded organelle (GO:0043231);; Biological Process: single-organism cellular process (GO:00447…	--	--	--	Squamosa promoter-binding-like protein 9 GN=SPL9 OS=Arabidopsis thaliana (Mouse-ear cress) PE=2 SV=2	K	Transcription	squamosa promoter-binding-like protein 9 [Capsicum annuum]
Capana04g001274	unconservative_Chr01_4366;unconservative_Chr03_8993;unconservative_Chr05_15822	0.00348895	0.000332655	1.80707	up	[GC]	--	Cellular Component: nucleus (GO:0005634);; Cellular Component: vacuolar membrane (GO:0005774);; Cellular Component: plasma membrane (GO:0005886);; Biological Process: cold acclimation (GO:0009631);; Biological Process: flavonoid biosynthetic process (GO:0009813);; Biological Process: seed germination (GO:0009845);; Biological Process: seed coat development (GO:0010214);; Biological Process: stero…	K05841|0|sly:101245355|sterol 3-beta-glucosyltransferase UGT80B1; K05841 sterol 3beta-glucosyltransferase [EC:2.4.1.173] (A)	[GC]	--	Sterol 3-beta-glucosyltransferase UGT80B1 GN=T10P12.7 OS=Arabidopsis thaliana (Mouse-ear cress) PE=2 SV=1	CG	--	sterol 3-beta-glucosyltransferase UGT80B1 [Capsicum annuum]
Capana01g000463	stu-miR477b-5p	0.00212186	0.000159779	2.41497	up	[O]	Posttranslational modification, protein turnover, chaperones	Molecular Function: serine-type endopeptidase activity (GO:0004252);; Biological Process: proteolysis (GO:0006508);; Cellular Component: plant-type cell wall (GO:0009505);; Biological Process: response to external stimulus (GO:0009605);; Biological Process: response to auxin (GO:0009733);; Cellular Component: external side of plasma membrane (GO:0009897);; Biological Process: lateral root morphog…	--	--	--	Subtilisin-like protease (Precursor) GN=At5g67360 OS=Arabidopsis thaliana (Mouse-ear cress) PE=1 SV=1	O	Posttranslational modification, protein turnover, chaperones	subtilisin-like protease SBT1.7 [Capsicum annuum]
Capana01g002680	unconservative_Chr05_14982	1.98e-05	7.76e-07	2.6212	up	[O]	Posttranslational modification, protein turnover, chaperones	Biological Process: proteolysis (GO:0006508);; Molecular Function: peptidase activity (GO:0008233);; Molecular Function: serine-type peptidase activity (GO:0008236);; Biological Process: post-embryonic morphogenesis (GO:0009886);; Biological Process: cellular metabolic process (GO:0044237);; Biological Process: single-organism developmental process (GO:0044767);; Biological Process: seed developm…	--	--	--	Subtilisin-like protease SDD1 {ECO:0000303|PubMed:10809670} (Precursor) OS=Arabidopsis thaliana (Mouse-ear cress) PE=2 SV=1	O	Posttranslational modification, protein turnover, chaperones	subtilisin-like protease SBT1.7 [Solanum pennellii]
Capana03g002651	unconservative_Chr07_21842	0.000158945	6.74e-06	2.00378	up	[O]	Posttranslational modification, protein turnover, chaperones	Molecular Function: serine-type endopeptidase activity (GO:0004252);; Cellular Component: extracellular region (GO:0005576);; Cellular Component: cell wall (GO:0005618);; Biological Process: proteolysis (GO:0006508);; Molecular Function: peptidase activity (GO:0008233);; Biological Process: response to external stimulus (GO:0009605);; Biological Process: response to auxin (GO:0009733);; Biologica…	--	--	--	Subtilisin-like protease SBT5.3 (Precursor) OS=Arabidopsis thaliana (Mouse-ear cress) PE=2 SV=1	O	Posttranslational modification, protein turnover, chaperones	subtilisin-like protease SBT2.4 [Capsicum annuum]
Chilli_newGene_2071	unconservative_Chr03_7516	4.26e-06	1.28e-07	2.72059	up	--	--	Cellular Component: integral component of membrane (GO:0016021);; Molecular Function: substrate-specific transmembrane transporter activity (GO:0022891);; Biological Process: transmembrane transport (GO:0055085);;	--	[R]	General function prediction only	Sugar transport protein 1 GN=STP1 OS=Arabidopsis thaliana (Mouse-ear cress) PE=1 SV=2	G	Carbohydrate transport and metabolism	sugar carrier protein C-like [Solanum tuberosum]
Capana00g001018	aly-miR164a-5p	2.19e-11	3.96e-13	3.84715	up	[P]	Inorganic ion transport and metabolism	Molecular Function: DNA binding (GO:0003677);; Molecular Function: copper ion binding (GO:0005507);; Cellular Component: cytosol (GO:0005829);; Biological Process: glycolytic process (GO:0006096);; Biological Process: regulation of DNA replication (GO:0006275);; Biological Process: DNA packaging (GO:0006323);; Biological Process: water transport (GO:0006833);; Biological Process: hyperosmotic res…	K00392|0|sly:101055609|sulfite reductase (EC:1.8.7.1); K00392 sulfite reductase (ferredoxin) [EC:1.8.7.1] (A)	[P]	Inorganic ion transport and metabolism	Sulfite reductase 1 [ferredoxin], chloroplastic (Precursor) GN=SIR1 OS=Nicotiana tabacum (Common tobacco) PE=1 SV=1	P	Inorganic ion transport and metabolism	sulfite reductase 1 [ferredoxin], chloroplastic isoform X1 [Capsicum annuum]
Capana01g000586	stu-miR319-3p	0.00281932	0.000250733	2.17685	up	[G]	Carbohydrate transport and metabolism	Biological Process: metabolic process (GO:0008152);; Molecular Function: kinase activity (GO:0016301);; Molecular Function: phosphotransferase activity, alcohol group as acceptor (GO:0016773);;	--	[G]	Carbohydrate transport and metabolism	--	G	Carbohydrate transport and metabolism	sulfofructose kinase-like isoform X1 [Capsicum annuum]
Capana06g000776	stu-miR393-3p	0.0027922	0.000227076	-2.9898	down	--	--	Biological Process: microtubule cytoskeleton organization (GO:0000226);; Biological Process: cell morphogenesis (GO:0000902);; Biological Process: cytokinesis (GO:0000910);; Molecular Function: SNAP receptor activity (GO:0005484);; Cellular Component: nucleus (GO:0005634);; Cellular Component: late endosome (GO:0005770);; Cellular Component: trans-Golgi network (GO:0005802);; Cellular Component: …	K08488|1.19422e-133|sot:102601933|syntaxin-22-like; K08488 syntaxin 7 (A)	[U]	Intracellular trafficking, secretion, and vesicular transport	Syntaxin-22 GN=MSD23.9 OS=Arabidopsis thaliana (Mouse-ear cress) PE=1 SV=1	U	Intracellular trafficking, secretion, and vesicular transport	syntaxin-22-like [Capsicum annuum]
Capana06g002232	aau-miR162;bdi-miR162;gma-miR162a	0.000644341	4.08e-05	-2.31272	down	[U]	Intracellular trafficking, secretion, and vesicular transport	Biological Process: MAPK cascade (GO:0000165);; Biological Process: cytokinesis by cell plate formation (GO:0000911);; Biological Process: respiratory burst involved in defense response (GO:0002679);; Molecular Function: SNAP receptor activity (GO:0005484);; Cellular Component: late endosome (GO:0005770);; Cellular Component: trans-Golgi network (GO:0005802);; Cellular Component: cytosol (GO:0005…	K08486|0|sly:101252290|syntaxin-related protein KNOLLE; K08486 syntaxin 1B/2/3 (A)	[U]	Intracellular trafficking, secretion, and vesicular transport	Syntaxin-related protein KNOLLE GN=F22O13.4 OS=Arabidopsis thaliana (Mouse-ear cress) PE=1 SV=1	U	Intracellular trafficking, secretion, and vesicular transport	syntaxin-related protein KNOLLE [Capsicum annuum]
Capana09g001144	aly-miR164a-5p;gma-miR164b	2.19e-11	3.96e-13	3.84715	up	--	--	Biological Process: DNA metabolic process (GO:0006259);; Biological Process: RNA metabolic process (GO:0016070);; Cellular Component: RNA polymerase complex (GO:0030880);; Biological Process: gene silencing by RNA (GO:0031047);; Cellular Component: nuclear lumen (GO:0031981);; Biological Process: multicellular organismal process (GO:0032501);; Biological Process: cellular macromolecule biosynthet…	--	[U]	Intracellular trafficking, secretion, and vesicular transport	Gamma-gliadin (Precursor; Fragment) OS=Triticum aestivum (Wheat) PE=2 SV=1	U	Intracellular trafficking, secretion, and vesicular transport	target of Myb protein 1-like [Capsicum annuum]
Capana11g000137	sly-miR167b-3p	0.00130379	9.03e-05	2.04461	up	[O]	Posttranslational modification, protein turnover, chaperones	Molecular Function: protein binding (GO:0005515);; Cellular Component: cell wall (GO:0005618);; Cellular Component: cytosol (GO:0005829);; Biological Process: gluconeogenesis (GO:0006094);; Biological Process: rRNA processing (GO:0006364);; Biological Process: cellular protein modification process (GO:0006464);; Biological Process: response to stress (GO:0006950);; Biological Process: cytoskeleto…	K09494|0|sly:101249146|T-complex protein 1 subunit beta; K09494 T-complex protein 1 subunit beta (A)	[O]	Posttranslational modification, protein turnover, chaperones	T-complex protein 1 subunit beta {ECO:0000303|PubMed:11599560} OS=Arabidopsis thaliana (Mouse-ear cress) PE=1 SV=1	O	Posttranslational modification, protein turnover, chaperones	T-complex protein 1 subunit beta [Capsicum annuum]
Capana10g000070	bna-miR167d	0.00171726	0.000124139	2.80912	up	[OC]	--	Biological Process: maltose metabolic process (GO:0000023);; Molecular Function: enzyme inhibitor activity (GO:0004857);; Molecular Function: protein binding (GO:0005515);; Biological Process: pentose-phosphate shunt (GO:0006098);; Biological Process: regulation of carbohydrate metabolic process (GO:0006109);; Biological Process: rRNA processing (GO:0006364);; Biological Process: glycerol ether m…	K03671|1.18356e-87|sot:102595959|thioredoxin M4, chloroplastic-like; K03671 thioredoxin 1 (A)	[O]	Posttranslational modification, protein turnover, chaperones	Thioredoxin M-type, chloroplastic (Precursor) OS=Brassica napus (Rape) PE=1 SV=1	O	Posttranslational modification, protein turnover, chaperones	thioredoxin-1-like [Capsicum annuum]
Capana00g005033	bna-miR167d	0.00171726	0.000124139	2.80912	up	[OC]	--	Molecular Function: protein binding (GO:0005515);; Cellular Component: mitochondrion (GO:0005739);; Cellular Component: cytosol (GO:0005829);; Biological Process: glycerol ether metabolic process (GO:0006662);; Biological Process: organelle organization (GO:0006996);; Molecular Function: enzyme activator activity (GO:0008047);; Molecular Function: electron carrier activity (GO:0009055);; Cellular…	--	[O]	Posttranslational modification, protein turnover, chaperones	Thioredoxin-like 1-1, chloroplastic (Precursor) GN=At1g08570 OS=Arabidopsis thaliana (Mouse-ear cress) PE=2 SV=1	O	Posttranslational modification, protein turnover, chaperones	thioredoxin-like 1-1, chloroplastic [Capsicum annuum]
Chilli_newGene_54631	hbr-miR156	3.37e-15	3.04e-17	4.99111	up	--	--	Biological Process: defense response (GO:0006952);; Molecular Function: ADP binding (GO:0043531);;	--	--	--	TMV resistance protein N GN=N OS=Nicotiana glutinosa (Tobacco) PE=1 SV=1	T	Signal transduction mechanisms	TMV resistance protein N-like [Solanum tuberosum]
Capana04g000934	unconservative_Chr05_14982	1.98e-05	7.76e-07	2.6212	up	--	--	Biological Process: MAPK cascade (GO:0000165);; Molecular Function: DNA binding (GO:0003677);; Molecular Function: sequence-specific DNA binding transcription factor activity (GO:0003700);; Cellular Component: nucleus (GO:0005634);; Biological Process: protein targeting to membrane (GO:0006612);; Biological Process: response to bacterium (GO:0009617);; Biological Process: systemic acquired resist…	--	--	--	Transcription factor bHLH96 GN=T9N14.4 OS=Arabidopsis thaliana (Mouse-ear cress) PE=2 SV=1	K	Transcription	transcription factor bHLH96-like [Capsicum annuum]
Capana10g002295	hbr-miR156	3.37e-15	3.04e-17	4.99111	up	--	--	Molecular Function: binding (GO:0005488);; Molecular Function: protein binding (GO:0005515);; Biological Process: regulation of transcription, DNA-templated (GO:0006355);; Biological Process: response to water deprivation (GO:0009414);; Biological Process: cellular response to iron ion starvation (GO:0010106);; Biological Process: cell differentiation (GO:0030154);; Biological Process: organ deve…	--	--	--	Transcription factor ORG2 GN=F24I3.50 OS=Arabidopsis thaliana (Mouse-ear cress) PE=1 SV=1	K	Transcription	transcription factor ORG2-like [Capsicum annuum]
Capana00g005070	aau-miR319;aly-miR319c-3p;atr-miR319a;cme-miR319c;cpa-miR319;ppt-miR319c;stu-miR319-3p	0.00281932	0.000250733	2.17685	up	--	--	Biological Process: MAPK cascade (GO:0000165);; Molecular Function: DNA binding (GO:0003677);; Molecular Function: sequence-specific DNA binding transcription factor activity (GO:0003700);; Molecular Function: protein binding (GO:0005515);; Cellular Component: nucleus (GO:0005634);; Cellular Component: mitochondrion (GO:0005739);; Biological Process: regulation of translation (GO:0006417);; Biolo…	--	--	--	Transcription factor TCP2 GN=TCP2 OS=Arabidopsis thaliana (Mouse-ear cress) PE=2 SV=1	K	Transcription	transcription factor TCP2-like [Capsicum annuum]
[truncated: 288 more rows]

## Sheet: DE circRNAs targets
#ID	CircID	L01_count	L01_TPM	L02_count	L02_TPM	L03_count	L03_TPM	L04_count	L04_TPM	L05_count	L05_TPM	L06_count	L06_TPM	PValue	FDR	log2FC	regulated	COG_class	COG_class_annotation	GO_annotation	KEGG_annotation	KOG_class	KOG_class_annotation	Swissprot_annotation	eggNOG_class	eggNOG_class_annotation	nr_annotation
[truncated: 57 more rows]

[truncated: 2 more sheets: DE cis-lncRNA targets, DE trans-lncRNA targets]
