# Supplementary material for: Network analysis of noncoding RNAs in pepper provides insights into fruit ripening control
Source: Sci Rep. 2019 Jun 19;9:8734. doi: 10.1038/s41598-019-45427-1 (PMC6584694; doi:10.1038/s41598-019-45427-1)
Supplement: Supplementary file 4 — Appendix.4 [file 41598_2019_45427_MOESM4_ESM.xlsx]

## Sheet: Title and author list
Network analysis of non-coding RNAs in pepper provides insights into fruit ripening control
Jinhua Zuo1,2*, Yunxiang Wang3, Benzhong Zhu4, Yunbo Luo4, Qing Wang 1*, Lipu Gao1*
1 Key Laboratory of Vegetable Postharvest Processing, Ministry of Agriculture, Beijing Key Laboratory of Fruits and Vegetable Storage and Processing, Key Laboratory of Biology and Genetic Improvement of Horticultural Crops (North China) of Ministry of Agriculture, Key Laboratory of Urban Agriculture (North) of Ministry of Agriculture, Beijing Vegetable Research Center, Beijing Academy of Agricult…
2 Boyce Thompson Institute for Plant Research, Cornell University Campus, Ithaca, NY, 14853, USA.
3 Beijing Academy of Forestry and Pomology Sciences, Beijing Academy of Agriculture and Forestry Sciences, Beijing, 100093, China
4 Laboratory of Postharvest Molecular Biology of Fruits and vegetables, Department of Food Biotechnology, College of Food Science and Nutritional Engineering, China Agricultural University, Beijing 100083, China
*Corresponding author, E-mail address: zuojinhua@126.com;
Appendix.4 The DE mRNAs annotation

## Sheet: DE mRNA annotation
#ID	L01	L02	L03	L04	L05	L06	COG_class_annotation	GO_annotation	KEGG_annotation	KEGG_pathway_annotation	KOG_class_annotation	Swiss-Prot_annotation	eggNOG_class_annotation	NR_annotation
Capana08g002111	21.295	4.97347	9.55095	0.139916	0.14047	0.030102	--	Molecular Function: magnesium ion binding (GO:0000287);; Molecular Function: protein binding (GO:0005515);; Biological Process: response to heat (GO:0009408);; Biological Process: response to cold (GO:0009409);; Cellular Component: chloroplast (GO:0009507);; Cellular Component: chloroplast stroma (GO:0009570);; Biological Process: response to wounding (GO:0009611);; Biological Process: response t…	--	--	--	(-)-camphene/tricyclene synthase, chloroplastic (Precursor) GN=TPS3 OS=Solanum lycopersicum (Tomato) PE=1 SV=1	General function prediction only	(-)-camphene/tricyclene synthase, chloroplastic-like [Capsicum annuum]
Capana08g002107	92.2739	19.6401	34.3144	0.010056	0.022869	0	--	Molecular Function: magnesium ion binding (GO:0000287);; Molecular Function: protein binding (GO:0005515);; Cellular Component: chloroplast (GO:0009507);; Cellular Component: chloroplast stroma (GO:0009570);; Biological Process: response to wounding (GO:0009611);; Molecular Function: sesquiterpene synthase activity (GO:0010334);; Biological Process: monoterpenoid biosynthetic process (GO:0016099)…	--	--	--	(-)-camphene/tricyclene synthase, chloroplastic (Precursor) GN=TPS3 OS=Solanum lycopersicum (Tomato) PE=1 SV=1	General function prediction only	(-)-camphene/tricyclene synthase, chloroplastic-like isoform X1 [Capsicum annuum]
Capana03g002278	3.02671	0.984936	0.452064	0	0.018353	0	--	Biological Process: metabolic process (GO:0008152);; Molecular Function: terpene synthase activity (GO:0010333);; Biological Process: geranyl diphosphate metabolic process (GO:0033383);; Biological Process: farnesyl diphosphate catabolic process (GO:0045339);; Molecular Function: metal ion binding (GO:0046872);; Molecular Function: (+)-delta-cadinene synthase activity (GO:0047461);; Biological Pr…	--	--	--	(-)-germacrene D synthase OS=Vitis vinifera (Grape) PE=1 SV=1	General function prediction only	(-)-germacrene D synthase-like [Capsicum annuum]
Capana07g001417	53.8625	40.4869	35.502	10.2168	7.95542	12.5119	--	Molecular Function: magnesium ion binding (GO:0000287);; Biological Process: metabolic process (GO:0008152);; Molecular Function: terpene synthase activity (GO:0010333);; Biological Process: farnesyl diphosphate catabolic process (GO:0045339);; Molecular Function: (+)-delta-cadinene synthase activity (GO:0047461);; Biological Process: cadinene biosynthetic process (GO:1901928);; Biological Proces…	K15803|4.89598e-129|sot:102598796|(-)-germacrene D synthase-like; K15803 (-)-germacrene D synthase [EC:4.2.3.22 4.2.3.75] (A)	Sesquiterpenoid and triterpenoid biosynthesis (ko00909)	--	(-)-germacrene D synthase OS=Vitis vinifera (Grape) PE=1 SV=1	General function prediction only	(-)-germacrene D synthase-like [Capsicum annuum]
Capana08g000876	1.90777	0.028874	1.19473	6.46073	9.30075	6.93841	Lipid transport and metabolism;; Secondary metabolites biosynthesis, transport and catabolism;; General function prediction only	Cellular Component: cytosol (GO:0005829);; Cellular Component: plasma membrane (GO:0005886);; Biological Process: defense response (GO:0006952);; Molecular Function: alcohol dehydrogenase (NADP+) activity (GO:0008106);; Biological Process: response to hormone (GO:0009725);; Biological Process: response to sucrose (GO:0009744);; Biological Process: flavonoid biosynthetic process (GO:0009813);; Bio…	K15095|5.8092e-160|sot:102582129|(+)-neomenthol dehydrogenase-like; K15095 (+)-neomenthol dehydrogenase [EC:1.1.1.208] (A)	Monoterpenoid biosynthesis (ko00902)	Secondary metabolites biosynthesis, transport and catabolism	(+)-neomenthol dehydrogenase GN=MNR1 OS=Capsicum annuum (Bell pepper) PE=1 SV=1	Lipid transport and metabolism;; Secondary metabolites biosynthesis, transport and catabolism	(+)-neomenthol dehydrogenase [Capsicum annuum]
Capana08g000878	0.471795	0.108705	0.171768	0.937953	0.988329	0.560463	Lipid transport and metabolism;; Secondary metabolites biosynthesis, transport and catabolism;; General function prediction only	Cellular Component: cytosol (GO:0005829);; Cellular Component: plasma membrane (GO:0005886);; Biological Process: defense response (GO:0006952);; Molecular Function: alcohol dehydrogenase (NADP+) activity (GO:0008106);; Cellular Component: plastid (GO:0009536);; Biological Process: response to sucrose (GO:0009744);; Biological Process: flavonoid biosynthetic process (GO:0009813);; Biological Proc…	K15095|2.58437e-168|sot:102582129|(+)-neomenthol dehydrogenase-like; K15095 (+)-neomenthol dehydrogenase [EC:1.1.1.208] (A)	Monoterpenoid biosynthesis (ko00902)	Secondary metabolites biosynthesis, transport and catabolism	(+)-neomenthol dehydrogenase GN=MNR1 OS=Capsicum annuum (Bell pepper) PE=1 SV=1	Lipid transport and metabolism;; Secondary metabolites biosynthesis, transport and catabolism	(+)-neomenthol dehydrogenase-like isoform X2 [Capsicum annuum]
Capana10g000571	0.622205	1.30489	1.07078	0.057245	0	0	--	Molecular Function: magnesium ion binding (GO:0000287);; Biological Process: circadian rhythm (GO:0007623);; Biological Process: metabolic process (GO:0008152);; Cellular Component: chloroplast stroma (GO:0009570);; Molecular Function: terpene synthase activity (GO:0010333);; Molecular Function: sesquiterpene synthase activity (GO:0010334);; Molecular Function: hydrolase activity (GO:0016787);; M…	K15086|0|sot:102592813|(3S,6E)-nerolidol synthase 1-like; K15086 (3S)-linalool synthase [EC:4.2.3.25] (A)	Monoterpenoid biosynthesis (ko00902)	--	(3S,6E)-nerolidol synthase 1 OS=Fragaria ananassa (Strawberry) PE=1 SV=1	General function prediction only	(3S,6E)-nerolidol synthase 1-like [Capsicum annuum]
Capana02g002125	245.728	81.4344	127.024	19.6794	0.639898	1.01243	--	Molecular Function: magnesium ion binding (GO:0000287);; Molecular Function: protein binding (GO:0005515);; Biological Process: metabolic process (GO:0008152);; Cellular Component: chloroplast stroma (GO:0009570);; Biological Process: response to wounding (GO:0009611);; Biological Process: response to jasmonic acid (GO:0009753);; Molecular Function: terpene synthase activity (GO:0010333);; Molecu…	--	--	--	(E,E)-alpha-farnesene synthase GN=AFS1 OS=Malus domestica (Apple) PE=1 SV=2	General function prediction only	(E,E)-alpha-farnesene synthase-like [Capsicum annuum]
Capana02g002126	229.426	77.7212	126.863	17.483	1.81364	1.77466	--	Molecular Function: magnesium ion binding (GO:0000287);; Molecular Function: protein binding (GO:0005515);; Biological Process: metabolic process (GO:0008152);; Cellular Component: chloroplast stroma (GO:0009570);; Biological Process: response to wounding (GO:0009611);; Biological Process: response to jasmonic acid (GO:0009753);; Molecular Function: terpene synthase activity (GO:0010333);; Molecu…	--	--	--	(E,E)-alpha-farnesene synthase GN=AFS1 OS=Malus domestica (Apple) PE=1 SV=2	General function prediction only	(E,E)-alpha-farnesene synthase-like [Capsicum annuum]
Capana04g002602	4.35376	1.03736	2.7356	0	0	0	--	Biological Process: response to singlet oxygen (GO:0000304);; Biological Process: response to water deprivation (GO:0009414);; Cellular Component: chloroplast (GO:0009507);; Biological Process: response to wounding (GO:0009611);; Biological Process: response to bacterium (GO:0009617);; Biological Process: response to fungus (GO:0009620);; Biological Process: jasmonic acid biosynthetic process (GO…	K17982|0|sot:102599238|(E,E)-geranyllinalool synthase-like; K17982 geranyllinalool synthase [EC:4.2.3.144] (A)	Diterpenoid biosynthesis (ko00904)	--	(E,E)-geranyllinalool synthase GN=F11P17.15 OS=Arabidopsis thaliana (Mouse-ear cress) PE=1 SV=1	General function prediction only	(E,E)-geranyllinalool synthase [Capsicum annuum]
Capana00g002948	1.60056	5.97769	2.88372	9.71831	16.8365	18.8674	Cell wall/membrane/envelope biogenesis	Cellular Component: plasma membrane (GO:0005886);; Biological Process: steroid biosynthetic process (GO:0006694);; Molecular Function: methyltransferase activity (GO:0008168);; Molecular Function: N-methyltransferase activity (GO:0008170);; Biological Process: lipid biosynthetic process (GO:0008610);; Biological Process: phospholipid biosynthetic process (GO:0008654);; Molecular Function: S-adeno…	--	--	--	(S)-coclaurine N-methyltransferase OS=Thalictrum flavum subsp. glaucum (Yellow meadow rue) PE=1 SV=1	General function prediction only	(S)-coclaurine N-methyltransferase-like isoform X2 [Capsicum annuum]
Capana10g000062	24.3767	19.9892	19.4097	2.6152	2.49717	1.66147	Coenzyme transport and metabolism	Biological Process: fatty acid metabolic process (GO:0006631);; Molecular Function: 1,4-dihydroxy-2-naphthoyl-CoA synthase activity (GO:0008935);; Biological Process: menaquinone biosynthetic process (GO:0009234);; Molecular Function: oxidoreductase activity (GO:0016491);; Molecular Function: hydro-lyase activity (GO:0016836);; Cellular Component: intracellular membrane-bounded organelle (GO:0043…	K01661|0|sly:101247015|1,4-Dihydroxy-2-naphthoyl-CoA synthase, peroxisomal; K01661 naphthoate synthase [EC:4.1.3.36] (A)	Ubiquinone and other terpenoid-quinone biosynthesis (ko00130)	Lipid transport and metabolism	1,4-dihydroxy-2-naphthoyl-CoA synthase, peroxisomal GN=MENB OS=Arabidopsis thaliana (Mouse-ear cress) PE=1 SV=2	Coenzyme transport and metabolism	1,4-dihydroxy-2-naphthoyl-CoA synthase, peroxisomal [Capsicum annuum]
Capana10g001438	0.991738	0.559618	0.819323	3.91132	3.14191	6.03276	Cytoskeleton	Biological Process: cell morphogenesis involved in differentiation (GO:0000904);; Biological Process: cytokinesis by cell plate formation (GO:0000911);; Molecular Function: microtubule motor activity (GO:0003777);; Molecular Function: ATP binding (GO:0005524);; Cellular Component: nucleus (GO:0005634);; Cellular Component: kinesin complex (GO:0005871);; Cellular Component: microtubule (GO:0005874…	K10398|0|sly:101268334|probable 125 kDa kinesin-related protein; K10398 kinesin family member 11 (A)	--	Cytoskeleton	125 kDa kinesin-related protein GN=TKRP125 OS=Nicotiana tabacum (Common tobacco) PE=1 SV=1	Cytoskeleton	125 kDa kinesin-related protein [Capsicum annuum]
Capana09g001849	9.30497	6.10433	8.63561	1.12329	1.79268	0.996722	Cytoskeleton	Molecular Function: nucleotide binding (GO:0000166);; Biological Process: microtubule cytoskeleton organization (GO:0000226);; Biological Process: cell morphogenesis involved in differentiation (GO:0000904);; Biological Process: cytokinesis by cell plate formation (GO:0000911);; Molecular Function: microtubule motor activity (GO:0003777);; Biological Process: DNA replication (GO:0006260);; Biolog…	K10398|0|sot:102600125|125 kDa kinesin-related protein-like; K10398 kinesin family member 11 (A)	--	Cytoskeleton	125 kDa kinesin-related protein GN=TKRP125 OS=Nicotiana tabacum (Common tobacco) PE=1 SV=1	Cytoskeleton	125 kDa kinesin-related protein-like [Capsicum annuum]
Capana00g003506	12.9526	9.46087	8.97314	1.59984	3.58804	1.25122	Energy production and conversion	Cellular Component: cytoplasm (GO:0005737);; Cellular Component: mitochondrion (GO:0005739);; Cellular Component: peroxisome (GO:0005777);; Cellular Component: cytosol (GO:0005829);; Biological Process: defense response (GO:0006952);; Biological Process: signal transduction (GO:0007165);; Biological Process: jasmonic acid biosynthetic process (GO:0009695);; Biological Process: response to hormone…	K05894|0|sot:102579964|12-oxophytodienoate reductase 1-like; K05894 12-oxophytodienoic acid reductase [EC:1.3.1.42] (A)	alpha-Linolenic acid metabolism (ko00592)	Energy production and conversion;; General function prediction only	12-oxophytodienoate reductase 1 GN=OPR1 OS=Solanum lycopersicum (Tomato) PE=1 SV=1	Energy production and conversion	12-oxophytodienoate reductase 1-like [Capsicum annuum]
Capana00g003507	74.9106	58.7423	62.5434	11.15	23.4164	6.78202	Energy production and conversion	Cellular Component: cytoplasm (GO:0005737);; Cellular Component: mitochondrion (GO:0005739);; Cellular Component: peroxisome (GO:0005777);; Cellular Component: cytosol (GO:0005829);; Biological Process: defense response (GO:0006952);; Biological Process: signal transduction (GO:0007165);; Biological Process: jasmonic acid biosynthetic process (GO:0009695);; Biological Process: response to hormone…	K05894|0|sot:102579964|12-oxophytodienoate reductase 1-like; K05894 12-oxophytodienoic acid reductase [EC:1.3.1.42] (A)	alpha-Linolenic acid metabolism (ko00592)	Energy production and conversion;; General function prediction only	12-oxophytodienoate reductase 1 GN=OPR1 OS=Solanum lycopersicum (Tomato) PE=1 SV=1	Energy production and conversion	12-oxophytodienoate reductase 1-like [Capsicum annuum]
Capana07g000375	7.43262	6.39969	7.14859	1.33066	1.29149	0.677681	Energy production and conversion	Cellular Component: mitochondrion (GO:0005739);; Cellular Component: peroxisome (GO:0005777);; Cellular Component: cytosol (GO:0005829);; Biological Process: tryptophan catabolic process (GO:0006569);; Biological Process: defense response (GO:0006952);; Biological Process: response to water deprivation (GO:0009414);; Biological Process: response to wounding (GO:0009611);; Biological Process: resp…	K05894|0|sot:102586989|12-oxophytodienoate reductase 3-like; K05894 12-oxophytodienoic acid reductase [EC:1.3.1.42] (A)	alpha-Linolenic acid metabolism (ko00592)	Energy production and conversion;; General function prediction only	12-oxophytodienoate reductase 3 GN=OPR3 OS=Solanum lycopersicum (Tomato) PE=1 SV=1	Energy production and conversion	12-oxophytodienoate reductase 3 [Capsicum annuum]
Capana03g000054	16.4812	9.6582	14.5426	42.8391	33.8978	38.0403	Function unknown	Cellular Component: chromoplast (GO:0009509);; Cellular Component: chloroplast thylakoid (GO:0009534);; Biological Process: response to herbicide (GO:0009635);; Cellular Component: chloroplast envelope (GO:0009941);; Biological Process: regulation of proton transport (GO:0010155);; Cellular Component: membrane (GO:0016020);; Biological Process: carotenoid biosynthetic process (GO:0016117);; Biolo…	K02293|0|sot:102577582|PDS; phytoene desaturase; K02293 15-cis-phytoene desaturase [EC:1.3.5.5] (A)	Carotenoid biosynthesis (ko00906)	Secondary metabolites biosynthesis, transport and catabolism	15-cis-phytoene desaturase, chloroplastic/chromoplastic (Precursor) GN=PDS OS=Capsicum annuum (Bell pepper) PE=1 SV=1	Coenzyme transport and metabolism	15-cis-phytoene desaturase, chloroplastic/chromoplastic [Capsicum annuum]
Capana06g000386	49.4805	85.6653	63.7335	266.874	167.365	240.134	Posttranslational modification, protein turnover, chaperones	Cellular Component: cytoplasm (GO:0005737);; Biological Process: protein folding (GO:0006457);; Biological Process: response to stress (GO:0006950);; Biological Process: response to high light intensity (GO:0009644);; Biological Process: response to salt stress (GO:0009651);; Biological Process: heat acclimation (GO:0010286);; Biological Process: response to endoplasmic reticulum stress (GO:00349…	K13993|5.58832e-78|sly:543848|type I small heat shock protein 17.6 kDa isoform; K13993 HSP20 family protein (A)	Protein processing in endoplasmic reticulum (ko04141)	Posttranslational modification, protein turnover, chaperones	17.8 kDa class I heat shock protein OS=Solanum lycopersicum (Tomato) PE=2 SV=1	Posttranslational modification, protein turnover, chaperones	17.8 kDa class I heat shock protein [Capsicum annuum]
Capana09g001756	45.7861	31.9279	29.4103	4.49203	2.35098	1.2308	Posttranslational modification, protein turnover, chaperones	Cellular Component: cytoplasm (GO:0005737);; Biological Process: protein folding (GO:0006457);; Biological Process: response to high light intensity (GO:0009644);; Biological Process: response to salt stress (GO:0009651);; Biological Process: heat acclimation (GO:0010286);; Biological Process: response to endoplasmic reticulum stress (GO:0034976);; Biological Process: response to hydrogen peroxid…	K13993|2.25374e-107|sly:101263239|18.1 kDa class I heat shock protein; K13993 HSP20 family protein (A)	Protein processing in endoplasmic reticulum (ko04141)	Posttranslational modification, protein turnover, chaperones	18.5 kDa class I heat shock protein GN=HSP18.5-C OS=Glycine max (Soybean) PE=3 SV=1	Posttranslational modification, protein turnover, chaperones	18.1 kDa class I heat shock protein-like [Capsicum annuum]
Capana02g000014	36.074	26.0531	21.6551	3.13164	0.315519	0.797765	General function prediction only	Cellular Component: cytoplasm (GO:0005737);; Biological Process: defense response (GO:0006952);; Biological Process: ethylene biosynthetic process (GO:0009693);; Molecular Function: 1-aminocyclopropane-1-carboxylate oxidase activity (GO:0009815);; Biological Process: fruit ripening (GO:0009835);; Molecular Function: oxidoreductase activity, acting on paired donors, with incorporation or reduction…	K05933|0|sly:100125909|1-aminocyclopropane-1-carboxylate oxidase (EC:1.14.17.4); K05933 aminocyclopropanecarboxylate oxidase [EC:1.14.17.4] (A)	Cysteine and methionine metabolism (ko00270)	Secondary metabolites biosynthesis, transport and catabolism;; General function prediction only	1-aminocyclopropane-1-carboxylate oxidase GN=ACO OS=Actinidia deliciosa (Kiwi) PE=2 SV=1	Secondary metabolites biosynthesis, transport and catabolism	1-aminocyclopropane-1-carboxylate oxidase [Capsicum annuum]
Capana00g002007	5.35095	5.9505	6.35673	1.40538	2.87574	1.25827	General function prediction only	Biological Process: transition metal ion transport (GO:0000041);; Cellular Component: cytosol (GO:0005829);; Biological Process: toxin catabolic process (GO:0009407);; Biological Process: response to water deprivation (GO:0009414);; Cellular Component: plasmodesma (GO:0009506);; Biological Process: response to wounding (GO:0009611);; Biological Process: ethylene biosynthetic process (GO:0009693);…	K06892|0|sot:102586078|1-aminocyclopropane-1-carboxylate oxidase homolog; K06892 feruloyl-CoA ortho-hydroxylase [EC:1.14.11.-] (A)	--	Secondary metabolites biosynthesis, transport and catabolism;; General function prediction only	1-aminocyclopropane-1-carboxylate oxidase homolog GN=ACO3 OS=Solanum lycopersicum (Tomato) PE=1 SV=1	General function prediction only	1-aminocyclopropane-1-carboxylate oxidase homolog [Capsicum annuum]
Capana05g000482	0.325686	0.535557	0.788118	2.1466	8.21613	7.73112	General function prediction only	Biological Process: transition metal ion transport (GO:0000041);; Cellular Component: cytosol (GO:0005829);; Biological Process: toxin catabolic process (GO:0009407);; Biological Process: response to water deprivation (GO:0009414);; Cellular Component: plasmodesma (GO:0009506);; Biological Process: response to wounding (GO:0009611);; Biological Process: flavonoid biosynthetic process (GO:0009813)…	K06892|0|sot:102594329|1-aminocyclopropane-1-carboxylate oxidase homolog 1-like; K06892 feruloyl-CoA ortho-hydroxylase [EC:1.14.11.-] (A)	--	Secondary metabolites biosynthesis, transport and catabolism;; General function prediction only	1-aminocyclopropane-1-carboxylate oxidase homolog 1 GN=At1g06620 OS=Arabidopsis thaliana (Mouse-ear cress) PE=2 SV=1	Secondary metabolites biosynthesis, transport and catabolism	1-aminocyclopropane-1-carboxylate oxidase homolog 1-like [Capsicum annuum]
Chilli_newGene_22838	5.05896	8.70202	7.87819	18.3092	16.0602	17.5875	General function prediction only	Molecular Function: iron ion binding (GO:0005506);; Molecular Function: desacetoxyvindoline 4-hydroxylase activity (GO:0050590);; Biological Process: oxidation-reduction process (GO:0055114);;	K06892|0|sot:102597152|1-aminocyclopropane-1-carboxylate oxidase homolog 1-like; K06892 feruloyl-CoA ortho-hydroxylase [EC:1.14.11.-] (A)	--	Secondary metabolites biosynthesis, transport and catabolism;; General function prediction only	1-aminocyclopropane-1-carboxylate oxidase homolog 1 GN=At1g06620 OS=Arabidopsis thaliana (Mouse-ear cress) PE=2 SV=1	General function prediction only	1-aminocyclopropane-1-carboxylate oxidase homolog 1-like isoform X2 [Solanum tuberosum]
Chilli_newGene_22837	0	0	0.0518	1.00525	0.673321	1.5371	General function prediction only	Molecular Function: oxidoreductase activity (GO:0016491);; Biological Process: glucosinolate biosynthetic process (GO:0019761);;	K06892|0|sot:102597152|1-aminocyclopropane-1-carboxylate oxidase homolog 1-like; K06892 feruloyl-CoA ortho-hydroxylase [EC:1.14.11.-] (A)	--	Secondary metabolites biosynthesis, transport and catabolism;; General function prediction only	1-aminocyclopropane-1-carboxylate oxidase homolog 1 GN=At1g06620 OS=Arabidopsis thaliana (Mouse-ear cress) PE=2 SV=1	General function prediction only	1-aminocyclopropane-1-carboxylate oxidase homolog 1-like isoform X2 [Solanum tuberosum]
Capana05g001095	105.506	120.645	139.539	397.259	469.232	581.417	General function prediction only	Biological Process: transition metal ion transport (GO:0000041);; Cellular Component: cytosol (GO:0005829);; Biological Process: toxin catabolic process (GO:0009407);; Biological Process: response to water deprivation (GO:0009414);; Cellular Component: plasmodesma (GO:0009506);; Biological Process: response to wounding (GO:0009611);; Biological Process: coumarin biosynthetic process (GO:0009805);…	--	--	Secondary metabolites biosynthesis, transport and catabolism;; General function prediction only	1-aminocyclopropane-1-carboxylate oxidase homolog 1 GN=At1g06620 OS=Arabidopsis thaliana (Mouse-ear cress) PE=2 SV=1	Secondary metabolites biosynthesis, transport and catabolism	1-aminocyclopropane-1-carboxylate oxidase homolog 4-like [Capsicum annuum]
Capana07g000768	9.08703	16.3856	11.1799	2.57664	2.26911	2.07819	--	Molecular Function: 1-phosphatidylinositol-3-phosphate 5-kinase activity (GO:0000285);; Cellular Component: nucleus (GO:0005634);; Cellular Component: mitochondrion (GO:0005739);; Cellular Component: endosome (GO:0005768);; Biological Process: vacuole organization (GO:0007033);; Biological Process: signal transduction (GO:0007165);; Molecular Function: zinc ion binding (GO:0008270);; Biological P…	K00921|8.98965e-58|sot:102588439|1-phosphatidylinositol-3-phosphate 5-kinase FAB1B-like; K00921 1-phosphatidylinositol-3-phosphate 5-kinase [EC:2.7.1.150] (A)	Inositol phosphate metabolism (ko00562);; Phosphatidylinositol signaling system (ko04070);; Phagosome (ko04145)	Signal transduction mechanisms	Putative 1-phosphatidylinositol-3-phosphate 5-kinase FAB1C GN=FAB1C OS=Arabidopsis thaliana (Mouse-ear cress) PE=2 SV=1	Signal transduction mechanisms	1-phosphatidylinositol-3-phosphate 5-kinase FAB1B-like [Capsicum annuum]
Capana07g000977	18.6824	26.421	18.986	4.34534	3.61932	2.82035	Posttranslational modification, protein turnover, chaperones	Molecular Function: 1-phosphatidylinositol-3-phosphate 5-kinase activity (GO:0000285);; Cellular Component: mitochondrion (GO:0005739);; Cellular Component: endosome (GO:0005768);; Biological Process: vacuole organization (GO:0007033);; Biological Process: signal transduction (GO:0007165);; Molecular Function: zinc ion binding (GO:0008270);; Biological Process: pollen development (GO:0009555);; B…	K00921|0|sot:102588439|1-phosphatidylinositol-3-phosphate 5-kinase FAB1B-like; K00921 1-phosphatidylinositol-3-phosphate 5-kinase [EC:2.7.1.150] (A)	Inositol phosphate metabolism (ko00562);; Phosphatidylinositol signaling system (ko04070);; Phagosome (ko04145)	Signal transduction mechanisms	1-phosphatidylinositol-3-phosphate 5-kinase FAB1B GN=FAB1B OS=Arabidopsis thaliana (Mouse-ear cress) PE=2 SV=1	Signal transduction mechanisms	1-phosphatidylinositol-3-phosphate 5-kinase FAB1B-like [Capsicum annuum]
Capana04g001118	7.34553	7.07885	6.82149	15.7769	15.6	16.761	Carbohydrate transport and metabolism	Molecular Function: phosphoglycerate mutase activity (GO:0004619);; Biological Process: glycolytic process (GO:0006096);;	K01834|0|sot:102578340|phosphoglycerate mutase-like; K01834 2,3-bisphosphoglycerate-dependent phosphoglycerate mutase [EC:5.4.2.11] (A)	Glycolysis / Gluconeogenesis (ko00010);; Glycine, serine and threonine metabolism (ko00260);; Carbon metabolism (ko01200);; Biosynthesis of amino acids (ko01230)	Carbohydrate transport and metabolism	Phosphoglycerate mutase-like protein 4 {ECO:0000305} OS=Arabidopsis thaliana (Mouse-ear cress) PE=2 SV=1	Carbohydrate transport and metabolism	2,3-bisphosphoglycerate-dependent phosphoglycerate mutase [Capsicum annuum]
Capana12g000382	630.94	404.151	510.42	100.648	130.289	158.523	General function prediction only	Cellular Component: nucleus (GO:0005634);; Cellular Component: cytosol (GO:0005829);; Biological Process: response to oxidative stress (GO:0006979);; Molecular Function: zinc ion binding (GO:0008270);; Biological Process: toxin catabolic process (GO:0009407);; Biological Process: response to cyclopentenone (GO:0010583);; Biological Process: proline transport (GO:0015824);; Biological Process: ter…	K07119|0|sot:102597808|2-alkenal reductase (NADP(+)-dependent)-like; K07119 (A)	--	General function prediction only	2-alkenal reductase (NADP(+)-dependent) GN=DBR OS=Nicotiana tabacum (Common tobacco) PE=1 SV=1	General function prediction only	2-alkenal reductase (NADP(+)-dependent)-like [Capsicum annuum]
Capana01g000174	51.3314	44.8252	55.9332	109.266	85.7609	104.259	Lipid transport and metabolism	Biological Process: pentose-phosphate shunt (GO:0006098);; Biological Process: rRNA processing (GO:0006364);; Biological Process: unsaturated fatty acid biosynthetic process (GO:0006636);; Biological Process: phosphatidylglycerol biosynthetic process (GO:0006655);; Biological Process: ubiquinone biosynthetic process (GO:0006744);; Molecular Function: 2-C-methyl-D-erythritol 2,4-cyclodiphosphate s…	K01770|3.7522e-146|sly:101246365|2-C-methyl-D-erythritol 2,4-cyclodiphosphate synthase, chloroplastic; K01770 2-C-methyl-D-erythritol 2,4-cyclodiphosphate synthase [EC:4.6.1.12] (A)	Terpenoid backbone biosynthesis (ko00900)	--	2-C-methyl-D-erythritol 2,4-cyclodiphosphate synthase, chloroplastic (Precursor) GN=ISPF OS=Catharanthus roseus (Madagascar periwinkle) PE=2 SV=1	Coenzyme transport and metabolism	2-C-methyl-D-erythritol 2,4-cyclodiphosphate synthase, chloroplastic [Capsicum annuum]
Capana12g002639	7.70227	7.75446	5.53102	2.82535	2.7709	1.58563	General function prediction only	Molecular Function: catalytic activity (GO:0003824);; Biological Process: metabolic process (GO:0008152);; Molecular Function: lipase activity (GO:0016298);; Biological Process: response to stimulus (GO:0050896);; Biological Process: anion homeostasis (GO:0055081);; Biological Process: lipid homeostasis (GO:0055088);;	--	--	General function prediction only	1-acylglycerol-3-phosphate O-acyltransferase GN=At4g24160 OS=Arabidopsis thaliana (Mouse-ear cress) PE=1 SV=1	General function prediction only	2-hydroxy-6-oxononadienedioate/2-hydroxy-6-oxononatrienedioate hydrolase-like [Capsicum annuum]
Capana08g002397	24.4569	19.8747	18.2216	5.86976	5.43694	5.44744	Lipid transport and metabolism	Molecular Function: carboxylic ester hydrolase activity (GO:0004091);; Cellular Component: cytosol (GO:0005829);; Biological Process: single-organism metabolic process (GO:0044710);; Biological Process: root hair cell differentiation (GO:0048765);;	--	--	Defense mechanisms	2-hydroxyisoflavanone dehydratase GN=HIDM OS=Glycyrrhiza echinata (Licorice) PE=1 SV=1	Defense mechanisms	2-hydroxyisoflavanone dehydratase-like [Capsicum annuum]
Capana00g002980	4.18018	3.45983	3.76351	0.301631	0.737823	0.218818	Lipid transport and metabolism	Molecular Function: carboxylic ester hydrolase activity (GO:0004091);; Cellular Component: cytosol (GO:0005829);; Biological Process: single-organism metabolic process (GO:0044710);; Biological Process: single-organism cellular process (GO:0044763);;	--	--	Defense mechanisms	2-hydroxyisoflavanone dehydratase GN=HIDM OS=Glycyrrhiza echinata (Licorice) PE=1 SV=1	Lipid transport and metabolism	2-hydroxyisoflavanone dehydratase-like [Capsicum annuum]
Capana01g002746	0.403802	1.34055	0.462858	56.9446	70.167	11.1224	--	Cellular Component: intracellular part (GO:0044424);;	--	--	Defense mechanisms	2-hydroxyisoflavanone dehydratase GN=HIDM OS=Glycyrrhiza echinata (Licorice) PE=1 SV=1	Lipid transport and metabolism	2-hydroxyisoflavanone dehydratase-like [Capsicum annuum]
Capana00g002968	1.58003	1.70567	0.954643	0.045855	0	0	Lipid transport and metabolism	Molecular Function: carboxylic ester hydrolase activity (GO:0004091);; Cellular Component: cytosol (GO:0005829);; Biological Process: metabolic process (GO:0008152);; Biological Process: cellular process (GO:0009987);; Biological Process: single-organism process (GO:0044699);;	--	--	Defense mechanisms	2-hydroxyisoflavanone dehydratase GN=HIDM OS=Glycyrrhiza echinata (Licorice) PE=1 SV=1	Lipid transport and metabolism	2-hydroxyisoflavanone dehydratase-like [Capsicum annuum]
Capana00g000400	3.99215	4.01081	6.35466	25.7227	46.9853	30.0816	Amino acid transport and metabolism	Molecular Function: 2-isopropylmalate synthase activity (GO:0003852);; Biological Process: leucine biosynthetic process (GO:0009098);; Cellular Component: chloroplast envelope (GO:0009941);;	K01649|2.70311e-84|sot:102601609|2-isopropylmalate synthase B-like; K01649 2-isopropylmalate synthase [EC:2.3.3.13] (A)	Valine, leucine and isoleucine biosynthesis (ko00290);; Pyruvate metabolism (ko00620);; 2-Oxocarboxylic acid metabolism (ko01210);; Biosynthesis of amino acids (ko01230)	Amino acid transport and metabolism	2-isopropylmalate synthase A GN=IPMSA OS=Solanum pennellii (Tomato) PE=2 SV=1	Amino acid transport and metabolism	2-isopropylmalate synthase A [Capsicum annuum]
Chilli_newGene_101123	3.04054	2.70179	4.20927	14.3499	27.5282	20.099	Amino acid transport and metabolism	Molecular Function: 2-isopropylmalate synthase activity (GO:0003852);; Biological Process: leucine biosynthetic process (GO:0009098);;	K01649|3.04682e-27|sly:101245066|2-isopropylmalate synthase B; K01649 2-isopropylmalate synthase [EC:2.3.3.13] (A)	Valine, leucine and isoleucine biosynthesis (ko00290);; Pyruvate metabolism (ko00620);; 2-Oxocarboxylic acid metabolism (ko01210);; Biosynthesis of amino acids (ko01230)	Amino acid transport and metabolism	2-isopropylmalate synthase A GN=IPMSA OS=Solanum pennellii (Tomato) PE=2 SV=1	Amino acid transport and metabolism	2-isopropylmalate synthase A [Nicotiana sylvestris]
Capana00g000943	40.9142	37.6726	42.5891	70.3686	69.7068	89.4923	Carbohydrate transport and metabolism	Molecular Function: carbon-carbon lyase activity (GO:0016830);; Cellular Component: intracellular membrane-bounded organelle (GO:0043231);; Cellular Component: cytoplasmic part (GO:0044444);; Cellular Component: cell part (GO:0044464);;	--	--	--	Pistil-specific extensin-like protein (Precursor) OS=Nicotiana tabacum (Common tobacco) PE=2 SV=1	Function unknown	2-keto-3-deoxy-L-rhamnonate aldolase [Capsicum annuum]
Capana11g001281	23.2833	25.9307	33.1831	84.7197	68.0277	105.747	Energy production and conversion;; General function prediction only	Biological Process: sulfur amino acid metabolic process (GO:0000096);; Molecular Function: nucleotide binding (GO:0000166);; Molecular Function: NADPH:quinone reductase activity (GO:0003960);; Biological Process: glycine catabolic process (GO:0006546);; Biological Process: unsaturated fatty acid biosynthetic process (GO:0006636);; Biological Process: oxidoreduction coenzyme metabolic process (GO:…	--	--	Energy production and conversion;; General function prediction only	2-methylene-furan-3-one reductase (Precursor) GN=EO OS=Solanum lycopersicum (Tomato) PE=1 SV=1	Secondary metabolites biosynthesis, transport and catabolism	2-methylene-furan-3-one reductase [Capsicum annuum]
Capana06g001783	2.28655	4.71684	3.47663	0.391862	0.519729	0.437701	Energy production and conversion	Molecular Function: 3-methyl-2-oxobutanoate dehydrogenase (2-methylpropanoyl-transferring) activity (GO:0003863);; Cellular Component: mitochondrion (GO:0005739);; Biological Process: metabolic process (GO:0008152);; Cellular Component: chloroplast (GO:0009507);; Biological Process: response to absence of light (GO:0009646);; Biological Process: response to sucrose (GO:0009744);; Biological Proce…	K00166|0|sot:102587414|2-oxoisovalerate dehydrogenase subunit alpha 1, mitochondrial-like; K00166 2-oxoisovalerate dehydrogenase E1 component alpha subunit [EC:1.2.4.4] (A)	Valine, leucine and isoleucine degradation (ko00280)	Energy production and conversion	2-oxoisovalerate dehydrogenase subunit alpha 1, mitochondrial (Precursor) GN=At1g21400 OS=Arabidopsis thaliana (Mouse-ear cress) PE=2 SV=1	Energy production and conversion	2-oxoisovalerate dehydrogenase subunit alpha 1, mitochondrial-like [Capsicum annuum]
Capana12g002919	1.14792	0.810756	0.428521	3.69887	2.32953	4.88539	Energy production and conversion	Molecular Function: 3-methyl-2-oxobutanoate dehydrogenase (2-methylpropanoyl-transferring) activity (GO:0003863);; Cellular Component: mitochondrion (GO:0005739);; Biological Process: metabolic process (GO:0008152);; Cellular Component: chloroplast (GO:0009507);; Biological Process: response to absence of light (GO:0009646);; Biological Process: response to sucrose (GO:0009744);; Biological Proce…	K00166|0|sly:101267118|2-oxoisovalerate dehydrogenase subunit alpha 2, mitochondrial; K00166 2-oxoisovalerate dehydrogenase E1 component alpha subunit [EC:1.2.4.4] (A)	Valine, leucine and isoleucine degradation (ko00280)	Energy production and conversion	2-oxoisovalerate dehydrogenase subunit alpha 2, mitochondrial (Precursor) GN=At5g09300 OS=Arabidopsis thaliana (Mouse-ear cress) PE=1 SV=1	Energy production and conversion	2-oxoisovalerate dehydrogenase subunit alpha 2, mitochondrial-like [Capsicum annuum]
Capana12g002920	3.89958	4.10764	5.87915	16.5854	11.4076	18.1506	Energy production and conversion	Molecular Function: 3-methyl-2-oxobutanoate dehydrogenase (2-methylpropanoyl-transferring) activity (GO:0003863);; Cellular Component: mitochondrion (GO:0005739);; Biological Process: metabolic process (GO:0008152);; Cellular Component: chloroplast (GO:0009507);; Biological Process: response to absence of light (GO:0009646);; Biological Process: response to sucrose (GO:0009744);; Biological Proce…	K00166|0|sly:101267118|2-oxoisovalerate dehydrogenase subunit alpha 2, mitochondrial; K00166 2-oxoisovalerate dehydrogenase E1 component alpha subunit [EC:1.2.4.4] (A)	Valine, leucine and isoleucine degradation (ko00280)	Energy production and conversion	2-oxoisovalerate dehydrogenase subunit alpha 2, mitochondrial (Precursor) GN=At5g09300 OS=Arabidopsis thaliana (Mouse-ear cress) PE=1 SV=1	Energy production and conversion	2-oxoisovalerate dehydrogenase subunit alpha 2, mitochondrial-like [Capsicum annuum]
Capana02g001388	0.572435	1.08799	0.963782	0.030947	0.108851	0.051764	Lipid transport and metabolism;; Secondary metabolites biosynthesis, transport and catabolism	Molecular Function: catalytic activity (GO:0003824);; Cellular Component: mitochondrion (GO:0005739);; Cellular Component: peroxisome (GO:0005777);; Biological Process: response to stress (GO:0006950);; Biological Process: multicellular organismal development (GO:0007275);; Biological Process: metabolic process (GO:0008152);; Molecular Function: o-succinylbenzoate-CoA ligase activity (GO:0008756)…	K14760|0|sot:102599176|2-succinylbenzoate--CoA ligase, chloroplastic/peroxisomal-like; K14760 acyl-activating enzyme 14 [EC:6.2.1.26] (A)	Ubiquinone and other terpenoid-quinone biosynthesis (ko00130)	Lipid transport and metabolism	2-succinylbenzoate--CoA ligase, chloroplastic/peroxisomal (Precursor) OS=Arabidopsis thaliana (Mouse-ear cress) PE=1 SV=1	Lipid transport and metabolism	2-succinylbenzoate--CoA ligase, chloroplastic/peroxisomal [Capsicum annuum]
Chilli_newGene_16060	21.7083	8.05124	8.14994	0	0.088359	0	Secondary metabolites biosynthesis, transport and catabolism;; General function prediction only	Molecular Function: O-methyltransferase activity (GO:0008171);;	--	--	General function prediction only	(RS)-norcoclaurine 6-O-methyltransferase OS=Coptis japonica (Japanese goldthread) PE=1 SV=1	General function prediction only	3&apos;-hydroxy-N-methyl-(S)-coclaurine 4&apos;-O-methyltransferase-like [Solanum tuberosum]
Capana00g003977	28.5221	36.1514	33.4054	64.9711	55.2921	86.9447	Translation, ribosomal structure and biogenesis	Molecular Function: RNA binding (GO:0003723);; Molecular Function: structural constituent of ribosome (GO:0003735);; Cellular Component: mitochondrial small ribosomal subunit (GO:0005763);; Biological Process: DNA-templated transcription, elongation (GO:0006354);; Biological Process: translation (GO:0006412);; Cellular Component: chloroplast stroma (GO:0009570);; Biological Process: photosyntheti…	K02952|2.25724e-84|sot:102582667|30S ribosomal protein S13, chloroplastic-like; K02952 small subunit ribosomal protein S13 (A)	Ribosome (ko03010)	Translation, ribosomal structure and biogenesis	30S ribosomal protein S13, chloroplastic (Precursor) GN=RPS13 OS=Arabidopsis thaliana (Mouse-ear cress) PE=2 SV=1	Translation, ribosomal structure and biogenesis	30S ribosomal protein S13, chloroplastic [Capsicum annuum]
Capana01g002225	41.0301	46.6849	35.8752	6.40172	10.306	6.43333	Translation, ribosomal structure and biogenesis	Molecular Function: structural constituent of ribosome (GO:0003735);; Cellular Component: ribosome (GO:0005840);; Biological Process: translation (GO:0006412);; Biological Process: methylglyoxal catabolic process to D-lactate (GO:0019243);; Molecular Function: rRNA binding (GO:0019843);; Biological Process: ribosome biogenesis (GO:0042254);;	--	--	--	30S ribosomal protein S6, chloroplastic GN=rps6 OS=Porphyra purpurea (Red seaweed) PE=3 SV=1	Function unknown	30S ribosomal protein S6-like [Capsicum annuum]
Capana01g000777	8.54112	1.86702	2.39205	0.023171	0.096669	0	--	Biological Process: cell morphogenesis (GO:0000902);; Cellular Component: cell wall (GO:0005618);; Biological Process: response to stress (GO:0006950);; Biological Process: response to abiotic stimulus (GO:0009628);; Biological Process: post-embryonic development (GO:0009791);; Biological Process: response to organic substance (GO:0010033);; Biological Process: trichoblast differentiation (GO:001…	--	--	--	36.4 kDa proline-rich protein GN=TPRP-F1 OS=Solanum lycopersicum (Tomato) PE=2 SV=1	General function prediction only	36.4 kDa proline-rich protein precursor [Capsicum annuum]
Chilli_newGene_73322	3.59214	1.86849	1.71587	0.529728	0.673137	0.427742	Cell wall/membrane/envelope biogenesis;; Carbohydrate transport and metabolism	--	K07748|0|sly:101256443|3beta-hydroxysteroid-dehydrogenase/decarboxylase isoform 1; K07748 sterol-4alpha-carboxylate 3-dehydrogenase (decarboxylating) [EC:1.1.1.170] (A)	Steroid biosynthesis (ko00100)	Lipid transport and metabolism;; Amino acid transport and metabolism	3beta-hydroxysteroid-dehydrogenase/decarboxylase isoform 1 GN=T3F24.9 OS=Arabidopsis thaliana (Mouse-ear cress) PE=2 SV=1	Carbohydrate transport and metabolism	3beta-hydroxysteroid-dehydrogenase/decarboxylase isoform 1 [Solanum lycopersicum]
Capana02g002751	22.9945	16.5266	24.1802	1.08883	1.09595	0.917287	Secondary metabolites biosynthesis, transport and catabolism	Biological Process: polysaccharide biosynthetic process (GO:0000271);; Biological Process: microtubule bundle formation (GO:0001578);; Molecular Function: iron ion binding (GO:0005506);; Biological Process: response to stress (GO:0006950);; Molecular Function: steroid hydroxylase activity (GO:0008395);; Molecular Function: electron carrier activity (GO:0009055);; Cellular Component: chloroplast (…	K12637|0|sot:102598106|3-epi-6-deoxocathasterone 23-monooxygenase-like; K12637 3-epi-6-deoxocathasterone 23-monooxygenase [EC:1.14.13.112] (A)	Brassinosteroid biosynthesis (ko00905)	Secondary metabolites biosynthesis, transport and catabolism;; Lipid transport and metabolism	3-epi-6-deoxocathasterone 23-monooxygenase OS=Arabidopsis thaliana (Mouse-ear cress) PE=2 SV=3	Secondary metabolites biosynthesis, transport and catabolism	3-epi-6-deoxocathasterone 23-monooxygenase [Capsicum annuum]
Capana08g002463	2.18573	0.785312	1.56536	0.028145	0.193135	0.062074	Lipid transport and metabolism	Molecular Function: catalytic activity (GO:0003824);; Molecular Function: 3-hydroxyisobutyryl-CoA hydrolase activity (GO:0003860);; Cellular Component: mitochondrion (GO:0005739);; Biological Process: valine catabolic process (GO:0006574);; Biological Process: fatty acid beta-oxidation (GO:0006635);; Biological Process: metabolic process (GO:0008152);; Biological Process: pyrimidine ribonucleotid…	K05605|0|sot:102587372|3-hydroxyisobutyryl-CoA hydrolase 1-like; K05605 3-hydroxyisobutyryl-CoA hydrolase [EC:3.1.2.4] (A)	Valine, leucine and isoleucine degradation (ko00280);; beta-Alanine metabolism (ko00410);; Propanoate metabolism (ko00640);; Carbon metabolism (ko01200)	--	3-hydroxyisobutyryl-CoA hydrolase 1 GN=CHY1 OS=Arabidopsis thaliana (Mouse-ear cress) PE=1 SV=1	Lipid transport and metabolism	3-hydroxyisobutyryl-CoA hydrolase 1-like isoform X1 [Capsicum annuum]
Capana01g003451	0.150243	0.529556	0.347035	1.31133	3.55545	2.143	Lipid transport and metabolism	Molecular Function: catalytic activity (GO:0003824);; Molecular Function: 3-hydroxyisobutyryl-CoA hydrolase activity (GO:0003860);; Cellular Component: mitochondrion (GO:0005739);; Biological Process: valine catabolic process (GO:0006574);; Biological Process: pyrimidine ribonucleotide biosynthetic process (GO:0009220);; Biological Process: response to cold (GO:0009409);; Biological Process: phot…	K05605|0|sly:101265771|3-hydroxyisobutyryl-CoA hydrolase-like protein 1, mitochondrial; K05605 3-hydroxyisobutyryl-CoA hydrolase [EC:3.1.2.4] (A)	Valine, leucine and isoleucine degradation (ko00280);; beta-Alanine metabolism (ko00410);; Propanoate metabolism (ko00640);; Carbon metabolism (ko01200)	Lipid transport and metabolism	3-hydroxyisobutyryl-CoA hydrolase-like protein 1, mitochondrial (Precursor) GN=At3g60510 OS=Arabidopsis thaliana (Mouse-ear cress) PE=2 SV=1	Lipid transport and metabolism	3-hydroxyisobutyryl-CoA hydrolase-like protein 1, mitochondrial [Capsicum annuum]
Capana01g003448	18.4582	18.1387	26.0098	92.4067	98.4325	86.4881	Lipid transport and metabolism	Molecular Function: 3-hydroxyisobutyryl-CoA hydrolase activity (GO:0003860);; Molecular Function: enoyl-CoA hydratase activity (GO:0004300);; Cellular Component: mitochondrion (GO:0005739);; Biological Process: valine catabolic process (GO:0006574);; Biological Process: fatty acid beta-oxidation (GO:0006635);; Biological Process: metabolic process (GO:0008152);; Biological Process: pyrimidine rib…	K05605|0|sly:101265771|3-hydroxyisobutyryl-CoA hydrolase-like protein 1, mitochondrial; K05605 3-hydroxyisobutyryl-CoA hydrolase [EC:3.1.2.4] (A)	Valine, leucine and isoleucine degradation (ko00280);; beta-Alanine metabolism (ko00410);; Propanoate metabolism (ko00640);; Carbon metabolism (ko01200)	Lipid transport and metabolism	3-hydroxyisobutyryl-CoA hydrolase-like protein 1, mitochondrial (Precursor) GN=At3g60510 OS=Arabidopsis thaliana (Mouse-ear cress) PE=2 SV=1	Lipid transport and metabolism	3-hydroxyisobutyryl-CoA hydrolase-like protein 1, mitochondrial [Capsicum annuum]
Capana10g000625	5.3991	4.34345	2.97687	0.084362	0.169244	0.006094	--	Biological Process: very long-chain fatty acid metabolic process (GO:0000038);; Biological Process: sulfur amino acid metabolic process (GO:0000096);; Biological Process: polysaccharide biosynthetic process (GO:0000271);; Cellular Component: extracellular region (GO:0005576);; Cellular Component: nucleus (GO:0005634);; Cellular Component: endoplasmic reticulum (GO:0005783);; Biological Process: a…	K15397|0|sot:102603796|3-ketoacyl-CoA synthase 1-like; K15397 3-ketoacyl-CoA synthase [EC:2.3.1.199] (A)	Fatty acid elongation (ko00062)	--	3-ketoacyl-CoA synthase 1 GN=T25K16.11 OS=Arabidopsis thaliana (Mouse-ear cress) PE=2 SV=1	Lipid transport and metabolism	3-ketoacyl-CoA synthase 1 [Capsicum annuum]
Capana08g000628	27.6022	56.5606	29.7741	0.719221	0.566899	0.19909	--	Biological Process: very long-chain fatty acid metabolic process (GO:0000038);; Biological Process: sulfur amino acid metabolic process (GO:0000096);; Biological Process: polysaccharide biosynthetic process (GO:0000271);; Cellular Component: extracellular region (GO:0005576);; Cellular Component: nucleus (GO:0005634);; Cellular Component: endoplasmic reticulum (GO:0005783);; Biological Process: a…	K15397|0|sly:101266659|3-ketoacyl-CoA synthase 10; K15397 3-ketoacyl-CoA synthase [EC:2.3.1.199] (A)	Fatty acid elongation (ko00062)	--	3-ketoacyl-CoA synthase 10 GN=T1D16.11 OS=Arabidopsis thaliana (Mouse-ear cress) PE=1 SV=2	Lipid transport and metabolism	3-ketoacyl-CoA synthase 10 [Capsicum annuum]
Capana03g004592	7.62573	10.3209	15.3316	0.380853	0.580238	0	--	Biological Process: very long-chain fatty acid metabolic process (GO:0000038);; Biological Process: sulfur amino acid metabolic process (GO:0000096);; Biological Process: polysaccharide biosynthetic process (GO:0000271);; Cellular Component: extracellular region (GO:0005576);; Cellular Component: nucleus (GO:0005634);; Cellular Component: endoplasmic reticulum (GO:0005783);; Biological Process: a…	K15397|0|sly:101262858|3-ketoacyl-CoA synthase 19-like; K15397 3-ketoacyl-CoA synthase [EC:2.3.1.199] (A)	Fatty acid elongation (ko00062)	--	3-ketoacyl-CoA synthase 11 GN=KCS11 OS=Arabidopsis thaliana (Mouse-ear cress) PE=2 SV=1	Lipid transport and metabolism	3-ketoacyl-CoA synthase 20-like [Capsicum annuum]
Capana11g000741	1.15493	0.863801	0.662361	0	0.013026	0	--	Biological Process: very long-chain fatty acid metabolic process (GO:0000038);; Biological Process: sulfur amino acid metabolic process (GO:0000096);; Biological Process: polysaccharide biosynthetic process (GO:0000271);; Cellular Component: extracellular region (GO:0005576);; Cellular Component: endoplasmic reticulum (GO:0005783);; Biological Process: glycine catabolic process (GO:0006546);; Bio…	--	--	--	3-ketoacyl-CoA synthase 3 (Precursor) GN=KCS3 OS=Arabidopsis thaliana (Mouse-ear cress) PE=2 SV=3	General function prediction only	3-ketoacyl-CoA synthase 3-like [Capsicum annuum]
Capana11g000719	5.09761	15.7718	8.77618	0.455209	0.861745	0.152721	--	Biological Process: very long-chain fatty acid metabolic process (GO:0000038);; Cellular Component: extracellular region (GO:0005576);; Cellular Component: endoplasmic reticulum (GO:0005783);; Biological Process: polysaccharide metabolic process (GO:0005976);; Biological Process: nucleobase-containing compound metabolic process (GO:0006139);; Biological Process: cellular amino acid metabolic proc…	--	--	--	3-ketoacyl-CoA synthase 3 (Precursor) GN=KCS3 OS=Arabidopsis thaliana (Mouse-ear cress) PE=2 SV=3	General function prediction only	3-ketoacyl-CoA synthase 3-like [Capsicum annuum]
Capana04g000346	35.1303	26.8458	32.1414	71.2353	60.5776	86.436	Secondary metabolites biosynthesis, transport and catabolism	Biological Process: very long-chain fatty acid metabolic process (GO:0000038);; Biological Process: sulfur amino acid metabolic process (GO:0000096);; Biological Process: polysaccharide biosynthetic process (GO:0000271);; Cellular Component: extracellular region (GO:0005576);; Cellular Component: nucleus (GO:0005634);; Cellular Component: endoplasmic reticulum (GO:0005783);; Biological Process: a…	K15397|0|sly:101263606|3-ketoacyl-CoA synthase 4; K15397 3-ketoacyl-CoA synthase [EC:2.3.1.199] (A)	Fatty acid elongation (ko00062)	--	3-ketoacyl-CoA synthase 4 GN=KCS4 OS=Arabidopsis thaliana (Mouse-ear cress) PE=2 SV=1	Lipid transport and metabolism	3-ketoacyl-CoA synthase 4 [Capsicum annuum]
Capana02g002775	4.33547	10.2338	10.0071	0	0.054957	0	Secondary metabolites biosynthesis, transport and catabolism	Biological Process: very long-chain fatty acid metabolic process (GO:0000038);; Biological Process: sulfur amino acid metabolic process (GO:0000096);; Biological Process: polysaccharide biosynthetic process (GO:0000271);; Cellular Component: extracellular region (GO:0005576);; Cellular Component: nucleus (GO:0005634);; Cellular Component: endoplasmic reticulum (GO:0005783);; Biological Process: a…	K15397|0|sot:102603922|CER6; 3-ketoacyl-CoA synthase 6-like; K15397 3-ketoacyl-CoA synthase [EC:2.3.1.199] (A)	Fatty acid elongation (ko00062)	--	3-ketoacyl-CoA synthase 6 GN=T26J14.10 OS=Arabidopsis thaliana (Mouse-ear cress) PE=1 SV=1	Cell wall/membrane/envelope biogenesis	3-ketoacyl-CoA synthase 5-like [Capsicum annuum]
Capana03g004369	222.546	183.645	239.018	549.927	637.395	845.507	Lipid transport and metabolism	Molecular Function: acetyl-CoA C-acetyltransferase activity (GO:0003985);; Cellular Component: peroxisome (GO:0005777);; Cellular Component: cytosol (GO:0005829);; Cellular Component: plasma membrane (GO:0005886);; Biological Process: metabolic process (GO:0008152);; Biological Process: lipid biosynthetic process (GO:0008610);; Biological Process: pollen germination (GO:0009846);; Biological Proc…	K07513|0|sly:101255924|3-ketoacyl-CoA thiolase 2, peroxisomal; K07513 acetyl-CoA acyltransferase 1 [EC:2.3.1.16] (A)	Fatty acid degradation (ko00071);; Valine, leucine and isoleucine degradation (ko00280);; alpha-Linolenic acid metabolism (ko00592);; Biosynthesis of unsaturated fatty acids (ko01040);; Fatty acid metabolism (ko01212);; Peroxisome (ko04146)	Lipid transport and metabolism	3-ketoacyl-CoA thiolase 2, peroxisomal (Precursor) GN=F25I18.11 OS=Arabidopsis thaliana (Mouse-ear cress) PE=1 SV=2	Lipid transport and metabolism	3-ketoacyl-CoA thiolase 2, peroxisomal [Capsicum annuum]
Chilli_newGene_84584	44.3674	34.6923	66.5708	107.279	173.23	232.467	Lipid transport and metabolism	Biological Process: metabolic process (GO:0008152);; Molecular Function: transferase activity, transferring acyl groups other than amino-acyl groups (GO:0016747);;	K07513|1.3236e-90|sot:102578706|3-ketoacyl-CoA thiolase 2, peroxisomal-like; K07513 acetyl-CoA acyltransferase 1 [EC:2.3.1.16] (A)	Fatty acid degradation (ko00071);; Valine, leucine and isoleucine degradation (ko00280);; alpha-Linolenic acid metabolism (ko00592);; Biosynthesis of unsaturated fatty acids (ko01040);; Fatty acid metabolism (ko01212);; Peroxisome (ko04146)	Lipid transport and metabolism	3-ketoacyl-CoA thiolase 2, peroxisomal (Precursor) GN=F25I18.11 OS=Arabidopsis thaliana (Mouse-ear cress) PE=1 SV=2	Lipid transport and metabolism	3-ketoacyl-CoA thiolase 2, peroxisomal-like [Solanum tuberosum]
Chilli_newGene_62944	15.7613	10.6558	18.9556	42.3821	49.8261	70.0496	Lipid transport and metabolism	Molecular Function: acetyl-CoA C-acyltransferase activity (GO:0003988);; Biological Process: metabolic process (GO:0008152);;	K07513|9.85469e-38|sot:102578706|3-ketoacyl-CoA thiolase 2, peroxisomal-like; K07513 acetyl-CoA acyltransferase 1 [EC:2.3.1.16] (A)	Fatty acid degradation (ko00071);; Valine, leucine and isoleucine degradation (ko00280);; alpha-Linolenic acid metabolism (ko00592);; Biosynthesis of unsaturated fatty acids (ko01040);; Fatty acid metabolism (ko01212);; Peroxisome (ko04146)	Lipid transport and metabolism	3-ketoacyl-CoA thiolase 2, peroxisomal (Precursor) GN=F25I18.11 OS=Arabidopsis thaliana (Mouse-ear cress) PE=1 SV=2	Lipid transport and metabolism	3-ketoacyl-CoA thiolase 2, peroxisomal-like [Solanum tuberosum]
Capana06g000897	15.4366	8.24658	11.2631	30.6816	28.4045	33.6173	Lipid transport and metabolism;; Secondary metabolites biosynthesis, transport and catabolism;; General function prediction only	Molecular Function: 3-oxoacyl-[acyl-carrier-protein] reductase (NADPH) activity (GO:0004316);; Molecular Function: copper ion binding (GO:0005507);; Biological Process: fatty acid biosynthetic process (GO:0006633);; Cellular Component: chloroplast (GO:0009507);; Cellular Component: chloroplast stroma (GO:0009570);; Biological Process: response to abiotic stimulus (GO:0009628);; Cellular Component…	K00059|1.88221e-153|sot:102578766|3-oxoacyl-[acyl-carrier-protein] reductase, chloroplastic-like; K00059 3-oxoacyl-[acyl-carrier protein] reductase [EC:1.1.1.100] (A)	Fatty acid biosynthesis (ko00061);; Biotin metabolism (ko00780);; Biosynthesis of unsaturated fatty acids (ko01040);; Fatty acid metabolism (ko01212)	Lipid transport and metabolism	3-oxoacyl-[acyl-carrier-protein] reductase, chloroplastic (Precursor) GN=CLKR27 OS=Cuphea lanceolata (Cigar flower) PE=2 SV=1	Secondary metabolites biosynthesis, transport and catabolism	3-oxoacyl-[acyl-carrier-protein] reductase 4-like [Capsicum annuum]
Capana03g002638	2.48538	3.52107	2.44947	9.68977	16.4541	15.3704	Lipid transport and metabolism;; Secondary metabolites biosynthesis, transport and catabolism	Biological Process: very long-chain fatty acid metabolic process (GO:0000038);; Biological Process: sulfur amino acid metabolic process (GO:0000096);; Molecular Function: 3-oxoacyl-[acyl-carrier-protein] synthase activity (GO:0004315);; Biological Process: glycine catabolic process (GO:0006546);; Biological Process: fatty acid biosynthetic process (GO:0006633);; Biological Process: unsaturated fa…	K09458|3.16164e-43|sot:102602451|3-oxoacyl-[acyl-carrier-protein] synthase II, chloroplastic-like; K09458 3-oxoacyl-[acyl-carrier-protein] synthase II [EC:2.3.1.179] (A)	Fatty acid biosynthesis (ko00061);; Biotin metabolism (ko00780);; Fatty acid metabolism (ko01212)	Lipid transport and metabolism;; Secondary metabolites biosynthesis, transport and catabolism	3-oxoacyl-[acyl-carrier-protein] synthase II, chloroplastic (Precursor) OS=Arabidopsis thaliana (Mouse-ear cress) PE=1 SV=1	Lipid transport and metabolism;; Secondary metabolites biosynthesis, transport and catabolism	3-oxoacyl-[acyl-carrier-protein] synthase II, chloroplastic-like [Capsicum annuum]
Capana09g000140	1.59404	1.10961	1.76804	3.89007	3.26834	5.17511	Lipid transport and metabolism;; Secondary metabolites biosynthesis, transport and catabolism	Biological Process: very long-chain fatty acid metabolic process (GO:0000038);; Biological Process: sulfur amino acid metabolic process (GO:0000096);; Molecular Function: 3-oxoacyl-[acyl-carrier-protein] synthase activity (GO:0004315);; Biological Process: glycine catabolic process (GO:0006546);; Biological Process: unsaturated fatty acid biosynthetic process (GO:0006636);; Biological Process: ox…	K09458|1.23651e-180|sly:101256463|3-oxoacyl-[acyl-carrier-protein] synthase II, chloroplastic-like; K09458 3-oxoacyl-[acyl-carrier-protein] synthase II [EC:2.3.1.179] (A)	Fatty acid biosynthesis (ko00061);; Biotin metabolism (ko00780);; Fatty acid metabolism (ko01212)	Lipid transport and metabolism;; Secondary metabolites biosynthesis, transport and catabolism	3-oxoacyl-[acyl-carrier-protein] synthase II, chloroplastic (Precursor) OS=Arabidopsis thaliana (Mouse-ear cress) PE=1 SV=1	Lipid transport and metabolism;; Secondary metabolites biosynthesis, transport and catabolism	3-oxoacyl-[acyl-carrier-protein] synthase II, chloroplastic-like [Capsicum annuum]
Capana01g003914	19.6003	14.4919	15.6842	221.324	172.277	348.855	--	Molecular Function: nucleotide binding (GO:0000166);; Molecular Function: 3-beta-hydroxy-delta5-steroid dehydrogenase activity (GO:0003854);; Cellular Component: cytosol (GO:0005829);; Biological Process: steroid metabolic process (GO:0008202);; Biological Process: response to wounding (GO:0009611);; Biological Process: xylem and phloem pattern formation (GO:0010051);; Biological Process: monoter…	--	--	--	3-oxo-Delta(4,5)-steroid 5-beta-reductase OS=Digitalis lanata (Grecian foxglove) PE=1 SV=1	General function prediction only	3-oxo-Delta(4,5)-steroid 5-beta-reductase-like [Capsicum annuum]
Capana12g000408	206.346	173.831	186.608	69.4054	75.4392	69.965	Translation, ribosomal structure and biogenesis	Molecular Function: structural constituent of ribosome (GO:0003735);; Cellular Component: cell wall (GO:0005618);; Cellular Component: ribosome (GO:0005840);; Biological Process: translation (GO:0006412);; Cellular Component: chloroplast (GO:0009507);; Biological Process: plant-type cell wall organization (GO:0009664);; Biological Process: auxin homeostasis (GO:0010252);; Cellular Component: memb…	K02947|2.02048e-64|sly:101253268|40S ribosomal protein S10; K02947 small subunit ribosomal protein S10e (A)	Ribosome (ko03010)	Translation, ribosomal structure and biogenesis	40S ribosomal protein S10 GN=OSJNBa0042L16.19 OS=Oryza sativa subsp. japonica (Rice) PE=2 SV=2	Translation, ribosomal structure and biogenesis	40S ribosomal protein S10-1-like [Nicotiana attenuata]
Chilli_newGene_6770	91.9361	80.9967	93.2237	38.5239	0	31.3527	Translation, ribosomal structure and biogenesis	Molecular Function: structural constituent of ribosome (GO:0003735);; Cellular Component: ribosome (GO:0005840);; Biological Process: translation (GO:0006412);;	K02949|2.72083e-61|sot:102584890|40S ribosomal protein S11-like; K02949 small subunit ribosomal protein S11e (A)	Ribosome (ko03010)	Translation, ribosomal structure and biogenesis	40S ribosomal protein S11 GN=RPS11 OS=Glycine max (Soybean) PE=2 SV=2	Translation, ribosomal structure and biogenesis	40S ribosomal protein S11 [Nicotiana tomentosiformis]
Capana04g000224	123.116	98.7673	112.879	40.689	42.9515	49.0452	--	Molecular Function: RNA binding (GO:0003723);; Molecular Function: structural constituent of ribosome (GO:0003735);; Cellular Component: cell wall (GO:0005618);; Cellular Component: ribosome (GO:0005840);; Biological Process: translation (GO:0006412);; Cellular Component: plasmodesma (GO:0009506);; Cellular Component: plastid (GO:0009536);; Biological Process: embryo development ending in seed do…	K02949|2.68197e-08|sot:102584890|40S ribosomal protein S11-like; K02949 small subunit ribosomal protein S11e (A)	Ribosome (ko03010)	Translation, ribosomal structure and biogenesis	40S ribosomal protein S11 GN=RPS11 OS=Glycine max (Soybean) PE=2 SV=2	Translation, ribosomal structure and biogenesis	40S ribosomal protein S11-like [Capsicum annuum]
Capana08g001876	173.373	143.671	134.334	59.8214	65.5786	64.8432	Translation, ribosomal structure and biogenesis	Biological Process: RNA methylation (GO:0001510);; Molecular Function: structural constituent of ribosome (GO:0003735);; Cellular Component: nucleus (GO:0005634);; Biological Process: translation (GO:0006412);; Biological Process: response to salt stress (GO:0009651);; Biological Process: photorespiration (GO:0009853);; Cellular Component: cytosolic small ribosomal subunit (GO:0022627);; Biologic…	K02951|1.11758e-76|sot:102598170|40S ribosomal protein S12-like; K02951 small subunit ribosomal protein S12e (A)	Ribosome (ko03010)	Translation, ribosomal structure and biogenesis	40S ribosomal protein S12 GN=RPS12 OS=Hordeum vulgare (Barley) PE=2 SV=1	Translation, ribosomal structure and biogenesis	40S ribosomal protein S12-like [Capsicum annuum]
Capana02g001512	326.014	263.902	255.442	96.7118	106.418	95.8187	Translation, ribosomal structure and biogenesis	Biological Process: RNA methylation (GO:0001510);; Molecular Function: structural constituent of ribosome (GO:0003735);; Molecular Function: protein binding (GO:0005515);; Cellular Component: nucleolus (GO:0005730);; Cellular Component: vacuolar membrane (GO:0005774);; Cellular Component: plasma membrane (GO:0005886);; Biological Process: translation (GO:0006412);; Cellular Component: plasmodesma…	K02955|1.56399e-85|sot:102581547|40S ribosomal protein S14-2-like; K02955 small subunit ribosomal protein S14e (A)	Ribosome (ko03010)	Translation, ribosomal structure and biogenesis	40S ribosomal protein S14-2 GN=RPS14B OS=Arabidopsis thaliana (Mouse-ear cress) PE=1 SV=1	Translation, ribosomal structure and biogenesis	40S ribosomal protein S14-2-like [Solanum tuberosum]
Capana02g002367	338.695	97.4466	96.7834	111.245	45.5336	123.18	Translation, ribosomal structure and biogenesis	Cellular Component: plastid small ribosomal subunit (GO:0000312);; Biological Process: RNA methylation (GO:0001510);; Molecular Function: RNA binding (GO:0003723);; Molecular Function: structural constituent of ribosome (GO:0003735);; Cellular Component: nucleolus (GO:0005730);; Cellular Component: vacuolar membrane (GO:0005774);; Cellular Component: Golgi apparatus (GO:0005794);; Cellular Compon…	K02958|2.22444e-103|sot:102590282|40S ribosomal protein S15-like; K02958 small subunit ribosomal protein S15e (A)	Ribosome (ko03010)	Translation, ribosomal structure and biogenesis	40S ribosomal protein S15 GN=RPS15 OS=Elaeis oleifera (American oil palm) PE=2 SV=1	Translation, ribosomal structure and biogenesis	40S ribosomal protein S15-like [Capsicum annuum]
Capana03g000843	582.757	419.344	416.81	151.703	173.16	168.741	Translation, ribosomal structure and biogenesis	Biological Process: RNA methylation (GO:0001510);; Molecular Function: structural constituent of ribosome (GO:0003735);; Cellular Component: cell wall (GO:0005618);; Cellular Component: nucleolus (GO:0005730);; Cellular Component: vacuole (GO:0005773);; Biological Process: translation (GO:0006412);; Cellular Component: plasmodesma (GO:0009506);; Cellular Component: membrane (GO:0016020);; Cellula…	K02966|1.45665e-84|sly:101249905|40S ribosomal protein S19-3; K02966 small subunit ribosomal protein S19e (A)	Ribosome (ko03010)	Translation, ribosomal structure and biogenesis	40S ribosomal protein S19-3 GN=RPS19C OS=Arabidopsis thaliana (Mouse-ear cress) PE=2 SV=1	Translation, ribosomal structure and biogenesis	40S ribosomal protein S19-3 [Capsicum annuum]
Capana08g001322	336.328	276.956	323.441	71.0773	98.6606	89.2316	Translation, ribosomal structure and biogenesis	Molecular Function: nucleotide binding (GO:0000166);; Biological Process: maturation of SSU-rRNA from tricistronic rRNA transcript (SSU-rRNA, 5.8S rRNA, LSU-rRNA) (GO:0000462);; Biological Process: RNA methylation (GO:0001510);; Molecular Function: structural constituent of ribosome (GO:0003735);; Cellular Component: nucleolus (GO:0005730);; Cellular Component: vacuolar membrane (GO:0005774);; Ce…	K02974|6.82547e-82|sot:102595901|40S ribosomal protein S24-1-like; K02974 small subunit ribosomal protein S24e (A)	Ribosome (ko03010)	Translation, ribosomal structure and biogenesis	40S ribosomal protein S24-1 GN=RPS24A OS=Arabidopsis thaliana (Mouse-ear cress) PE=2 SV=1	Translation, ribosomal structure and biogenesis	40S ribosomal protein S24-1 [Capsicum annuum]
Capana02g001377	304.706	239.829	286.351	111.433	120.347	121.766	Translation, ribosomal structure and biogenesis	Biological Process: RNA methylation (GO:0001510);; Molecular Function: structural constituent of ribosome (GO:0003735);; Cellular Component: vacuolar membrane (GO:0005774);; Cellular Component: Golgi apparatus (GO:0005794);; Cellular Component: ribosome (GO:0005840);; Biological Process: translation (GO:0006412);; Cellular Component: plasmodesma (GO:0009506);; Cellular Component: cytosolic small …	K02975|2.27118e-44|sot:102600827|40S ribosomal protein S25-2-like; K02975 small subunit ribosomal protein S25e (A)	Ribosome (ko03010)	Translation, ribosomal structure and biogenesis	40S ribosomal protein S25-2 GN=RPS25B OS=Arabidopsis thaliana (Mouse-ear cress) PE=2 SV=1	Translation, ribosomal structure and biogenesis	40S ribosomal protein S25-like, partial [Capsicum annuum]
Capana02g001380	65.0692	91.5036	57.7103	24.6934	21.8403	27.3878	Translation, ribosomal structure and biogenesis	Biological Process: RNA methylation (GO:0001510);; Molecular Function: structural constituent of ribosome (GO:0003735);; Cellular Component: vacuolar membrane (GO:0005774);; Cellular Component: Golgi apparatus (GO:0005794);; Cellular Component: ribosome (GO:0005840);; Biological Process: translation (GO:0006412);; Cellular Component: plasmodesma (GO:0009506);; Cellular Component: cytosolic small …	K02975|1.46545e-44|sot:102600827|40S ribosomal protein S25-2-like; K02975 small subunit ribosomal protein S25e (A)	Ribosome (ko03010)	Translation, ribosomal structure and biogenesis	40S ribosomal protein S25-2 GN=RPS25B OS=Arabidopsis thaliana (Mouse-ear cress) PE=2 SV=1	Translation, ribosomal structure and biogenesis	40S ribosomal protein S25-like, partial [Capsicum annuum]
Capana06g002850	371.346	250.504	257.72	95.0538	115.084	106.295	Translation, ribosomal structure and biogenesis	Molecular Function: structural constituent of ribosome (GO:0003735);; Biological Process: translation (GO:0006412);; Biological Process: nucleotide biosynthetic process (GO:0009165);; Cellular Component: chloroplast (GO:0009507);; Biological Process: plant-type cell wall organization (GO:0009664);; Cellular Component: membrane (GO:0016020);; Cellular Component: cytosolic small ribosomal subunit (…	K02976|3.22817e-40|sot:102580154|40S ribosomal protein S26-3-like; K02976 small subunit ribosomal protein S26e (A)	Ribosome (ko03010)	Translation, ribosomal structure and biogenesis	40S ribosomal protein S26-3 GN=RPS26C OS=Arabidopsis thaliana (Mouse-ear cress) PE=2 SV=1	Translation, ribosomal structure and biogenesis	40S ribosomal protein S26-3-like [Capsicum annuum]
Capana06g002918	19.1796	20.5584	19.1281	2.17628	8.26778	10.0964	Translation, ribosomal structure and biogenesis	Biological Process: RNA methylation (GO:0001510);; Molecular Function: structural constituent of ribosome (GO:0003735);; Cellular Component: nucleolus (GO:0005730);; Cellular Component: mitochondrion (GO:0005739);; Cellular Component: vacuolar membrane (GO:0005774);; Cellular Component: Golgi apparatus (GO:0005794);; Cellular Component: ribosome (GO:0005840);; Cellular Component: plasma membrane …	K02987|5.32257e-172|sly:101252046|40S ribosomal protein S4; K02987 small subunit ribosomal protein S4e (A)	Ribosome (ko03010)	Translation, ribosomal structure and biogenesis	40S ribosomal protein S4 GN=RPS4 OS=Solanum tuberosum (Potato) PE=2 SV=1	Translation, ribosomal structure and biogenesis	40S ribosomal protein S4 [Capsicum annuum]
Capana01g001218	207.202	174.105	180.22	49.6909	66.6325	50.9837	Translation, ribosomal structure and biogenesis	Molecular Function: structural constituent of ribosome (GO:0003735);; Cellular Component: ribosome (GO:0005840);; Biological Process: translation (GO:0006412);;	K02991|1.47047e-149|sly:101257286|40S ribosomal protein S6-like; K02991 small subunit ribosomal protein S6e (A)	Ribosome (ko03010)	Translation, ribosomal structure and biogenesis	40S ribosomal protein S6 GN=rps6 OS=Asparagus officinalis (Garden asparagus) PE=2 SV=1	Translation, ribosomal structure and biogenesis	40S ribosomal protein S6-like [Capsicum annuum]
Capana05g001502	64.0743	39.8308	48.8612	18.4711	19.9961	12.5547	Translation, ribosomal structure and biogenesis	Biological Process: RNA methylation (GO:0001510);; Molecular Function: RNA binding (GO:0003723);; Molecular Function: structural constituent of ribosome (GO:0003735);; Cellular Component: cell wall (GO:0005618);; Cellular Component: nucleolus (GO:0005730);; Cellular Component: mitochondrion (GO:0005739);; Cellular Component: vacuolar membrane (GO:0005774);; Cellular Component: Golgi apparatus (GO…	K02997|3.853e-131|sot:102577830|uncharacterized LOC102577830; K02997 small subunit ribosomal protein S9e (A)	Ribosome (ko03010)	Translation, ribosomal structure and biogenesis	40S ribosomal protein S9-2 GN=RPS9C OS=Arabidopsis thaliana (Mouse-ear cress) PE=2 SV=1	Translation, ribosomal structure and biogenesis	40S ribosomal protein S9-2-like [Capsicum annuum]
Capana12g001615	13.0497	9.95221	11.2913	26.4802	24.8217	29.1155	Carbohydrate transport and metabolism	Biological Process: maltose catabolic process (GO:0000025);; Molecular Function: 4-alpha-glucanotransferase activity (GO:0004134);; Molecular Function: binding (GO:0005488);; Biological Process: starch catabolic process (GO:0005983);; Biological Process: glucose metabolic process (GO:0006006);; Cellular Component: amyloplast (GO:0009501);; Cellular Component: chloroplast (GO:0009507);; Molecular …	K00705|0|sot:102595076|dpeP; 4-alpha-glucanotransferase, chloroplastic/amyloplastic-like (EC:2.4.1.25); K00705 4-alpha-glucanotransferase [EC:2.4.1.25] (A)	Starch and sucrose metabolism (ko00500)	--	4-alpha-glucanotransferase, chloroplastic/amyloplastic (Precursor) GN=DPEP OS=Solanum tuberosum (Potato) PE=1 SV=1	Carbohydrate transport and metabolism	4-alpha-glucanotransferase, chloroplastic/amyloplastic [Capsicum annuum]
Capana06g001083	3.61775	1.82227	1.9985	0.011232	0.036441	0.009088	Lipid transport and metabolism;; Secondary metabolites biosynthesis, transport and catabolism	Biological Process: long-chain fatty acid metabolic process (GO:0001676);; Molecular Function: long-chain fatty acid-CoA ligase activity (GO:0004467);; Molecular Function: ATP binding (GO:0005524);; Cellular Component: nucleus (GO:0005634);; Cellular Component: cytoplasm (GO:0005737);; Biological Process: polyamine catabolic process (GO:0006598);; Biological Process: protein targeting to membrane…	K01904|0|sot:102584603|4-coumarate--CoA ligase 2-like; K01904 4-coumarate--CoA ligase [EC:6.2.1.12] (A)	Ubiquinone and other terpenoid-quinone biosynthesis (ko00130);; Phenylalanine metabolism (ko00360);; Phenylpropanoid biosynthesis (ko00940)	Lipid transport and metabolism	4-coumarate--CoA ligase 2 GN=4CL2 OS=Nicotiana tabacum (Common tobacco) PE=2 SV=1	Coenzyme transport and metabolism	4-coumarate--CoA ligase 2 [Capsicum annuum]
Capana07g000029	1.43676	6.14865	2.64437	0.077694	0.00831	0.04315	Lipid transport and metabolism;; Secondary metabolites biosynthesis, transport and catabolism	Molecular Function: fatty-acyl-CoA synthase activity (GO:0004321);; Molecular Function: ATP binding (GO:0005524);; Cellular Component: nucleus (GO:0005634);; Cellular Component: peroxisome (GO:0005777);; Biological Process: polyamine catabolic process (GO:0006598);; Biological Process: protein targeting to membrane (GO:0006612);; Biological Process: response to wounding (GO:0009611);; Biological …	K01904|0|sot:102594991|4-coumarate--CoA ligase 2-like; K01904 4-coumarate--CoA ligase [EC:6.2.1.12] (A)	Ubiquinone and other terpenoid-quinone biosynthesis (ko00130);; Phenylalanine metabolism (ko00360);; Phenylpropanoid biosynthesis (ko00940)	Lipid transport and metabolism	4-coumarate--CoA ligase 2 GN=4CL2 OS=Nicotiana tabacum (Common tobacco) PE=2 SV=1	Coenzyme transport and metabolism	4-coumarate--CoA ligase 2-like [Capsicum annuum]
Capana11g000130	30.7836	40.6746	47.7914	115.861	152.133	135.986	Lipid transport and metabolism;; Secondary metabolites biosynthesis, transport and catabolism	Molecular Function: nucleotide binding (GO:0000166);; Molecular Function: fatty-acyl-CoA synthase activity (GO:0004321);; Cellular Component: peroxisome (GO:0005777);; Biological Process: response to wounding (GO:0009611);; Biological Process: jasmonic acid biosynthetic process (GO:0009695);; Biological Process: phenylpropanoid metabolic process (GO:0009698);; Biological Process: anthocyanin-cont…	K01904|0|sot:102597265|4-coumarate--CoA ligase-like 7-like; K01904 4-coumarate--CoA ligase [EC:6.2.1.12] (A)	Ubiquinone and other terpenoid-quinone biosynthesis (ko00130);; Phenylalanine metabolism (ko00360);; Phenylpropanoid biosynthesis (ko00940)	Lipid transport and metabolism	4-coumarate--CoA ligase-like 7 GN=4CLL7 OS=Arabidopsis thaliana (Mouse-ear cress) PE=1 SV=1	Lipid transport and metabolism	4-coumarate--CoA ligase-like 7 [Capsicum annuum]
Capana01g001814	10.2493	8.19627	11.8223	25.7842	19.3498	34.7872	Lipid transport and metabolism	Molecular Function: ATP binding (GO:0005524);; Biological Process: heme biosynthetic process (GO:0006783);; Cellular Component: chloroplast (GO:0009507);; Cellular Component: chromoplast (GO:0009509);; Cellular Component: chloroplast stroma (GO:0009570);; Biological Process: response to blue light (GO:0009637);; Biological Process: response to high light intensity (GO:0009644);; Biological Proces…	K00919|0|sot:102601451|4-diphosphocytidyl-2-C-methyl-D-erythritol kinase, chloroplastic/chromoplastic-like; K00919 4-diphosphocytidyl-2-C-methyl-D-erythritol kinase [EC:2.7.1.148] (A)	Terpenoid backbone biosynthesis (ko00900)	--	4-diphosphocytidyl-2-C-methyl-D-erythritol kinase, chloroplastic/chromoplastic (Precursor; Fragment) GN=ISPE OS=Solanum lycopersicum (Tomato) PE=1 SV=1	Coenzyme transport and metabolism	4-diphosphocytidyl-2-C-methyl-D-erythritol kinase, chloroplastic/chromoplastic [Capsicum annuum]
Capana02g002207	19.1749	14.1581	32.3167	3.34077	5.00314	2.54816	Amino acid transport and metabolism;; Coenzyme transport and metabolism	Biological Process: sulfate assimilation (GO:0000103);; Molecular Function: phosphoadenylyl-sulfate reductase (thioredoxin) activity (GO:0004604);; Biological Process: response to stress (GO:0006950);; Cellular Component: chloroplast stroma (GO:0009570);; Molecular Function: adenylyl-sulfate reductase activity (GO:0009973);; Molecular Function: oxidoreductase activity, acting on a sulfur group of…	K05907|0|sly:544267|adenylyl-sulfate reductase; K05907 adenylyl-sulfate reductase (glutathione) [EC:1.8.4.9] (A)	Sulfur metabolism (ko00920)	Amino acid transport and metabolism	5&apos;-adenylylsulfate reductase 1, chloroplastic (Precursor) GN=F4H6.13 OS=Arabidopsis thaliana (Mouse-ear cress) PE=1 SV=2	Amino acid transport and metabolism	5&apos;-adenylylsulfate reductase 1, chloroplastic [Capsicum annuum]
Capana06g001920	2.33893	2.45239	2.70247	0.237809	0.061026	0.101926	General function prediction only	--	K03787|5.26498e-106|sly:101261528|uncharacterized LOC101261528; K03787 5'-nucleotidase [EC:3.1.3.5] (A)	Purine metabolism (ko00230);; Pyrimidine metabolism (ko00240);; Nicotinate and nicotinamide metabolism (ko00760)	--	--	Nucleotide transport and metabolism	5&apos;-nucleotidase SurE-like [Capsicum annuum]
Capana10g002495	29.6157	28.1173	28.315	61.281	53.5111	64.2202	--	Cellular Component: chloroplast thylakoid membrane (GO:0009535);; Cellular Component: thylakoid (GO:0009579);; Cellular Component: chloroplast envelope (GO:0009941);; Biological Process: plastid translation (GO:0032544);; Cellular Component: chloroplast part (GO:0044434);;	--	--	--	50S ribosomal protein 5 gamma, chloroplastic (Precursor) GN=PSRP5 OS=Spinacia oleracea (Spinach) PE=1 SV=1	Translation, ribosomal structure and biogenesis	50S ribosomal protein 5 alpha, chloroplastic-like [Capsicum annuum]
Capana08g000735	97.1191	56.169	70.3661	25.3672	28.3689	29.8534	Translation, ribosomal structure and biogenesis	Molecular Function: structural constituent of ribosome (GO:0003735);; Cellular Component: ribosome (GO:0005840);; Biological Process: translation (GO:0006412);; Cellular Component: chloroplast stroma (GO:0009570);; Cellular Component: chloroplast envelope (GO:0009941);; Biological Process: isopentenyl diphosphate biosynthetic process, methylerythritol 4-phosphate pathway (GO:0019288);; Cellular C…	K02879|3.27067e-94|sly:101252799|50S ribosomal protein L17, chloroplastic-like; K02879 large subunit ribosomal protein L17 (A)	Ribosome (ko03010)	Translation, ribosomal structure and biogenesis	50S ribosomal protein L17, chloroplastic (Precursor) GN=RPL17 OS=Nicotiana tabacum (Common tobacco) PE=2 SV=1	Translation, ribosomal structure and biogenesis	50S ribosomal protein L17-like [Capsicum annuum]
Capana09g002196	6.06929	4.94033	7.37195	11.8244	11.5947	14.0873	Translation, ribosomal structure and biogenesis	Cellular Component: plastid (GO:0009536);; Cellular Component: ribonucleoprotein complex (GO:0030529);; Cellular Component: intracellular part (GO:0044424);;	K02916|1.54311e-43|sot:102598919|50S ribosomal protein L35, chloroplastic-like; K02916 large subunit ribosomal protein L35 (A)	Ribosome (ko03010)	--	50S ribosomal protein L35, chloroplastic (Precursor) GN=RPL35 OS=Spinacia oleracea (Spinach) PE=1 SV=1	Translation, ribosomal structure and biogenesis	50S ribosomal protein L35, chloroplastic-like [Capsicum annuum]
Capana09g002433	20.0889	15.8731	16.668	0.154759	0.192012	0.419461	Translation, ribosomal structure and biogenesis	Molecular Function: structural constituent of ribosome (GO:0003735);; Cellular Component: ribosome (GO:0005840);; Biological Process: DNA-templated transcription, elongation (GO:0006354);; Biological Process: translation (GO:0006412);; Cellular Component: nucleoid (GO:0009295);; Cellular Component: plasmodesma (GO:0009506);; Cellular Component: chloroplast thylakoid membrane (GO:0009535);; Cellul…	K02935|6.54107e-91|sly:101248704|50S ribosomal protein L12, chloroplastic; K02935 large subunit ribosomal protein L7/L12 (A)	Ribosome (ko03010)	Translation, ribosomal structure and biogenesis	50S ribosomal protein L12, chloroplastic (Precursor) GN=P0671D01.26 OS=Oryza sativa subsp. japonica (Rice) PE=2 SV=2	Translation, ribosomal structure and biogenesis	50S ribosomal protein L7/L12 [Capsicum annuum]
Capana06g000359	2.08976	4.24046	4.00265	0.750514	0.676804	0.31217	Translation, ribosomal structure and biogenesis	Biological Process: RNA methylation (GO:0001510);; Molecular Function: structural constituent of ribosome (GO:0003735);; Molecular Function: DNA-(apurinic or apyrimidinic site) lyase activity (GO:0003906);; Molecular Function: copper ion binding (GO:0005507);; Molecular Function: protein binding (GO:0005515);; Cellular Component: nucleolus (GO:0005730);; Cellular Component: Golgi apparatus (GO:00…	K02941|0|sot:102586831|60S acidic ribosomal protein P0-like; K02941 large subunit ribosomal protein LP0 (A)	Ribosome (ko03010)	Translation, ribosomal structure and biogenesis	60S acidic ribosomal protein P0 OS=Glycine max (Soybean) PE=1 SV=1	Translation, ribosomal structure and biogenesis	60S acidic ribosomal protein P0-like [Capsicum annuum]
Capana01g001720	141.424	94.5531	106.325	39.9846	46.6796	44.2746	Translation, ribosomal structure and biogenesis	Molecular Function: structural constituent of ribosome (GO:0003735);; Cellular Component: nucleolus (GO:0005730);; Cellular Component: ribosome (GO:0005840);; Cellular Component: plasma membrane (GO:0005886);; Biological Process: translational elongation (GO:0006414);; Biological Process: response to cold (GO:0009409);; Cellular Component: chloroplast (GO:0009507);; Cellular Component: cytosolic …	K02942|4.47027e-34|sot:102577551|acidic ribosomal protein P1a-like; K02942 large subunit ribosomal protein LP1 (A)	Ribosome (ko03010)	Translation, ribosomal structure and biogenesis	60S acidic ribosomal protein P1 GN=RPP1A OS=Zea mays (Maize) PE=1 SV=1	Translation, ribosomal structure and biogenesis	60S acidic ribosomal protein P1-like [Capsicum annuum]
Chilli_newGene_68806	7.74968	20.4681	21.6358	0.242549	0.210513	0.201057	--	Molecular Function: structural constituent of ribosome (GO:0003735);; Cellular Component: nucleus (GO:0005634);; Cellular Component: plasma membrane (GO:0005886);; Biological Process: translational elongation (GO:0006414);; Cellular Component: cytosolic ribosome (GO:0022626);;	K02942|3.5677e-14|pop:POPTR_0014s10120g|hypothetical protein; K02942 large subunit ribosomal protein LP1 (A)	Ribosome (ko03010)	Translation, ribosomal structure and biogenesis	60S acidic ribosomal protein P1 GN=RPP1A OS=Zea mays (Maize) PE=1 SV=1	Translation, ribosomal structure and biogenesis	60S acidic ribosomal protein P1-like [Sesamum indicum]
Capana01g001863	111.475	110.78	96.998	36.8982	41.8913	41.5521	Translation, ribosomal structure and biogenesis	Biological Process: RNA methylation (GO:0001510);; Molecular Function: RNA binding (GO:0003723);; Molecular Function: structural constituent of ribosome (GO:0003735);; Cellular Component: nucleolus (GO:0005730);; Cellular Component: plasma membrane (GO:0005886);; Biological Process: rRNA processing (GO:0006364);; Biological Process: translation (GO:0006412);; Cellular Component: plasmodesma (GO:0…	K02865|8.74152e-133|sot:102587145|60S ribosomal protein L10a-1-like; K02865 large subunit ribosomal protein L10Ae (A)	Ribosome (ko03010)	Translation, ribosomal structure and biogenesis	60S ribosomal protein L10a-1 GN=RPL10AA OS=Arabidopsis thaliana (Mouse-ear cress) PE=2 SV=1	Translation, ribosomal structure and biogenesis	60S ribosomal protein L10a-1-like [Capsicum annuum]
Capana07g000054	0.087622	0.302507	0.33893	84.9516	46.5865	151.844	Translation, ribosomal structure and biogenesis	Biological Process: RNA methylation (GO:0001510);; Molecular Function: structural constituent of ribosome (GO:0003735);; Molecular Function: protein binding (GO:0005515);; Cellular Component: nucleolus (GO:0005730);; Cellular Component: vacuolar membrane (GO:0005774);; Cellular Component: Golgi apparatus (GO:0005794);; Cellular Component: plasma membrane (GO:0005886);; Biological Process: transla…	K02866|1.12766e-56|pda:103722181|60S ribosomal protein L10-like; K02866 large subunit ribosomal protein L10e (A)	Ribosome (ko03010)	Translation, ribosomal structure and biogenesis	60S ribosomal protein L10 GN=RPL10 OS=Solanum melongena (Eggplant) PE=2 SV=1	Translation, ribosomal structure and biogenesis	60S ribosomal protein L10-like [Capsicum annuum]
Capana09g000645	75.6825	43.6371	56.6035	12.9136	15.8393	13.2717	Translation, ribosomal structure and biogenesis	Biological Process: RNA methylation (GO:0001510);; Molecular Function: structural constituent of ribosome (GO:0003735);; Cellular Component: nucleolus (GO:0005730);; Cellular Component: vacuole (GO:0005773);; Cellular Component: Golgi apparatus (GO:0005794);; Cellular Component: ribosome (GO:0005840);; Biological Process: translation (GO:0006412);; Cellular Component: plasmodesma (GO:0009506);; C…	K02868|1.98074e-115|sot:102584908|60S ribosomal protein L11-2-like; K02868 large subunit ribosomal protein L11e (A)	Ribosome (ko03010)	Translation, ribosomal structure and biogenesis	60S ribosomal protein L11-2 GN=RPL11D OS=Arabidopsis thaliana (Mouse-ear cress) PE=2 SV=2	Translation, ribosomal structure and biogenesis	60S ribosomal protein L11-1-like [Capsicum annuum]
Capana06g000511	655.157	442.582	448.689	156.475	203.621	195.687	Translation, ribosomal structure and biogenesis	Biological Process: RNA methylation (GO:0001510);; Molecular Function: structural constituent of ribosome (GO:0003735);; Molecular Function: protein binding (GO:0005515);; Cellular Component: Golgi apparatus (GO:0005794);; Cellular Component: ribosome (GO:0005840);; Biological Process: translation (GO:0006412);; Cellular Component: membrane (GO:0016020);; Molecular Function: rRNA binding (GO:0019…	K02870|1.43234e-111|sly:101259021|60S ribosomal protein L12; K02870 large subunit ribosomal protein L12e (A)	Ribosome (ko03010)	Translation, ribosomal structure and biogenesis	60S ribosomal protein L12 GN=RPL12 OS=Prunus armeniaca (Apricot) PE=2 SV=1	Translation, ribosomal structure and biogenesis	60S ribosomal protein L12 [Capsicum annuum]
Capana03g001371	55.2564	27.403	31.4394	9.24079	17.0669	14.5759	Translation, ribosomal structure and biogenesis	Biological Process: RNA methylation (GO:0001510);; Molecular Function: structural constituent of ribosome (GO:0003735);; Cellular Component: vacuolar membrane (GO:0005774);; Cellular Component: Golgi apparatus (GO:0005794);; Cellular Component: plasma membrane (GO:0005886);; Biological Process: translation (GO:0006412);; Cellular Component: plasmodesma (GO:0009506);; Cellular Component: chloropla…	K02880|1.58518e-107|sot:102577682|ribosomal protein PETRP-like; K02880 large subunit ribosomal protein L17e (A)	Ribosome (ko03010)	Translation, ribosomal structure and biogenesis	60S ribosomal protein L17-2 GN=RPL17B OS=Arabidopsis thaliana (Mouse-ear cress) PE=2 SV=2	Translation, ribosomal structure and biogenesis	60S ribosomal protein L17-2 [Capsicum annuum]
Capana03g001373	650.272	456.022	482.037	113.844	120.192	105.714	Translation, ribosomal structure and biogenesis	Biological Process: RNA methylation (GO:0001510);; Molecular Function: structural constituent of ribosome (GO:0003735);; Cellular Component: vacuolar membrane (GO:0005774);; Cellular Component: Golgi apparatus (GO:0005794);; Cellular Component: plasma membrane (GO:0005886);; Biological Process: translation (GO:0006412);; Cellular Component: plasmodesma (GO:0009506);; Cellular Component: chloropla…	K02880|3.27607e-110|sot:102577682|ribosomal protein PETRP-like; K02880 large subunit ribosomal protein L17e (A)	Ribosome (ko03010)	Translation, ribosomal structure and biogenesis	60S ribosomal protein L17-2 GN=RPL17B OS=Arabidopsis thaliana (Mouse-ear cress) PE=2 SV=2	Translation, ribosomal structure and biogenesis	60S ribosomal protein L17-2-like [Capsicum annuum]
Chilli_newGene_9240	4.58339	3.96114	3.00835	0.385365	0.817289	0.177601	--	--	--	--	--	60S ribosomal protein L18a-like protein GN=At1g29970 OS=Arabidopsis thaliana (Mouse-ear cress) PE=2 SV=2	Function unknown	60S ribosomal protein L18a-like protein [Nicotiana sylvestris]
Chilli_newGene_9238	163.436	130.338	136.999	55.2793	56.3534	56.1997	--	Molecular Function: structural constituent of ribosome (GO:0003735);; Cellular Component: ribosome (GO:0005840);; Biological Process: translation (GO:0006412);;	--	--	--	60S ribosomal protein L18a-like protein GN=At1g29970 OS=Arabidopsis thaliana (Mouse-ear cress) PE=2 SV=2	Function unknown	60S ribosomal protein L18a-like protein isoform X3 [Nicotiana tomentosiformis]
Capana08g001540	792.775	607.423	597.587	176.079	193.795	166.033	--	Biological Process: RNA methylation (GO:0001510);; Cellular Component: nucleolus (GO:0005730);; Cellular Component: plasma membrane (GO:0005886);; Cellular Component: plasmodesma (GO:0009506);; Cellular Component: chloroplast (GO:0009507);; Cellular Component: cytosolic large ribosomal subunit (GO:0022625);;	K02891|3.26009e-51|sot:102582943|60S ribosomal protein L22-3-like; K02891 large subunit ribosomal protein L22e (A)	Ribosome (ko03010)	Translation, ribosomal structure and biogenesis	60S ribosomal protein L22-3 GN=RPL22C OS=Arabidopsis thaliana (Mouse-ear cress) PE=2 SV=1	Translation, ribosomal structure and biogenesis	60S ribosomal protein L22-3 [Capsicum annuum]
Capana09g002017	275.339	223.237	220.402	80.4101	99.1143	105.852	Translation, ribosomal structure and biogenesis	Molecular Function: nucleotide binding (GO:0000166);; Molecular Function: structural constituent of ribosome (GO:0003735);; Cellular Component: Golgi apparatus (GO:0005794);; Cellular Component: ribosome (GO:0005840);; Biological Process: translation (GO:0006412);; Biological Process: response to oxidative stress (GO:0006979);; Biological Process: response to cold (GO:0009409);; Cellular Componen…	K02893|3.97383e-67|sot:102588879|60S ribosomal protein L23a-like; K02893 large subunit ribosomal protein L23Ae (A)	Ribosome (ko03010)	Translation, ribosomal structure and biogenesis	60S ribosomal protein L23a GN=RPL23A OS=Nicotiana tabacum (Common tobacco) PE=2 SV=1	Translation, ribosomal structure and biogenesis	60S ribosomal protein L23a [Capsicum annuum]
Capana02g000667	207.115	146.528	155.872	52.1999	75.8913	61.5365	Translation, ribosomal structure and biogenesis	Molecular Function: structural constituent of ribosome (GO:0003735);; Molecular Function: protein binding (GO:0005515);; Biological Process: translation (GO:0006412);; Cellular Component: chloroplast (GO:0009507);; Cellular Component: cytosolic large ribosomal subunit (GO:0022625);;	K02898|8.43928e-73|tcc:TCM_025183|Translation protein SH3-like family protein; K02898 large subunit ribosomal protein L26e (A)	Ribosome (ko03010)	Translation, ribosomal structure and biogenesis	60S ribosomal protein L26-1 GN=RPL26A OS=Arabidopsis thaliana (Mouse-ear cress) PE=2 SV=2	Translation, ribosomal structure and biogenesis	60S ribosomal protein L26-1 [Capsicum annuum]
Capana06g000931	387.152	362.999	360.579	81.1687	98.3709	90.3027	Translation, ribosomal structure and biogenesis	Molecular Function: structural constituent of ribosome (GO:0003735);; Cellular Component: nucleolus (GO:0005730);; Cellular Component: ribosome (GO:0005840);; Biological Process: translation (GO:0006412);; Cellular Component: plasmodesma (GO:0009506);; Biological Process: flower development (GO:0009908);; Biological Process: inflorescence development (GO:0010229);; Cellular Component: cytosolic l…	K02900|2.13571e-99|sly:101268580|60S ribosomal protein L27a-3-like; K02900 large subunit ribosomal protein L27Ae (A)	Ribosome (ko03010)	Translation, ribosomal structure and biogenesis	60S ribosomal protein L27a-3 OS=Arabidopsis thaliana (Mouse-ear cress) PE=2 SV=2	Translation, ribosomal structure and biogenesis	60S ribosomal protein L27a-3-like [Capsicum annuum]
Capana04g001136	213.194	191.778	189.985	64.3107	79.3838	84.0587	Translation, ribosomal structure and biogenesis	Molecular Function: structural constituent of ribosome (GO:0003735);; Cellular Component: plasma membrane (GO:0005886);; Biological Process: translation (GO:0006412);; Cellular Component: plasmodesma (GO:0009506);; Cellular Component: chloroplast (GO:0009507);; Biological Process: response to fungus (GO:0009620);; Cellular Component: cytosolic large ribosomal subunit (GO:0022625);;	K02908|6.2051e-75|sot:102583223|60S ribosomal protein L30-like; K02908 large subunit ribosomal protein L30e (A)	Ribosome (ko03010)	Translation, ribosomal structure and biogenesis	60S ribosomal protein L30 GN=RPL30 OS=Lupinus luteus (European yellow lupin) PE=3 SV=1	Translation, ribosomal structure and biogenesis	60S ribosomal protein L30-like [Capsicum annuum]
Capana09g000211	627.238	569.352	566.506	214.34	250.319	241.773	Translation, ribosomal structure and biogenesis	Molecular Function: structural constituent of ribosome (GO:0003735);; Cellular Component: ribosome (GO:0005840);; Cellular Component: plasma membrane (GO:0005886);; Biological Process: translation (GO:0006412);; Cellular Component: chloroplast (GO:0009507);; Cellular Component: cytosolic large ribosomal subunit (GO:0022625);; Biological Process: ribosome biogenesis (GO:0042254);;	K02910|2.09267e-63|sot:102583424|60S ribosomal protein L31-like; K02910 large subunit ribosomal protein L31e (A)	Ribosome (ko03010)	Translation, ribosomal structure and biogenesis	60S ribosomal protein L31 GN=RPL31 OS=Nicotiana glutinosa (Tobacco) PE=2 SV=1	Translation, ribosomal structure and biogenesis	60S ribosomal protein L31 [Capsicum annuum]
Capana02g001438	1043.85	850.735	836.703	331.043	343.979	256.922	Translation, ribosomal structure and biogenesis	Molecular Function: structural constituent of ribosome (GO:0003735);; Cellular Component: nucleolus (GO:0005730);; Biological Process: translation (GO:0006412);; Cellular Component: chloroplast (GO:0009507);; Cellular Component: cytosolic large ribosomal subunit (GO:0022625);; Biological Process: ribosome biogenesis (GO:0042254);;	K02912|5.79672e-84|sly:101253152|60S ribosomal protein L32-1; K02912 large subunit ribosomal protein L32e (A)	Ribosome (ko03010)	Translation, ribosomal structure and biogenesis	60S ribosomal protein L32-1 GN=RPL32A OS=Arabidopsis thaliana (Mouse-ear cress) PE=2 SV=2	Translation, ribosomal structure and biogenesis	60S ribosomal protein L32-1 [Capsicum annuum]
Capana02g003372	59.6056	45.8901	44.6189	14.6816	18.9023	28.2515	Translation, ribosomal structure and biogenesis	Biological Process: RNA methylation (GO:0001510);; Molecular Function: structural constituent of ribosome (GO:0003735);; Cellular Component: nucleolus (GO:0005730);; Cellular Component: vacuolar membrane (GO:0005774);; Cellular Component: ribosome (GO:0005840);; Biological Process: translation (GO:0006412);; Cellular Component: chloroplast (GO:0009507);; Cellular Component: cytosolic large riboso…	K02915|2.07055e-61|gmx:100779148|60S ribosomal protein L34-like; K02915 large subunit ribosomal protein L34e (A)	Ribosome (ko03010)	Translation, ribosomal structure and biogenesis	60S ribosomal protein L34 GN=RPL34 OS=Nicotiana tabacum (Common tobacco) PE=2 SV=1	Translation, ribosomal structure and biogenesis	60S ribosomal protein L34-like [Capsicum annuum]
Chilli_newGene_100386	125.455	103.041	91.6281	44.2862	52.6697	42.7684	Translation, ribosomal structure and biogenesis	Molecular Function: structural constituent of ribosome (GO:0003735);; Cellular Component: ribosome (GO:0005840);; Biological Process: translation (GO:0006412);;	K02917|3.87123e-75|sot:102589687|60S ribosomal protein L35a-3-like; K02917 large subunit ribosomal protein L35Ae (A)	Ribosome (ko03010)	Translation, ribosomal structure and biogenesis	60S ribosomal protein L35a-3 GN=RPL35AC OS=Arabidopsis thaliana (Mouse-ear cress) PE=3 SV=1	Translation, ribosomal structure and biogenesis	60S ribosomal protein L35a-3 [Solanum lycopersicum]
Capana00g005105	93.2199	67.044	74.6427	26.2115	31.4969	25.7774	Translation, ribosomal structure and biogenesis	Molecular Function: structural constituent of ribosome (GO:0003735);; Molecular Function: protein binding (GO:0005515);; Molecular Function: ATP binding (GO:0005524);; Cellular Component: nucleus (GO:0005634);; Cellular Component: vacuolar membrane (GO:0005774);; Cellular Component: plasma membrane (GO:0005886);; Biological Process: sucrose metabolic process (GO:0005985);; Biological Process: tra…	K02920|2.83154e-70|sly:101268719|60S ribosomal protein L36-2; K02920 large subunit ribosomal protein L36e (A)	Ribosome (ko03010)	Translation, ribosomal structure and biogenesis	60S ribosomal protein L36-2 GN=RPL36B OS=Arabidopsis thaliana (Mouse-ear cress) PE=2 SV=1	Translation, ribosomal structure and biogenesis	60S ribosomal protein L36-2-like [Capsicum annuum]
Chilli_newGene_75407	337.99	228.857	209.991	80.0479	89.5866	83.9628	Translation, ribosomal structure and biogenesis	Biological Process: RNA methylation (GO:0001510);; Molecular Function: structural constituent of ribosome (GO:0003735);; Biological Process: translation (GO:0006412);; Molecular Function: rRNA binding (GO:0019843);; Cellular Component: cytosolic large ribosomal subunit (GO:0022625);; Biological Process: ribosome biogenesis (GO:0042254);; Molecular Function: metal ion binding (GO:0046872);;	K02922|1.18544e-51|sot:102586017|60S ribosomal protein L37-3-like; K02922 large subunit ribosomal protein L37e (A)	Ribosome (ko03010)	Translation, ribosomal structure and biogenesis	60S ribosomal protein L37-3 GN=RPL37C OS=Arabidopsis thaliana (Mouse-ear cress) PE=3 SV=1	Translation, ribosomal structure and biogenesis	60S ribosomal protein L37-3 [Solanum lycopersicum]
Capana03g000491	232.58	186.127	195.65	39.6051	37.8156	32.3753	Translation, ribosomal structure and biogenesis	Biological Process: RNA methylation (GO:0001510);; Molecular Function: structural constituent of ribosome (GO:0003735);; Cellular Component: cell wall (GO:0005618);; Cellular Component: nucleolus (GO:0005730);; Cellular Component: vacuolar membrane (GO:0005774);; Cellular Component: Golgi apparatus (GO:0005794);; Cellular Component: plasma membrane (GO:0005886);; Biological Process: translation (…	K02937|4.08502e-155|sot:102600208|60S ribosomal protein L7-1-like; K02937 large subunit ribosomal protein L7e (A)	Ribosome (ko03010)	Translation, ribosomal structure and biogenesis	60S ribosomal protein L7-1 GN=RPL7A OS=Arabidopsis thaliana (Mouse-ear cress) PE=2 SV=1	Translation, ribosomal structure and biogenesis	60S ribosomal protein L7-1 [Capsicum annuum]
Capana12g000455	208.454	176.665	177.223	86.4824	17.4661	15.4931	Translation, ribosomal structure and biogenesis	Biological Process: RNA methylation (GO:0001510);; Molecular Function: structural constituent of ribosome (GO:0003735);; Cellular Component: cell wall (GO:0005618);; Cellular Component: nucleolus (GO:0005730);; Cellular Component: vacuolar membrane (GO:0005774);; Cellular Component: Golgi apparatus (GO:0005794);; Cellular Component: plasma membrane (GO:0005886);; Biological Process: translation (…	K02937|1.02878e-115|pop:POPTR_0010s25740g|POPTRDRAFT_822657; 60S ribosomal protein L7-2; K02937 large subunit ribosomal protein L7e (A)	Ribosome (ko03010)	Translation, ribosomal structure and biogenesis	60S ribosomal protein L7-4 GN=RPL7D OS=Arabidopsis thaliana (Mouse-ear cress) PE=2 SV=1	Translation, ribosomal structure and biogenesis	60S ribosomal protein L7-4-like [Capsicum annuum]
Capana07g002322	51.8746	35.1917	27.7027	12.968	18.1383	7.23772	--	Biological Process: microtubule cytoskeleton organization (GO:0000226);; Biological Process: polysaccharide catabolic process (GO:0000272);; Biological Process: cytokinesis (GO:0000910);; Biological Process: cytokinesis by cell plate formation (GO:0000911);; Biological Process: microtubule bundle formation (GO:0001578);; Cellular Component: nucleus (GO:0005634);; Cellular Component: mitochondrion…	K16732|0|sot:102599360|65-kDa microtubule-associated protein 1-like; K16732 protein regulator of cytokinesis 1 (A)	--	Cell cycle control, cell division, chromosome partitioning;; Cytoskeleton	65-kDa microtubule-associated protein 1 GN=MAP65-1 OS=Arabidopsis thaliana (Mouse-ear cress) PE=1 SV=1	Cytoskeleton	65-kDa microtubule-associated protein 1-like [Capsicum annuum]
Capana05g000870	30.8118	20.0487	21.0691	2.17387	4.07357	1.57798	--	Biological Process: microtubule cytoskeleton organization (GO:0000226);; Biological Process: polysaccharide catabolic process (GO:0000272);; Biological Process: cytokinesis (GO:0000910);; Biological Process: cytokinesis by cell plate formation (GO:0000911);; Biological Process: microtubule bundle formation (GO:0001578);; Cellular Component: nucleus (GO:0005634);; Cellular Component: mitochondrion…	K16732|0|sot:102598747|65-kDa microtubule-associated protein 6-like; K16732 protein regulator of cytokinesis 1 (A)	--	Cell cycle control, cell division, chromosome partitioning;; Cytoskeleton	65-kDa microtubule-associated protein 6 GN=MAP65-6 OS=Arabidopsis thaliana (Mouse-ear cress) PE=1 SV=1	Cytoskeleton	65-kDa microtubule-associated protein 6 [Capsicum annuum]
Capana08g000114	41.1422	19.9232	15.1325	4.09539	5.01204	5.13514	--	Biological Process: microtubule cytoskeleton organization (GO:0000226);; Biological Process: polysaccharide catabolic process (GO:0000272);; Biological Process: cytokinesis (GO:0000910);; Biological Process: cytokinesis by cell plate formation (GO:0000911);; Biological Process: microtubule bundle formation (GO:0001578);; Cellular Component: nucleus (GO:0005634);; Cellular Component: mitochondrion…	K16732|0|sot:102601237|65-kDa microtubule-associated protein 6-like; K16732 protein regulator of cytokinesis 1 (A)	--	Cell cycle control, cell division, chromosome partitioning;; Cytoskeleton	65-kDa microtubule-associated protein 6 GN=MAP65-6 OS=Arabidopsis thaliana (Mouse-ear cress) PE=1 SV=1	Cytoskeleton	65-kDa microtubule-associated protein 6-like isoform X1 [Capsicum annuum]
Capana07g001105	3.84285	7.10798	5.11036	13.976	18.0009	21.3472	--	Cellular Component: cytoplasm (GO:0005737);; Biological Process: cellular aromatic compound metabolic process (GO:0006725);; Biological Process: signal transduction (GO:0007165);; Biological Process: glycoside metabolic process (GO:0016137);; Molecular Function: transferase activity (GO:0016740);; Biological Process: cellular response to stress (GO:0033554);; Biological Process: cellular nitrogen…	--	--	Carbohydrate transport and metabolism;; Energy production and conversion	7-deoxyloganetic acid glucosyltransferase GN=UGT709C2 OS=Catharanthus roseus (Madagascar periwinkle) PE=1 SV=1	Energy production and conversion;; Carbohydrate transport and metabolism	7-deoxyloganetic acid glucosyltransferase-like [Capsicum annuum]
Capana11g000616	0.489641	0.392051	0.34837	20.8988	13.2969	27.3542	--	Biological Process: protein targeting to membrane (GO:0006612);; Biological Process: cytokinin metabolic process (GO:0009690);; Biological Process: salicylic acid mediated signaling pathway (GO:0009863);; Biological Process: jasmonic acid mediated signaling pathway (GO:0009867);; Biological Process: regulation of plant-type hypersensitive response (GO:0010363);; Molecular Function: transferase ac…	--	--	Carbohydrate transport and metabolism;; Energy production and conversion	7-deoxyloganetic acid glucosyltransferase GN=UGT709C2 OS=Catharanthus roseus (Madagascar periwinkle) PE=1 SV=1	Energy production and conversion;; Carbohydrate transport and metabolism	7-deoxyloganetic acid glucosyltransferase-like [Capsicum annuum]
Capana04g000205	27.9546	19.908	17.6591	6.1848	9.13655	4.54834	--	Cellular Component: cytoplasm (GO:0005737);; Biological Process: signal transduction (GO:0007165);; Biological Process: glycoside metabolic process (GO:0016137);; Molecular Function: transferase activity, transferring glycosyl groups (GO:0016757);; Molecular Function: UDP-glucosyltransferase activity (GO:0035251);; Cellular Component: intracellular membrane-bounded organelle (GO:0043231);; Biolog…	--	--	Carbohydrate transport and metabolism;; Energy production and conversion	7-deoxyloganetic acid glucosyltransferase GN=UGT709C2 OS=Catharanthus roseus (Madagascar periwinkle) PE=1 SV=1	Energy production and conversion;; Carbohydrate transport and metabolism	7-deoxyloganetic acid glucosyltransferase-like isoform X2 [Capsicum annuum]
Capana03g002250	0.219104	0	0.288893	13.6083	24.921	16.2839	--	Cellular Component: nucleus (GO:0005634);; Biological Process: protein targeting to membrane (GO:0006612);; Biological Process: metabolic process (GO:0008152);; Cellular Component: chloroplast (GO:0009507);; Biological Process: salicylic acid mediated signaling pathway (GO:0009863);; Biological Process: jasmonic acid mediated signaling pathway (GO:0009867);; Biological Process: regulation of plan…	--	--	Carbohydrate transport and metabolism;; Energy production and conversion	7-deoxyloganetin glucosyltransferase GN=UGT85A24 OS=Gardenia jasminoides (Cape jasmine) PE=1 SV=1	Energy production and conversion;; Carbohydrate transport and metabolism	7-deoxyloganetin glucosyltransferase-like [Capsicum annuum]
Capana08g002046	0.140214	0.042566	0.038932	1.57914	5.18899	1.83846	--	Cellular Component: nucleus (GO:0005634);; Biological Process: protein targeting to membrane (GO:0006612);; Biological Process: cellular aromatic compound metabolic process (GO:0006725);; Biological Process: metabolic process (GO:0008152);; Cellular Component: chloroplast (GO:0009507);; Biological Process: response to abiotic stimulus (GO:0009628);; Biological Process: flavonoid biosynthetic proc…	--	--	Carbohydrate transport and metabolism;; Energy production and conversion	7-deoxyloganetin glucosyltransferase GN=UGT85A24 OS=Gardenia jasminoides (Cape jasmine) PE=1 SV=1	Function unknown	7-deoxyloganetin glucosyltransferase-like [Capsicum annuum]
Capana04g001037	0.335395	0	0.324736	3.25061	8.02243	4.338	--	Cellular Component: nucleus (GO:0005634);; Biological Process: protein targeting to membrane (GO:0006612);; Biological Process: metabolic process (GO:0008152);; Cellular Component: chloroplast (GO:0009507);; Biological Process: salicylic acid mediated signaling pathway (GO:0009863);; Biological Process: jasmonic acid mediated signaling pathway (GO:0009867);; Biological Process: regulation of plan…	--	--	Carbohydrate transport and metabolism;; Energy production and conversion	7-deoxyloganetin glucosyltransferase GN=UGT85A24 OS=Gardenia jasminoides (Cape jasmine) PE=1 SV=1	Energy production and conversion;; Carbohydrate transport and metabolism	7-deoxyloganetin glucosyltransferase-like [Capsicum annuum]
Capana03g004406	5.22335	7.41477	5.31236	10.0088	12.2869	11.2324	Energy production and conversion	Cellular Component: chloroplast (GO:0009507);; Biological Process: chlorophyll cycle (GO:0033354);; Molecular Function: metal ion binding (GO:0046872);; Molecular Function: coenzyme F420 hydrogenase activity (GO:0050454);; Molecular Function: iron-sulfur cluster binding (GO:0051536);; Biological Process: oxidation-reduction process (GO:0055114);; Molecular Function: 7-hydroxymethyl chlorophyll a …	K18010|0|sot:102587437|7-hydroxymethyl chlorophyll a reductase, chloroplastic-like; K18010 7-hydroxymethyl chlorophyll a reductase [EC:1.17.7.2] (A)	Porphyrin and chlorophyll metabolism (ko00860)	--	7-hydroxymethyl chlorophyll a reductase, chloroplastic (Precursor) GN=T1G11.13 OS=Arabidopsis thaliana (Mouse-ear cress) PE=1 SV=1	Carbohydrate transport and metabolism	7-hydroxymethyl chlorophyll a reductase, chloroplastic [Capsicum annuum]
Capana12g002755	1.18689	1.55283	1.48287	0.103152	0	0.037956	General function prediction only	Biological Process: defense response to insect (GO:0002213);; Molecular Function: glutamate-cysteine ligase activity (GO:0004357);; Cellular Component: mitochondrion (GO:0005739);; Biological Process: gluconeogenesis (GO:0006094);; Biological Process: glycolytic process (GO:0006096);; Biological Process: glutathione biosynthetic process (GO:0006750);; Biological Process: amino acid transport (GO:…	K00083|0|sly:543602|Eli3; 8-hydroxygeraniol dehydrogenase; K00083 cinnamyl-alcohol dehydrogenase [EC:1.1.1.195] (A)	Phenylpropanoid biosynthesis (ko00940)	Secondary metabolites biosynthesis, transport and catabolism	8-hydroxygeraniol dehydrogenase GN=10HGO OS=Catharanthus roseus (Madagascar periwinkle) PE=1 SV=1	Secondary metabolites biosynthesis, transport and catabolism	8-hydroxygeraniol dehydrogenase-like [Capsicum annuum]
Capana12g002758	1.06075	0.681815	0.983404	0.06877	0.180101	0.01771	General function prediction only	Biological Process: defense response to insect (GO:0002213);; Molecular Function: glutamate-cysteine ligase activity (GO:0004357);; Cellular Component: mitochondrion (GO:0005739);; Biological Process: gluconeogenesis (GO:0006094);; Biological Process: glycolytic process (GO:0006096);; Biological Process: glutathione biosynthetic process (GO:0006750);; Biological Process: amino acid transport (GO:…	K00083|0|sot:102589424|8-hydroxygeraniol dehydrogenase-like; K00083 cinnamyl-alcohol dehydrogenase [EC:1.1.1.195] (A)	Phenylpropanoid biosynthesis (ko00940)	Secondary metabolites biosynthesis, transport and catabolism	8-hydroxygeraniol dehydrogenase GN=10HGO OS=Catharanthus roseus (Madagascar periwinkle) PE=1 SV=1	Secondary metabolites biosynthesis, transport and catabolism	8-hydroxygeraniol dehydrogenase-like [Capsicum annuum]
Capana12g002751	9.63832	25.2373	6.70587	0	0	0	General function prediction only	Biological Process: defense response to insect (GO:0002213);; Molecular Function: glutamate-cysteine ligase activity (GO:0004357);; Cellular Component: mitochondrion (GO:0005739);; Biological Process: gluconeogenesis (GO:0006094);; Biological Process: glycolytic process (GO:0006096);; Biological Process: glutathione biosynthetic process (GO:0006750);; Biological Process: amino acid transport (GO:…	K00083|0|sot:102595339|8-hydroxygeraniol dehydrogenase-like; K00083 cinnamyl-alcohol dehydrogenase [EC:1.1.1.195] (A)	Phenylpropanoid biosynthesis (ko00940)	Secondary metabolites biosynthesis, transport and catabolism	8-hydroxygeraniol dehydrogenase GN=10HGO OS=Catharanthus roseus (Madagascar periwinkle) PE=1 SV=1	Secondary metabolites biosynthesis, transport and catabolism	8-hydroxygeraniol dehydrogenase-like [Capsicum annuum]
Capana00g003114	1.37905	1.89559	1.55653	25.4987	43.9444	63.3203	Secondary metabolites biosynthesis, transport and catabolism	Molecular Function: protein binding (GO:0005515);; Biological Process: response to cold (GO:0009409);; Biological Process: response to water deprivation (GO:0009414);; Cellular Component: chloroplast thylakoid membrane (GO:0009535);; Biological Process: abscisic acid biosynthetic process (GO:0009688);; Biological Process: response to abscisic acid (GO:0009737);; Biological Process: response to re…	K09840|0|sot:102577783|9-cis-epoxy-carotenoid dioxygenase 1; K09840 9-cis-epoxycarotenoid dioxygenase [EC:1.13.11.51] (A)	Carotenoid biosynthesis (ko00906)	Secondary metabolites biosynthesis, transport and catabolism	9-cis-epoxycarotenoid dioxygenase NCED1, chloroplastic (Precursor) GN=NCED1 OS=Phaseolus vulgaris (Kidney bean) PE=2 SV=1	Secondary metabolites biosynthesis, transport and catabolism	9-cis-epoxycarotenoid dioxygenase NCED1, chloroplastic-like [Capsicum annuum]
Chilli_newGene_105938	5.96674	8.08977	8.812	1.4255	1.16275	0.643565	--	Molecular Function: iron ion binding (GO:0005506);; Cellular Component: cytoplasm (GO:0005737);; Molecular Function: linoleate 13S-lipoxygenase activity (GO:0016165);; Biological Process: oxylipin biosynthetic process (GO:0031408);; Biological Process: oxidation-reduction process (GO:0055114);;	K15718|0|sly:543818|lipoxygenase (EC:1.13.11.12); K15718 linoleate 9S-lipoxygenase [EC:1.13.11.58] (A)	Linoleic acid metabolism (ko00591)	--	Probable linoleate 9S-lipoxygenase 5 GN=LOX1.5 OS=Solanum tuberosum (Potato) PE=2 SV=1	Function unknown	9-lipoxygenase [Capsicum annuum]
Chilli_newGene_105950	1.26601	1.55813	1.97036	0.322232	0.234783	0.18698	--	Molecular Function: iron ion binding (GO:0005506);; Cellular Component: cytoplasm (GO:0005737);; Molecular Function: linoleate 13S-lipoxygenase activity (GO:0016165);; Biological Process: oxylipin biosynthetic process (GO:0031408);; Biological Process: oxidation-reduction process (GO:0055114);;	K15718|1.95855e-124|sot:102589305|probable linoleate 9S-lipoxygenase 5-like; K15718 linoleate 9S-lipoxygenase [EC:1.13.11.58] (A)	Linoleic acid metabolism (ko00591)	--	Linoleate 9S-lipoxygenase B GN=LOX1.2 OS=Solanum lycopersicum (Tomato) PE=2 SV=1	Function unknown	9-lipoxygenase [Capsicum annuum]
Chilli_newGene_46473	6.80214	7.17933	9.60341	1.79189	1.11684	0.669661	--	Molecular Function: iron ion binding (GO:0005506);; Cellular Component: cytoplasm (GO:0005737);; Molecular Function: linoleate 13S-lipoxygenase activity (GO:0016165);; Biological Process: oxylipin biosynthetic process (GO:0031408);; Biological Process: oxidation-reduction process (GO:0055114);;	K15718|0|sot:102589305|probable linoleate 9S-lipoxygenase 5-like; K15718 linoleate 9S-lipoxygenase [EC:1.13.11.58] (A)	Linoleic acid metabolism (ko00591)	--	Probable linoleate 9S-lipoxygenase 5 GN=LOX1.5 OS=Solanum tuberosum (Potato) PE=2 SV=1	Function unknown	9-lipoxygenase [Capsicum annuum]
Capana02g001361	6.51253	5.49189	5.16363	0.177635	0.420203	0.243046	Posttranslational modification, protein turnover, chaperones	Cellular Component: proteasome complex (GO:0000502);; Molecular Function: binding (GO:0005488);; Molecular Function: ATP binding (GO:0005524);; Biological Process: response to stress (GO:0006950);; Biological Process: gamete generation (GO:0007276);; Cellular Component: plastid (GO:0009536);; Biological Process: response to abiotic stimulus (GO:0009628);; Biological Process: root morphogenesis (G…	--	--	Posttranslational modification, protein turnover, chaperones	26S proteasome regulatory subunit 4 homolog B GN=RPT2B OS=Arabidopsis thaliana (Mouse-ear cress) PE=1 SV=1	Posttranslational modification, protein turnover, chaperones	AAA-ATPase At3g28580-like [Capsicum annuum]
Capana11g001697	0.683793	0.674077	0.665143	0.066745	0	0	Posttranslational modification, protein turnover, chaperones	Molecular Function: binding (GO:0005488);; Molecular Function: ATP binding (GO:0005524);; Cellular Component: nucleus (GO:0005634);; Biological Process: anatomical structure morphogenesis (GO:0009653);; Cellular Component: membrane (GO:0016020);; Molecular Function: nucleoside-triphosphatase activity (GO:0017111);; Biological Process: protein catabolic process (GO:0030163);; Biological Process: c…	--	--	Posttranslational modification, protein turnover, chaperones	26S protease regulatory subunit 4 homolog GN=P0034A04.112 OS=Oryza sativa subsp. japonica (Rice) PE=2 SV=2	Posttranslational modification, protein turnover, chaperones	AAA-ATPase At3g28580-like [Capsicum annuum]
Capana02g002733	0.520263	0.518889	0.101755	1.40388	4.21334	3.29142	Posttranslational modification, protein turnover, chaperones	Cellular Component: proteasome complex (GO:0000502);; Molecular Function: binding (GO:0005488);; Biological Process: response to stress (GO:0006950);; Biological Process: gamete generation (GO:0007276);; Biological Process: macromolecule biosynthetic process (GO:0009059);; Biological Process: response to light stimulus (GO:0009416);; Cellular Component: plastid (GO:0009536);; Biological Process: …	K08900|0|sly:101259707|probable mitochondrial chaperone BCS1-A; K08900 mitochondrial chaperone BCS1 (A)	--	Posttranslational modification, protein turnover, chaperones	26S protease regulatory subunit 8 homolog B GN=F28I16.150 OS=Arabidopsis thaliana (Mouse-ear cress) PE=1 SV=1	Posttranslational modification, protein turnover, chaperones	AAA-ATPase At5g17760-like [Capsicum annuum]
Capana12g001026	0.822047	0.457508	0.742888	0.113021	0.132154	0.090259	Posttranslational modification, protein turnover, chaperones	Molecular Function: binding (GO:0005488);; Molecular Function: ATP binding (GO:0005524);; Cellular Component: plasma membrane (GO:0005886);; Biological Process: nucleobase-containing compound metabolic process (GO:0006139);; Biological Process: toxin catabolic process (GO:0009407);; Cellular Component: thylakoid (GO:0009579);; Biological Process: response to cyclopentenone (GO:0010583);; Cellular…	K08900|0|sly:101249898|probable mitochondrial chaperone BCS1-B; K08900 mitochondrial chaperone BCS1 (A)	--	Posttranslational modification, protein turnover, chaperones	ATP-dependent zinc metalloprotease FTSH 6, chloroplastic (Precursor) GN=FTSH6 OS=Arabidopsis thaliana (Mouse-ear cress) PE=2 SV=1	Posttranslational modification, protein turnover, chaperones	AAA-ATPase At5g57480 [Capsicum annuum]
Capana06g001013	11.6041	3.73312	6.55928	0.839133	1.05825	0.429949	Defense mechanisms	Molecular Function: nucleotide binding (GO:0000166);; Cellular Component: plastid (GO:0009536);; Cellular Component: membrane (GO:0016020);; Molecular Function: ATPase activity (GO:0016887);; Molecular Function: nucleoside-triphosphatase activity (GO:0017111);; Biological Process: single-organism transport (GO:0044765);;	--	--	Lipid transport and metabolism;; General function prediction only	ABC transporter A family member 7 GN=T23J7.110 OS=Arabidopsis thaliana (Mouse-ear cress) PE=3 SV=2	Inorganic ion transport and metabolism	ABC transporter A family member 12-like [Capsicum annuum]
Capana03g001104	2.48438	3.34383	2.31493	6.13068	6.45955	5.12216	Defense mechanisms	Molecular Function: ATP binding (GO:0005524);; Cellular Component: extracellular region (GO:0005576);; Biological Process: ATP catabolic process (GO:0006200);; Biological Process: toxin catabolic process (GO:0009407);; Cellular Component: plastid (GO:0009536);; Biological Process: response to cyclopentenone (GO:0010583);; Cellular Component: membrane (GO:0016020);; Molecular Function: ATPase acti…	--	--	Lipid transport and metabolism;; General function prediction only	ABC transporter A family member 2 GN=T23J7.60 OS=Arabidopsis thaliana (Mouse-ear cress) PE=2 SV=1	Secondary metabolites biosynthesis, transport and catabolism	ABC transporter A family member 2-like [Capsicum annuum]
Capana06g001011	18.0526	8.03826	11.4428	1.13904	1.79024	0.443629	Defense mechanisms	Molecular Function: nucleotide binding (GO:0000166);; Cellular Component: extracellular region (GO:0005576);; Biological Process: toxin catabolic process (GO:0009407);; Biological Process: response to cyclopentenone (GO:0010583);; Molecular Function: nucleoside-triphosphatase activity (GO:0017111);; Molecular Function: ATPase activity, coupled to transmembrane movement of substances (GO:0042626);…	--	--	Lipid transport and metabolism;; General function prediction only	ABC transporter A family member 2 GN=T23J7.60 OS=Arabidopsis thaliana (Mouse-ear cress) PE=2 SV=1	Inorganic ion transport and metabolism	ABC transporter A family member 9-like [Capsicum annuum]
Capana01g000154	0.472453	0.770865	0.509823	0.061659	0.082884	0.055338	Defense mechanisms	Cellular Component: plant-type vacuole (GO:0000325);; Cellular Component: vacuolar membrane (GO:0005774);; Cellular Component: Golgi apparatus (GO:0005794);; Biological Process: cellular aromatic compound metabolic process (GO:0006725);; Biological Process: response to stress (GO:0006950);; Cellular Component: plasmodesma (GO:0009506);; Molecular Function: chlorophyll catabolite transmembrane tra…	--	--	Secondary metabolites biosynthesis, transport and catabolism	ABC transporter C family member 10 GN=F17J16.190 OS=Arabidopsis thaliana (Mouse-ear cress) PE=2 SV=2	Defense mechanisms	ABC transporter C family member 10-like isoform X2 [Capsicum annuum]
Capana00g003600	1.17317	0.800945	0.871506	0.001651	0.003558	0	Defense mechanisms	Cellular Component: plant-type vacuole (GO:0000325);; Cellular Component: vacuolar membrane (GO:0005774);; Cellular Component: Golgi apparatus (GO:0005794);; Biological Process: cellular aromatic compound metabolic process (GO:0006725);; Biological Process: response to stress (GO:0006950);; Cellular Component: plasmodesma (GO:0009506);; Biological Process: response to abiotic stimulus (GO:0009628…	--	--	Secondary metabolites biosynthesis, transport and catabolism	ABC transporter C family member 8 (Precursor) GN=MXL8.11 OS=Arabidopsis thaliana (Mouse-ear cress) PE=2 SV=3	Secondary metabolites biosynthesis, transport and catabolism	ABC transporter C family member 8-like [Capsicum annuum]
Capana08g002055	3.42033	20.181	11.5949	0	0	0	Defense mechanisms	Molecular Function: ATP binding (GO:0005524);; Biological Process: ATP catabolic process (GO:0006200);; Cellular Component: plasmodesma (GO:0009506);; Cellular Component: chloroplast (GO:0009507);; Biological Process: response to wounding (GO:0009611);; Biological Process: response to salt stress (GO:0009651);; Biological Process: response to abscisic acid (GO:0009737);; Cellular Component: exter…	--	--	Secondary metabolites biosynthesis, transport and catabolism	ABC transporter G family member 11 GN=At1g17840 OS=Arabidopsis thaliana (Mouse-ear cress) PE=1 SV=1	Secondary metabolites biosynthesis, transport and catabolism	ABC transporter G family member 11-like [Capsicum annuum]
Capana01g000966	1.91349	3.17181	2.21037	0.311389	0.108301	0	Defense mechanisms	Molecular Function: ATP binding (GO:0005524);; Cellular Component: plasma membrane (GO:0005886);; Biological Process: ATP catabolic process (GO:0006200);; Biological Process: response to water deprivation (GO:0009414);; Cellular Component: chloroplast (GO:0009507);; Biological Process: response to abscisic acid (GO:0009737);; Biological Process: cellular process (GO:0009987);; Biological Process:…	--	--	Secondary metabolites biosynthesis, transport and catabolism	ABC transporter G family member 14 OS=Arabidopsis thaliana (Mouse-ear cress) PE=2 SV=1	Secondary metabolites biosynthesis, transport and catabolism	ABC transporter G family member 14 [Capsicum annuum]
Capana11g000785	1.82788	3.87316	2.33053	0.174267	0.316903	0.142652	Defense mechanisms	Molecular Function: ATP binding (GO:0005524);; Cellular Component: nucleus (GO:0005634);; Biological Process: ATP catabolic process (GO:0006200);; Cellular Component: plasmodesma (GO:0009506);; Biological Process: response to wounding (GO:0009611);; Biological Process: response to salt stress (GO:0009651);; Biological Process: response to abscisic acid (GO:0009737);; Cellular Component: external …	--	--	Secondary metabolites biosynthesis, transport and catabolism	ABC transporter G family member 15 GN=MSA6.13 OS=Arabidopsis thaliana (Mouse-ear cress) PE=2 SV=2	Secondary metabolites biosynthesis, transport and catabolism	ABC transporter G family member 15-like [Capsicum annuum]
Capana11g000035	1.16637	0.646756	0.904413	4.39415	5.63501	4.49661	Defense mechanisms	Molecular Function: ATP binding (GO:0005524);; Biological Process: ATP catabolic process (GO:0006200);; Biological Process: amino acid transport (GO:0006865);; Molecular Function: xenobiotic-transporting ATPase activity (GO:0008559);; Cellular Component: plasmodesma (GO:0009506);; Biological Process: response to wounding (GO:0009611);; Biological Process: response to nematode (GO:0009624);; Biolo…	--	--	Secondary metabolites biosynthesis, transport and catabolism	ABC transporter G family member 28 GN=MUP24.16 OS=Arabidopsis thaliana (Mouse-ear cress) PE=3 SV=1	Secondary metabolites biosynthesis, transport and catabolism	ABC transporter G family member 28-like [Capsicum annuum]
Capana05g001820	0.842264	0.366645	0.822454	9.32062	9.63309	10.1771	Defense mechanisms	Biological Process: amino acid transport (GO:0006865);; Biological Process: lipid transport (GO:0006869);; Cellular Component: plasmodesma (GO:0009506);; Biological Process: response to wounding (GO:0009611);; Biological Process: response to nematode (GO:0009624);; Biological Process: response to salt stress (GO:0009651);; Biological Process: response to abscisic acid (GO:0009737);; Cellular Comp…	--	--	Secondary metabolites biosynthesis, transport and catabolism	ABC transporter G family member 28 GN=MUP24.16 OS=Arabidopsis thaliana (Mouse-ear cress) PE=3 SV=1	Secondary metabolites biosynthesis, transport and catabolism	ABC transporter G family member 28-like [Capsicum annuum]
Capana00g002921	3.50907	12.2139	4.36339	0.148787	0.139957	0.131339	Defense mechanisms	Molecular Function: nucleotide binding (GO:0000166);; Molecular Function: ATP binding (GO:0005524);; Cellular Component: mitochondrion (GO:0005739);; Cellular Component: vacuolar membrane (GO:0005774);; Cellular Component: cytosol (GO:0005829);; Cellular Component: plasma membrane (GO:0005886);; Biological Process: ATP catabolic process (GO:0006200);; Biological Process: protein targeting to memb…	--	--	Secondary metabolites biosynthesis, transport and catabolism	ABC transporter G family member 32 GN=F12C20.5 OS=Arabidopsis thaliana (Mouse-ear cress) PE=1 SV=1	Defense mechanisms	ABC transporter G family member 32-like isoform X1 [Capsicum annuum]
Capana03g000253	4.27086	7.20201	6.59605	1.08406	0.953004	0.644437	Defense mechanisms	Molecular Function: ATP binding (GO:0005524);; Cellular Component: mitochondrion (GO:0005739);; Cellular Component: vacuolar membrane (GO:0005774);; Cellular Component: cytosol (GO:0005829);; Cellular Component: plasma membrane (GO:0005886);; Biological Process: ATP catabolic process (GO:0006200);; Biological Process: protein targeting to membrane (GO:0006612);; Biological Process: drug transmemb…	--	--	Secondary metabolites biosynthesis, transport and catabolism	ABC transporter G family member 36 GN=F23H11.19 OS=Arabidopsis thaliana (Mouse-ear cress) PE=1 SV=1	Secondary metabolites biosynthesis, transport and catabolism	ABC transporter G family member 36-like [Capsicum annuum]
Capana03g000573	25.701	38.9182	25.2091	10.9866	10.9418	9.90068	--	Molecular Function: inorganic phosphate transmembrane transporter activity (GO:0005315);; Molecular Function: UDP-glucose transmembrane transporter activity (GO:0005460);; Molecular Function: protein binding (GO:0005515);; Molecular Function: ATP binding (GO:0005524);; Cellular Component: vacuolar membrane (GO:0005774);; Cellular Component: plasma membrane (GO:0005886);; Biological Process: ATP c…	--	--	Secondary metabolites biosynthesis, transport and catabolism	ABC transporter I family member 17 GN=T23K23.21 OS=Arabidopsis thaliana (Mouse-ear cress) PE=2 SV=1	Secondary metabolites biosynthesis, transport and catabolism	ABC transporter I family member 17-like [Capsicum annuum]
Capana01g000984	9.64701	24.0059	31.5833	69.5491	131.56	73.796	Secondary metabolites biosynthesis, transport and catabolism	Molecular Function: monooxygenase activity (GO:0004497);; Molecular Function: iron ion binding (GO:0005506);; Cellular Component: extracellular region (GO:0005576);; Cellular Component: endoplasmic reticulum membrane (GO:0005789);; Molecular Function: electron carrier activity (GO:0009055);; Biological Process: response to water deprivation (GO:0009414);; Cellular Component: chloroplast (GO:00095…	K09843|0|sly:101254720|abscisic acid 8'-hydroxylase 1-like; K09843 (+)-abscisic acid 8'-hydroxylase [EC:1.14.13.93] (A)	Carotenoid biosynthesis (ko00906)	Secondary metabolites biosynthesis, transport and catabolism;; Lipid transport and metabolism	Abscisic acid 8&apos;-hydroxylase 1 GN=CYP707A1 OS=Arabidopsis thaliana (Mouse-ear cress) PE=2 SV=1	Secondary metabolites biosynthesis, transport and catabolism	abscisic acid 8&apos;-hydroxylase 1 [Capsicum annuum]
Capana10g001629	23.886	8.41791	10.5724	0.400798	1.4978	0.43725	--	Molecular Function: protein phosphatase inhibitor activity (GO:0004864);; Molecular Function: receptor activity (GO:0004872);; Cellular Component: nucleus (GO:0005634);; Cellular Component: mitochondrion (GO:0005739);; Biological Process: tryptophan catabolic process (GO:0006569);; Biological Process: fatty acid catabolic process (GO:0009062);; Cellular Component: chloroplast (GO:0009507);; Biolo…	K14496|2.59529e-107|sly:101250944|abscisic acid receptor PYL4; K14496 abscisic acid receptor PYR/PYL family (A)	Plant hormone signal transduction (ko04075)	--	Abscisic acid receptor PYL4 GN=T19C21.20 OS=Arabidopsis thaliana (Mouse-ear cress) PE=1 SV=1	General function prediction only	abscisic acid receptor PYL4-like [Capsicum annuum]
Capana00g003406	141.482	191.08	152.825	66.0515	74.3284	71.0776	--	Molecular Function: protein phosphatase inhibitor activity (GO:0004864);; Molecular Function: receptor activity (GO:0004872);; Cellular Component: nucleus (GO:0005634);; Cellular Component: mitochondrion (GO:0005739);; Biological Process: tryptophan catabolic process (GO:0006569);; Biological Process: fatty acid catabolic process (GO:0009062);; Cellular Component: chloroplast (GO:0009507);; Biolo…	K14496|6.24965e-112|sot:102591194|abscisic acid receptor PYL9-like; K14496 abscisic acid receptor PYR/PYL family (A)	Plant hormone signal transduction (ko04075)	--	Abscisic acid receptor PYL9 GN=F6F3.16 OS=Arabidopsis thaliana (Mouse-ear cress) PE=1 SV=1	General function prediction only	abscisic acid receptor PYL9-like [Capsicum annuum]
Capana12g001078	35.2909	25.4277	25.615	5.27147	10.9517	7.45872	--	Molecular Function: protein phosphatase inhibitor activity (GO:0004864);; Molecular Function: receptor activity (GO:0004872);; Cellular Component: nucleus (GO:0005634);; Cellular Component: mitochondrion (GO:0005739);; Biological Process: tryptophan catabolic process (GO:0006569);; Biological Process: fatty acid catabolic process (GO:0009062);; Cellular Component: chloroplast (GO:0009507);; Biolo…	K14496|2.59584e-119|sot:102578373|abscisic acid receptor PYL8-like; K14496 abscisic acid receptor PYR/PYL family (A)	Plant hormone signal transduction (ko04075)	--	Abscisic acid receptor PYL9 GN=F6F3.16 OS=Arabidopsis thaliana (Mouse-ear cress) PE=1 SV=1	General function prediction only	abscisic acid receptor PYL9-like [Capsicum annuum]
Capana11g000472	0.112702	0.02819	0.112538	0.322155	0.476816	0.253606	Nucleotide transport and metabolism	Molecular Function: aldehyde oxidase activity (GO:0004031);; Molecular Function: iron ion binding (GO:0005506);; Cellular Component: cytosol (GO:0005829);; Molecular Function: UDP-N-acetylmuramate dehydrogenase activity (GO:0008762);; Molecular Function: electron carrier activity (GO:0009055);; Biological Process: abscisic acid biosynthetic process (GO:0009688);; Biological Process: auxin biosynt…	K09842|0|sot:102598224|indole-3-acetaldehyde oxidase-like; K09842 abscisic-aldehyde oxidase [EC:1.2.3.14] (A)	Carotenoid biosynthesis (ko00906)	Nucleotide transport and metabolism	Abscisic-aldehyde oxidase GN=F20F1.2 OS=Arabidopsis thaliana (Mouse-ear cress) PE=1 SV=1	Nucleotide transport and metabolism	abscisic-aldehyde oxidase-like [Capsicum annuum]
Capana06g001770	0	0	0	3.21537	2.689	3.92707	Amino acid transport and metabolism;; Coenzyme transport and metabolism	Molecular Function: magnesium ion binding (GO:0000287);; Molecular Function: acetolactate synthase activity (GO:0003984);; Molecular Function: pyruvate decarboxylase activity (GO:0004737);; Biological Process: isoleucine biosynthetic process (GO:0009097);; Biological Process: valine biosynthetic process (GO:0009099);; Cellular Component: chloroplast (GO:0009507);; Cellular Component: chloroplast …	K01652|0|sot:102588606|acetolactate synthase 1, chloroplastic-like; K01652 acetolactate synthase I/II/III large subunit [EC:2.2.1.6] (A)	Valine, leucine and isoleucine biosynthesis (ko00290);; Butanoate metabolism (ko00650);; C5-Branched dibasic acid metabolism (ko00660);; Pantothenate and CoA biosynthesis (ko00770);; 2-Oxocarboxylic acid metabolism (ko01210);; Biosynthesis of amino acids (ko01230)	Amino acid transport and metabolism;; Coenzyme transport and metabolism	Acetolactate synthase 1, chloroplastic (Precursor) OS=Nicotiana tabacum (Common tobacco) PE=1 SV=1	Amino acid transport and metabolism	acetolactate synthase 2, chloroplastic-like [Capsicum annuum]
Capana12g002596	22.4499	19.7928	19.1705	3.94408	4.52182	6.11808	Amino acid transport and metabolism	Molecular Function: acetolactate synthase activity (GO:0003984);; Cellular Component: cytosol (GO:0005829);; Biological Process: gluconeogenesis (GO:0006094);; Biological Process: leucine metabolic process (GO:0006551);; Biological Process: valine metabolic process (GO:0006573);; Biological Process: cytoskeleton organization (GO:0007010);; Biological Process: branched-chain amino acid biosyntheti…	K01653|0|sot:102600503|acetolactate synthase small subunit 1, chloroplastic-like; K01653 acetolactate synthase I/III small subunit [EC:2.2.1.6] (A)	Valine, leucine and isoleucine biosynthesis (ko00290);; Butanoate metabolism (ko00650);; C5-Branched dibasic acid metabolism (ko00660);; Pantothenate and CoA biosynthesis (ko00770);; 2-Oxocarboxylic acid metabolism (ko01210);; Biosynthesis of amino acids (ko01230)	Amino acid transport and metabolism	Acetolactate synthase small subunit 2, chloroplastic (Precursor) GN=At2g31810 OS=Arabidopsis thaliana (Mouse-ear cress) PE=1 SV=1	Amino acid transport and metabolism	acetolactate synthase small subunit 1, chloroplastic [Capsicum annuum]
Capana08g000902	1.50933	0.838936	1.85152	0.209249	0.564082	0.086865	Lipid transport and metabolism	Molecular Function: acetyl-CoA carboxylase activity (GO:0003989);; Biological Process: fatty acid biosynthetic process (GO:0006633);; Biological Process: ubiquinone biosynthetic process (GO:0006744);; Cellular Component: acetyl-CoA carboxylase complex (GO:0009317);; Cellular Component: chloroplast stroma (GO:0009570);; Cellular Component: chloroplast envelope (GO:0009941);; Cellular Component: me…	K01962|0|sot:102584328|acetyl-coenzyme A carboxylase carboxyl transferase subunit alpha, chloroplastic-like; K01962 acetyl-CoA carboxylase carboxyl transferase subunit alpha [EC:6.4.1.2] (A)	Fatty acid biosynthesis (ko00061);; Pyruvate metabolism (ko00620);; Propanoate metabolism (ko00640);; Carbon metabolism (ko01200);; Fatty acid metabolism (ko01212)	--	Acetyl-coenzyme A carboxylase carboxyl transferase subunit alpha, chloroplastic (Precursor) GN=CAC3 OS=Arabidopsis thaliana (Mouse-ear cress) PE=1 SV=1	Lipid transport and metabolism	acetyl-coenzyme A carboxylase carboxyl transferase subunit alpha, chloroplastic-like isoform X1 [Solanum tuberosum]
Capana03g002552	35.7429	5.23142	20.2625	208.287	173.903	268.078	Carbohydrate transport and metabolism	Cellular Component: plant-type vacuole (GO:0000325);; Biological Process: respiratory burst involved in defense response (GO:0002679);; Molecular Function: sucrose alpha-glucosidase activity (GO:0004575);; Cellular Component: cell wall (GO:0005618);; Cellular Component: vacuole (GO:0005773);; Cellular Component: plasma membrane (GO:0005886);; Biological Process: sucrose metabolic process (GO:0005…	K01193|0|sot:102577489|PAIN-1; beta-fructosidase; K01193 beta-fructofuranosidase [EC:3.2.1.26] (A)	Galactose metabolism (ko00052);; Starch and sucrose metabolism (ko00500)	Carbohydrate transport and metabolism	Acid beta-fructofuranosidase AIV-18 OS=Capsicum annuum (Bell pepper) PE=2 SV=1	Carbohydrate transport and metabolism	acid beta-fructofuranosidase AIV-18 [Capsicum annuum]
Capana06g002427	20.5509	8.63816	18.3785	110.542	127.878	162.992	General function prediction only	Biological Process: defense response to insect (GO:0002213);; Molecular Function: acid phosphatase activity (GO:0003993);; Cellular Component: vacuole (GO:0005773);; Biological Process: response to oxidative stress (GO:0006979);; Biological Process: response to wounding (GO:0009611);; Cellular Component: cytosolic ribosome (GO:0022626);; Biological Process: hyperosmotic salinity response (GO:0042…	--	--	--	Acid phosphatase 1 (Precursor) GN=APS1 OS=Solanum lycopersicum (Tomato) PE=2 SV=1	General function prediction only	acid phosphatase 1-like [Capsicum annuum]
Chilli_newGene_104731	11.7368	3.29723	3.8044	0.218581	0.229998	0	--	Molecular Function: acid phosphatase activity (GO:0003993);;	--	--	--	Acid phosphatase 1 (Precursor) GN=APS1 OS=Solanum lycopersicum (Tomato) PE=2 SV=1	General function prediction only	acid phosphatase 1-like [Solanum lycopersicum]
Capana02g002477	0.885756	0.248447	2.08278	23.2419	8.3347	25.2084	General function prediction only	Biological Process: polysaccharide catabolic process (GO:0000272);; Molecular Function: chitinase activity (GO:0004568);; Cellular Component: extracellular space (GO:0005615);; Biological Process: chitin catabolic process (GO:0006032);; Biological Process: defense response (GO:0006952);; Biological Process: response to biotic stimulus (GO:0009607);; Cellular Component: cytoplasmic membrane-bounde…	--	--	General function prediction only	Acidic endochitinase pcht28 (Precursor) OS=Solanum chilense (Tomato) PE=2 SV=1	Carbohydrate transport and metabolism	acidic endochitinase pcht28-like [Capsicum annuum]
Chilli_newGene_57240	0.833396	0.427473	0.292109	0.02025	0.050947	0	Energy production and conversion	Biological Process: response to superoxide (GO:0000303);; Molecular Function: copper ion binding (GO:0005507);; Molecular Function: ATP binding (GO:0005524);; Cellular Component: cell wall (GO:0005618);; Cellular Component: vacuolar membrane (GO:0005774);; Cellular Component: cytosol (GO:0005829);; Biological Process: gluconeogenesis (GO:0006094);; Biological Process: glycolytic process (GO:00060…	K01681|1.50917e-73|sot:102579951|aconitate hydratase 2, mitochondrial-like; K01681 aconitate hydratase [EC:4.2.1.3] (A)	Citrate cycle (TCA cycle) (ko00020);; Glyoxylate and dicarboxylate metabolism (ko00630);; Carbon metabolism (ko01200);; 2-Oxocarboxylic acid metabolism (ko01210);; Biosynthesis of amino acids (ko01230)	RNA processing and modification;; Translation, ribosomal structure and biogenesis	Aconitate hydratase, cytoplasmic OS=Cucurbita maxima (Pumpkin) PE=2 SV=1	Energy production and conversion	aconitate hydratase 2, mitochondrial-like isoform X2 [Nicotiana sylvestris]
Capana00g004197	22.5358	25.3329	25.9649	52.6267	46.2547	61.9296	Energy production and conversion	Molecular Function: copper ion binding (GO:0005507);; Cellular Component: cytoplasm (GO:0005737);; Cellular Component: cytosol (GO:0005829);; Biological Process: gluconeogenesis (GO:0006094);; Biological Process: glycolytic process (GO:0006096);; Biological Process: glyoxylate cycle (GO:0006097);; Biological Process: citrate metabolic process (GO:0006101);; Biological Process: isocitrate metaboli…	K01681|0|sot:102579951|aconitate hydratase 2, mitochondrial-like; K01681 aconitate hydratase [EC:4.2.1.3] (A)	Citrate cycle (TCA cycle) (ko00020);; Glyoxylate and dicarboxylate metabolism (ko00630);; Carbon metabolism (ko01200);; 2-Oxocarboxylic acid metabolism (ko01210);; Biosynthesis of amino acids (ko01230)	RNA processing and modification;; Translation, ribosomal structure and biogenesis	Aconitate hydratase, cytoplasmic OS=Cucurbita maxima (Pumpkin) PE=2 SV=1	Energy production and conversion	aconitate hydratase, cytoplasmic [Capsicum annuum]
Capana03g000579	110.428	82.5611	99.3612	32.5871	27.3322	29.8194	--	Biological Process: water transport (GO:0006833);; Biological Process: response to cold (GO:0009409);; Biological Process: response to light stimulus (GO:0009416);; Cellular Component: chloroplast thylakoid membrane (GO:0009535);; Cellular Component: chloroplast stroma (GO:0009570);; Biological Process: response to salt stress (GO:0009651);; Biological Process: response to sucrose (GO:0009744);; …	--	--	--	ACT domain-containing protein ACR11 {ECO:0000305} (Precursor) OS=Arabidopsis thaliana (Mouse-ear cress) PE=1 SV=1	Function unknown	ACT domain-containing protein ACR11-like [Capsicum annuum]
Capana06g001785	9.78588	12.5907	10.3446	1.32599	1.47413	5.10777	Posttranslational modification, protein turnover, chaperones	Biological Process: nuclear division (GO:0000280);; Biological Process: cytokinesis by cell plate formation (GO:0000911);; Cellular Component: cytosol (GO:0005829);; Cellular Component: plasma membrane (GO:0005886);; Biological Process: nucleolus organization (GO:0007000);; Molecular Function: [protein-PII] uridylyltransferase activity (GO:0008773);; Biological Process: photomorphogenesis (GO:000…	--	--	--	ACT domain-containing protein ACR3 {ECO:0000305} OS=Arabidopsis thaliana (Mouse-ear cress) PE=2 SV=1	General function prediction only	ACT domain-containing protein ACR3 isoform X1 [Capsicum annuum]
Capana05g000397	125.869	79.5677	62.6791	23.0211	23.8369	23.9336	Posttranslational modification, protein turnover, chaperones	Biological Process: nuclear-transcribed mRNA catabolic process (GO:0000956);; Cellular Component: nucleus (GO:0005634);; Biological Process: metabolic process (GO:0008152);; Biological Process: response to high light intensity (GO:0009644);; Biological Process: response to sucrose (GO:0009744);; Biological Process: response to fructose (GO:0009750);; Molecular Function: amino acid binding (GO:001…	--	--	--	ACT domain-containing protein ACR9 {ECO:0000305} OS=Arabidopsis thaliana (Mouse-ear cress) PE=2 SV=1	Function unknown	ACT domain-containing protein ACR9 [Capsicum annuum]
Capana06g001870	61.2276	68.4233	61.3381	159.097	244.874	105.259	Lipid transport and metabolism;; Secondary metabolites biosynthesis, transport and catabolism	Molecular Function: ACP phosphopantetheine attachment site binding involved in fatty acid biosynthetic process (GO:0000036);; Biological Process: very long-chain fatty acid metabolic process (GO:0000038);; Cellular Component: cytosol (GO:0005829);; Biological Process: rRNA processing (GO:0006364);; Biological Process: fatty acid biosynthetic process (GO:0006633);; Biological Process: response to …	--	--	Energy production and conversion;; Lipid transport and metabolism;; Secondary metabolites biosynthesis, transport and catabolism	Acyl carrier protein 1, chloroplastic (Precursor) GN=ACP1 OS=Casuarina glauca (Swamp oak) PE=2 SV=1	Lipid transport and metabolism	acyl carrier protein 1, chloroplastic-like [Capsicum annuum]
Capana10g000325	14.8144	11.0138	12.9391	38.4097	59.9016	45.482	Lipid transport and metabolism	Molecular Function: acyl-CoA dehydrogenase activity (GO:0003995);; Molecular Function: acyl-CoA oxidase activity (GO:0003997);; Cellular Component: nucleus (GO:0005634);; Cellular Component: peroxisome (GO:0005777);; Biological Process: fatty acid beta-oxidation (GO:0006635);; Biological Process: transport (GO:0006810);; Biological Process: defense response (GO:0006952);; Biological Process: mult…	K00232|0|sot:102588328|acyl-coenzyme A oxidase 3, peroxisomal-like; K00232 acyl-CoA oxidase [EC:1.3.3.6] (A)	Fatty acid degradation (ko00071);; alpha-Linolenic acid metabolism (ko00592);; Biosynthesis of unsaturated fatty acids (ko01040);; Fatty acid metabolism (ko01212);; Peroxisome (ko04146)	Lipid transport and metabolism;; Secondary metabolites biosynthesis, transport and catabolism	Acyl-coenzyme A oxidase 3, peroxisomal (Precursor) OS=Arabidopsis thaliana (Mouse-ear cress) PE=1 SV=1	Lipid transport and metabolism	acyl-coenzyme A oxidase 3, peroxisomal isoform X1 [Capsicum annuum]
Capana10g001620	35.3327	39.1429	37.8613	85.623	105.532	121.542	Lipid transport and metabolism	Molecular Function: acyl-CoA dehydrogenase activity (GO:0003995);; Molecular Function: acyl-CoA oxidase activity (GO:0003997);; Cellular Component: mitochondrion (GO:0005739);; Cellular Component: peroxisome (GO:0005777);; Cellular Component: cytosol (GO:0005829);; Biological Process: protein targeting to vacuole (GO:0006623);; Biological Process: fatty acid beta-oxidation (GO:0006635);; Biologic…	K00232|0|sly:101250354|acyl-coenzyme A oxidase 4, peroxisomal; K00232 acyl-CoA oxidase [EC:1.3.3.6] (A)	Fatty acid degradation (ko00071);; alpha-Linolenic acid metabolism (ko00592);; Biosynthesis of unsaturated fatty acids (ko01040);; Fatty acid metabolism (ko01212);; Peroxisome (ko04146)	Amino acid transport and metabolism	Acyl-coenzyme A oxidase 4, peroxisomal GN=ACX4 OS=Arabidopsis thaliana (Mouse-ear cress) PE=1 SV=1	Lipid transport and metabolism	acyl-coenzyme A oxidase 4, peroxisomal-like [Capsicum annuum]
Capana01g002475	4.76804	2.49498	3.42951	7.21668	7.14864	9.71559	Secondary metabolites biosynthesis, transport and catabolism	Molecular Function: copper ion binding (GO:0005507);; Cellular Component: mitochondrion (GO:0005739);; Biological Process: metabolic process (GO:0008152);; Molecular Function: hydrolase activity (GO:0016787);; Molecular Function: 5-oxopent-3-ene-1,2,5-tricarboxylate decarboxylase activity (GO:0018800);;	K01557|2.78787e-158|sly:101258990|acylpyruvase FAHD1, mitochondrial; K01557 acylpyruvate hydrolase [EC:3.7.1.5] (A)	Tyrosine metabolism (ko00350)	General function prediction only	--	General function prediction only	acylpyruvase FAHD1, mitochondrial [Capsicum annuum]
Capana08g001343	15.2185	18.0016	39.3661	217.24	217.083	326.815	General function prediction only	Molecular Function: diacylglycerol O-acyltransferase activity (GO:0004144);; Cellular Component: mitochondrion (GO:0005739);; Cellular Component: chloroplast (GO:0009507);; Cellular Component: plastoglobule (GO:0010287);; Molecular Function: transferase activity, transferring acyl groups other than amino-acyl groups (GO:0016747);; Biological Process: triglyceride biosynthetic process (GO:0019432)…	--	--	--	Acyltransferase-like protein At1g54570, chloroplastic (Precursor) GN=At1g54570 OS=Arabidopsis thaliana (Mouse-ear cress) PE=2 SV=1	Lipid transport and metabolism	acyltransferase-like protein At1g54570, chloroplastic [Capsicum annuum]
Capana03g004084	146.468	100.772	101.818	525.933	752.605	548.522	Coenzyme transport and metabolism	Molecular Function: adenosylhomocysteinase activity (GO:0004013);; Molecular Function: copper ion binding (GO:0005507);; Cellular Component: vacuolar membrane (GO:0005774);; Cellular Component: Golgi apparatus (GO:0005794);; Cellular Component: cytosol (GO:0005829);; Cellular Component: plasma membrane (GO:0005886);; Biological Process: gluconeogenesis (GO:0006094);; Biological Process: glycolyti…	K01251|0|sly:101248518|adenosylhomocysteinase; K01251 adenosylhomocysteinase [EC:3.3.1.1] (A)	Cysteine and methionine metabolism (ko00270)	Coenzyme transport and metabolism	Adenosylhomocysteinase GN=SAHH OS=Nicotiana tabacum (Common tobacco) PE=2 SV=1	Coenzyme transport and metabolism	adenosylhomocysteinase [Capsicum annuum]
Capana00g000952	34.6028	29.3057	29.4161	117.221	179.243	128.003	Coenzyme transport and metabolism	Molecular Function: adenosylhomocysteinase activity (GO:0004013);; Molecular Function: copper ion binding (GO:0005507);; Cellular Component: vacuolar membrane (GO:0005774);; Cellular Component: Golgi apparatus (GO:0005794);; Cellular Component: cytosol (GO:0005829);; Cellular Component: plasma membrane (GO:0005886);; Biological Process: gluconeogenesis (GO:0006094);; Biological Process: glycolyti…	K01251|0|sly:101248518|adenosylhomocysteinase; K01251 adenosylhomocysteinase [EC:3.3.1.1] (A)	Cysteine and methionine metabolism (ko00270)	Coenzyme transport and metabolism	Adenosylhomocysteinase GN=SAHH OS=Nicotiana tabacum (Common tobacco) PE=2 SV=1	Coenzyme transport and metabolism	adenosylhomocysteinase-like [Capsicum annuum]
Capana11g001296	56.4376	51.2448	48.8322	105.795	129.945	104.526	General function prediction only	Biological Process: microtubule cytoskeleton organization (GO:0000226);; Molecular Function: DNA binding (GO:0003677);; Molecular Function: sequence-specific DNA binding transcription factor activity (GO:0003700);; Molecular Function: transporter activity (GO:0005215);; Molecular Function: copper ion binding (GO:0005507);; Molecular Function: protein binding (GO:0005515);; Molecular Function: GTP…	K07937|3.65862e-132|tcc:TCM_010392|ADP-ribosylation factor A1F; K07937 ADP-ribosylation factor 1 (A)	Endocytosis (ko04144)	Intracellular trafficking, secretion, and vesicular transport	ADP-ribosylation factor 2 GN=OJ1119_H02.17 OS=Oryza sativa subsp. japonica (Rice) PE=2 SV=2	Intracellular trafficking, secretion, and vesicular transport	ADP-ribosylation factor 2 isoform X1 [Nicotiana tomentosiformis]
Capana01g002457	10.6295	9.75486	6.0406	19.7529	31.0836	29.208	--	Molecular Function: DNA binding (GO:0003677);; Molecular Function: sequence-specific DNA binding transcription factor activity (GO:0003700);; Cellular Component: nucleus (GO:0005634);; Biological Process: regulation of transcription, DNA-templated (GO:0006355);; Biological Process: plant-type cell wall modification (GO:0009827);; Biological Process: pollen tube growth (GO:0009860);; Biological Pr…	--	--	Transcription	Agamous-like MADS-box protein AGL11 GN=T5L19.90 OS=Arabidopsis thaliana (Mouse-ear cress) PE=1 SV=1	Transcription	agamous-like MADS-box protein AGL11 isoform X1 [Capsicum annuum]
Capana01g002709	10.7661	13.1861	12.0162	3.91266	5.54104	4.74417	--	Molecular Function: DNA binding (GO:0003677);; Molecular Function: sequence-specific DNA binding transcription factor activity (GO:0003700);; Cellular Component: nucleus (GO:0005634);; Cellular Component: cytoplasm (GO:0005737);; Biological Process: regulation of transcription, DNA-templated (GO:0006355);; Biological Process: membrane fusion (GO:0006944);; Molecular Function: transcription factor…	--	--	Transcription	Agamous-like MADS-box protein AGL15 GN=AGL15 OS=Brassica napus (Rape) PE=3 SV=1	Transcription	agamous-like MADS-box protein AGL15 [Capsicum annuum]
Capana06g002136	0.080901	0.10121	0.054653	1.66441	2.36851	4.62686	--	Molecular Function: protein binding (GO:0005515);; Cellular Component: nucleus (GO:0005634);; Biological Process: tissue development (GO:0009888);; Biological Process: flower development (GO:0009908);; Biological Process: cell differentiation (GO:0030154);; Biological Process: organ development (GO:0048513);; Biological Process: regulation of cellular process (GO:0050794);;	--	--	Transcription	Agamous-like MADS-box protein AGL62 GN=AGL62 OS=Arabidopsis thaliana (Mouse-ear cress) PE=1 SV=1	Transcription	agamous-like MADS-box protein AGL62 [Capsicum annuum]
Capana10g000711	99.5081	90.1622	73.3915	14.7988	12.2647	12.7934	--	Molecular Function: DNA binding (GO:0003677);; Molecular Function: sequence-specific DNA binding transcription factor activity (GO:0003700);; Cellular Component: nucleus (GO:0005634);; Biological Process: regulation of transcription, DNA-templated (GO:0006355);; Biological Process: membrane fusion (GO:0006944);; Biological Process: microsporogenesis (GO:0009556);; Biological Process: plant-type c…	K09264|3.87239e-103|sot:102583048|agamous-like MADS-box protein AGL8 homolog; K09264 MADS-box transcription factor, plant (A)	--	Transcription	Agamous-like MADS-box protein AGL8 homolog OS=Solanum tuberosum (Potato) PE=2 SV=1	Transcription	agamous-like MADS-box protein AGL8 homolog [Capsicum annuum]
Capana02g003350	12.2928	13.872	10.7602	5.55132	7.1741	4.39043	--	--	K18666|2.65049e-90|sot:102605557|activating signal cointegrator 1 complex subunit 1-like; K18666 activating signal cointegrator complex subunit 1 (A)	--	Transcription	--	Transcription	A-kinase anchor protein 7-like isoform X3 [Capsicum annuum]
Capana06g001160	13.6305	46.7985	45.1126	596.415	465.813	1046.87	Amino acid transport and metabolism	Biological Process: response to hypoxia (GO:0001666);; Molecular Function: L-alanine:2-oxoglutarate aminotransferase activity (GO:0004021);; Molecular Function: copper ion binding (GO:0005507);; Molecular Function: ATP binding (GO:0005524);; Cellular Component: mitochondrion (GO:0005739);; Cellular Component: vacuole (GO:0005773);; Cellular Component: peroxisome (GO:0005777);; Cellular Component:…	K00814|0|sot:102601418|alanine aminotransferase 2, mitochondrial-like; K00814 alanine transaminase [EC:2.6.1.2] (A)	Alanine, aspartate and glutamate metabolism (ko00250);; Carbon fixation in photosynthetic organisms (ko00710);; Carbon metabolism (ko01200);; 2-Oxocarboxylic acid metabolism (ko01210);; Biosynthesis of amino acids (ko01230)	Amino acid transport and metabolism	Alanine aminotransferase 2, mitochondrial (Precursor) OS=Arabidopsis thaliana (Mouse-ear cress) PE=2 SV=1	Amino acid transport and metabolism	alanine aminotransferase 2-like [Capsicum annuum]
Capana04g001422	68.9582	40.4275	45.9424	370.884	176.005	155.68	Energy production and conversion	Molecular Function: nucleotide binding (GO:0000166);; Biological Process: response to hypoxia (GO:0001666);; Molecular Function: alcohol dehydrogenase (NAD) activity (GO:0004022);; Cellular Component: cytoplasm (GO:0005737);; Cellular Component: cytosol (GO:0005829);; Cellular Component: plasma membrane (GO:0005886);; Molecular Function: zinc ion binding (GO:0008270);; Biological Process: respons…	K18857|0|sly:101261114|alcohol dehydrogenase 1; K18857 alcohol dehydrogenase class-P [EC:1.1.1.1] (A)	Glycolysis / Gluconeogenesis (ko00010);; Fatty acid degradation (ko00071);; Tyrosine metabolism (ko00350);; alpha-Linolenic acid metabolism (ko00592)	Secondary metabolites biosynthesis, transport and catabolism	Alcohol dehydrogenase 1 GN=ADH1 OS=Petunia hybrida (Petunia) PE=3 SV=1	Secondary metabolites biosynthesis, transport and catabolism	alcohol dehydrogenase 1 [Capsicum annuum]
Capana11g000014	8.36923	14.7833	12.4937	2.30728	5.33323	2.77759	Energy production and conversion	Molecular Function: alcohol dehydrogenase (NAD) activity (GO:0004022);; Cellular Component: cytosol (GO:0005829);; Biological Process: iron ion transport (GO:0006826);; Molecular Function: zinc ion binding (GO:0008270);; Biological Process: cellular response to iron ion starvation (GO:0010106);; Biological Process: response to nitrate (GO:0010167);; Biological Process: regulation of anion channel…	K00121|0|sot:102591308|alcohol dehydrogenase class-3-like; K00121 S-(hydroxymethyl)glutathione dehydrogenase / alcohol dehydrogenase [EC:1.1.1.284 1.1.1.1] (A)	Glycolysis / Gluconeogenesis (ko00010);; Fatty acid degradation (ko00071);; Tyrosine metabolism (ko00350);; Carbon metabolism (ko01200);; Degradation of aromatic compounds (ko01220)	Secondary metabolites biosynthesis, transport and catabolism	Alcohol dehydrogenase class-3 GN=ADHIII OS=Oryza sativa subsp. indica (Rice) PE=3 SV=1	Secondary metabolites biosynthesis, transport and catabolism	alcohol dehydrogenase class-3-like isoform X1 [Capsicum annuum]
Capana11g000013	64.1953	18.1652	28.4147	0.646727	0.578928	0.200305	Energy production and conversion	Biological Process: transition metal ion transport (GO:0000041);; Cellular Component: cytosol (GO:0005829);; Biological Process: alcohol metabolic process (GO:0006066);; Biological Process: anion transport (GO:0006820);; Biological Process: response to stress (GO:0006950);; Biological Process: cell communication (GO:0007154);; Biological Process: lipid biosynthetic process (GO:0008610);; Molecula…	--	--	Secondary metabolites biosynthesis, transport and catabolism	Alcohol dehydrogenase-like 2 GN=At1g22440 OS=Arabidopsis thaliana (Mouse-ear cress) PE=2 SV=1	Energy production and conversion	alcohol dehydrogenase-like 2 [Capsicum annuum]
Capana01g000005	5.63323	6.95455	12.4347	76.2008	66.816	148.913	Energy production and conversion	Molecular Function: nucleotide binding (GO:0000166);; Biological Process: response to osmotic stress (GO:0006970);; Molecular Function: zinc ion binding (GO:0008270);; Molecular Function: oxidoreductase activity (GO:0016491);; Molecular Function: oxidoreductase activity, acting on the CH-OH group of donors, NAD or NADP as acceptor (GO:0016616);; Biological Process: carboxylic acid metabolic proce…	K00001|0|sot:102585018|alcohol dehydrogenase-like 4-like; K00001 alcohol dehydrogenase [EC:1.1.1.1] (A)	Glycolysis / Gluconeogenesis (ko00010);; Fatty acid degradation (ko00071);; Tyrosine metabolism (ko00350);; Degradation of aromatic compounds (ko01220)	Secondary metabolites biosynthesis, transport and catabolism	Alcohol dehydrogenase-like 3 GN=At1g32780 OS=Arabidopsis thaliana (Mouse-ear cress) PE=2 SV=1	Secondary metabolites biosynthesis, transport and catabolism	alcohol dehydrogenase-like 4 [Capsicum annuum]
Capana09g000318	18.6575	19.3407	26.0678	213.44	94.2216	251.969	Energy production and conversion	Molecular Function: retinal dehydrogenase activity (GO:0001758);; Molecular Function: ATP binding (GO:0005524);; Cellular Component: mitochondrion (GO:0005739);; Cellular Component: peroxisome (GO:0005777);; Biological Process: cellular amino acid metabolic process (GO:0006520);; Molecular Function: betaine-aldehyde dehydrogenase activity (GO:0008802);; Biological Process: response to water depri…	K12355|0|sot:102591575|aldehyde dehydrogenase family 2 member C4-like; K12355 coniferyl-aldehyde dehydrogenase [EC:1.2.1.68] (A)	Phenylpropanoid biosynthesis (ko00940)	Energy production and conversion	Aldehyde dehydrogenase family 2 member C4 GN=MOB24.3 OS=Arabidopsis thaliana (Mouse-ear cress) PE=1 SV=2	Energy production and conversion	aldehyde dehydrogenase family 2 member C4-like [Capsicum annuum]
Capana06g001736	64.6496	56.9264	54.5857	22.2498	28.0646	25.1936	Energy production and conversion	Molecular Function: aldehyde dehydrogenase (NAD) activity (GO:0004029);; Molecular Function: aldehyde dehydrogenase [NAD(P)+] activity (GO:0004030);; Biological Process: cellular aldehyde metabolic process (GO:0006081);; Biological Process: response to stress (GO:0006950);; Cellular Component: amyloplast (GO:0009501);; Cellular Component: chloroplast (GO:0009507);; Biological Process: response to…	K00128|0|sly:101262822|aldehyde dehydrogenase family 3 member H1; K00128 aldehyde dehydrogenase (NAD+) [EC:1.2.1.3] (A)	Glycolysis / Gluconeogenesis (ko00010);; Pentose and glucuronate interconversions (ko00040);; Ascorbate and aldarate metabolism (ko00053);; Fatty acid degradation (ko00071);; Valine, leucine and isoleucine degradation (ko00280);; Lysine degradation (ko00310);; Arginine and proline metabolism (ko00330);; Histidine metabolism (ko00340);; Tryptophan metabolism (ko00380);; beta-Alanine metabolism (ko…	Energy production and conversion	Aldehyde dehydrogenase GN=ALDH OS=Craterostigma plantagineum (Blue gem) PE=1 SV=1	Energy production and conversion	aldehyde dehydrogenase-like [Capsicum annuum]
Capana10g001663	18.419	18.4957	15.2853	5.49448	4.58282	8.42304	General function prediction only	Cellular Component: nucleus (GO:0005634);; Cellular Component: cytosol (GO:0005829);; Molecular Function: alcohol dehydrogenase (NADP+) activity (GO:0008106);; Biological Process: response to cold (GO:0009409);; Biological Process: response to water deprivation (GO:0009414);; Cellular Component: chloroplast (GO:0009507);; Biological Process: response to salt stress (GO:0009651);; Molecular Functi…	--	--	General function prediction only	Aldo-keto reductase family 4 member C9 GN=AKR4C9 OS=Arabidopsis thaliana (Mouse-ear cress) PE=1 SV=1	General function prediction only	aldo-keto reductase family 4 member C9-like [Capsicum annuum]
Chilli_newGene_74708	21.1128	11.6627	12.6082	0.813086	1.63595	0.422762	Carbohydrate transport and metabolism	Molecular Function: aldose 1-epimerase activity (GO:0004034);; Biological Process: hexose metabolic process (GO:0019318);; Molecular Function: carbohydrate binding (GO:0030246);;	K01785|0|sly:101257126|aldose 1-epimerase-like; K01785 aldose 1-epimerase [EC:5.1.3.3] (A)	Glycolysis / Gluconeogenesis (ko00010);; Galactose metabolism (ko00052)	Carbohydrate transport and metabolism	--	Carbohydrate transport and metabolism	aldose 1-epimerase-like [Solanum lycopersicum]
Capana02g003390	14.2806	15.6192	16.0512	0.217274	0.300923	0.044162	Carbohydrate transport and metabolism	Molecular Function: aldose 1-epimerase activity (GO:0004034);; Biological Process: hexose metabolic process (GO:0019318);; Molecular Function: carbohydrate binding (GO:0030246);;	K01785|0|sly:101257422|	Glycolysis / Gluconeogenesis (ko00010);; Galactose metabolism (ko00052)	Carbohydrate transport and metabolism	--	Carbohydrate transport and metabolism	aldose 1-epimerase-like isoform X3 [Capsicum annuum]
Capana00g000325	1.59582	5.24568	0	9.20981	9.51341	10.5267	--	--	K12200|1.22923e-153|sot:102601117|ALG-2 interacting protein X-like; K12200 programmed cell death 6-interacting protein (A)	Endocytosis (ko04144)	General function prediction only	--	General function prediction only	ALG-2 interacting protein X-like, partial [Capsicum annuum]
Capana03g004068	16.6949	17.5849	13.6061	3.22106	3.68305	4.3232	--	--	K04711|0|sot:102581485|alkaline ceramidase 3-like; K04711 dihydroceramidase [EC:3.5.1.-] (A)	Sphingolipid metabolism (ko00600)	Lipid transport and metabolism	--	Lipid transport and metabolism	alkaline ceramidase 3-like isoform X1 [Capsicum annuum]
Capana10g002163	30.957	36.9901	35.4811	2.20751	1.9515	0.326048	Secondary metabolites biosynthesis, transport and catabolism	Molecular Function: binding (GO:0005488);; Cellular Component: endoplasmic reticulum (GO:0005783);; Biological Process: response to stress (GO:0006950);; Biological Process: signal transduction (GO:0007165);; Biological Process: isoprenoid biosynthetic process (GO:0008299);; Cellular Component: chloroplast (GO:0009507);; Biological Process: jasmonic acid metabolic process (GO:0009694);; Biologica…	--	--	Secondary metabolites biosynthesis, transport and catabolism;; Lipid transport and metabolism	Alkane hydroxylase MAH1 {ECO:0000303|PubMed:17905869} OS=Arabidopsis thaliana (Mouse-ear cress) PE=2 SV=1	Secondary metabolites biosynthesis, transport and catabolism	alkane hydroxylase MAH1-like [Capsicum annuum]
Capana01g001057	58.8735	35.3419	39.1937	3.48542	3.16212	1.40434	Carbohydrate transport and metabolism	Biological Process: maltose metabolic process (GO:0000023);; Molecular Function: alpha,alpha-trehalose-phosphate synthase (UDP-forming) activity (GO:0003825);; Molecular Function: trehalose-phosphatase activity (GO:0004805);; Cellular Component: nucleus (GO:0005634);; Cellular Component: mitochondrion (GO:0005739);; Cellular Component: cytosol (GO:0005829);; Biological Process: trehalose biosynth…	K16055|0|sot:102605988|alpha,alpha-trehalose-phosphate synthase [UDP-forming] 5-like; K16055 trehalose 6-phosphate synthase/phosphatase [EC:2.4.1.15 3.1.3.12] (A)	Starch and sucrose metabolism (ko00500)	Carbohydrate transport and metabolism	Alpha,alpha-trehalose-phosphate synthase [UDP-forming] 5 GN=TPS5 OS=Arabidopsis thaliana (Mouse-ear cress) PE=1 SV=2	Carbohydrate transport and metabolism	alpha,alpha-trehalose-phosphate synthase [UDP-forming] 5-like [Capsicum annuum]
Capana08g000100	64.4577	93.9276	105.352	308.267	280.835	291.667	Carbohydrate transport and metabolism	Molecular Function: alpha,alpha-trehalose-phosphate synthase (UDP-forming) activity (GO:0003825);; Molecular Function: trehalose-phosphatase activity (GO:0004805);; Cellular Component: nucleus (GO:0005634);; Cellular Component: mitochondrion (GO:0005739);; Cellular Component: cytosol (GO:0005829);; Biological Process: trehalose biosynthetic process (GO:0005992);; Biological Process: glucose catab…	K16055|0|sot:102597825|alpha,alpha-trehalose-phosphate synthase [UDP-forming] 6-like; K16055 trehalose 6-phosphate synthase/phosphatase [EC:2.4.1.15 3.1.3.12] (A)	Starch and sucrose metabolism (ko00500)	Carbohydrate transport and metabolism	Alpha,alpha-trehalose-phosphate synthase [UDP-forming] 6 GN=TPS6 OS=Arabidopsis thaliana (Mouse-ear cress) PE=1 SV=2	Carbohydrate transport and metabolism	alpha,alpha-trehalose-phosphate synthase [UDP-forming] 6 [Capsicum annuum]
Capana11g001999	40.8734	22.9163	21.4159	322.095	221.912	713.912	--	Cellular Component: Golgi trans cisterna (GO:0000138);; Molecular Function: protein binding (GO:0005515);; Cellular Component: extracellular region (GO:0005576);; Cellular Component: cell wall (GO:0005618);; Cellular Component: nucleus (GO:0005634);; Cellular Component: vacuolar membrane (GO:0005774);; Cellular Component: Golgi apparatus (GO:0005794);; Biological Process: glucose catabolic proces…	K13379|0|sly:543938|UDP-glucose:protein transglucosylase-like protein SlUPTG1; K13379 reversibly glycosylated polypeptide / UDP-arabinopyranose mutase [EC:2.4.1.- 5.4.99.30] (A)	--	--	Alpha-1,4-glucan-protein synthase [UDP-forming] 1 GN=UPTG1 OS=Solanum tuberosum (Potato) PE=1 SV=2	General function prediction only	alpha-1,4-glucan-protein synthase [UDP-forming] 1 [Capsicum annuum]
Capana07g000830	21.7585	18.2373	26.6318	137.198	142.918	178.885	Amino acid transport and metabolism	Molecular Function: saccharopine dehydrogenase (NADP+, L-glutamate-forming) activity (GO:0004755);; Molecular Function: saccharopine dehydrogenase (NADP+, L-lysine-forming) activity (GO:0047130);; Biological Process: oxidation-reduction process (GO:0055114);;	K14157|0|sot:102586908|alpha-aminoadipic semialdehyde synthase-like; K14157 alpha-aminoadipic semialdehyde synthase [EC:1.5.1.8 1.5.1.9] (A)	Lysine degradation (ko00310)	Amino acid transport and metabolism	Saccharopine dehydrogenase GN=F4I10.80 OS=Arabidopsis thaliana (Mouse-ear cress) PE=1 SV=1	Amino acid transport and metabolism	alpha-aminoadipic semialdehyde synthase isoform X1 [Capsicum annuum]
Capana04g001640	14.0158	9.67894	10.8757	62.3368	105.115	34.6827	Carbohydrate transport and metabolism	Molecular Function: alpha-amylase activity (GO:0004556);; Molecular Function: calcium ion binding (GO:0005509);; Biological Process: carbohydrate metabolic process (GO:0005975);; Biological Process: starch catabolic process (GO:0005983);; Biological Process: sucrose catabolic process (GO:0005987);; Biological Process: circadian rhythm (GO:0007623);; Cellular Component: chloroplast stroma (GO:0009…	K01176|0|sly:101254670|alpha-amylase; K01176 alpha-amylase [EC:3.2.1.1] (A)	Starch and sucrose metabolism (ko00500)	Carbohydrate transport and metabolism	Alpha-amylase (Precursor) GN=AMY1.1 OS=Vigna mungo (Black gram) PE=2 SV=1	Carbohydrate transport and metabolism	alpha-amylase [Capsicum annuum]
Capana03g000729	16.7543	16.6076	13.1958	0.276214	0.345326	0.097178	--	Biological Process: fatty acid alpha-oxidation (GO:0001561);; Biological Process: long-chain fatty acid metabolic process (GO:0001676);; Molecular Function: peroxidase activity (GO:0004601);; Molecular Function: prostaglandin-endoperoxide synthase activity (GO:0004666);; Cellular Component: extracellular region (GO:0005576);; Biological Process: iron ion transport (GO:0006826);; Biological Proces…	--	--	General function prediction only	Alpha-dioxygenase 2 (Precursor) GN=F25P22.10 OS=Arabidopsis thaliana (Mouse-ear cress) PE=2 SV=1	General function prediction only	alpha-dioxygenase 2-like [Capsicum annuum]
Capana03g000731	1.10381	1.1035	0.841019	0.030474	0	0.012624	--	Biological Process: fatty acid alpha-oxidation (GO:0001561);; Biological Process: long-chain fatty acid metabolic process (GO:0001676);; Molecular Function: peroxidase activity (GO:0004601);; Molecular Function: prostaglandin-endoperoxide synthase activity (GO:0004666);; Cellular Component: extracellular region (GO:0005576);; Biological Process: iron ion transport (GO:0006826);; Biological Proces…	--	--	General function prediction only	Alpha-dioxygenase 2 (Precursor) GN=F25P22.10 OS=Arabidopsis thaliana (Mouse-ear cress) PE=2 SV=1	General function prediction only	alpha-dioxygenase 2-like [Capsicum annuum]
Capana03g002115	1.60491	1.77057	1.54	0.069081	0.16858	0.030862	--	Molecular Function: magnesium ion binding (GO:0000287);; Biological Process: response to heat (GO:0009408);; Biological Process: response to cold (GO:0009409);; Cellular Component: chloroplast stroma (GO:0009570);; Biological Process: response to wounding (GO:0009611);; Biological Process: response to jasmonic acid (GO:0009753);; Molecular Function: sesquiterpene synthase activity (GO:0010334);; …	--	--	--	Alpha-farnesene synthase GN=TPS7 OS=Ricinus communis (Castor bean) PE=1 SV=2	General function prediction only	alpha-farnesene synthase-like [Capsicum annuum]
Capana00g000857	41.2397	17.9762	20.9336	0.023561	0.019723	0.011458	--	Molecular Function: magnesium ion binding (GO:0000287);; Molecular Function: alpha,alpha-trehalose-phosphate synthase (UDP-forming) activity (GO:0003825);; Molecular Function: trehalose-phosphatase activity (GO:0004805);; Cellular Component: cytosol (GO:0005829);; Biological Process: purine nucleobase transport (GO:0006863);; Biological Process: metabolic process (GO:0008152);; Cellular Component…	--	--	--	Alpha-farnesene synthase GN=TPS7 OS=Ricinus communis (Castor bean) PE=1 SV=2	General function prediction only	alpha-farnesene synthase-like, partial [Capsicum annuum]
Capana00g000219	810.422	270.562	481.741	75.596	4.00272	3.81914	--	Molecular Function: magnesium ion binding (GO:0000287);; Biological Process: metabolic process (GO:0008152);; Biological Process: response to heat (GO:0009408);; Biological Process: response to cold (GO:0009409);; Cellular Component: chloroplast stroma (GO:0009570);; Biological Process: response to wounding (GO:0009611);; Biological Process: response to jasmonic acid (GO:0009753);; Molecular Func…	--	--	--	Alpha-farnesene synthase GN=TPS7 OS=Ricinus communis (Castor bean) PE=1 SV=2	General function prediction only	alpha-farnesene synthase-like, partial [Capsicum annuum]
Capana06g002286	46.2291	61.0769	50.2297	18.2363	18.8948	20.6676	--	Molecular Function: hydrolase activity, hydrolyzing O-glycosyl compounds (GO:0004553);; Molecular Function: alpha-galactosidase activity (GO:0004557);; Cellular Component: vacuole (GO:0005773);; Biological Process: carbohydrate metabolic process (GO:0005975);; Biological Process: fatty acid beta-oxidation (GO:0006635);; Biological Process: lipid transport (GO:0006869);; Biological Process: intra-…	K07407|0|sot:102582623|alpha-galactosidase-like; K07407 alpha-galactosidase [EC:3.2.1.22] (A)	Galactose metabolism (ko00052);; Glycerolipid metabolism (ko00561);; Sphingolipid metabolism (ko00600);; Glycosphingolipid biosynthesis - globo series (ko00603)	Carbohydrate transport and metabolism	Alpha-galactosidase (Precursor) OS=Cyamopsis tetragonoloba (Guar) PE=1 SV=1	Carbohydrate transport and metabolism	alpha-galactosidase 3 isoform X1 [Capsicum annuum]
Capana10g002130	36.8003	45.2995	40.0447	10.7853	16.2539	10.2245	Carbohydrate transport and metabolism	Cellular Component: vacuole (GO:0005773);; Molecular Function: xylan 1,4-beta-xylosidase activity (GO:0009044);; Cellular Component: plant-type cell wall (GO:0009505);; Biological Process: glucuronoxylan metabolic process (GO:0010413);; Biological Process: xylan biosynthetic process (GO:0045492);; Biological Process: xylan catabolic process (GO:0045493);; Biological Process: L-arabinose metabolic…	K01209|0|sly:543517|ARF1, LeARF1; alpha-L-arabinofuranosidase; K01209 alpha-N-arabinofuranosidase [EC:3.2.1.55] (A)	Amino sugar and nucleotide sugar metabolism (ko00520)	--	Alpha-L-arabinofuranosidase 1 (Precursor) GN=T7M13.18 OS=Arabidopsis thaliana (Mouse-ear cress) PE=1 SV=1	Carbohydrate transport and metabolism	alpha-L-arabinofuranosidase 1 [Capsicum annuum]
Capana04g001588	5.20524	2.8449	2.79273	0.38724	0.203447	0.051493	--	Cellular Component: integral component of plasma membrane (GO:0005887);; Biological Process: protein targeting to membrane (GO:0006612);; Biological Process: water transport (GO:0006833);; Biological Process: response to nematode (GO:0009624);; Biological Process: response to salt stress (GO:0009651);; Biological Process: response to fructose (GO:0009750);; Biological Process: positive regulation…	--	--	Amino acid transport and metabolism	Amino acid permease 3 GN=AAP3 OS=Arabidopsis thaliana (Mouse-ear cress) PE=1 SV=2	Amino acid transport and metabolism	amino acid permease 3-like isoform X1 [Capsicum annuum]
Capana04g002414	5.21376	2.24165	2.98569	1.194	0	0.52274	Amino acid transport and metabolism	Biological Process: amino acid transmembrane transport (GO:0003333);; Biological Process: cation transport (GO:0006812);; Biological Process: amino acid transport (GO:0006865);; Molecular Function: amino acid transmembrane transporter activity (GO:0015171);; Cellular Component: integral component of membrane (GO:0016021);; Biological Process: single-organism cellular process (GO:0044763);; Biolog…	K14209|0|sot:102602905|proton-coupled amino acid transporter 3-like; K14209 solute carrier family 36 (proton-coupled amino acid transporter) (A)	--	Amino acid transport and metabolism	Lysine histidine transporter 1 GN=LHT1 OS=Arabidopsis thaliana (Mouse-ear cress) PE=1 SV=1	Amino acid transport and metabolism	amino acid transporter ANTL1 [Capsicum annuum]
Chilli_newGene_101646	7.00534	1.64803	1.86778	0	0.029461	0	--	--	--	--	General function prediction only	--	Function unknown	ankyrin repeat-containing protein At3g12360-like [Nicotiana sylvestris]
Chilli_newGene_101653	4.49808	3.5636	2.31858	0.060632	0.094348	0	--	--	--	--	General function prediction only	--	General function prediction only	ankyrin repeat-containing protein At3g12360-like [Nicotiana sylvestris]
Chilli_newGene_101662	1.75948	1.10981	0.949829	0.113333	0.322736	0.511205	--	--	--	--	General function prediction only	--	Function unknown	ankyrin repeat-containing protein At3g12360-like [Nicotiana tomentosiformis]
Capana09g001909	8.67087	7.80315	9.58113	1.13221	0.842575	0.116654	General function prediction only	Molecular Function: catalytic activity (GO:0003824);; Molecular Function: protein binding (GO:0005515);; Cellular Component: nucleus (GO:0005634);; Cellular Component: endoplasmic reticulum (GO:0005783);; Cellular Component: plasma membrane (GO:0005886);; Biological Process: response to salt stress (GO:0009651);; Biological Process: cellular component organization (GO:0016043);; Biological Proces…	--	--	General function prediction only	Ankyrin repeat-containing protein At5g02620 GN=At5g02620 OS=Arabidopsis thaliana (Mouse-ear cress) PE=1 SV=1	General function prediction only	ankyrin repeat-containing protein At5g02620-like [Capsicum annuum]
Capana04g002887	14.4054	13.4297	8.51291	0.56053	0.563007	0.546208	General function prediction only	Molecular Function: catalytic activity (GO:0003824);; Molecular Function: voltage-gated ion channel activity (GO:0005244);; Molecular Function: potassium channel activity (GO:0005267);; Molecular Function: binding (GO:0005488);; Biological Process: ion transport (GO:0006811);; Biological Process: response to stress (GO:0006950);; Cellular Component: membrane (GO:0016020);; Biological Process: cel…	--	--	General function prediction only	Ankyrin repeat-containing protein At3g12360 GN=At3g12360 OS=Arabidopsis thaliana (Mouse-ear cress) PE=2 SV=1	General function prediction only	ankyrin-2-like [Capsicum annuum]
Capana02g003624	1.23771	0.74288	1.07204	0.03807	0.106015	0.026698	General function prediction only	Molecular Function: binding (GO:0005488);; Biological Process: transport (GO:0006810);; Biological Process: pattern specification process (GO:0007389);; Biological Process: organ morphogenesis (GO:0009887);; Biological Process: tissue development (GO:0009888);; Biological Process: cellular component organization (GO:0016043);; Biological Process: cell differentiation (GO:0030154);; Cellular Compo…	--	--	General function prediction only	Potassium channel AKT2 OS=Oryza sativa subsp. japonica (Rice) PE=2 SV=1	General function prediction only	ankyrin-3 isoform X1 [Capsicum annuum]
Capana04g001093	180.212	154.683	143.398	679.367	543.672	637.995	--	Molecular Function: peroxidase activity (GO:0004601);; Molecular Function: copper ion binding (GO:0005507);; Molecular Function: calcium ion binding (GO:0005509);; Molecular Function: ATP binding (GO:0005524);; Molecular Function: calcium-dependent phospholipid binding (GO:0005544);; Cellular Component: cell wall (GO:0005618);; Cellular Component: nucleus (GO:0005634);; Cellular Component: mitoch…	--	--	Intracellular trafficking, secretion, and vesicular transport	Annexin D1 GN=At1g35720 OS=Arabidopsis thaliana (Mouse-ear cress) PE=1 SV=1	Intracellular trafficking, secretion, and vesicular transport	annexin cap32 [Capsicum annuum]
Capana08g001265	4.50079	2.4077	2.475	0.091004	0.264911	0.022304	--	Molecular Function: peroxidase activity (GO:0004601);; Molecular Function: copper ion binding (GO:0005507);; Molecular Function: ATP binding (GO:0005524);; Cellular Component: cell wall (GO:0005618);; Cellular Component: nucleus (GO:0005634);; Cellular Component: mitochondrion (GO:0005739);; Cellular Component: vacuolar membrane (GO:0005774);; Cellular Component: cytosol (GO:0005829);; Cellular C…	--	--	Intracellular trafficking, secretion, and vesicular transport	Annexin D3 GN=T6A23.4 OS=Arabidopsis thaliana (Mouse-ear cress) PE=2 SV=2	Intracellular trafficking, secretion, and vesicular transport	annexin D3-like isoform X2 [Capsicum annuum]
Capana08g001266	12.9852	5.90986	7.07693	0.94101	1.33057	1.37421	--	Molecular Function: peroxidase activity (GO:0004601);; Molecular Function: copper ion binding (GO:0005507);; Molecular Function: calcium ion binding (GO:0005509);; Molecular Function: ATP binding (GO:0005524);; Molecular Function: calcium-dependent phospholipid binding (GO:0005544);; Cellular Component: cell wall (GO:0005618);; Cellular Component: nucleus (GO:0005634);; Cellular Component: mitoch…	--	--	Intracellular trafficking, secretion, and vesicular transport	Annexin D4 GN=T6A23.5 OS=Arabidopsis thaliana (Mouse-ear cress) PE=2 SV=1	Intracellular trafficking, secretion, and vesicular transport	annexin D4-like [Capsicum annuum]
Capana11g002296	14.3391	5.25216	7.08271	0.196556	0.249564	0.132318	--	Cellular Component: cytosol (GO:0005829);; Biological Process: ion transport (GO:0006811);; Biological Process: response to salt stress (GO:0009651);; Biological Process: response to ethylene (GO:0009723);; Biological Process: response to abscisic acid (GO:0009737);; Biological Process: hormone-mediated signaling pathway (GO:0009755);; Biological Process: response to inorganic substance (GO:00100…	--	--	Carbohydrate transport and metabolism;; Energy production and conversion	Putative UDP-glucose flavonoid 3-O-glucosyltransferase 3 {ECO:0000250|UniProtKB:Q2V6K0} OS=Fragaria ananassa (Strawberry) PE=2 SV=1	Function unknown	anthocyanidin 3-O-glucosyltransferase 2-like [Capsicum annuum]
Capana00g002455	0.997012	0.528999	1.00187	0.02415	0.030661	0.016111	--	Biological Process: tryptophan catabolic process (GO:0006569);; Biological Process: iron ion transport (GO:0006826);; Biological Process: toxin catabolic process (GO:0009407);; Biological Process: response to toxic substance (GO:0009636);; Biological Process: response to salt stress (GO:0009651);; Biological Process: indoleacetic acid biosynthetic process (GO:0009684);; Biological Process: lignin…	K12356|0|sot:102582599|anthocyanidin 3-O-glucosyltransferase 5-like; K12356 coniferyl-alcohol glucosyltransferase [EC:2.4.1.111] (A)	Phenylpropanoid biosynthesis (ko00940)	Carbohydrate transport and metabolism;; Energy production and conversion	Anthocyanidin 3-O-glucosyltransferase 5 GN=GT5 OS=Manihot esculenta (Cassava) PE=2 SV=1	Energy production and conversion;; Carbohydrate transport and metabolism	anthocyanidin 3-O-glucosyltransferase 5-like [Capsicum annuum]
Capana10g000432	43.7097	14.9407	24.3648	0.576607	0.976179	0.2562	--	Cellular Component: cytoplasm (GO:0005737);; Biological Process: multicellular organismal development (GO:0007275);; Molecular Function: O-acyltransferase activity (GO:0008374);; Biological Process: flavonoid biosynthetic process (GO:0009813);; Molecular Function: N-acyltransferase activity (GO:0016410);; Molecular Function: transferase activity, transferring acyl groups other than amino-acyl gro…	--	--	--	Anthocyanin 5-aromatic acyltransferase OS=Gentiana triflora (Clustered gentian) PE=1 SV=1	Function unknown	anthocyanin 5-aromatic acyltransferase-like [Capsicum annuum]
Capana10g000439	6.04122	6.12234	8.79851	0.763164	0.714766	0.861212	--	Cellular Component: cytoplasm (GO:0005737);; Biological Process: multicellular organismal development (GO:0007275);; Biological Process: lipid biosynthetic process (GO:0008610);; Biological Process: anthocyanin-containing compound biosynthetic process (GO:0009718);; Molecular Function: N-acyltransferase activity (GO:0016410);; Molecular Function: transferase activity, transferring acyl groups oth…	--	--	--	Anthocyanin 5-aromatic acyltransferase OS=Gentiana triflora (Clustered gentian) PE=1 SV=1	Function unknown	anthocyanin 5-aromatic acyltransferase-like [Capsicum annuum]
Capana10g000357	23.1989	23.3881	35.6907	3.82204	4.3934	2.56036	--	Cellular Component: cytoplasm (GO:0005737);; Biological Process: multicellular organismal development (GO:0007275);; Biological Process: lipid biosynthetic process (GO:0008610);; Biological Process: phenylpropanoid metabolic process (GO:0009698);; Biological Process: anthocyanin-containing compound biosynthetic process (GO:0009718);; Biological Process: cellular component organization (GO:0016043…	--	--	--	Anthocyanin 5-aromatic acyltransferase OS=Gentiana triflora (Clustered gentian) PE=1 SV=1	Function unknown	anthocyanin 5-aromatic acyltransferase-like [Capsicum annuum]
Capana06g000579	14.3556	9.9489	12.1891	21.4844	25.9582	21.0818	--	Molecular Function: protein binding (GO:0005515);; Cellular Component: nucleus (GO:0005634);; Cellular Component: plasma membrane (GO:0005886);; Biological Process: transport (GO:0006810);; Biological Process: intracellular protein transport (GO:0006886);; Molecular Function: protein transporter activity (GO:0008565);; Biological Process: vesicle-mediated transport (GO:0016192);; Cellular Compone…	K11824|0|sly:101246147|AP-2 complex subunit alpha-1-like; K11824 AP-2 complex subunit alpha (A)	Endocytosis (ko04144)	Intracellular trafficking, secretion, and vesicular transport	AP-2 complex subunit alpha-1 GN=ALPHA-ADR OS=Arabidopsis thaliana (Mouse-ear cress) PE=1 SV=1	Intracellular trafficking, secretion, and vesicular transport	AP-2 complex subunit alpha-1-like [Capsicum annuum]
Capana03g000560	0.616381	1.74954	0.682183	0.045238	0	0	--	Molecular Function: sequence-specific DNA binding RNA polymerase II transcription factor activity (GO:0000981);; Molecular Function: DNA binding (GO:0003677);; Molecular Function: protein binding (GO:0005515);; Cellular Component: nucleolus (GO:0005730);; Biological Process: regulation of glycolytic process (GO:0006110);; Biological Process: transcription, DNA-templated (GO:0006351);; Biological …	K09285|1.24551e-108|sly:101253986|AP2-like ethylene-responsive transcription factor At1g16060; K09285 AP2-like factor, ANT lineage (A)	--	--	AP2-like ethylene-responsive transcription factor At1g16060 GN=At1g16060 OS=Arabidopsis thaliana (Mouse-ear cress) PE=2 SV=1	Transcription	AP2-like ethylene-responsive transcription factor At1g16060 [Capsicum annuum]
Chilli_newGene_45083	0.857974	0.45862	0.305195	0	0	0	--	--	--	--	Posttranslational modification, protein turnover, chaperones	--	Posttranslational modification, protein turnover, chaperones	apoptosis 1 inhibitor-like [Nicotiana tomentosiformis]
Chilli_newGene_74181	0.465862	0.815913	0.370175	0	0	0	--	--	--	--	Posttranslational modification, protein turnover, chaperones	--	Posttranslational modification, protein turnover, chaperones	apoptosis 1 inhibitor-like [Nicotiana tomentosiformis]
Capana02g000166	0.069047	0.112774	0.118423	0.942686	0.482453	1.54055	--	Molecular Function: protein kinase activity (GO:0004672);; Molecular Function: binding (GO:0005488);; Biological Process: phosphorylation (GO:0016310);; Biological Process: organic substance metabolic process (GO:0071704);;	--	--	--	Receptor-like serine/threonine-protein kinase SD1-8 (Precursor) GN=T6K22.110 OS=Arabidopsis thaliana (Mouse-ear cress) PE=1 SV=1	Signal transduction mechanisms	Apple-like protein [Cynara cardunculus var. scolymus]
Capana09g002161	2.61937	4.86933	2.4491	0	0.020877	0.09989	Carbohydrate transport and metabolism	Molecular Function: transporter activity (GO:0005215);; Cellular Component: vacuole (GO:0005773);; Cellular Component: plasma membrane (GO:0005886);; Biological Process: glycolytic process (GO:0006096);; Biological Process: transport (GO:0006810);; Biological Process: calcium ion transport (GO:0006816);; Biological Process: iron ion transport (GO:0006826);; Biological Process: water transport (GO…	K09872|0|sot:102585706|aquaporin PIP2-1-like; K09872 aquaporin PIP (A)	--	Carbohydrate transport and metabolism	Aquaporin PIP2-1 GN=PIP2-1 OS=Zea mays (Maize) PE=1 SV=2	Inorganic ion transport and metabolism	aquaporin PIP2-1-like [Capsicum annuum]
Capana09g002162	1.54653	1.87791	1.96675	0.179811	0.280552	0.454405	Carbohydrate transport and metabolism	Molecular Function: transporter activity (GO:0005215);; Cellular Component: vacuole (GO:0005773);; Cellular Component: plasma membrane (GO:0005886);; Biological Process: glycolytic process (GO:0006096);; Biological Process: transport (GO:0006810);; Biological Process: calcium ion transport (GO:0006816);; Biological Process: iron ion transport (GO:0006826);; Biological Process: water transport (GO…	K09872|0|sot:102585706|aquaporin PIP2-1-like; K09872 aquaporin PIP (A)	--	Carbohydrate transport and metabolism	Aquaporin PIP2-1 GN=PIP2-1 OS=Zea mays (Maize) PE=1 SV=2	Inorganic ion transport and metabolism	aquaporin PIP2-1-like [Capsicum annuum]
Capana06g001982	10.4394	12.2681	10.5233	0.71367	1.24799	0.483168	--	Molecular Function: transporter activity (GO:0005215);; Cellular Component: vacuole (GO:0005773);; Cellular Component: plasma membrane (GO:0005886);; Biological Process: glycolytic process (GO:0006096);; Biological Process: transport (GO:0006810);; Biological Process: calcium ion transport (GO:0006816);; Biological Process: iron ion transport (GO:0006826);; Biological Process: water transport (GO…	K09872|8.82985e-38|sot:102596028|probable aquaporin PIP2-1-like; K09872 aquaporin PIP (A)	--	Carbohydrate transport and metabolism	Aquaporin PIP2-4 GN=PIP2-4 OS=Zea mays (Maize) PE=1 SV=1	Inorganic ion transport and metabolism	aquaporin PIP2-4-like [Nicotiana attenuata]
Capana08g002748	2.1161	1.39279	1.0807	0.062542	0.070303	0.111614	Carbohydrate transport and metabolism	Molecular Function: transporter activity (GO:0005215);; Cellular Component: vacuole (GO:0005773);; Cellular Component: plasma membrane (GO:0005886);; Biological Process: glycolytic process (GO:0006096);; Biological Process: transport (GO:0006810);; Biological Process: calcium ion transport (GO:0006816);; Biological Process: iron ion transport (GO:0006826);; Biological Process: water transport (GO…	K09872|0|sly:101268623|aquaporin; aquaporin PIP2-7-like; K09872 aquaporin PIP (A)	--	Carbohydrate transport and metabolism	Aquaporin PIP2-7, N-terminally processed GN=M4E13.150 OS=Arabidopsis thaliana (Mouse-ear cress) PE=1 SV=2	Inorganic ion transport and metabolism	aquaporin PIP2-7 [Capsicum annuum]
Capana10g001158	24.886	12.6918	9.14039	0.36768	0.538993	0.601683	Carbohydrate transport and metabolism	Molecular Function: transporter activity (GO:0005215);; Cellular Component: vacuole (GO:0005773);; Cellular Component: plasma membrane (GO:0005886);; Biological Process: glycolytic process (GO:0006096);; Biological Process: transport (GO:0006810);; Biological Process: calcium ion transport (GO:0006816);; Biological Process: iron ion transport (GO:0006826);; Biological Process: water transport (GO…	K09872|0|sot:102590714|aquaporin PIP2-7-like; K09872 aquaporin PIP (A)	--	Carbohydrate transport and metabolism	Aquaporin PIP2-7, N-terminally processed GN=M4E13.150 OS=Arabidopsis thaliana (Mouse-ear cress) PE=1 SV=2	Carbohydrate transport and metabolism	aquaporin PIP2-7-like [Capsicum annuum]
Capana10g002473	11.6422	5.28905	6.95118	21.4266	33.7039	22.608	Carbohydrate transport and metabolism	Molecular Function: transporter activity (GO:0005215);; Cellular Component: vacuole (GO:0005773);; Cellular Component: endoplasmic reticulum (GO:0005783);; Cellular Component: plasma membrane (GO:0005886);; Biological Process: transport (GO:0006810);; Biological Process: response to osmotic stress (GO:0006970);; Biological Process: response to water deprivation (GO:0009414);; Cellular Component: …	K09875|8.29436e-79|sly:101244430|aquaporin SIP1-2-like; K09875 aquaporin SIP (A)	--	Carbohydrate transport and metabolism	Aquaporin SIP1-1 OS=Oryza sativa subsp. japonica (Rice) PE=2 SV=2	Carbohydrate transport and metabolism	aquaporin SIP1-1-like isoform X2 [Capsicum annuum]
Capana11g002311	0.079566	0	0.172611	4.15874	19.1034	24.0807	Carbohydrate transport and metabolism	Cellular Component: protein storage vacuole (GO:0000326);; Molecular Function: transporter activity (GO:0005215);; Biological Process: glycolytic process (GO:0006096);; Biological Process: polyamine catabolic process (GO:0006598);; Biological Process: transport (GO:0006810);; Biological Process: calcium ion transport (GO:0006816);; Biological Process: water transport (GO:0006833);; Biological Pro…	K09873|2.3741e-78|sly:101259178|aquaporin TIP4-1; K09873 aquaporin TIP (A)	--	Carbohydrate transport and metabolism	Aquaporin TIP4-1, N-terminally processed GN=TIP4-1 OS=Arabidopsis thaliana (Mouse-ear cress) PE=2 SV=1	Carbohydrate transport and metabolism	aquaporin TIP4-1 [Capsicum annuum]
Chilli_newGene_16148	0.342058	0.603148	0.698217	3.87621	5.0569	3.09295	--	--	--	--	--	Arabinogalactan peptide 20 (Precursor) GN=AGP20 OS=Arabidopsis thaliana (Mouse-ear cress) PE=3 SV=1	General function prediction only	Arabinogalactan peptide 20 [Glycine soja]
Capana11g000245	3.15977	3.25658	2.67409	0.333803	0.491669	0.063301	Amino acid transport and metabolism	Molecular Function: prephenate dehydratase activity (GO:0004664);; Cellular Component: cytosol (GO:0005829);; Biological Process: tyrosine biosynthetic process (GO:0006571);; Biological Process: protein targeting to membrane (GO:0006612);; Biological Process: L-phenylalanine biosynthetic process (GO:0009094);; Cellular Component: chloroplast (GO:0009507);; Biological Process: response to wounding…	K05359|0|sly:101247693|arogenate dehydratase/prephenate dehydratase 6, chloroplastic-like; K05359 arogenate/prephenate dehydratase [EC:4.2.1.91 4.2.1.51] (A)	Phenylalanine, tyrosine and tryptophan biosynthesis (ko00400);; Biosynthesis of amino acids (ko01230)	Amino acid transport and metabolism	Arogenate dehydratase 3, chloroplastic (Precursor) GN=F15K20.8 OS=Arabidopsis thaliana (Mouse-ear cress) PE=1 SV=1	Amino acid transport and metabolism	arogenate dehydratase/prephenate dehydratase 6, chloroplastic-like [Capsicum annuum]
Capana06g000585	12.0969	7.56673	8.8347	29.064	28.8133	14.9732	Amino acid transport and metabolism	Molecular Function: prephenate dehydratase activity (GO:0004664);; Cellular Component: cytosol (GO:0005829);; Biological Process: tyrosine biosynthetic process (GO:0006571);; Biological Process: protein targeting to membrane (GO:0006612);; Biological Process: L-phenylalanine biosynthetic process (GO:0009094);; Cellular Component: chloroplast (GO:0009507);; Biological Process: response to wounding…	K05359|0|sly:101247331|arogenate dehydratase/prephenate dehydratase 6, chloroplastic-like; K05359 arogenate/prephenate dehydratase [EC:4.2.1.91 4.2.1.51] (A)	Phenylalanine, tyrosine and tryptophan biosynthesis (ko00400);; Biosynthesis of amino acids (ko01230)	Amino acid transport and metabolism	Arogenate dehydratase/prephenate dehydratase 6, chloroplastic (Precursor) GN=T23G18.10 OS=Arabidopsis thaliana (Mouse-ear cress) PE=1 SV=1	Amino acid transport and metabolism	arogenate dehydratase/prephenate dehydratase 6, chloroplastic-like [Capsicum annuum]
Capana08g000820	5.70514	5.48753	5.52522	10.7377	24.5764	17.7999	Amino acid transport and metabolism	Molecular Function: DNA binding (GO:0003677);; Molecular Function: L-aspartate:2-oxoglutarate aminotransferase activity (GO:0004069);; Molecular Function: copper ion binding (GO:0005507);; Cellular Component: nucleus (GO:0005634);; Cellular Component: mitochondrion (GO:0005739);; Cellular Component: peroxisome (GO:0005777);; Cellular Component: Golgi apparatus (GO:0005794);; Cellular Component: c…	K14454|0|sot:102589321|aspartate aminotransferase, chloroplastic-like; K14454 aspartate aminotransferase, cytoplasmic [EC:2.6.1.1] (A)	Alanine, aspartate and glutamate metabolism (ko00250);; Cysteine and methionine metabolism (ko00270);; Arginine and proline metabolism (ko00330);; Tyrosine metabolism (ko00350);; Phenylalanine metabolism (ko00360);; Phenylalanine, tyrosine and tryptophan biosynthesis (ko00400);; Carbon fixation in photosynthetic organisms (ko00710);; Isoquinoline alkaloid biosynthesis (ko00950);; Tropane, piperid…	Amino acid transport and metabolism	Aspartate aminotransferase 3, chloroplastic (Precursor) GN=F15N18.110 OS=Arabidopsis thaliana (Mouse-ear cress) PE=1 SV=1	Amino acid transport and metabolism	aspartate aminotransferase, cytoplasmic [Capsicum annuum]
Capana02g001148	3.06113	2.59931	2.61789	0.130823	0.182153	0.056134	--	Cellular Component: vacuole (GO:0005773);; Molecular Function: peptidase inhibitor activity (GO:0030414);;	--	--	--	Aspartic protease inhibitor 11 OS=Solanum tuberosum (Potato) PE=1 SV=1	--	aspartic protease inhibitor 11-like [Capsicum annuum]
Capana05g000863	20.0473	5.17894	34.7008	0.211773	1.2359	0.050259	--	Molecular Function: aspartic-type endopeptidase activity (GO:0004190);; Molecular Function: copper ion binding (GO:0005507);; Cellular Component: endoplasmic reticulum (GO:0005783);; Cellular Component: cytosol (GO:0005829);; Biological Process: proteolysis (GO:0006508);; Biological Process: signal transduction (GO:0007165);; Molecular Function: peptidase activity (GO:0008233);; Biological Proces…	--	--	Posttranslational modification, protein turnover, chaperones	Aspartic proteinase PCS1 (Precursor) GN=T7H20.240 OS=Arabidopsis thaliana (Mouse-ear cress) PE=2 SV=1	Posttranslational modification, protein turnover, chaperones	aspartic proteinase PCS1-like [Capsicum annuum]
Capana12g001812	4.73096	5.21324	5.09365	1.48857	1.56336	0.800707	--	Molecular Function: aspartic-type endopeptidase activity (GO:0004190);; Cellular Component: extracellular region (GO:0005576);; Biological Process: proteolysis (GO:0006508);; Biological Process: defense response (GO:0006952);; Molecular Function: hydrolase activity (GO:0016787);; Biological Process: cellular metabolic process (GO:0044237);; Biological Process: single-organism metabolic process (G…	--	--	Posttranslational modification, protein turnover, chaperones	Aspartic proteinase-like protein 1 (Precursor) GN=At5g10080 OS=Arabidopsis thaliana (Mouse-ear cress) PE=1 SV=1	Posttranslational modification, protein turnover, chaperones	aspartic proteinase-like protein 1 isoform X1 [Capsicum annuum]
Capana00g001028	6.12383	7.28167	4.72081	1.48677	2.19768	1.80606	--	Biological Process: defense response (GO:0006952);; Biological Process: response to organic substance (GO:0010033);; Molecular Function: hydrolase activity (GO:0016787);; Biological Process: cellular metabolic process (GO:0044237);; Cellular Component: cytoplasmic part (GO:0044444);; Biological Process: single-organism metabolic process (GO:0044710);; Biological Process: regulation of cellular pr…	--	--	Posttranslational modification, protein turnover, chaperones	Aspartic proteinase-like protein 2 (Precursor) GN=At1g65240 OS=Arabidopsis thaliana (Mouse-ear cress) PE=1 SV=2	Posttranslational modification, protein turnover, chaperones	aspartic proteinase-like protein 2 [Capsicum annuum]
Capana05g002496	1.87061	1.15505	1.06862	0.00992	0.011378	0	--	Biological Process: defense response (GO:0006952);; Biological Process: response to organic substance (GO:0010033);; Molecular Function: hydrolase activity (GO:0016787);; Biological Process: cellular metabolic process (GO:0044237);; Cellular Component: cytoplasmic part (GO:0044444);; Biological Process: single-organism metabolic process (GO:0044710);; Biological Process: regulation of cellular pr…	--	--	Posttranslational modification, protein turnover, chaperones	Aspartic proteinase-like protein 2 (Precursor) GN=At1g65240 OS=Arabidopsis thaliana (Mouse-ear cress) PE=1 SV=2	Posttranslational modification, protein turnover, chaperones	aspartic proteinase-like protein 2 [Capsicum annuum]
Capana11g000197	0.355049	0.095474	0.06202	0.583407	0.817238	0.510993	--	Biological Process: cellular aromatic compound metabolic process (GO:0006725);; Biological Process: defense response (GO:0006952);; Molecular Function: peptidase activity (GO:0008233);; Biological Process: response to endogenous stimulus (GO:0009719);; Biological Process: response to organic substance (GO:0010033);; Cellular Component: intracellular membrane-bounded organelle (GO:0043231);; Biolo…	--	--	Posttranslational modification, protein turnover, chaperones	Aspartic proteinase-like protein 2 (Precursor) GN=At1g65240 OS=Arabidopsis thaliana (Mouse-ear cress) PE=1 SV=2	Posttranslational modification, protein turnover, chaperones	aspartic proteinase-like protein 2 isoform X1 [Capsicum annuum]
Capana11g000191	2.98641	4.79857	7.40638	44.7908	29.8542	60.3668	--	Biological Process: cellular aromatic compound metabolic process (GO:0006725);; Biological Process: defense response (GO:0006952);; Molecular Function: peptidase activity (GO:0008233);; Biological Process: response to endogenous stimulus (GO:0009719);; Biological Process: response to organic substance (GO:0010033);; Cellular Component: anchored component of membrane (GO:0031225);; Cellular Compon…	--	--	Posttranslational modification, protein turnover, chaperones	Aspartic proteinase-like protein 2 (Precursor) GN=At1g65240 OS=Arabidopsis thaliana (Mouse-ear cress) PE=1 SV=2	Posttranslational modification, protein turnover, chaperones	aspartic proteinase-like protein 2 isoform X2 [Capsicum annuum]
Capana08g001060	109.17	48.8376	61.64	10.5107	20.2446	5.33523	--	Cellular Component: extracellular region (GO:0005576);; Cellular Component: endoplasmic reticulum (GO:0005783);; Biological Process: defense response (GO:0006952);; Molecular Function: peptidase activity (GO:0008233);; Biological Process: response to water deprivation (GO:0009414);; Biological Process: salicylic acid metabolic process (GO:0009696);; Biological Process: response to abscisic acid (…	--	--	Posttranslational modification, protein turnover, chaperones	Protein ASPARTIC PROTEASE IN GUARD CELL 1 (Precursor) GN=ASPG1 OS=Arabidopsis thaliana (Mouse-ear cress) PE=1 SV=1	Posttranslational modification, protein turnover, chaperones	aspartyl protease family protein 2 [Capsicum annuum]
Capana01g002613	0.438517	0.131944	0.29024	26.0877	29.0868	37.2973	--	Molecular Function: aspartic-type endopeptidase activity (GO:0004190);; Cellular Component: extracellular region (GO:0005576);; Biological Process: proteolysis (GO:0006508);; Biological Process: defense response (GO:0006952);; Biological Process: salicylic acid metabolic process (GO:0009696);; Biological Process: response to endogenous stimulus (GO:0009719);; Biological Process: response to organ…	--	--	Posttranslational modification, protein turnover, chaperones	Aspartic proteinase nepenthesin-2 (Precursor) GN=nep2 OS=Nepenthes gracilis (Slender pitcher plant) PE=1 SV=1	Posttranslational modification, protein turnover, chaperones	aspartyl protease family protein 2-like [Capsicum annuum]
Capana07g001079	4.61719	7.11877	3.97219	20.0136	14.5153	9.54767	--	Molecular Function: aspartic-type endopeptidase activity (GO:0004190);; Cellular Component: extracellular region (GO:0005576);; Biological Process: proteolysis (GO:0006508);; Biological Process: defense response (GO:0006952);; Biological Process: response to abiotic stimulus (GO:0009628);; Biological Process: salicylic acid metabolic process (GO:0009696);; Biological Process: response to hormone …	--	--	Posttranslational modification, protein turnover, chaperones	Protein ASPARTIC PROTEASE IN GUARD CELL 2 (Precursor) GN=ASPG2 OS=Arabidopsis thaliana (Mouse-ear cress) PE=2 SV=1	Posttranslational modification, protein turnover, chaperones	aspartyl protease family protein 2-like [Capsicum annuum]
Capana05g002195	24.5341	13.2019	15.8939	0.408359	0.368705	0.075126	--	Molecular Function: AT DNA binding (GO:0003680);; Molecular Function: double-stranded DNA binding (GO:0003690);; Cellular Component: nucleus (GO:0005634);; Cellular Component: cytoplasm (GO:0005737);; Biological Process: chromatin organization (GO:0006325);; Biological Process: photomorphogenesis (GO:0009640);; Biological Process: leaf senescence (GO:0010150);;	--	--	--	Putative DNA-binding protein ESCAROLA GN=ESC OS=Arabidopsis thaliana (Mouse-ear cress) PE=2 SV=1	General function prediction only	AT-hook motif nuclear-localized protein 15 [Capsicum annuum]
Capana04g000850	2.54104	0.925937	1.85902	0.189979	0.423184	0.134711	--	Molecular Function: AT DNA binding (GO:0003680);; Molecular Function: double-stranded DNA binding (GO:0003690);; Cellular Component: nucleus (GO:0005634);; Biological Process: chromatin organization (GO:0006325);; Biological Process: photomorphogenesis (GO:0009640);; Biological Process: leaf senescence (GO:0010150);;	--	--	--	Putative DNA-binding protein ESCAROLA GN=ESC OS=Arabidopsis thaliana (Mouse-ear cress) PE=2 SV=1	Function unknown	AT-hook motif nuclear-localized protein 17 [Capsicum annuum]
Capana01g001401	10.3325	8.0835	7.74468	0.082543	0.170845	0.013402	--	Biological Process: single-organism process (GO:0044699);;	--	--	--	Putative DNA-binding protein ESCAROLA GN=ESC OS=Arabidopsis thaliana (Mouse-ear cress) PE=2 SV=1	General function prediction only	AT-hook motif nuclear-localized protein 1-like [Capsicum annuum]
Capana04g002873	7.07048	5.9231	7.62953	17.814	15.0125	18.1688	Inorganic ion transport and metabolism	Biological Process: maltose metabolic process (GO:0000023);; Biological Process: sulfate assimilation (GO:0000103);; Biological Process: selenium compound metabolic process (GO:0001887);; Molecular Function: sulfate adenylyltransferase (ATP) activity (GO:0004781);; Cellular Component: mitochondrion (GO:0005739);; Cellular Component: cytosol (GO:0005829);; Cellular Component: plasma membrane (GO:0…	K13811|0|sot:102593381|ATP sulfurylase 1, chloroplastic-like; K13811 3'-phosphoadenosine 5'-phosphosulfate synthase [EC:2.7.7.4 2.7.1.25] (A)	Purine metabolism (ko00230);; Selenocompound metabolism (ko00450);; Sulfur metabolism (ko00920)	Inorganic ion transport and metabolism	ATP sulfurylase 1, chloroplastic (Precursor) GN=APS1 OS=Arabidopsis thaliana (Mouse-ear cress) PE=1 SV=1	Nucleotide transport and metabolism	ATP sulfurylase 1, chloroplastic-like [Capsicum annuum]
Capana02g002193	28.2258	64.9039	41.8684	7.54106	8.93662	4.1381	Energy production and conversion	Biological Process: maltose metabolic process (GO:0000023);; Cellular Component: mitochondrion (GO:0005739);; Biological Process: rRNA processing (GO:0006364);; Biological Process: glycine catabolic process (GO:0006546);; Biological Process: unsaturated fatty acid biosynthetic process (GO:0006636);; Biological Process: oxidoreduction coenzyme metabolic process (GO:0006733);; Biological Process: v…	K02115|0|sly:101253342|ATP synthase gamma chain, chloroplastic; K02115 F-type H+-transporting ATPase subunit gamma (A)	Oxidative phosphorylation (ko00190);; Photosynthesis (ko00195)	Energy production and conversion	ATP synthase gamma chain, chloroplastic (Precursor) GN=ATPC OS=Nicotiana tabacum (Common tobacco) PE=1 SV=1	Energy production and conversion	ATP synthase gamma chain, chloroplastic [Capsicum annuum]
Capana06g002375	21.214	18.5973	17.0275	126.725	90.2511	238.883	Energy production and conversion	Cellular Component: mitochondrial proton-transporting ATP synthase complex, catalytic core F(1) (GO:0000275);; Biological Process: glycolytic process (GO:0006096);; Biological Process: pentose-phosphate shunt (GO:0006098);; Biological Process: ubiquitin-dependent protein catabolic process (GO:0006511);; Biological Process: water transport (GO:0006833);; Biological Process: hyperosmotic response (…	K02134|3.90506e-132|sot:102587320|ATP synthase subunit delta', mitochondrial-like; K02134 F-type H+-transporting ATPase subunit delta (A)	Oxidative phosphorylation (ko00190)	Energy production and conversion	ATP synthase subunit delta&apos;, mitochondrial (Precursor) OS=Ipomoea batatas (Sweet potato) PE=1 SV=1	Energy production and conversion	ATP synthase subunit delta&apos;, mitochondrial-like [Capsicum annuum]
Capana01g002599	68.0451	39.9861	46.1656	79.3269	97.6556	109.794	--	Cellular Component: mitochondrial inner membrane (GO:0005743);; Biological Process: defense response (GO:0006952);; Cellular Component: chloroplast (GO:0009507);; Biological Process: response to biotic stimulus (GO:0009607);; Biological Process: photosynthesis (GO:0015979);; Biological Process: ATP synthesis coupled proton transport (GO:0015986);; Cellular Component: plastid part (GO:0044435);; M…	K02137|3.25687e-145|sly:101244808|ATP synthase subunit O, mitochondrial; K02137 F-type H+-transporting ATPase subunit O (A)	Oxidative phosphorylation (ko00190)	Energy production and conversion	ATP synthase subunit O, mitochondrial (Precursor) OS=Ipomoea batatas (Sweet potato) PE=1 SV=1	Energy production and conversion	ATP synthase subunit O, mitochondrial [Capsicum annuum]
Capana04g001215	0.858367	0.54559	0.776689	1.97689	2.33399	2.99676	Inorganic ion transport and metabolism	--	K01551|1.12959e-141|sly:101249310|ATPase GET3; K01551 arsenite-transporting ATPase [EC:3.6.3.16] (A)	--	Inorganic ion transport and metabolism	--	Inorganic ion transport and metabolism	ATPase GET3-like [Capsicum annuum]
Capana00g000679	5.25816	1.04534	1.64636	0	0.018945	0	Energy production and conversion	Molecular Function: ATP citrate synthase activity (GO:0003878);; Molecular Function: succinate-CoA ligase (ADP-forming) activity (GO:0004775);; Molecular Function: ATP binding (GO:0005524);; Cellular Component: cytosol (GO:0005829);; Cellular Component: plasma membrane (GO:0005886);; Biological Process: acetyl-CoA biosynthetic process (GO:0006085);; Biological Process: generation of precursor met…	K01648|0|sot:102580648|ATP-citrate synthase beta chain protein 1-like; K01648 ATP citrate (pro-S)-lyase [EC:2.3.3.8] (A)	Citrate cycle (TCA cycle) (ko00020)	Energy production and conversion	ATP-citrate synthase beta chain protein 1 OS=Oryza sativa subsp. japonica (Rice) PE=2 SV=1	Energy production and conversion	ATP-citrate synthase beta chain protein 1-like isoform X1 [Capsicum annuum]
Capana00g000913	2.51169	0.970682	1.35001	0	0	0	Energy production and conversion	Molecular Function: nucleotide binding (GO:0000166);; Molecular Function: ATP citrate synthase activity (GO:0003878);; Molecular Function: succinate-CoA ligase activity (GO:0004774);; Cellular Component: cytosol (GO:0005829);; Cellular Component: plasma membrane (GO:0005886);; Biological Process: carbohydrate metabolic process (GO:0005975);; Biological Process: acetyl-CoA biosynthetic process (GO…	K01648|1.51354e-57|sot:102584948|ATP-citrate synthase beta chain protein 2-like; K01648 ATP citrate (pro-S)-lyase [EC:2.3.3.8] (A)	Citrate cycle (TCA cycle) (ko00020)	Energy production and conversion	ATP-citrate synthase beta chain protein 2 GN=ACLB-2 OS=Arabidopsis thaliana (Mouse-ear cress) PE=1 SV=1	Energy production and conversion	ATP-citrate synthase beta chain protein 1-like isoform X1 [Capsicum annuum]
Capana05g000134	0.058409	0.535027	0.234254	6.76622	4.17547	9.40294	Carbohydrate transport and metabolism	Molecular Function: 6-phosphofructokinase activity (GO:0003872);; Molecular Function: ATP binding (GO:0005524);; Cellular Component: plasma membrane (GO:0005886);; Cellular Component: 6-phosphofructokinase complex (GO:0005945);; Biological Process: fructose 6-phosphate metabolic process (GO:0006002);; Biological Process: gluconeogenesis (GO:0006094);; Biological Process: glycolytic process (GO:00…	K00850|0|sot:102593810|6-phosphofructokinase 2-like; K00850 6-phosphofructokinase 1 [EC:2.7.1.11] (A)	Glycolysis / Gluconeogenesis (ko00010);; Pentose phosphate pathway (ko00030);; Fructose and mannose metabolism (ko00051);; Galactose metabolism (ko00052);; Carbon metabolism (ko01200);; Biosynthesis of amino acids (ko01230);; RNA degradation (ko03018)	Carbohydrate transport and metabolism	ATP-dependent 6-phosphofructokinase 2 {ECO:0000255|HAMAP-Rule:MF_03186} GN=At5g47810 OS=Arabidopsis thaliana (Mouse-ear cress) PE=1 SV=1	Carbohydrate transport and metabolism	ATP-dependent 6-phosphofructokinase 2 [Capsicum annuum]
Capana08g000340	3.54393	2.52654	2.62255	6.05372	6.783	7.8378	Carbohydrate transport and metabolism	Molecular Function: nucleotide binding (GO:0000166);; Molecular Function: 6-phosphofructokinase activity (GO:0003872);; Molecular Function: ATP binding (GO:0005524);; Cellular Component: plasma membrane (GO:0005886);; Cellular Component: 6-phosphofructokinase complex (GO:0005945);; Biological Process: fructose 6-phosphate metabolic process (GO:0006002);; Biological Process: gluconeogenesis (GO:00…	K00850|3.20547e-175|sly:101245480|ATP-dependent 6-phosphofructokinase 6; K00850 6-phosphofructokinase 1 [EC:2.7.1.11] (A)	Glycolysis / Gluconeogenesis (ko00010);; Pentose phosphate pathway (ko00030);; Fructose and mannose metabolism (ko00051);; Galactose metabolism (ko00052);; Carbon metabolism (ko01200);; Biosynthesis of amino acids (ko01230);; RNA degradation (ko03018)	Carbohydrate transport and metabolism	ATP-dependent 6-phosphofructokinase 1 {ECO:0000255|HAMAP-Rule:MF_03186} GN=At4g29220 OS=Arabidopsis thaliana (Mouse-ear cress) PE=1 SV=1	Carbohydrate transport and metabolism	ATP-dependent 6-phosphofructokinase 3-like isoform X3 [Capsicum annuum]
Capana03g002454	20.7525	16.2231	22.3585	36.95	40.5859	37.4038	Posttranslational modification, protein turnover, chaperones	Molecular Function: ATP binding (GO:0005524);; Biological Process: tryptophan catabolic process (GO:0006569);; Molecular Function: peptidase activity (GO:0008233);; Cellular Component: plastid stroma (GO:0009532);; Cellular Component: chloroplast stroma (GO:0009570);; Biological Process: chloroplast organization (GO:0009658);; Biological Process: indoleacetic acid biosynthetic process (GO:0009684…	--	--	--	Clp protease-related protein At4g12060, chloroplastic (Precursor) GN=At4g12060 OS=Arabidopsis thaliana (Mouse-ear cress) PE=1 SV=1	Function unknown	ATP-dependent Clp protease ATP-binding subunit CLPT1, chloroplastic-like [Capsicum annuum]
Capana08g001619	64.4529	60.777	64.3791	132.979	109.359	102.51	Posttranslational modification, protein turnover, chaperones;; Intracellular trafficking, secretion, and vesicular transport	Biological Process: maltose metabolic process (GO:0000023);; Molecular Function: nucleotide binding (GO:0000166);; Molecular Function: serine-type endopeptidase activity (GO:0004252);; Cellular Component: mitochondrial matrix (GO:0005759);; Cellular Component: cytosol (GO:0005829);; Biological Process: rRNA processing (GO:0006364);; Biological Process: proteolysis (GO:0006508);; Molecular Functio…	K01358|0|sot:102579725|ATP-dependent Clp protease proteolytic subunit 5, chloroplastic-like; K01358 ATP-dependent Clp protease, protease subunit [EC:3.4.21.92] (A)	--	Posttranslational modification, protein turnover, chaperones	ATP-dependent Clp protease proteolytic subunit 5, chloroplastic (Precursor) GN=T14P4.12 OS=Arabidopsis thaliana (Mouse-ear cress) PE=1 SV=1	Posttranslational modification, protein turnover, chaperones	ATP-dependent Clp protease proteolytic subunit 5, chloroplastic [Capsicum annuum]
Capana02g003682	4.98843	5.77901	5.77574	1.9155	2.21216	1.06303	Replication, recombination and repair;; Transcription	Molecular Function: damaged DNA binding (GO:0003684);; Molecular Function: ATP binding (GO:0005524);; Biological Process: DNA repair (GO:0006281);; Biological Process: heme biosynthetic process (GO:0006783);; Molecular Function: ATP-dependent helicase activity (GO:0008026);; Cellular Component: intracellular membrane-bounded organelle (GO:0043231);; Cellular Component: cytoplasmic part (GO:004444…	--	--	RNA processing and modification	DEAD-box ATP-dependent RNA helicase 5 GN=B1114D08.16-1 OS=Oryza sativa subsp. japonica (Rice) PE=2 SV=1	RNA processing and modification	ATP-dependent DNA helicase At3g02060, chloroplastic [Capsicum annuum]
Capana02g000448	4.92476	5.68259	4.94068	1.11764	1.30709	1.13412	Transcription;; Replication, recombination and repair	Cellular Component: nucleosome (GO:0000786);; Molecular Function: nucleic acid binding (GO:0003676);; Molecular Function: DNA binding (GO:0003677);; Molecular Function: chromatin binding (GO:0003682);; Molecular Function: ATP-dependent DNA helicase activity (GO:0004003);; Molecular Function: protein binding (GO:0005515);; Molecular Function: ATP binding (GO:0005524);; Cellular Component: nucleus …	--	--	Transcription	ATP-dependent DNA helicase DDM1 GN=At5g66750 OS=Arabidopsis thaliana (Mouse-ear cress) PE=1 SV=1	Transcription	ATP-dependent DNA helicase DDM1-like [Capsicum annuum]
Capana02g003107	11.3376	4.85238	4.30516	0.225754	0.306527	0.161623	Replication, recombination and repair;; Transcription;; Translation, ribosomal structure and biogenesis	Cellular Component: membrane (GO:0016020);; Cellular Component: nuclear lumen (GO:0031981);; Biological Process: response to chemical (GO:0042221);; Biological Process: cellular metabolic process (GO:0044237);; Biological Process: primary metabolic process (GO:0044238);; Cellular Component: cytoplasmic part (GO:0044444);; Biological Process: organic substance metabolic process (GO:0071704);; Cell…	--	--	Translation, ribosomal structure and biogenesis	DEAD-box ATP-dependent RNA helicase 2 GN=RH2 OS=Arabidopsis thaliana (Mouse-ear cress) PE=2 SV=2	Translation, ribosomal structure and biogenesis	ATP-dependent RNA helicase eIF4A isoform X1 [Capsicum annuum]
Capana07g001803	95.6993	150.797	164.433	465.068	324.711	440.201	Posttranslational modification, protein turnover, chaperones	Molecular Function: ATP-dependent peptidase activity (GO:0004176);; Molecular Function: metalloendopeptidase activity (GO:0004222);; Molecular Function: ATP binding (GO:0005524);; Cellular Component: mitochondrion (GO:0005739);; Biological Process: pentose-phosphate shunt (GO:0006098);; Biological Process: ATP catabolic process (GO:0006200);; Biological Process: rRNA processing (GO:0006364);; Bio…	K03798|0|sly:101266739|ATP-dependent zinc metalloprotease FTSH 2, chloroplastic; K03798 cell division protease FtsH [EC:3.4.24.-] (A)	--	Posttranslational modification, protein turnover, chaperones	ATP-dependent zinc metalloprotease FTSH 2, chloroplastic (Precursor) OS=Oryza sativa subsp. japonica (Rice) PE=3 SV=1	Posttranslational modification, protein turnover, chaperones	ATP-dependent zinc metalloprotease FTSH 2, chloroplastic, partial [Capsicum annuum]
Capana04g000110	30.4966	22.8503	40.8466	156.29	109.422	146.202	Posttranslational modification, protein turnover, chaperones	Molecular Function: ATP-dependent peptidase activity (GO:0004176);; Molecular Function: metalloendopeptidase activity (GO:0004222);; Molecular Function: ATP binding (GO:0005524);; Cellular Component: mitochondrion (GO:0005739);; Biological Process: pentose-phosphate shunt (GO:0006098);; Biological Process: rRNA processing (GO:0006364);; Biological Process: protein folding (GO:0006457);; Biologica…	K03798|0|sot:102591510|ATP-dependent zinc metalloprotease FTSH, chloroplastic-like; K03798 cell division protease FtsH [EC:3.4.24.-] (A)	--	Posttranslational modification, protein turnover, chaperones	ATP-dependent zinc metalloprotease FTSH, chloroplastic (Precursor; Fragment) GN=FTSH OS=Capsicum annuum (Bell pepper) PE=2 SV=1	Posttranslational modification, protein turnover, chaperones	ATP-dependent zinc metalloprotease FTSH, chloroplastic [Capsicum annuum]
Capana10g000808	0.474312	0.409792	0.528095	2.13717	2.19262	1.93377	--	Cellular Component: intracellular membrane-bounded organelle (GO:0043231);;	--	--	--	AT-rich interactive domain-containing protein 2 GN=ARID2 OS=Arabidopsis thaliana (Mouse-ear cress) PE=2 SV=1	Transcription	AT-rich interactive domain-containing protein 1-like [Capsicum annuum]
Capana01g001214	0.9492	0.881756	1.09802	3.09687	2.91641	3.2383	General function prediction only	Molecular Function: protein binding (GO:0005515);; Cellular Component: nucleus (GO:0005634);; Cellular Component: cytosol (GO:0005829);; Biological Process: fatty acid beta-oxidation (GO:0006635);; Biological Process: autophagy (GO:0006914);; Biological Process: response to oxidative stress (GO:0006979);; Biological Process: response to water deprivation (GO:0009414);; Biological Process: respons…	--	--	Function unknown	Autophagy-related protein 18a GN=ATG18A OS=Arabidopsis thaliana (Mouse-ear cress) PE=1 SV=1	Intracellular trafficking, secretion, and vesicular transport	autophagy-related protein 18a-like [Capsicum annuum]
Capana01g000559	19.8616	16.4732	19.3505	37.4309	32.4928	31.6437	--	Cellular Component: autophagic vacuole membrane (GO:0000421);; Cellular Component: nucleus (GO:0005634);; Cellular Component: vacuolar lumen (GO:0005775);; Cellular Component: microtubule (GO:0005874);; Biological Process: postreplication repair (GO:0006301);; Biological Process: phosphatidylinositol biosynthetic process (GO:0006661);; Biological Process: autophagy (GO:0006914);; Molecular Functi…	K08341|9.02666e-69|sot:102603200|autophagy-related protein 8f-like; K08341 GABA(A) receptor-associated protein (A)	Regulation of autophagy (ko04140)	Cytoskeleton	Autophagy-related protein 8f (Precursor) OS=Arabidopsis thaliana (Mouse-ear cress) PE=2 SV=1	Cytoskeleton	autophagy-related protein 8f-like [Capsicum annuum]
Capana02g002762	8.01981	5.71766	4.25549	0.736867	0.945974	1.15399	--	Cellular Component: cytosol (GO:0005829);; Cellular Component: plasma membrane (GO:0005886);; Biological Process: chloroplast relocation (GO:0009902);;	--	--	General function prediction only	Auxilin-like protein 1 GN=AUL1 OS=Arabidopsis thaliana (Mouse-ear cress) PE=2 SV=2	Posttranslational modification, protein turnover, chaperones	auxilin-like protein 1 [Capsicum annuum]
Capana00g002374	8.35453	4.28352	6.70245	0.826053	1.6075	1.1547	General function prediction only	Biological Process: polysaccharide biosynthetic process (GO:0000271);; Molecular Function: protein binding (GO:0005515);; Cellular Component: mitochondrion (GO:0005739);; Cellular Component: endoplasmic reticulum (GO:0005783);; Biological Process: asymmetric cell division (GO:0008356);; Biological Process: regulation of cell size (GO:0008361);; Biological Process: nucleotide biosynthetic process …	K13947|0|sot:102583370|auxin efflux carrier component 3-like; K13947 auxin efflux carrier family (A)	--	--	Auxin efflux carrier component 3 GN=PIN3 OS=Arabidopsis thaliana (Mouse-ear cress) PE=1 SV=1	Inorganic ion transport and metabolism	auxin efflux carrier component 7-like isoform X1 [Capsicum annuum]
Capana08g001774	24.8622	18.1736	19.4851	7.59261	7.90476	7.20854	--	Molecular Function: DNA binding (GO:0003677);; Molecular Function: sequence-specific DNA binding transcription factor activity (GO:0003700);; Cellular Component: nucleus (GO:0005634);; Biological Process: DNA methylation (GO:0006306);; Biological Process: methylation-dependent chromatin silencing (GO:0006346);; Biological Process: regulation of transcription, DNA-templated (GO:0006355);; Biologic…	K14486|0|sly:100736509|auxin response factor 1; K14486 auxin response factor (A)	Plant hormone signal transduction (ko04075)	--	Auxin response factor 1 GN=ARF1 OS=Arabidopsis thaliana (Mouse-ear cress) PE=1 SV=2	Transcription	auxin response factor 1 [Capsicum annuum]
Capana11g000076	4.0189	3.18737	3.68488	1.16824	1.47816	0.970907	--	Molecular Function: DNA binding (GO:0003677);; Molecular Function: sequence-specific DNA binding transcription factor activity (GO:0003700);; Cellular Component: nucleus (GO:0005634);; Biological Process: regulation of transcription, DNA-templated (GO:0006355);; Biological Process: pattern specification process (GO:0007389);; Biological Process: pollen development (GO:0009555);; Biological Proces…	--	--	--	Auxin response factor 18 OS=Oryza sativa subsp. japonica (Rice) PE=2 SV=1	Transcription	auxin response factor 18 isoform X1 [Capsicum annuum]
Capana05g001658	7.74097	4.55926	4.42903	0.293085	0.666575	0.220209	--	Biological Process: regionalization (GO:0003002);; Molecular Function: DNA binding (GO:0003677);; Molecular Function: binding (GO:0005488);; Cellular Component: nucleus (GO:0005634);; Biological Process: regulation of transcription, DNA-templated (GO:0006355);; Biological Process: regulation of translation (GO:0006417);; Biological Process: organelle organization (GO:0006996);; Biological Process…	--	--	--	Auxin response factor 19 OS=Oryza sativa subsp. japonica (Rice) PE=2 SV=2	Transcription	auxin response factor 19-like [Capsicum annuum]
Capana07g000989	4.07134	4.71726	3.3938	1.70492	1.57829	1.16527	--	Molecular Function: sequence-specific DNA binding transcription factor activity (GO:0003700);; Cellular Component: nucleus (GO:0005634);; Biological Process: methylation-dependent chromatin silencing (GO:0006346);; Biological Process: regulation of translation (GO:0006417);; Biological Process: cell adhesion (GO:0007155);; Biological Process: response to blue light (GO:0009637);; Biological Proce…	K14486|0|sly:100191131|auxin response factor 7; K14486 auxin response factor (A)	Plant hormone signal transduction (ko04075)	--	Auxin response factor 7 GN=At5g20730 OS=Arabidopsis thaliana (Mouse-ear cress) PE=1 SV=2	Transcription	auxin response factor 19-like isoform X1 [Capsicum annuum]
Capana02g001847	23.9397	14.4258	17.8244	3.97214	7.12794	2.529	--	Molecular Function: DNA binding (GO:0003677);; Molecular Function: sequence-specific DNA binding transcription factor activity (GO:0003700);; Molecular Function: protein binding (GO:0005515);; Cellular Component: nucleus (GO:0005634);; Biological Process: transcription, DNA-templated (GO:0006351);; Biological Process: regulation of transcription, DNA-templated (GO:0006355);; Cellular Component: p…	K14486|0|sot:102582172|auxin response factor 3-like; K14486 auxin response factor (A)	Plant hormone signal transduction (ko04075)	--	Auxin response factor 3 GN=T1B8.30 OS=Arabidopsis thaliana (Mouse-ear cress) PE=1 SV=2	Transcription	auxin response factor 3 [Capsicum annuum]
Capana11g000105	7.03931	4.36469	4.92498	0.624416	0.714582	0.690092	--	Molecular Function: DNA binding (GO:0003677);; Molecular Function: sequence-specific DNA binding transcription factor activity (GO:0003700);; Molecular Function: protein binding (GO:0005515);; Cellular Component: nucleus (GO:0005634);; Biological Process: regulation of transcription, DNA-templated (GO:0006355);; Cellular Component: plastid (GO:0009536);; Biological Process: anatomical structure m…	--	--	--	Auxin response factor 4 GN=ARF4 OS=Arabidopsis thaliana (Mouse-ear cress) PE=1 SV=1	Transcription	auxin response factor 4 [Capsicum annuum]
Capana04g000259	8.13153	7.50861	10.2956	79.3739	91.5682	95.8412	--	Molecular Function: DNA binding (GO:0003677);; Molecular Function: sequence-specific DNA binding transcription factor activity (GO:0003700);; Cellular Component: nucleus (GO:0005634);; Biological Process: methylation-dependent chromatin silencing (GO:0006346);; Biological Process: regulation of transcription, DNA-templated (GO:0006355);; Biological Process: regulation of translation (GO:0006417);…	K14486|0|sly:100736448|ARF5; auxin response factor 5; K14486 auxin response factor (A)	Plant hormone signal transduction (ko04075)	--	Auxin response factor 5 GN=F6F9.10 OS=Arabidopsis thaliana (Mouse-ear cress) PE=1 SV=3	Transcription	auxin response factor 5 [Capsicum annuum]
Capana00g000130	5.68218	6.14715	7.65015	65.7777	80.2808	75.043	--	Molecular Function: sequence-specific DNA binding transcription factor activity (GO:0003700);; Cellular Component: nucleus (GO:0005634);; Biological Process: methylation-dependent chromatin silencing (GO:0006346);; Biological Process: regulation of translation (GO:0006417);; Biological Process: cell adhesion (GO:0007155);; Cellular Component: plastid (GO:0009536);; Biological Process: phototropis…	K14486|8.63229e-92|sly:100736448|ARF5; auxin response factor 5; K14486 auxin response factor (A)	Plant hormone signal transduction (ko04075)	--	Auxin response factor 5 GN=F6F9.10 OS=Arabidopsis thaliana (Mouse-ear cress) PE=1 SV=3	Transcription	auxin response factor 5-like, partial [Capsicum annuum]
Capana00g004127	10.3122	7.33052	5.92417	1.04067	1.54484	0.809699	--	Molecular Function: DNA binding (GO:0003677);; Molecular Function: protein binding (GO:0005515);; Cellular Component: nucleus (GO:0005634);; Biological Process: chromatin silencing (GO:0006342);; Biological Process: regulation of transcription, DNA-templated (GO:0006355);; Biological Process: regulation of translation (GO:0006417);; Biological Process: signal transduction (GO:0007165);; Cellular …	--	--	--	Auxin response factor 8 GN=K15O15.5 OS=Arabidopsis thaliana (Mouse-ear cress) PE=2 SV=2	Transcription	auxin response factor 8-like [Capsicum annuum]
Capana04g002498	6.6328	9.41695	10.6246	3.74105	3.82182	2.06187	--	Molecular Function: DNA binding (GO:0003677);; Molecular Function: sequence-specific DNA binding transcription factor activity (GO:0003700);; Cellular Component: nucleus (GO:0005634);; Biological Process: chromatin silencing (GO:0006342);; Biological Process: regulation of transcription, DNA-templated (GO:0006355);; Biological Process: regulation of translation (GO:0006417);; Cellular Component: …	--	--	--	Auxin response factor 8 GN=K15O15.5 OS=Arabidopsis thaliana (Mouse-ear cress) PE=2 SV=2	Transcription	auxin response factor 8-like [Capsicum annuum]
Capana04g002497	13.1551	11.5664	9.43544	4.81149	5.17389	3.9963	--	Molecular Function: DNA binding (GO:0003677);; Molecular Function: sequence-specific DNA binding transcription factor activity (GO:0003700);; Cellular Component: nucleus (GO:0005634);; Biological Process: chromatin silencing (GO:0006342);; Biological Process: regulation of transcription, DNA-templated (GO:0006355);; Biological Process: regulation of translation (GO:0006417);; Cellular Component: …	--	--	--	Auxin response factor 6 GN=ARF6 OS=Arabidopsis thaliana (Mouse-ear cress) PE=1 SV=2	Transcription	auxin response factor 8-like [Capsicum annuum]
Capana08g001056	3.94902	1.22855	1.51678	0.09769	0.133918	0.093923	--	Molecular Function: protein binding (GO:0005515);; Biological Process: regulation of transcription, DNA-templated (GO:0006355);; Biological Process: response to auxin (GO:0009733);; Biological Process: floral organ development (GO:0048437);; Biological Process: phyllome development (GO:0048827);;	K14486|0|sot:102586095|auxin response factor 9-like; K14486 auxin response factor (A)	Plant hormone signal transduction (ko04075)	--	Auxin response factor 9 GN=ARF9 OS=Arabidopsis thaliana (Mouse-ear cress) PE=1 SV=1	Transcription	auxin response factor 9-like isoform X1 [Capsicum annuum]
Capana04g001744	10.448	8.35141	10.0226	2.56376	3.90562	3.62798	--	Biological Process: polysaccharide biosynthetic process (GO:0000271);; Biological Process: establishment of planar polarity (GO:0001736);; Biological Process: amino acid transmembrane transport (GO:0003333);; Cellular Component: endosome (GO:0005768);; Cellular Component: Golgi apparatus (GO:0005794);; Cellular Component: plasma membrane (GO:0005886);; Biological Process: acetyl-CoA metabolic pro…	K13946|0|sly:100736478|LAX3 protein; K13946 auxin influx carrier (AUX1 LAX family) (A)	Plant hormone signal transduction (ko04075)	Amino acid transport and metabolism	Auxin transporter-like protein 3 GN=LAX3 OS=Arabidopsis thaliana (Mouse-ear cress) PE=2 SV=1	Inorganic ion transport and metabolism	auxin transporter-like protein 3 [Nicotiana tomentosiformis]
Capana10g001370	10.3183	11.5083	8.64149	2.97196	6.50346	2.50925	--	Biological Process: polysaccharide biosynthetic process (GO:0000271);; Biological Process: establishment of planar polarity (GO:0001736);; Biological Process: amino acid transmembrane transport (GO:0003333);; Cellular Component: endosome (GO:0005768);; Cellular Component: Golgi apparatus (GO:0005794);; Cellular Component: plasma membrane (GO:0005886);; Biological Process: acetyl-CoA metabolic pro…	K13946|0|sot:102586608|auxin transporter-like protein 2-like; K13946 auxin influx carrier (AUX1 LAX family) (A)	Plant hormone signal transduction (ko04075)	Amino acid transport and metabolism	Auxin transporter-like protein 2 GN=LAX2 OS=Medicago truncatula (Barrel medic) PE=2 SV=1	Amino acid transport and metabolism	auxin transporter-like protein 4 [Capsicum annuum]
Capana06g000056	5.84063	4.40931	3.87933	0.772487	0.830918	0.633458	--	Biological Process: cytokinesis (GO:0000910);; Molecular Function: actin binding (GO:0003779);; Molecular Function: receptor activity (GO:0004872);; Cellular Component: endoplasmic reticulum lumen (GO:0005788);; Molecular Function: zinc ion binding (GO:0008270);; Cellular Component: chloroplast (GO:0009507);; Biological Process: auxin-activated signaling pathway (GO:0009734);; Biological Process:…	--	--	--	Auxin-binding protein T92 (Precursor) GN=T92 OS=Nicotiana tabacum (Common tobacco) PE=3 SV=1	Signal transduction mechanisms	auxin-binding protein T92 [Capsicum annuum]
Capana06g001308	50.9102	22.8281	27.2689	0	0	0	--	Cellular Component: nucleus (GO:0005634);; Biological Process: transcription, DNA-templated (GO:0006351);; Biological Process: regulation of transcription, DNA-templated (GO:0006355);; Biological Process: regulation of translation (GO:0006417);; Biological Process: response to auxin (GO:0009733);; Biological Process: auxin-activated signaling pathway (GO:0009734);; Biological Process: response to…	K14484|2.84549e-62|sot:102583557|auxin-induced protein AUX22-like; K14484 auxin-responsive protein IAA (A)	Plant hormone signal transduction (ko04075)	--	Auxin-induced protein 22C GN=AUX22C OS=Vigna radiata var. radiata (Mung bean) PE=2 SV=1	Transcription	auxin-induced protein 22C-like [Capsicum annuum]
Capana03g003343	8.54738	10.8028	8.53218	0.21879	0.098449	0.055666	--	Molecular Function: sequence-specific DNA binding transcription factor activity (GO:0003700);; Cellular Component: nucleus (GO:0005634);; Biological Process: transcription, DNA-templated (GO:0006351);; Biological Process: regulation of transcription, DNA-templated (GO:0006355);; Biological Process: regulation of translation (GO:0006417);; Biological Process: response to osmotic stress (GO:0006970…	K14484|1.4205e-92|sot:102578779|auxin-induced protein 22D-like; K14484 auxin-responsive protein IAA (A)	Plant hormone signal transduction (ko04075)	--	Auxin-induced protein 22D GN=AUX22D OS=Vigna radiata var. radiata (Mung bean) PE=2 SV=1	Transcription	auxin-induced protein 22D-like [Capsicum annuum]
Capana03g000311	204.608	112.861	91.9176	0	0	0	--	Cellular Component: nucleus (GO:0005634);; Biological Process: transcription, DNA-templated (GO:0006351);; Biological Process: regulation of transcription, DNA-templated (GO:0006355);; Biological Process: regulation of translation (GO:0006417);; Biological Process: response to osmotic stress (GO:0006970);; Biological Process: response to water deprivation (GO:0009414);; Biological Process: respon…	K14484|4.47567e-112|sly:101055549|IAA19; K14484 auxin-responsive protein IAA (A)	Plant hormone signal transduction (ko04075)	--	Auxin-induced protein AUX22 GN=AUX22 OS=Glycine max (Soybean) PE=2 SV=1	Transcription	auxin-induced protein AUX22-like [Capsicum annuum]
Capana03g004288	3.13655	3.88557	3.65523	0.144593	0.103829	0	Energy production and conversion	Molecular Function: DNA binding (GO:0003677);; Molecular Function: sequence-specific DNA binding transcription factor activity (GO:0003700);; Molecular Function: aldo-keto reductase (NADP) activity (GO:0004033);; Cellular Component: nucleus (GO:0005634);; Cellular Component: cytosol (GO:0005829);; Cellular Component: plasma membrane (GO:0005886);; Biological Process: gluconeogenesis (GO:0006094);…	--	--	Energy production and conversion	Auxin-induced protein PCNT115 OS=Nicotiana tabacum (Common tobacco) PE=2 SV=1	Energy production and conversion	auxin-induced protein PCNT115 [Capsicum annuum]
Chilli_newGene_5737	2.22177	1.29767	0.851241	0	0	0	--	--	K14488|1.90192e-44|sly:101263450|auxin-induced protein X10A-like; K14488 SAUR family protein (A)	Plant hormone signal transduction (ko04075)	--	--	Function unknown	auxin-induced protein X10A-like [Solanum lycopersicum]
Capana08g001238	64.658	27.3211	24.3132	0	0.043787	0.030816	--	Biological Process: polysaccharide biosynthetic process (GO:0000271);; Biological Process: cell fate specification (GO:0001708);; Molecular Function: sequence-specific DNA binding transcription factor activity (GO:0003700);; Molecular Function: acid phosphatase activity (GO:0003993);; Cellular Component: nucleus (GO:0005634);; Cellular Component: mitochondrion (GO:0005739);; Cellular Component: e…	K14484|2.95275e-143|sly:543543|IAA9, IAA16; IAA9 protein; K14484 auxin-responsive protein IAA (A)	Plant hormone signal transduction (ko04075)	--	Auxin-responsive protein IAA16 GN=IAA16 OS=Arabidopsis thaliana (Mouse-ear cress) PE=1 SV=1	Transcription	auxin-responsive protein IAA16 [Capsicum annuum]
Capana09g000285	32.4698	15.2956	15.5725	2.36406	2.87567	2.88329	--	Molecular Function: sequence-specific DNA binding transcription factor activity (GO:0003700);; Cellular Component: nucleus (GO:0005634);; Biological Process: carbohydrate metabolic process (GO:0005975);; Biological Process: regulation of transcription, DNA-templated (GO:0006355);; Biological Process: regulation of translation (GO:0006417);; Biological Process: response to osmotic stress (GO:00069…	K14484|9.70473e-153|sly:101055543|IAA8; K14484 auxin-responsive protein IAA (A)	Plant hormone signal transduction (ko04075)	--	Auxin-responsive protein IAA8 GN=IAA8 OS=Arabidopsis thaliana (Mouse-ear cress) PE=1 SV=1	Function unknown	auxin-responsive protein IAA16-like isoform X1 [Capsicum annuum]
Capana03g000299	117.671	69.2544	52.8533	13.7375	17.522	16.9409	--	Biological Process: cell fate specification (GO:0001708);; Molecular Function: acid phosphatase activity (GO:0003993);; Cellular Component: nucleus (GO:0005634);; Cellular Component: mitochondrion (GO:0005739);; Cellular Component: endosome (GO:0005768);; Cellular Component: Golgi apparatus (GO:0005794);; Cellular Component: trans-Golgi network (GO:0005802);; Biological Process: regulation of car…	K14484|2.08245e-140|sot:102595402|auxin-responsive protein IAA27-like; K14484 auxin-responsive protein IAA (A)	Plant hormone signal transduction (ko04075)	--	Auxin-responsive protein IAA27 GN=F19B15.110 OS=Arabidopsis thaliana (Mouse-ear cress) PE=1 SV=1	Function unknown	auxin-responsive protein IAA27-like [Capsicum annuum]
Capana04g000808	56.1017	40.6112	50.6575	11.3357	14.3431	13.4785	--	Biological Process: cell fate specification (GO:0001708);; Molecular Function: sequence-specific DNA binding transcription factor activity (GO:0003700);; Molecular Function: acid phosphatase activity (GO:0003993);; Molecular Function: protein binding (GO:0005515);; Cellular Component: nucleus (GO:0005634);; Cellular Component: mitochondrion (GO:0005739);; Cellular Component: endosome (GO:0005768)…	K14484|0|sot:102577658|Aux/IAA protein; K14484 auxin-responsive protein IAA (A)	Plant hormone signal transduction (ko04075)	--	Auxin-responsive protein IAA9 GN=IAA9 OS=Arabidopsis thaliana (Mouse-ear cress) PE=1 SV=1	Transcription	auxin-responsive protein IAA8-like [Capsicum annuum]
Capana06g001465	48.353	7.20471	9.8972	0	0	0	--	Molecular Function: protein binding (GO:0005515);; Cellular Component: nucleus (GO:0005634);; Cellular Component: cytoplasm (GO:0005737);; Biological Process: regulation of transcription, DNA-templated (GO:0006355);; Biological Process: pattern specification process (GO:0007389);; Biological Process: response to water deprivation (GO:0009414);; Biological Process: response to external stimulus (G…	K14484|1.98307e-111|sot:102585622|auxin-responsive protein IAA29-like; K14484 auxin-responsive protein IAA (A)	Plant hormone signal transduction (ko04075)	--	Auxin-responsive protein IAA29 GN=IAA29 OS=Arabidopsis thaliana (Mouse-ear cress) PE=2 SV=2	Transcription	auxin-responsive protein IAA9 isoform X1 [Capsicum annuum]
Capana03g001920	3.65805	6.78898	5.47586	1.09953	1.01657	0.825088	--	--	K14488|1.11797e-48|sly:101246226|auxin-induced protein X15-like; K14488 SAUR family protein (A)	Plant hormone signal transduction (ko04075)	--	Auxin-induced protein 6B OS=Glycine max (Soybean) PE=2 SV=1	Function unknown	auxin-responsive protein SAUR32 [Capsicum annuum]
Capana03g001921	0.144792	1.26175	0.658969	19.4889	13.1385	22.0214	--	--	K14488|2.11943e-39|vvi:100241753|indole-3-acetic acid-induced protein ARG7-like; K14488 SAUR family protein (A)	Plant hormone signal transduction (ko04075)	--	Indole-3-acetic acid-induced protein ARG7 GN=ARG7 OS=Vigna radiata var. radiata (Mung bean) PE=2 SV=1	Function unknown	auxin-responsive protein SAUR32-like [Nicotiana tabacum]
Capana03g001923	0.248271	0.422336	0.149156	6.89881	6.94095	3.46839	--	--	K14488|1.24665e-49|sly:101245627|	Plant hormone signal transduction (ko04075)	--	Indole-3-acetic acid-induced protein ARG7 GN=ARG7 OS=Vigna radiata var. radiata (Mung bean) PE=2 SV=1	Function unknown	auxin-responsive protein SAUR32-like [Solanum tuberosum]
Capana08g002373	0.768407	0.61928	0.862018	0.079035	0	0.070282	--	Biological Process: transcription, DNA-templated (GO:0006351);;	--	--	--	B3 domain-containing protein Os01g0234100 OS=Oryza sativa subsp. japonica (Rice) PE=2 SV=1	Transcription	B3 domain-containing protein Os01g0234100-like isoform X2 [Capsicum annuum]
Capana01g003988	1.47556	3.81058	2.30541	7.12866	5.58957	4.65203	--	Cellular Component: intracellular membrane-bounded organelle (GO:0043231);;	--	--	--	B3 domain-containing protein REM14 GN=REM14 OS=Arabidopsis thaliana (Mouse-ear cress) PE=2 SV=2	General function prediction only	B3 domain-containing protein REM17-like [Capsicum annuum]
Capana01g003977	3.13595	2.58799	2.47343	0.1994	0.458569	0.569472	--	Cellular Component: nucleus (GO:0005634);; Biological Process: flower development (GO:0009908);; Cellular Component: chloroplast envelope (GO:0009941);;	--	--	--	B3 domain-containing protein REM9 GN=F28M20.120 OS=Arabidopsis thaliana (Mouse-ear cress) PE=2 SV=1	General function prediction only	B3 domain-containing protein REM9-like isoform X1 [Capsicum annuum]
Capana03g002377	17.1928	13.3699	12.3202	2.84255	3.47362	2.24169	--	Cellular Component: mitochondrion (GO:0005739);; Cellular Component: cytosol (GO:0005829);; Biological Process: postreplication repair (GO:0006301);; Biological Process: calcium ion transport (GO:0006816);; Biological Process: water transport (GO:0006833);; Biological Process: response to heat (GO:0009408);; Biological Process: response to cold (GO:0009409);; Biological Process: response to salt …	--	--	Signal transduction mechanisms	BAG family molecular chaperone regulator 1 GN=BAG1 OS=Arabidopsis thaliana (Mouse-ear cress) PE=1 SV=1	Signal transduction mechanisms	BAG family molecular chaperone regulator 1 [Capsicum annuum]
Capana01g000326	7.05313	3.22894	2.38584	0.764928	0.408067	0.249808	--	Cellular Component: nucleus (GO:0005634);; Cellular Component: mitochondrion (GO:0005739);; Biological Process: postreplication repair (GO:0006301);; Biological Process: calcium ion transport (GO:0006816);; Biological Process: water transport (GO:0006833);; Biological Process: response to temperature stimulus (GO:0009266);; Biological Process: response to salt stress (GO:0009651);; Biological Pro…	--	--	Signal transduction mechanisms	BAG family molecular chaperone regulator 1 GN=BAG1 OS=Arabidopsis thaliana (Mouse-ear cress) PE=1 SV=1	Signal transduction mechanisms	BAG family molecular chaperone regulator 1-like [Capsicum annuum]
Capana06g002387	10.8257	8.39329	5.87807	2.0356	1.83956	0.899109	--	Cellular Component: mitochondrion (GO:0005739);; Cellular Component: cytosol (GO:0005829);; Biological Process: postreplication repair (GO:0006301);; Biological Process: calcium ion transport (GO:0006816);; Biological Process: water transport (GO:0006833);; Biological Process: response to heat (GO:0009408);; Biological Process: response to cold (GO:0009409);; Biological Process: response to salt …	--	--	Signal transduction mechanisms	BAG family molecular chaperone regulator 1 GN=BAG1 OS=Arabidopsis thaliana (Mouse-ear cress) PE=1 SV=1	Signal transduction mechanisms	BAG family molecular chaperone regulator 3-like [Capsicum annuum]
Capana06g002812	1.25676	1.2706	1.6962	0.053635	0.248854	0.296753	--	Cellular Component: mitochondrion (GO:0005739);; Cellular Component: cytosol (GO:0005829);; Biological Process: water transport (GO:0006833);; Biological Process: response to heat (GO:0009408);; Biological Process: response to cold (GO:0009409);; Biological Process: response to salt stress (GO:0009651);; Biological Process: response to fructose (GO:0009750);; Biological Process: vegetative to rep…	--	--	Signal transduction mechanisms	BAG family molecular chaperone regulator 4 GN=BAG4 OS=Arabidopsis thaliana (Mouse-ear cress) PE=1 SV=1	Posttranslational modification, protein turnover, chaperones	BAG family molecular chaperone regulator 4-like [Capsicum annuum]
Capana03g002556	61.4086	38.4142	35.4069	14.7201	20.4256	17.205	--	Molecular Function: protein binding (GO:0005515);; Cellular Component: endoplasmic reticulum (GO:0005783);; Cellular Component: plasma membrane (GO:0005886);; Biological Process: protein folding (GO:0006457);; Cellular Component: plasmodesma (GO:0009506);; Biological Process: cellular response to stress (GO:0033554);; Biological Process: cellular response to heat (GO:0034605);; Biological Process…	--	--	--	BAG family molecular chaperone regulator 7 GN=BAG7 OS=Arabidopsis thaliana (Mouse-ear cress) PE=1 SV=1	Function unknown	BAG family molecular chaperone regulator 7 [Capsicum annuum]
Capana03g002198	23.4965	79.1479	20.0029	0.034855	0.153411	0	--	Cellular Component: cytoplasm (GO:0005737);; Molecular Function: O-acyltransferase activity (GO:0008374);; Biological Process: phenylpropanoid biosynthetic process (GO:0009699);; Biological Process: embryo development ending in seed dormancy (GO:0009793);; Biological Process: flavonoid biosynthetic process (GO:0009813);; Biological Process: trichome morphogenesis (GO:0010090);; Biological Process…	--	--	--	BAHD acyltransferase DCR GN=MRO11.2 OS=Arabidopsis thaliana (Mouse-ear cress) PE=2 SV=1	Function unknown	BAHD acyltransferase DCR [Capsicum annuum]
Capana09g001566	9.8176	1.40697	8.91828	0.457081	0.230002	0.083692	--	Cellular Component: cytoplasm (GO:0005737);; Molecular Function: O-acyltransferase activity (GO:0008374);; Biological Process: epidermis development (GO:0008544);; Biological Process: macromolecule biosynthetic process (GO:0009059);; Molecular Function: N-acyltransferase activity (GO:0016410);; Molecular Function: transferase activity, transferring acyl groups other than amino-acyl groups (GO:001…	--	--	--	BAHD acyltransferase DCR GN=MRO11.2 OS=Arabidopsis thaliana (Mouse-ear cress) PE=2 SV=1	Function unknown	BAHD acyltransferase DCR [Capsicum annuum]
Capana01g002957	105.526	53.6712	53.1957	25.4315	17.9743	4.13824	--	Molecular Function: aspartic-type endopeptidase activity (GO:0004190);; Biological Process: proteolysis (GO:0006508);; Biological Process: defense response (GO:0006952);; Molecular Function: hydrolase activity (GO:0016787);; Biological Process: cellular metabolic process (GO:0044237);; Biological Process: single-organism metabolic process (GO:0044710);; Biological Process: regulation of cellular …	--	--	Posttranslational modification, protein turnover, chaperones	Basic 7S globulin low kDa subunit (Precursor) GN=BG OS=Glycine max (Soybean) PE=1 SV=2	Posttranslational modification, protein turnover, chaperones	basic 7S globulin-like [Capsicum annuum]
Capana01g002948	10.0371	16.4192	13.1476	54.6516	158.981	63.1812	--	Molecular Function: aspartic-type endopeptidase activity (GO:0004190);; Biological Process: proteolysis (GO:0006508);; Biological Process: defense response (GO:0006952);; Biological Process: response to organic substance (GO:0010033);; Molecular Function: hydrolase activity (GO:0016787);; Biological Process: cellular metabolic process (GO:0044237);; Biological Process: single-organism metabolic p…	--	--	Posttranslational modification, protein turnover, chaperones	Basic 7S globulin low kDa subunit (Precursor) GN=BG OS=Glycine max (Soybean) PE=1 SV=2	Posttranslational modification, protein turnover, chaperones	basic 7S globulin-like precursor [Capsicum annuum]
Capana01g004107	33.3661	19.2224	25.9307	1.64297	0.604844	0.336938	--	Cellular Component: nucleus (GO:0005634);; Cellular Component: cytoplasm (GO:0005737);; Biological Process: regulation of transcription, DNA-templated (GO:0006355);; Biological Process: signal transduction (GO:0007165);; Biological Process: response to blue light (GO:0009637);; Molecular Function: protein homodimerization activity (GO:0042803);; Molecular Function: sequence-specific DNA binding (…	--	--	--	Basic leucine zipper 9 GN=F6A4.10 OS=Arabidopsis thaliana (Mouse-ear cress) PE=1 SV=1	Transcription	basic leucine zipper 9 [Capsicum annuum]
Capana08g002625	1.19497	1.69817	1.53635	0.043076	0.089218	0	--	Molecular Function: sequence-specific DNA binding transcription factor activity (GO:0003700);; Cellular Component: intracellular (GO:0005622);; Cellular Component: nucleus (GO:0005634);; Biological Process: glycolytic process (GO:0006096);; Biological Process: water transport (GO:0006833);; Biological Process: hyperosmotic response (GO:0006972);; Biological Process: Golgi organization (GO:0007030…	--	--	--	B-box zinc finger protein 19 {ECO:0000303|PubMed:19920209} OS=Arabidopsis thaliana (Mouse-ear cress) PE=2 SV=1	Function unknown	B-box zinc finger protein 19 isoform X1 [Capsicum annuum]
Capana08g002611	1.08268	0.865203	0.893566	0.037958	0.365605	0.033506	--	Molecular Function: sequence-specific DNA binding transcription factor activity (GO:0003700);; Molecular Function: protein binding (GO:0005515);; Cellular Component: nucleus (GO:0005634);; Biological Process: regulation of transcription, DNA-templated (GO:0006355);; Biological Process: organelle organization (GO:0006996);; Molecular Function: zinc ion binding (GO:0008270);; Biological Process: sh…	--	--	--	B-box zinc finger protein 20 {ECO:0000303|PubMed:19920209} GN=At4g39070 OS=Arabidopsis thaliana (Mouse-ear cress) PE=1 SV=1	Transcription	B-box zinc finger protein 20 isoform X1 [Capsicum annuum]
Capana12g000659	9.23275	8.4874	8.28053	0.979619	3.89418	0.524656	--	Molecular Function: protein binding (GO:0005515);; Cellular Component: nucleus (GO:0005634);; Biological Process: glycolytic process (GO:0006096);; Biological Process: regulation of transcription, DNA-templated (GO:0006355);; Biological Process: water transport (GO:0006833);; Biological Process: hyperosmotic response (GO:0006972);; Biological Process: Golgi organization (GO:0007030);; Biological …	--	--	--	B-box zinc finger protein 21 {ECO:0000303|PubMed:19920209} GN=At1g75540 OS=Arabidopsis thaliana (Mouse-ear cress) PE=1 SV=1	Function unknown	B-box zinc finger protein 20-like [Capsicum annuum]
Capana08g002577	13.7105	13.4356	15.0801	4.04798	4.1977	2.57608	--	Biological Process: sulfur amino acid metabolic process (GO:0000096);; Molecular Function: sequence-specific DNA binding transcription factor activity (GO:0003700);; Cellular Component: nucleus (GO:0005634);; Cellular Component: cytoplasm (GO:0005737);; Biological Process: regulation of transcription, DNA-templated (GO:0006355);; Biological Process: fatty acid metabolic process (GO:0006631);; Bio…	--	--	Transcription	BEL1-like homeodomain protein 6 GN=BLH6 OS=Arabidopsis thaliana (Mouse-ear cress) PE=1 SV=1	Transcription	BEL1-like homeodomain protein 6 [Capsicum annuum]
Capana11g000459	0.376264	1.15164	4.28794	16.2554	33.7452	56.6273	Nucleotide transport and metabolism	Molecular Function: aldehyde oxidase activity (GO:0004031);; Molecular Function: iron ion binding (GO:0005506);; Cellular Component: cytosol (GO:0005829);; Molecular Function: UDP-N-acetylmuramate dehydrogenase activity (GO:0008762);; Molecular Function: electron carrier activity (GO:0009055);; Biological Process: abscisic acid biosynthetic process (GO:0009688);; Biological Process: auxin biosynt…	K09842|0|sot:102598224|indole-3-acetaldehyde oxidase-like; K09842 abscisic-aldehyde oxidase [EC:1.2.3.14] (A)	Carotenoid biosynthesis (ko00906)	Nucleotide transport and metabolism	Benzaldehyde dehydrogenase (NAD(+)) GN=T1G11.17 OS=Arabidopsis thaliana (Mouse-ear cress) PE=1 SV=2	Nucleotide transport and metabolism	benzaldehyde dehydrogenase (NAD(+))-like [Capsicum annuum]
Capana07g002082	1.09791	0.806821	0.441911	0.069927	0.040865	0	--	Molecular Function: sequence-specific DNA binding transcription factor activity (GO:0003700);; Molecular Function: binding (GO:0005488);; Cellular Component: nucleus (GO:0005634);; Biological Process: regulation of transcription, DNA-templated (GO:0006355);; Biological Process: response to water deprivation (GO:0009414);; Biological Process: response to abscisic acid (GO:0009737);; Biological Pro…	--	--	--	BES1/BZR1 homolog protein 4 GN=BEH4 OS=Arabidopsis thaliana (Mouse-ear cress) PE=1 SV=1	Function unknown	BES1/BZR1 homolog protein 4-like [Capsicum annuum]
Capana03g004414	12.3711	10.0803	12.3164	27.4659	28.6978	30.842	--	Biological Process: polysaccharide biosynthetic process (GO:0000271);; Molecular Function: sequence-specific DNA binding transcription factor activity (GO:0003700);; Molecular Function: protein serine/threonine kinase activity (GO:0004674);; Molecular Function: ATP binding (GO:0005524);; Cellular Component: nucleus (GO:0005634);; Cellular Component: cytosol (GO:0005829);; Cellular Component: plas…	K01177|0|sly:100736451|BAM1; beta-amylase (EC:3.2.1.2); K01177 beta-amylase [EC:3.2.1.2] (A)	Starch and sucrose metabolism (ko00500)	--	Beta-amylase 1, chloroplastic (Precursor) GN=F14O13.12 OS=Arabidopsis thaliana (Mouse-ear cress) PE=1 SV=1	Carbohydrate transport and metabolism	beta-amylase 1, chloroplastic isoform X2 [Capsicum annuum]
Capana01g000079	11.084	10.6071	7.69691	1.64951	2.02153	0.654136	--	Biological Process: polysaccharide biosynthetic process (GO:0000271);; Molecular Function: sequence-specific DNA binding transcription factor activity (GO:0003700);; Molecular Function: catalytic activity (GO:0003824);; Cellular Component: nucleus (GO:0005634);; Cellular Component: cytosol (GO:0005829);; Cellular Component: plasma membrane (GO:0005886);; Biological Process: carbohydrate metabolic…	K01177|0|sot:102598794|beta-amylase 1, chloroplastic-like; K01177 beta-amylase [EC:3.2.1.2] (A)	Starch and sucrose metabolism (ko00500)	--	Beta-amylase 1, chloroplastic (Precursor) GN=F14O13.12 OS=Arabidopsis thaliana (Mouse-ear cress) PE=1 SV=1	Function unknown	beta-amylase 1, chloroplastic-like [Capsicum annuum]
Capana07g001521	10.9038	5.14495	3.63296	0.07922	0.314818	0.211621	--	Biological Process: polysaccharide biosynthetic process (GO:0000271);; Biological Process: polysaccharide catabolic process (GO:0000272);; Molecular Function: sequence-specific DNA binding transcription factor activity (GO:0003700);; Molecular Function: alpha-amylase activity (GO:0004556);; Molecular Function: calcium ion binding (GO:0005509);; Cellular Component: extracellular region (GO:0005576…	--	--	--	Beta-amylase GN=BMY1 OS=Vigna unguiculata (Cowpea) PE=2 SV=1	General function prediction only	beta-amylase isoform X2 [Capsicum annuum]
Capana09g000408	4.16819	4.38177	4.65535	0.007891	0.04012	0.018689	Lipid transport and metabolism	Cellular Component: nucleus (GO:0005634);; Biological Process: sterol biosynthetic process (GO:0016126);; Biological Process: pentacyclic triterpenoid biosynthetic process (GO:0019745);; Molecular Function: lupeol synthase activity (GO:0042299);; Molecular Function: beta-amyrin synthase activity (GO:0042300);; Biological Process: cuticle development (GO:0042335);; Molecular Function: camelliol C …	K15813|0|sly:100529102|lTTS1, SlTTS1, TTS1; beta-amyrin synthase (EC:5.4.99.39); K15813 beta-amyrin synthase [EC:5.4.99.39] (A)	Sesquiterpenoid and triterpenoid biosynthesis (ko00909)	Lipid transport and metabolism	Beta-amyrin synthase GN=TTS1 OS=Solanum lycopersicum (Tomato) PE=1 SV=1	Lipid transport and metabolism	beta-amyrin synthase-like [Capsicum annuum]
Capana09g000409	13.5122	20.659	17.5872	0.77319	1.04649	0.558764	Lipid transport and metabolism	Cellular Component: nucleus (GO:0005634);; Biological Process: metabolic process (GO:0008152);; Biological Process: sterol biosynthetic process (GO:0016126);; Molecular Function: intramolecular transferase activity (GO:0016866);; Biological Process: pentacyclic triterpenoid biosynthetic process (GO:0019745);; Molecular Function: lupeol synthase activity (GO:0042299);; Molecular Function: beta-amy…	K15813|0|sot:102592553|beta-amyrin synthase-like; K15813 beta-amyrin synthase [EC:5.4.99.39] (A)	Sesquiterpenoid and triterpenoid biosynthesis (ko00909)	Lipid transport and metabolism	Beta-amyrin synthase GN=TTS1 OS=Solanum lycopersicum (Tomato) PE=1 SV=1	Lipid transport and metabolism	beta-amyrin synthase-like [Capsicum annuum]
Capana09g000407	6.27247	14.1084	6.33597	0.526845	0.795081	1.09399	Lipid transport and metabolism	Cellular Component: nucleus (GO:0005634);; Biological Process: metabolic process (GO:0008152);; Biological Process: sterol biosynthetic process (GO:0016126);; Molecular Function: intramolecular transferase activity (GO:0016866);; Biological Process: pentacyclic triterpenoid biosynthetic process (GO:0019745);; Molecular Function: lupeol synthase activity (GO:0042299);; Molecular Function: beta-amy…	K15813|0|sot:102592553|beta-amyrin synthase-like; K15813 beta-amyrin synthase [EC:5.4.99.39] (A)	Sesquiterpenoid and triterpenoid biosynthesis (ko00909)	Lipid transport and metabolism	Beta-amyrin synthase GN=TTS1 OS=Solanum lycopersicum (Tomato) PE=1 SV=1	Lipid transport and metabolism	beta-amyrin synthase-like isoform X1 [Capsicum annuum]
Capana03g002170	14.7565	30.1222	42.9753	1488.22	654.015	1349.48	--	Molecular Function: iron ion binding (GO:0005506);; Biological Process: fatty acid biosynthetic process (GO:0006633);; Molecular Function: carotene beta-ring hydroxylase activity (GO:0010291);; Cellular Component: integral component of membrane (GO:0016021);; Biological Process: carotenoid biosynthetic process (GO:0016117);; Biological Process: carotene metabolic process (GO:0016119);; Biological…	K15746|1.58597e-154|sot:102591473|beta-carotene hydroxylase 1, chloroplastic-like; K15746 beta-carotene 3-hydroxylase [EC:1.14.13.129] (A)	Carotenoid biosynthesis (ko00906)	--	Beta-carotene hydroxylase 1, chloroplastic (Precursor) GN=CA1 OS=Capsicum annuum (Bell pepper) PE=1 SV=1	Lipid transport and metabolism	beta-carotene hydroxylase 1, chloroplastic [Capsicum annuum]
Capana06g002492	91.3123	95.6041	91.0296	28.7544	25.8154	31.9044	--	Molecular Function: iron ion binding (GO:0005506);; Biological Process: fatty acid biosynthetic process (GO:0006633);; Molecular Function: carotene beta-ring hydroxylase activity (GO:0010291);; Cellular Component: integral component of membrane (GO:0016021);; Biological Process: carotenoid biosynthetic process (GO:0016117);; Biological Process: carotene metabolic process (GO:0016119);; Biological…	K15746|7.53448e-179|sot:102582135|beta-carotene hydroxylase 2, chloroplastic-like; K15746 beta-carotene 3-hydroxylase [EC:1.14.13.129] (A)	Carotenoid biosynthesis (ko00906)	--	Beta-carotene hydroxylase 2, chloroplastic (Precursor; Fragment) GN=CA2 OS=Capsicum annuum (Bell pepper) PE=2 SV=1	Lipid transport and metabolism	beta-carotene hydroxylase 2, chloroplastic isoform X1 [Capsicum annuum]
Capana03g003272	13.9723	8.6721	12.2409	22.2122	24.0779	25.1948	--	Molecular Function: iron ion binding (GO:0005506);; Cellular Component: chloroplast (GO:0009507);; Biological Process: secondary shoot formation (GO:0010223);; Molecular Function: cis-trans isomerase activity (GO:0016859);; Biological Process: strigolactone biosynthetic process (GO:1901601);;	K17911|1.3706e-107|sly:101266560|beta-carotene isomerase D27, chloroplastic; K17911 beta-carotene isomerase [EC:5.2.1.14] (A)	Carotenoid biosynthesis (ko00906)	--	Beta-carotene isomerase D27, chloroplastic (Precursor) GN=D27 OS=Oryza sativa subsp. japonica (Rice) PE=1 SV=1	General function prediction only	beta-carotene isomerase D27, chloroplastic isoform X1 [Capsicum annuum]
Capana12g002366	0.147639	0.097269	0.014332	1.3676	0.905723	0.658132	Carbohydrate transport and metabolism;; Energy production and conversion	Biological Process: flavonoid metabolic process (GO:0009812);; Molecular Function: UDP-glucosyltransferase activity (GO:0035251);; Cellular Component: cytoplasmic part (GO:0044444);; Biological Process: single-organism metabolic process (GO:0044710);; Biological Process: response to stimulus (GO:0050896);;	--	--	Carbohydrate transport and metabolism;; Energy production and conversion	Beta-D-glucosyl crocetin beta-1,6-glucosyltransferase GN=UGT94E5 OS=Gardenia jasminoides (Cape jasmine) PE=1 SV=1	Energy production and conversion;; Carbohydrate transport and metabolism	beta-D-glucosyl crocetin beta-1,6-glucosyltransferase-like [Capsicum annuum]
Capana03g004535	0.11227	0.43999	0.538384	1.65278	4.35056	1.91168	Carbohydrate transport and metabolism;; Energy production and conversion	Cellular Component: cytosol (GO:0005829);; Biological Process: response to toxic substance (GO:0009636);; Biological Process: response to salt stress (GO:0009651);; Biological Process: response to organic substance (GO:0010033);; Molecular Function: abscisic acid glucosyltransferase activity (GO:0010294);; Molecular Function: transferase activity, transferring glycosyl groups (GO:0016757);; Biolo…	--	--	Carbohydrate transport and metabolism;; Energy production and conversion	Beta-D-glucosyl crocetin beta-1,6-glucosyltransferase GN=UGT94E5 OS=Gardenia jasminoides (Cape jasmine) PE=1 SV=1	Function unknown	beta-D-glucosyl crocetin beta-1,6-glucosyltransferase-like [Capsicum annuum]
Capana03g004377	4.24603	7.26467	6.26473	0.401335	0.284833	0.246193	Carbohydrate transport and metabolism;; Energy production and conversion	Cellular Component: cytoplasm (GO:0005737);; Biological Process: flavonoid biosynthetic process (GO:0009813);; Biological Process: cellular process (GO:0009987);; Biological Process: response to organic substance (GO:0010033);; Molecular Function: UDP-glucosyltransferase activity (GO:0035251);; Biological Process: pigment biosynthetic process (GO:0046148);;	--	--	Carbohydrate transport and metabolism;; Energy production and conversion	Beta-D-glucosyl crocetin beta-1,6-glucosyltransferase GN=UGT94E5 OS=Gardenia jasminoides (Cape jasmine) PE=1 SV=1	Energy production and conversion;; Carbohydrate transport and metabolism	beta-D-glucosyl crocetin beta-1,6-glucosyltransferase-like [Capsicum annuum]
Capana11g001014	2.36102	1.41443	2.94922	17.969	31.564	26.7757	Carbohydrate transport and metabolism	Cellular Component: vacuolar membrane (GO:0005774);; Biological Process: carbohydrate metabolic process (GO:0005975);; Molecular Function: beta-glucosidase activity (GO:0008422);; Molecular Function: xylan 1,4-beta-xylosidase activity (GO:0009044);; Cellular Component: plant-type cell wall (GO:0009505);; Biological Process: seed coat development (GO:0010214);; Biological Process: arabinan catabol…	--	--	--	Beta-D-xylosidase 1 (Precursor) GN=K7J8.3 OS=Arabidopsis thaliana (Mouse-ear cress) PE=1 SV=1	Carbohydrate transport and metabolism	beta-D-xylosidase 1-like isoform X1 [Capsicum annuum]
Capana09g002436	2.96875	2.83523	2.50685	0.402222	0.175477	0.133907	Carbohydrate transport and metabolism	Biological Process: respiratory burst involved in defense response (GO:0002679);; Molecular Function: sucrose alpha-glucosidase activity (GO:0004575);; Cellular Component: extracellular region (GO:0005576);; Cellular Component: cell wall (GO:0005618);; Cellular Component: plasma membrane (GO:0005886);; Biological Process: carbohydrate metabolic process (GO:0005975);; Biological Process: starch me…	K01193|0|sot:102595942|InvGE; beta-fructofuranosidase, insoluble isoenzyme 1-like; K01193 beta-fructofuranosidase [EC:3.2.1.26] (A)	Galactose metabolism (ko00052);; Starch and sucrose metabolism (ko00500)	Carbohydrate transport and metabolism	Beta-fructofuranosidase, insoluble isoenzyme 1 (Precursor) GN=INV1 OS=Daucus carota (Wild carrot) PE=1 SV=1	Carbohydrate transport and metabolism	beta-fructofuranosidase, insoluble isoenzyme 1-like isoform X1 [Capsicum annuum]
Capana12g001292	8.26875	10.5079	7.02809	2.37622	3.06739	2.35678	Carbohydrate transport and metabolism	Molecular Function: beta-galactosidase activity (GO:0004565);; Cellular Component: vacuolar membrane (GO:0005774);; Cellular Component: cytosol (GO:0005829);; Biological Process: carbohydrate metabolic process (GO:0005975);; Biological Process: acetyl-CoA metabolic process (GO:0006084);; Biological Process: polyamine catabolic process (GO:0006598);; Cellular Component: plant-type cell wall (GO:00…	--	--	Carbohydrate transport and metabolism	Beta-galactosidase (Precursor) OS=Solanum lycopersicum (Tomato) PE=1 SV=1	Carbohydrate transport and metabolism	beta-galactosidase [Capsicum annuum]
Capana09g000222	10.372	28.3561	60.4033	1627.44	1391.81	2687.22	Carbohydrate transport and metabolism	Molecular Function: beta-galactosidase activity (GO:0004565);; Molecular Function: binding (GO:0005488);; Cellular Component: cytosol (GO:0005829);; Biological Process: carbohydrate metabolic process (GO:0005975);; Biological Process: acetyl-CoA metabolic process (GO:0006084);; Biological Process: polyamine catabolic process (GO:0006598);; Cellular Component: plant-type cell wall (GO:0009505);; C…	--	--	Carbohydrate transport and metabolism	Beta-galactosidase (Precursor) OS=Malus domestica (Apple) PE=1 SV=1	Carbohydrate transport and metabolism	beta-galactosidase-like isoform X3 [Capsicum annuum]
Capana00g003603	12.7553	11.6144	9.53834	2.0081	3.06477	2.84212	Carbohydrate transport and metabolism	Cellular Component: plant-type vacuole (GO:0000325);; Molecular Function: hydrolase activity, hydrolyzing O-glycosyl compounds (GO:0004553);; Biological Process: carbohydrate metabolic process (GO:0005975);; Biological Process: response to symbiotic fungus (GO:0009610);; Biological Process: anthocyanin-containing compound biosynthetic process (GO:0009718);; Cellular Component: membrane (GO:001602…	K01188|2.12114e-179|sly:101248330|beta-glucosidase 11-like; K01188 beta-glucosidase [EC:3.2.1.21] (A)	Cyanoamino acid metabolism (ko00460);; Starch and sucrose metabolism (ko00500);; Phenylpropanoid biosynthesis (ko00940)	Carbohydrate transport and metabolism	Beta-glucosidase 11 (Precursor) GN=BGLU11 OS=Arabidopsis thaliana (Mouse-ear cress) PE=2 SV=2	Carbohydrate transport and metabolism	beta-glucosidase 11-like [Capsicum annuum]
Capana00g003596	6.77198	7.37886	10.0275	16.8084	16.6211	18.1088	Carbohydrate transport and metabolism	Cellular Component: plant-type vacuole (GO:0000325);; Molecular Function: hydrolase activity, hydrolyzing O-glycosyl compounds (GO:0004553);; Biological Process: carbohydrate metabolic process (GO:0005975);; Biological Process: response to symbiotic fungus (GO:0009610);; Biological Process: anthocyanin-containing compound biosynthetic process (GO:0009718);; Cellular Component: membrane (GO:001602…	K01188|0|tcc:TCM_004646|Beta glucosidase 11 isoform 1; K01188 beta-glucosidase [EC:3.2.1.21] (A)	Cyanoamino acid metabolism (ko00460);; Starch and sucrose metabolism (ko00500);; Phenylpropanoid biosynthesis (ko00940)	Carbohydrate transport and metabolism	Beta-glucosidase 11 (Precursor) GN=BGLU11 OS=Arabidopsis thaliana (Mouse-ear cress) PE=2 SV=2	Carbohydrate transport and metabolism	beta-glucosidase 11-like isoform X2 [Capsicum annuum]
Capana02g002166	34.086	24.0809	27.9706	0.234987	0.056259	0.052626	Carbohydrate transport and metabolism	Molecular Function: glucan exo-1,3-beta-glucosidase activity (GO:0004338);; Molecular Function: beta-galactosidase activity (GO:0004565);; Molecular Function: beta-mannosidase activity (GO:0004567);; Biological Process: carbohydrate metabolic process (GO:0005975);; Molecular Function: zinc ion binding (GO:0008270);; Cellular Component: chloroplast (GO:0009507);; Biological Process: lignin biosynt…	K05350|0|sot:102588686|beta-glucosidase 47-like; K05350 beta-glucosidase [EC:3.2.1.21] (A)	Cyanoamino acid metabolism (ko00460);; Starch and sucrose metabolism (ko00500);; Phenylpropanoid biosynthesis (ko00940)	Carbohydrate transport and metabolism	Beta-glucosidase 18 (Precursor) OS=Oryza sativa subsp. japonica (Rice) PE=3 SV=2	Carbohydrate transport and metabolism	beta-glucosidase 18-like [Capsicum annuum]
Capana07g002217	12.4686	11.3092	10.7867	2.36646	5.15426	3.82899	Carbohydrate transport and metabolism	Cellular Component: plant-type vacuole (GO:0000325);; Molecular Function: glucan exo-1,3-beta-glucosidase activity (GO:0004338);; Molecular Function: beta-galactosidase activity (GO:0004565);; Molecular Function: beta-mannosidase activity (GO:0004567);; Molecular Function: zinc ion binding (GO:0008270);; Cellular Component: chloroplast (GO:0009507);; Biological Process: anthocyanin-containing com…	K05350|0|sot:102582394|beta-glucosidase 18-like; K05350 beta-glucosidase [EC:3.2.1.21] (A)	Cyanoamino acid metabolism (ko00460);; Starch and sucrose metabolism (ko00500);; Phenylpropanoid biosynthesis (ko00940)	Carbohydrate transport and metabolism	Beta-glucosidase 18 (Precursor) OS=Oryza sativa subsp. japonica (Rice) PE=3 SV=2	Carbohydrate transport and metabolism	beta-glucosidase 18-like [Capsicum annuum]
Capana07g002216	5.98277	5.11434	4.16606	0.266878	0.247204	0.007341	Carbohydrate transport and metabolism	Cellular Component: extracellular region (GO:0005576);; Cellular Component: cytosol (GO:0005829);; Biological Process: aging (GO:0007568);; Biological Process: response to carbohydrate (GO:0009743);; Biological Process: lignin biosynthetic process (GO:0009809);; Biological Process: cellular component organization (GO:0016043);; Biological Process: multicellular organismal process (GO:0032501);; M…	K05350|3.95888e-108|sly:101245862|beta-glucosidase 18-like; K05350 beta-glucosidase [EC:3.2.1.21] (A)	Cyanoamino acid metabolism (ko00460);; Starch and sucrose metabolism (ko00500);; Phenylpropanoid biosynthesis (ko00940)	Carbohydrate transport and metabolism	Beta-glucosidase 16 (Precursor) OS=Oryza sativa subsp. japonica (Rice) PE=3 SV=2	Carbohydrate transport and metabolism	beta-glucosidase 18-like isoform X3 [Capsicum annuum]
Capana03g000734	17.746	8.97042	10.0981	0.971308	1.09578	0.500907	Carbohydrate transport and metabolism	Molecular Function: glucan exo-1,3-beta-glucosidase activity (GO:0004338);; Molecular Function: beta-galactosidase activity (GO:0004565);; Molecular Function: beta-mannosidase activity (GO:0004567);; Cellular Component: mitochondrion (GO:0005739);; Biological Process: carbohydrate metabolic process (GO:0005975);; Molecular Function: zinc ion binding (GO:0008270);; Molecular Function: beta-glucosi…	K05350|0|sot:102579818|beta-glucosidase 44-like; K05350 beta-glucosidase [EC:3.2.1.21] (A)	Cyanoamino acid metabolism (ko00460);; Starch and sucrose metabolism (ko00500);; Phenylpropanoid biosynthesis (ko00940)	Carbohydrate transport and metabolism	Beta-glucosidase 44 (Precursor) GN=BGLU44 OS=Arabidopsis thaliana (Mouse-ear cress) PE=2 SV=1	Carbohydrate transport and metabolism	beta-glucosidase 44-like [Capsicum annuum]
Capana05g000110	25.0099	35.4474	25.6484	2.59555	1.67848	0.573554	Carbohydrate transport and metabolism	Biological Process: carbohydrate metabolic process (GO:0005975);; Biological Process: metabolic process (GO:0008152);; Molecular Function: beta-glucosidase activity (GO:0008422);; Molecular Function: hydrolase activity, acting on glycosyl bonds (GO:0016798);; Cellular Component: cell part (GO:0044464);;	K05349|0|sly:101247513|lysosomal beta glucosidase-like; K05349 beta-glucosidase [EC:3.2.1.21] (A)	Cyanoamino acid metabolism (ko00460);; Starch and sucrose metabolism (ko00500);; Phenylpropanoid biosynthesis (ko00940)	--	Alpha-L-arabinofuranosidase (Precursor) OS=Medicago sativa subsp. varia (Alfalfa) PE=2 SV=1	Carbohydrate transport and metabolism	beta-glucosidase BoGH3B-like [Capsicum annuum]
Capana11g000430	5.14207	2.86594	1.64077	0.01569	0.113142	0.02076	Carbohydrate transport and metabolism	Molecular Function: hydrolase activity, hydrolyzing O-glycosyl compounds (GO:0004553);; Biological Process: carbohydrate metabolic process (GO:0005975);; Biological Process: metabolic process (GO:0008152);; Molecular Function: hydrolase activity, acting on glycosyl bonds (GO:0016798);; Cellular Component: cell part (GO:0044464);;	K05349|0|sly:101256554|lysosomal beta glucosidase; K05349 beta-glucosidase [EC:3.2.1.21] (A)	Cyanoamino acid metabolism (ko00460);; Starch and sucrose metabolism (ko00500);; Phenylpropanoid biosynthesis (ko00940)	--	Alpha-L-arabinofuranosidase (Precursor) OS=Medicago sativa subsp. varia (Alfalfa) PE=2 SV=1	Carbohydrate transport and metabolism	beta-glucosidase BoGH3B-like [Capsicum annuum]
Capana10g002319	2.15667	1.81294	1.63782	0.226834	0.525905	0.360698	--	Molecular Function: acetylglucosaminyltransferase activity (GO:0008375);; Cellular Component: membrane (GO:0016020);; Molecular Function: protein xylosyltransferase activity (GO:0030158);;	--	--	Carbohydrate transport and metabolism	--	Carbohydrate transport and metabolism	beta-glucuronosyltransferase GlcAT14A [Capsicum annuum]
Capana07g002183	1.09499	0.835727	0.646	0.021825	0.243172	0.194309	--	Molecular Function: acetylglucosaminyltransferase activity (GO:0008375);; Cellular Component: membrane (GO:0016020);;	--	--	Carbohydrate transport and metabolism	--	Carbohydrate transport and metabolism	beta-glucuronosyltransferase GlcAT14A-like [Capsicum annuum]
Capana05g000409	8.30633	6.51087	6.75493	1.54112	2.16194	0.652076	--	--	--	--	Carbohydrate transport and metabolism	--	Carbohydrate transport and metabolism	beta-glucuronosyltransferase GlcAT14B-like [Capsicum annuum]
Capana02g003422	8.32295	6.43004	7.53797	11.4989	14.828	14.5288	--	--	--	--	Carbohydrate transport and metabolism	--	Carbohydrate transport and metabolism	beta-glucuronosyltransferase GlcAT14B-like isoform X2 [Capsicum annuum]
Capana05g002398	10.8529	10.2468	12.2682	3.05828	3.3283	3.57097	Carbohydrate transport and metabolism	Molecular Function: beta-N-acetylhexosaminidase activity (GO:0004563);; Cellular Component: vacuole (GO:0005773);; Cellular Component: cytosol (GO:0005829);; Cellular Component: plasma membrane (GO:0005886);; Biological Process: carbohydrate metabolic process (GO:0005975);; Cellular Component: plant-type cell wall (GO:0009505);; Molecular Function: cation binding (GO:0043169);;	K12373|8.28369e-123|sot:102601921|beta-hexosaminidase 1-like; K12373 hexosaminidase [EC:3.2.1.52] (A)	Other glycan degradation (ko00511);; Amino sugar and nucleotide sugar metabolism (ko00520);; Glycosaminoglycan degradation (ko00531);; Glycosphingolipid biosynthesis - globo series (ko00603);; Glycosphingolipid biosynthesis - ganglio series (ko00604)	Carbohydrate transport and metabolism	Beta-hexosaminidase 1 (Precursor) GN=T26I12.140 OS=Arabidopsis thaliana (Mouse-ear cress) PE=1 SV=1	Carbohydrate transport and metabolism	beta-hexosaminidase 1-like isoform X2 [Capsicum annuum]
Capana01g003244	22.0843	17.8449	18.3577	7.76248	8.87405	7.76663	Carbohydrate transport and metabolism	Molecular Function: beta-N-acetylhexosaminidase activity (GO:0004563);; Cellular Component: extracellular region (GO:0005576);; Cellular Component: plasma membrane (GO:0005886);; Biological Process: carbohydrate metabolic process (GO:0005975);; Molecular Function: UDP-glucosyltransferase activity (GO:0035251);; Molecular Function: cation binding (GO:0043169);;	K12373|0|sot:102589156|beta-hexosaminidase 2-like; K12373 hexosaminidase [EC:3.2.1.52] (A)	Other glycan degradation (ko00511);; Amino sugar and nucleotide sugar metabolism (ko00520);; Glycosaminoglycan degradation (ko00531);; Glycosphingolipid biosynthesis - globo series (ko00603);; Glycosphingolipid biosynthesis - ganglio series (ko00604)	Carbohydrate transport and metabolism	Beta-hexosaminidase 2 (Precursor) GN=F3F20.4 OS=Arabidopsis thaliana (Mouse-ear cress) PE=1 SV=1	Carbohydrate transport and metabolism	beta-hexosaminidase 2 precursor [Capsicum annuum]
Capana06g000973	0.483447	0.640064	0.74792	0.019333	0	0	Energy production and conversion	Molecular Function: nucleotide binding (GO:0000166);; Molecular Function: 3-chloroallyl aldehyde dehydrogenase activity (GO:0004028);; Cellular Component: cell wall (GO:0005618);; Cellular Component: mitochondrion (GO:0005739);; Cellular Component: peroxisome (GO:0005777);; Cellular Component: cytosol (GO:0005829);; Molecular Function: betaine-aldehyde dehydrogenase activity (GO:0008802);; Biolog…	K00130|0|sot:102598406|betaine aldehyde dehydrogenase, chloroplastic-like; K00130 betaine-aldehyde dehydrogenase [EC:1.2.1.8] (A)	Glycine, serine and threonine metabolism (ko00260)	Energy production and conversion	Betaine aldehyde dehydrogenase 1, chloroplastic (Precursor) OS=Arabidopsis thaliana (Mouse-ear cress) PE=2 SV=1	Energy production and conversion	betaine aldehyde dehydrogenase 1, chloroplastic-like [Capsicum annuum]
Capana08g001548	0	0	0.085776	0.804878	1.30359	0.864768	--	Cellular Component: endoplasmic reticulum (GO:0005783);; Cellular Component: plasma membrane (GO:0005886);; Cellular Component: integral component of plasma membrane (GO:0005887);; Biological Process: carbohydrate transport (GO:0008643);; Biological Process: plant-type cell wall modification (GO:0009827);; Biological Process: pollen tube growth (GO:0009860);; Biological Process: pollen exine form…	K15382|3.21924e-173|sly:101258901|bidirectional sugar transporter SWEET16-like; K15382 solute carrier family 50 (sugar transporter) (A)	--	General function prediction only	Bidirectional sugar transporter SWEET16 GN=OsJ_10795 OS=Oryza sativa subsp. japonica (Rice) PE=3 SV=1	General function prediction only	bidirectional sugar transporter SWEET16-like [Capsicum annuum]
Capana01g000092	112.414	106.29	154.395	0.399076	0.795522	0.248778	--	Cellular Component: endoplasmic reticulum (GO:0005783);; Cellular Component: plasma membrane (GO:0005886);; Cellular Component: integral component of plasma membrane (GO:0005887);; Biological Process: transport (GO:0006810);; Biological Process: carbohydrate transport (GO:0008643);; Cellular Component: chloroplast (GO:0009507);; Biological Process: plant-type cell wall modification (GO:0009827);;…	K15382|1.47413e-142|sot:102600110|bidirectional sugar transporter SWEET7-like; K15382 solute carrier family 50 (sugar transporter) (A)	--	General function prediction only	Bidirectional sugar transporter SWEET7 OS=Arabidopsis thaliana (Mouse-ear cress) PE=2 SV=1	General function prediction only	bidirectional sugar transporter SWEET7-like [Capsicum annuum]
Capana04g002519	0.04177	0.479157	0.39215	15.0914	7.03977	22.6896	Lipid transport and metabolism	Cellular Component: chloroplast (GO:0009507);; Biological Process: carotenoid biosynthetic process (GO:0016117);; Molecular Function: geranylgeranyl-diphosphate geranylgeranyltransferase activity (GO:0016767);;	K02291|0|sly:543988|Psy1, GTOM5, psy; phytoene synthetase (EC:2.5.1.32); K02291 phytoene synthase [EC:2.5.1.32] (A)	Carotenoid biosynthesis (ko00906)	Lipid transport and metabolism	Phytoene synthase, chloroplastic (Precursor) GN=PSY1 OS=Capsicum annuum (Bell pepper) PE=2 SV=1	Lipid transport and metabolism	bifunctional 15-cis-phytoene synthase, chromoplastic [Capsicum annuum]
Capana10g001116	1.13371	0.661507	0.978792	1.90509	3.21068	2.93068	Amino acid transport and metabolism	Molecular Function: 3-dehydroquinate dehydratase activity (GO:0003855);; Molecular Function: shikimate 3-dehydrogenase (NADP+) activity (GO:0004764);; Cellular Component: cytosol (GO:0005829);; Biological Process: amino acid transport (GO:0006865);; Cellular Component: chloroplast stroma (GO:0009570);; Biological Process: embryo development ending in seed dormancy (GO:0009793);; Biological Proces…	K13832|6.30166e-160|sot:102578356|bifunctional 3-dehydroquinate dehydratase/shikimate dehydrogenase, chloroplastic-like; K13832 3-dehydroquinate dehydratase / shikimate dehydrogenase [EC:4.2.1.10 1.1.1.25] (A)	Phenylalanine, tyrosine and tryptophan biosynthesis (ko00400);; Biosynthesis of amino acids (ko01230)	Amino acid transport and metabolism	Shikimate dehydrogenase (Precursor) GN=EMB3004 OS=Arabidopsis thaliana (Mouse-ear cress) PE=1 SV=1	Amino acid transport and metabolism	bifunctional 3-dehydroquinate dehydratase/shikimate dehydrogenase, chloroplastic-like [Capsicum annuum]
Capana09g000707	1.00682	2.02547	1.11362	0	0	0	--	Molecular Function: nucleic acid binding (GO:0003676);; Molecular Function: protein binding (GO:0005515);; Cellular Component: endoplasmic reticulum (GO:0005783);; Biological Process: RNA processing (GO:0006396);; Biological Process: transport (GO:0006810);; Biological Process: defense response (GO:0006952);; Biological Process: response to osmotic stress (GO:0006970);; Biological Process: organe…	--	--	Defense mechanisms	Dihydroflavonol-4-reductase GN=DFRA OS=Antirrhinum majus (Garden snapdragon) PE=2 SV=1	Defense mechanisms	bifunctional dihydroflavonol 4-reductase/flavanone 4-reductase isoform X3 [Capsicum annuum]
Capana05g000365	5.59094	3.12277	5.34235	18.1496	17.9394	28.7886	General function prediction only	Biological Process: metabolic process (GO:0008152);; Molecular Function: hydrolase activity (GO:0016787);;	--	--	Lipid transport and metabolism	--	General function prediction only	bifunctional epoxide hydrolase 2-like [Capsicum annuum]
Capana12g000151	0.431176	0.311644	1.17191	119.547	148.566	558.05	General function prediction only	Molecular Function: catalytic activity (GO:0003824);;	--	--	Lipid transport and metabolism	--	Lipid transport and metabolism	bifunctional epoxide hydrolase 2-like isoform X1 [Capsicum annuum]
Capana08g000942	164	102.16	181.041	7.64341	15.7607	9.63828	Amino acid transport and metabolism	Molecular Function: cysteine synthase activity (GO:0004124);; Molecular Function: copper ion binding (GO:0005507);; Cellular Component: nucleus (GO:0005634);; Cellular Component: mitochondrion (GO:0005739);; Cellular Component: peroxisome (GO:0005777);; Cellular Component: plasma membrane (GO:0005886);; Biological Process: glycolytic process (GO:0006096);; Biological Process: cysteine biosyntheti…	K13034|0|sly:101255033|bifunctional L-3-cyanoalanine synthase/cysteine synthase 2, mitochondrial; K13034 L-3-cyanoalanine synthase/ cysteine synthase [EC:2.5.1.47 4.4.1.9] (A)	Cysteine and methionine metabolism (ko00270);; Cyanoamino acid metabolism (ko00460);; Sulfur metabolism (ko00920);; Carbon metabolism (ko01200);; Biosynthesis of amino acids (ko01230)	Amino acid transport and metabolism	Bifunctional L-3-cyanoalanine synthase/cysteine synthase 2, mitochondrial (Precursor) GN=PCAS-2 OS=Solanum tuberosum (Potato) PE=1 SV=1	Amino acid transport and metabolism	bifunctional L-3-cyanoalanine synthase/cysteine synthase 2, mitochondrial isoform X1 [Capsicum annuum]
Capana11g000345	35.3091	38.2594	28.6835	8.14919	7.78993	7.61578	General function prediction only	Cellular Component: cytosol (GO:0005829);; Cellular Component: plasma membrane (GO:0005886);; Biological Process: nitrogen compound metabolic process (GO:0006807);; Cellular Component: chloroplast (GO:0009507);; Biological Process: response to bacterium (GO:0009617);; Biological Process: indoleacetic acid biosynthetic process (GO:0009684);; Biological Process: cellular response to sulfate starvat…	K13035|0|sot:102595618|bifunctional nitrilase/nitrile hydratase NIT4B-like; K13035 beta-cyano-L-alanine hydratase/nitrilase [EC:3.5.5.4 4.2.1.65] (A)	Cyanoamino acid metabolism (ko00460)	Amino acid transport and metabolism	Bifunctional nitrilase/nitrile hydratase NIT4A GN=NIT4A OS=Nicotiana tabacum (Common tobacco) PE=2 SV=1	Amino acid transport and metabolism	bifunctional nitrilase/nitrile hydratase NIT4A [Capsicum annuum]
Capana08g002572	6.28956	4.14679	4.64439	0.866066	1.26057	0.620649	Carbohydrate transport and metabolism	Biological Process: histidine biosynthetic process (GO:0000105);; Molecular Function: histidinol-phosphatase activity (GO:0004401);; Biological Process: sulfur compound metabolic process (GO:0006790);; Molecular Function: 3'(2'),5'-bisphosphate nucleotidase activity (GO:0008441);; Molecular Function: inositol monophosphate 1-phosphatase activity (GO:0008934);; Cellular Component: chloroplast (GO:…	K18649|0|sot:102589172|bifunctional phosphatase IMPL2, chloroplastic-like; K18649 inositol-phosphate phosphatase / L-galactose 1-phosphate phosphatase / histidinol-phosphatase [EC:3.1.3.25 3.1.3.93 3.1.3.15] (A)	Ascorbate and aldarate metabolism (ko00053);; Histidine metabolism (ko00340);; Inositol phosphate metabolism (ko00562);; Biosynthesis of amino acids (ko01230);; Phosphatidylinositol signaling system (ko04070)	Carbohydrate transport and metabolism	Bifunctional phosphatase IMPL2, chloroplastic (Precursor) GN=T22F8.20 OS=Arabidopsis thaliana (Mouse-ear cress) PE=1 SV=1	Carbohydrate transport and metabolism	bifunctional phosphatase IMPL2, chloroplastic [Capsicum annuum]
Capana01g000872	0.308759	0.262972	1.23893	7.72836	14.4003	7.99615	Cell wall/membrane/envelope biogenesis;; Carbohydrate transport and metabolism	Molecular Function: phosphorelay response regulator activity (GO:0000156);; Molecular Function: sequence-specific DNA binding transcription factor activity (GO:0003700);; Molecular Function: protein binding (GO:0005515);; Cellular Component: nucleus (GO:0005634);; Cellular Component: cytoplasm (GO:0005737);; Cellular Component: plasma membrane (GO:0005886);; Biological Process: regulation of tran…	--	--	--	Bifunctional pinoresinol-lariciresinol reductase GN=PLR_Lc1 OS=Linum corymbulosum (Linum) PE=1 SV=1	General function prediction only	bifunctional pinoresinol-lariciresinol reductase [Capsicum annuum]
Capana08g002064	46.2843	54.4948	64.3896	290.075	224.332	278.953	Coenzyme transport and metabolism	Molecular Function: GTP cyclohydrolase II activity (GO:0003935);; Molecular Function: GTP binding (GO:0005525);; Biological Process: circadian rhythm (GO:0007623);; Molecular Function: 3,4-dihydroxy-2-butanone-4-phosphate synthase activity (GO:0008686);; Biological Process: riboflavin biosynthetic process (GO:0009231);; Cellular Component: chloroplast (GO:0009507);; Cellular Component: chloroplas…	K14652|0|sot:102600595|bifunctional riboflavin biosynthesis protein RIBA 1, chloroplastic-like; K14652 3,4-dihydroxy 2-butanone 4-phosphate synthase / GTP cyclohydrolase II [EC:4.1.99.12 3.5.4.25] (A)	Riboflavin metabolism (ko00740)	Coenzyme transport and metabolism	GTP cyclohydrolase-2 (Precursor) GN=MSJ1.14 OS=Arabidopsis thaliana (Mouse-ear cress) PE=1 SV=2	Coenzyme transport and metabolism	bifunctional riboflavin biosynthesis protein RIBA 1, chloroplastic [Capsicum annuum]
Capana06g000707	15.3443	14.2458	15.0776	27.9248	25.1639	35.4607	Coenzyme transport and metabolism	Molecular Function: biotin synthase activity (GO:0004076);; Cellular Component: mitochondrion (GO:0005739);; Biological Process: acetyl-CoA metabolic process (GO:0006084);; Biological Process: microtubule nucleation (GO:0007020);; Molecular Function: zinc ion binding (GO:0008270);; Biological Process: biotin biosynthetic process (GO:0009102);; Biological Process: regulation of meristem growth (GO…	K01012|0|sly:101247927|biotin synthase; K01012 biotin synthase [EC:2.8.1.6] (A)	Biotin metabolism (ko00780)	Coenzyme transport and metabolism	Biotin synthase GN=T01O24.10 OS=Arabidopsis thaliana (Mouse-ear cress) PE=2 SV=1	Coenzyme transport and metabolism	biotin synthase [Capsicum annuum]
Capana07g000461	8.25409	4.88259	6.72989	29.3084	30.0222	23.9272	--	Molecular Function: copper ion binding (GO:0005507);; Cellular Component: plasma membrane (GO:0005886);; Molecular Function: electron carrier activity (GO:0009055);; Cellular Component: anchored component of membrane (GO:0031225);; Cellular Component: intracellular membrane-bounded organelle (GO:0043231);; Biological Process: cellular metabolic process (GO:0044237);; Biological Process: primary m…	--	--	--	Blue copper protein (Precursor) GN=F5O24.120 OS=Arabidopsis thaliana (Mouse-ear cress) PE=1 SV=2	General function prediction only	blue copper protein [Capsicum annuum]
Capana04g000944	2.32203	2.26923	2.23176	0.137466	0.045723	0.072459	--	Cellular Component: plasma membrane (GO:0005886);; Cellular Component: anchored component of membrane (GO:0031225);; Cellular Component: intracellular membrane-bounded organelle (GO:0043231);; Biological Process: cellular metabolic process (GO:0044237);; Biological Process: primary metabolic process (GO:0044238);; Cellular Component: cytoplasmic part (GO:0044444);; Biological Process: single-orga…	--	--	--	Blue copper protein (Precursor) OS=Pisum sativum (Garden pea) PE=2 SV=1	General function prediction only	blue copper protein-like [Capsicum annuum]
Capana06g001579	28.5954	24.3921	19.942	2.77186	1.81509	0.407728	--	Biological Process: regulation of programmed cell death (GO:0043067);; Cellular Component: intracellular part (GO:0044424);; Biological Process: response to stimulus (GO:0050896);;	--	--	Posttranslational modification, protein turnover, chaperones	E3 ubiquitin-protein ligase BOI GN=T16H5.60 OS=Arabidopsis thaliana (Mouse-ear cress) PE=1 SV=1	Posttranslational modification, protein turnover, chaperones	BOI-related E3 ubiquitin-protein ligase 1-like [Capsicum annuum]
Capana01g000784	4.05774	5.26756	5.41741	29.07	28.5905	46.4823	--	Biological Process: regulation of programmed cell death (GO:0043067);; Biological Process: response to stimulus (GO:0050896);;	--	--	Posttranslational modification, protein turnover, chaperones	Probable BOI-related E3 ubiquitin-protein ligase 3 GN=BRG3 OS=Arabidopsis thaliana (Mouse-ear cress) PE=1 SV=1	Posttranslational modification, protein turnover, chaperones	BOI-related E3 ubiquitin-protein ligase 1-like [Nicotiana tabacum]
Capana04g000751	0.577006	0.335677	1.39339	7.14769	3.10919	4.89187	Amino acid transport and metabolism;; Coenzyme transport and metabolism	Molecular Function: branched-chain-amino-acid transaminase activity (GO:0004084);; Cellular Component: nucleus (GO:0005634);; Cellular Component: mitochondrion (GO:0005739);; Cellular Component: cytosol (GO:0005829);; Biological Process: acetyl-CoA metabolic process (GO:0006084);; Biological Process: branched-chain amino acid metabolic process (GO:0009081);; Biological Process: toxin catabolic pr…	K00826|0|sot:102602757|branched-chain-amino-acid aminotransferase 2, chloroplastic-like; K00826 branched-chain amino acid aminotransferase [EC:2.6.1.42] (A)	Valine, leucine and isoleucine degradation (ko00280);; Valine, leucine and isoleucine biosynthesis (ko00290);; Pantothenate and CoA biosynthesis (ko00770);; 2-Oxocarboxylic acid metabolism (ko01210);; Biosynthesis of amino acids (ko01230)	Amino acid transport and metabolism	Branched-chain-amino-acid aminotransferase 2, chloroplastic (Precursor) GN=BCAT2 OS=Arabidopsis thaliana (Mouse-ear cress) PE=1 SV=1	Amino acid transport and metabolism	branched-chain-amino-acid aminotransferase 2, chloroplastic-like [Capsicum annuum]
Capana00g001029	0.155014	0.61752	1.10111	3.71388	3.78414	3.13562	--	Molecular Function: catalytic activity (GO:0003824);; Cellular Component: mitochondrion (GO:0005739);; Biological Process: metabolic process (GO:0008152);; Molecular Function: transaminase activity (GO:0008483);; Cellular Component: chloroplast (GO:0009507);;	--	--	Amino acid transport and metabolism	Branched-chain-amino-acid aminotransferase-like protein 1 GN=At3g05190 OS=Arabidopsis thaliana (Mouse-ear cress) PE=2 SV=1	Amino acid transport and metabolism	branched-chain-amino-acid aminotransferase-like protein 1 [Capsicum annuum]
Capana00g001030	31.5128	29.6242	39.2755	151.941	204.049	211.136	Amino acid transport and metabolism;; Coenzyme transport and metabolism	Molecular Function: catalytic activity (GO:0003824);; Cellular Component: mitochondrion (GO:0005739);; Biological Process: cellular amino acid biosynthetic process (GO:0008652);; Cellular Component: chloroplast (GO:0009507);; Biological Process: aromatic compound biosynthetic process (GO:0019438);; Biological Process: response to stimulus (GO:0050896);; Biological Process: organic cyclic compound…	--	--	Amino acid transport and metabolism	Branched-chain-amino-acid aminotransferase-like protein 1 GN=At3g05190 OS=Arabidopsis thaliana (Mouse-ear cress) PE=2 SV=1	Amino acid transport and metabolism	branched-chain-amino-acid aminotransferase-like protein 1 [Capsicum annuum]
Capana03g001296	0.573779	0.292143	1.10736	39.7887	53.4518	114.459	--	Molecular Function: transcription cofactor activity (GO:0003712);; Molecular Function: histone acetyltransferase activity (GO:0004402);; Molecular Function: calmodulin binding (GO:0005516);; Cellular Component: nucleus (GO:0005634);; Cellular Component: vacuolar membrane (GO:0005774);; Biological Process: regulation of transcription, DNA-templated (GO:0006355);; Biological Process: protein acetyl…	--	--	Transcription	BTB/POZ and TAZ domain-containing protein 1 GN=BT1 OS=Arabidopsis thaliana (Mouse-ear cress) PE=1 SV=1	Transcription	BTB/POZ and TAZ domain-containing protein 1-like [Capsicum annuum]
Capana02g002981	7.46291	6.94255	6.25042	3.14274	2.33983	0.941488	--	Molecular Function: histone acetyltransferase activity (GO:0004402);; Molecular Function: calmodulin binding (GO:0005516);; Cellular Component: extracellular region (GO:0005576);; Cellular Component: nucleus (GO:0005634);; Cellular Component: vacuolar membrane (GO:0005774);; Biological Process: regulation of transcription, DNA-templated (GO:0006355);; Biological Process: protein acetylation (GO:0…	--	--	Transcription	BTB/POZ and TAZ domain-containing protein 4 GN=BT4 OS=Arabidopsis thaliana (Mouse-ear cress) PE=1 SV=1	Transcription	BTB/POZ and TAZ domain-containing protein 4 [Capsicum annuum]
Capana03g003574	1.15078	1.27256	0.335893	0	0.00747	0	--	Molecular Function: signal transducer activity (GO:0004871);; Cellular Component: plasma membrane (GO:0005886);; Biological Process: response to blue light (GO:0009637);; Biological Process: determination of bilateral symmetry (GO:0009855);; Biological Process: pollen tube growth (GO:0009860);; Biological Process: polarity specification of adaxial/abaxial axis (GO:0009944);; Biological Process: p…	--	--	--	BTB/POZ domain-containing protein At1g03010 GN=At1g03010 OS=Arabidopsis thaliana (Mouse-ear cress) PE=2 SV=1	General function prediction only	BTB/POZ domain-containing protein At1g03010-like isoform X1 [Capsicum annuum]
Capana07g002423	15.834	17.515	15.9522	4.6011	6.77451	4.48598	--	Molecular Function: protein binding (GO:0005515);; Cellular Component: cytoplasm (GO:0005737);; Biological Process: fatty acid beta-oxidation (GO:0006635);; Biological Process: intra-Golgi vesicle-mediated transport (GO:0006891);; Biological Process: response to stress (GO:0006950);; Biological Process: response to abiotic stimulus (GO:0009628);; Biological Process: proximal/distal pattern format…	K10523|0|sot:102600340|BTB/POZ domain-containing protein At1g55760-like; K10523 speckle-type POZ protein (A)	--	Cell cycle control, cell division, chromosome partitioning;; General function prediction only	BTB/POZ domain-containing protein At1g55760 GN=At1g55760 OS=Arabidopsis thaliana (Mouse-ear cress) PE=2 SV=1	Cell cycle control, cell division, chromosome partitioning	BTB/POZ domain-containing protein At1g55760 [Capsicum annuum]
Capana07g001538	25.9871	15.8194	18.366	2.17902	2.42774	1.62548	--	Biological Process: regionalization (GO:0003002);; Biological Process: response to blue light (GO:0009637);; Biological Process: tissue development (GO:0009888);; Cellular Component: membrane (GO:0016020);; Biological Process: cellular component organization (GO:0016043);; Biological Process: cell growth (GO:0016049);; Biological Process: macromolecule metabolic process (GO:0043170);; Biological …	--	--	--	BTB/POZ domain-containing protein At3g22104 GN=At3g22104 OS=Arabidopsis thaliana (Mouse-ear cress) PE=2 SV=1	General function prediction only	BTB/POZ domain-containing protein At3g22104 isoform X2 [Capsicum annuum]
Capana02g003183	5.98216	4.26678	3.11073	0.180183	0.27957	0.067032	--	Cellular Component: nucleus (GO:0005634);;	--	--	--	BTB/POZ domain-containing protein At3g50780 GN=At3g50780 OS=Arabidopsis thaliana (Mouse-ear cress) PE=2 SV=1	Function unknown	BTB/POZ domain-containing protein At3g50780 [Capsicum annuum]
Capana02g003182	2.77418	1.83495	1.53199	0.122051	0.133786	0.181633	--	Cellular Component: nucleus (GO:0005634);; Cellular Component: chloroplast (GO:0009507);;	--	--	--	BTB/POZ domain-containing protein At3g50780 GN=At3g50780 OS=Arabidopsis thaliana (Mouse-ear cress) PE=2 SV=1	Function unknown	BTB/POZ domain-containing protein At3g50780 [Capsicum annuum]
Capana02g002992	35.3048	19.1016	17.0622	0.149406	0.256573	0.348421	--	Molecular Function: signal transducer activity (GO:0004871);; Cellular Component: plasma membrane (GO:0005886);; Biological Process: response to blue light (GO:0009637);; Biological Process: determination of bilateral symmetry (GO:0009855);; Biological Process: pollen tube growth (GO:0009860);; Biological Process: flower development (GO:0009908);; Biological Process: polarity specification of ada…	--	--	--	BTB/POZ domain-containing protein At5g67385 GN=At5g67385 OS=Arabidopsis thaliana (Mouse-ear cress) PE=1 SV=2	General function prediction only	BTB/POZ domain-containing protein At5g67385 [Capsicum annuum]
Capana02g000656	3.95575	1.2897	0.654754	0	0	0	--	Cellular Component: late endosome (GO:0005770);; Cellular Component: plasma membrane (GO:0005886);; Biological Process: pollen tube growth (GO:0009860);; Biological Process: positive regulation of flower development (GO:0009911);; Biological Process: positive gravitropism (GO:0009958);; Biological Process: xylem and phloem pattern formation (GO:0010051);; Biological Process: inflorescence develop…	--	--	--	BTB/POZ domain-containing protein At5g67385 GN=At5g67385 OS=Arabidopsis thaliana (Mouse-ear cress) PE=1 SV=2	General function prediction only	BTB/POZ domain-containing protein At5g67385-like isoform X1 [Capsicum annuum]
Capana01g003906	1.36045	0.862047	0.526602	0	0	0	--	Molecular Function: signal transducer activity (GO:0004871);; Cellular Component: late endosome (GO:0005770);; Cellular Component: plasma membrane (GO:0005886);; Biological Process: signal transduction (GO:0007165);; Biological Process: response to light stimulus (GO:0009416);; Biological Process: response to blue light (GO:0009637);; Biological Process: positive regulation of flower development …	--	--	--	BTB/POZ domain-containing protein NPY1 GN=F11C18.20 OS=Arabidopsis thaliana (Mouse-ear cress) PE=2 SV=1	General function prediction only	BTB/POZ domain-containing protein NPY1 [Capsicum annuum]
Capana08g002246	1.68704	4.17888	5.01266	0.096841	0.192394	0.054626	--	Molecular Function: signal transducer activity (GO:0004871);; Cellular Component: late endosome (GO:0005770);; Cellular Component: plasma membrane (GO:0005886);; Biological Process: signal transduction (GO:0007165);; Biological Process: response to light stimulus (GO:0009416);; Biological Process: positive regulation of flower development (GO:0009911);; Biological Process: cell tip growth (GO:000…	--	--	--	BTB/POZ domain-containing protein NPY2 GN=NPY2 OS=Arabidopsis thaliana (Mouse-ear cress) PE=2 SV=1	General function prediction only	BTB/POZ domain-containing protein NPY2 [Capsicum annuum]
Capana09g001688	180.862	248.864	168.513	0.917426	2.68543	1.94574	--	Cellular Component: extracellular region (GO:0005576);; Cellular Component: endosome (GO:0005768);; Cellular Component: Golgi apparatus (GO:0005794);; Cellular Component: trans-Golgi network (GO:0005802);; Biological Process: response to desiccation (GO:0009269);; Biological Process: response to cold (GO:0009409);; Biological Process: response to salt stress (GO:0009651);; Biological Process: res…	--	--	--	Dehydration-responsive protein RD22 (Precursor) GN=RD22 OS=Arabidopsis thaliana (Mouse-ear cress) PE=2 SV=1	General function prediction only	BURP domain protein RD22 [Capsicum annuum]
Chilli_newGene_12249	75.9662	58.2913	39.6632	0.217818	0.067366	0.029696	--	--	--	--	--	--	General function prediction only	BURP domain-containing protein 17-like [Solanum tuberosum]
Capana00g000315	67.8485	50.7289	31.7416	0.126317	0.051112	0.069038	--	Biological Process: response to stress (GO:0006950);; Biological Process: response to abiotic stimulus (GO:0009628);; Cellular Component: intracellular membrane-bounded organelle (GO:0043231);; Cellular Component: cytoplasmic part (GO:0044444);;	--	--	--	BURP domain-containing protein 5 (Precursor) OS=Oryza sativa subsp. japonica (Rice) PE=2 SV=2	General function prediction only	BURP domain-containing protein BNM2A-like [Capsicum annuum]
Capana04g000305	29.9204	12.492	24.3622	7.60447	4.75565	2.07691	--	Molecular Function: DNA binding (GO:0003677);; Molecular Function: sequence-specific DNA binding transcription factor activity (GO:0003700);; Cellular Component: nucleus (GO:0005634);; Biological Process: response to abiotic stimulus (GO:0009628);; Biological Process: hormone-mediated signaling pathway (GO:0009755);; Biological Process: cellular response to stress (GO:0033554);; Molecular Functio…	--	--	--	Ocs element-binding factor 1 GN=OBF1 OS=Zea mays (Maize) PE=2 SV=2	Transcription	bZIP transcription factor 53-like [Capsicum annuum]
Capana08g001614	11.217	22.2132	20.8757	55.3114	40.4706	40.8524	--	Molecular Function: sequence-specific DNA binding transcription factor activity (GO:0003700);; Cellular Component: nucleus (GO:0005634);; Biological Process: regulation of cellular amino acid metabolic process (GO:0006521);; Biological Process: protein targeting to vacuole (GO:0006623);; Biological Process: cellular response to starvation (GO:0009267);; Biological Process: response to xenobiotic …	--	--	--	Ocs element-binding factor 1 GN=OBF1 OS=Zea mays (Maize) PE=2 SV=2	Transcription	bZIP transcription factor 53-like [Capsicum annuum]
Capana00g000435	2.01288	2.15497	1.60786	0.322111	0.350529	0	Inorganic ion transport and metabolism	Biological Process: transition metal ion transport (GO:0000041);; Molecular Function: protein binding (GO:0005515);; Cellular Component: vacuolar membrane (GO:0005774);; Cellular Component: cytosol (GO:0005829);; Cellular Component: plasma membrane (GO:0005886);; Biological Process: anion transport (GO:0006820);; Biological Process: defense response (GO:0006952);; Biological Process: response to …	K01534|0|sot:102604572|cadmium/zinc-transporting ATPase HMA2-like; K01534 Cd2+/Zn2+-exporting ATPase [EC:3.6.3.3 3.6.3.5] (A)	--	Inorganic ion transport and metabolism	Cadmium/zinc-transporting ATPase HMA2 GN=HMA2 OS=Arabidopsis thaliana (Mouse-ear cress) PE=2 SV=1	Inorganic ion transport and metabolism	cadmium/zinc-transporting ATPase HMA3-like [Capsicum annuum]
Capana07g000754	2.56116	2.40036	1.69741	0.383247	0.359009	0.325026	Inorganic ion transport and metabolism	Biological Process: transition metal ion transport (GO:0000041);; Molecular Function: protein binding (GO:0005515);; Cellular Component: vacuolar membrane (GO:0005774);; Cellular Component: cytosol (GO:0005829);; Cellular Component: plasma membrane (GO:0005886);; Biological Process: anion transport (GO:0006820);; Biological Process: defense response (GO:0006952);; Biological Process: response to …	K01534|0|sot:102604572|cadmium/zinc-transporting ATPase HMA2-like; K01534 Cd2+/Zn2+-exporting ATPase [EC:3.6.3.3 3.6.3.5] (A)	--	Inorganic ion transport and metabolism	Cadmium/zinc-transporting ATPase HMA2 GN=HMA2 OS=Arabidopsis thaliana (Mouse-ear cress) PE=2 SV=1	Inorganic ion transport and metabolism	cadmium/zinc-transporting ATPase HMA3-like [Capsicum annuum]
Capana10g000692	32.5285	7.23425	7.29128	0.108225	0.050051	0.116787	Secondary metabolites biosynthesis, transport and catabolism;; General function prediction only	Cellular Component: nucleus (GO:0005634);; Cellular Component: cytosol (GO:0005829);; Cellular Component: plasma membrane (GO:0005886);; Biological Process: polyamine catabolic process (GO:0006598);; Cellular Component: plasmodesma (GO:0009506);; Biological Process: response to wounding (GO:0009611);; Biological Process: coumarin biosynthetic process (GO:0009805);; Biological Process: lignin bios…	K13066|0|sly:101261963|caffeic acid 3-O-methyltransferase-like; K13066 caffeic acid 3-O-methyltransferase [EC:2.1.1.68] (A)	Phenylpropanoid biosynthesis (ko00940)	General function prediction only	Caffeic acid 3-O-methyltransferase 1 GN=HOMT1 OS=Populus kitakamiensis (Aspen) PE=3 SV=1	General function prediction only	caffeic acid 3-O-methyltransferase 1-like [Capsicum annuum]
Capana02g003075	8.21087	7.72547	10.0853	85.9088	197.839	91.9011	General function prediction only	Cellular Component: nucleus (GO:0005634);; Cellular Component: cytosol (GO:0005829);; Biological Process: polyamine catabolic process (GO:0006598);; Biological Process: response to wounding (GO:0009611);; Biological Process: coumarin biosynthetic process (GO:0009805);; Biological Process: lignin biosynthetic process (GO:0009809);; Biological Process: positive regulation of flavonoid biosynthetic …	K00588|1.28544e-178|sot:102586657|caffeoyl-CoA O-methyltransferase-like; K00588 caffeoyl-CoA O-methyltransferase [EC:2.1.1.104] (A)	Phenylalanine metabolism (ko00360);; Phenylpropanoid biosynthesis (ko00940);; Flavonoid biosynthesis (ko00941);; Stilbenoid, diarylheptanoid and gingerol biosynthesis (ko00945)	Secondary metabolites biosynthesis, transport and catabolism	Caffeoyl-CoA O-methyltransferase GN=CCOAOMT OS=Solanum tuberosum (Potato) PE=2 SV=1	Secondary metabolites biosynthesis, transport and catabolism	caffeoyl-CoA O-methyltransferase isoform X1 [Capsicum annuum]
Capana05g002545	58.823	51.7771	48.2865	15.2849	19.1623	14.29	Lipid transport and metabolism	Biological Process: response to oxidative stress (GO:0006979);; Biological Process: response to metal ion (GO:0010038);; Molecular Function: hydrolase activity (GO:0016787);; Cellular Component: cell part (GO:0044464);;	--	--	Lipid transport and metabolism	Caffeoylshikimate esterase GN=CSE OS=Arabidopsis thaliana (Mouse-ear cress) PE=1 SV=1	Lipid transport and metabolism	caffeoylshikimate esterase-like [Capsicum annuum]
Capana06g001593	1.05197	0.343955	0.236112	4.11988	2.0728	3.92686	Signal transduction mechanisms;; Cytoskeleton;; Cell cycle control, cell division, chromosome partitioning;; General function prediction only	Biological Process: polysaccharide biosynthetic process (GO:0000271);; Molecular Function: calcium ion binding (GO:0005509);; Biological Process: detection of calcium ion (GO:0005513);; Molecular Function: protein binding (GO:0005515);; Cellular Component: plasma membrane (GO:0005886);; Biological Process: response to cold (GO:0009409);; Biological Process: response to water deprivation (GO:00094…	K06268|2.28751e-114|sot:102582923|calcineurin B-like protein 1-like; K06268 serine/threonine-protein phosphatase 2B regulatory subunit (A)	--	Signal transduction mechanisms	Calcineurin B-like protein 1 OS=Arabidopsis thaliana (Mouse-ear cress) PE=1 SV=3	Signal transduction mechanisms	calcineurin B-like protein 1 [Capsicum annuum]
Capana00g003010	0.018598	0.039115	0.057111	1.1585	1.02897	1.19813	--	Biological Process: polysaccharide biosynthetic process (GO:0000271);; Molecular Function: calcium-dependent protein serine/threonine phosphatase activity (GO:0004723);; Molecular Function: calcium ion binding (GO:0005509);; Biological Process: detection of calcium ion (GO:0005513);; Molecular Function: protein binding (GO:0005515);; Cellular Component: cytoplasm (GO:0005737);; Cellular Component…	K06268|2.69912e-29|sly:101258661|calcineurin B-like protein 4; K06268 serine/threonine-protein phosphatase 2B regulatory subunit (A)	--	Signal transduction mechanisms	Calcineurin B-like protein 4 GN=MOP9.8 OS=Arabidopsis thaliana (Mouse-ear cress) PE=1 SV=3	Signal transduction mechanisms	calcineurin B-like protein 4 [Solanum lycopersicum]
Chilli_newGene_3112	4.54371	1.94238	3.35198	0.154412	0.144527	0.25109	Signal transduction mechanisms;; Cytoskeleton;; Cell cycle control, cell division, chromosome partitioning;; General function prediction only	Molecular Function: calcium ion binding (GO:0005509);;	K06268|4.56749e-105|sly:101250315|calcineurin subunit B-like; K06268 serine/threonine-protein phosphatase 2B regulatory subunit (A)	--	Signal transduction mechanisms	Calmodulin-like protein 9 GN=F4F15.30 OS=Arabidopsis thaliana (Mouse-ear cress) PE=1 SV=1	Signal transduction mechanisms	calcineurin subunit B-like [Solanum lycopersicum]
Capana10g000785	0.615909	0.755965	0.215076	4.80481	3.87347	6.79098	--	Molecular Function: copper ion binding (GO:0005507);; Molecular Function: calcium ion binding (GO:0005509);; Molecular Function: protein binding (GO:0005515);; Cellular Component: nucleus (GO:0005634);; Cellular Component: vacuolar membrane (GO:0005774);; Cellular Component: cytosol (GO:0005829);; Cellular Component: plasma membrane (GO:0005886);; Biological Process: protein folding (GO:0006457);…	--	--	Cytoskeleton;; Cell cycle control, cell division, chromosome partitioning	Calcium-binding protein KIC GN=KIC OS=Arabidopsis thaliana (Mouse-ear cress) PE=1 SV=2	Cell cycle control, cell division, chromosome partitioning;; Cytoskeleton	calcium-binding protein KIC-like [Capsicum annuum]
Capana00g004822	4.62435	2.54563	2.08856	0.009856	0.092972	0	General function prediction only;; Signal transduction mechanisms;; Transcription;; Replication, recombination and repair	Biological Process: MAPK cascade (GO:0000165);; Molecular Function: calmodulin-dependent protein kinase activity (GO:0004683);; Molecular Function: calcium ion binding (GO:0005509);; Molecular Function: ATP binding (GO:0005524);; Cellular Component: nucleus (GO:0005634);; Cellular Component: vacuole (GO:0005773);; Cellular Component: peroxisome (GO:0005777);; Cellular Component: endoplasmic retic…	K13412|0|sly:101245011|calcium-dependent protein kinase 26-like; K13412 calcium-dependent protein kinase [EC:2.7.11.1] (A)	Plant-pathogen interaction (ko04626)	Signal transduction mechanisms	Calcium-dependent protein kinase 1 GN=MUK11.19 OS=Arabidopsis thaliana (Mouse-ear cress) PE=1 SV=1	Cell cycle control, cell division, chromosome partitioning;; Signal transduction mechanisms;; Cytoskeleton	calcium-dependent protein kinase 26-like isoform X1 [Capsicum annuum]
Capana02g002584	3.85938	12.0662	13.9305	48.7542	40.6602	54.9258	General function prediction only;; Signal transduction mechanisms;; Transcription;; Replication, recombination and repair	Biological Process: MAPK cascade (GO:0000165);; Molecular Function: actin binding (GO:0003779);; Molecular Function: protein serine/threonine kinase activity (GO:0004674);; Molecular Function: calmodulin-dependent protein kinase activity (GO:0004683);; Molecular Function: calcium ion binding (GO:0005509);; Molecular Function: calmodulin binding (GO:0005516);; Molecular Function: ATP binding (GO:0…	K13412|0|sot:102590362|calcium-dependent protein kinase 16-like; K13412 calcium-dependent protein kinase [EC:2.7.11.1] (A)	Plant-pathogen interaction (ko04626)	Signal transduction mechanisms	Calcium-dependent protein kinase 16 GN=CPK16 OS=Arabidopsis thaliana (Mouse-ear cress) PE=3 SV=1	Signal transduction mechanisms	calcium-dependent protein kinase 28-like [Capsicum annuum]
Capana07g001693	5.07091	3.94886	3.96214	14.3297	17.4497	10.4162	--	Cellular Component: 1,3-beta-D-glucan synthase complex (GO:0000148);; Molecular Function: 1,3-beta-D-glucan synthase activity (GO:0003843);; Cellular Component: Golgi apparatus (GO:0005794);; Biological Process: (1->3)-beta-D-glucan biosynthetic process (GO:0006075);; Biological Process: protein targeting to membrane (GO:0006612);; Biological Process: nucleotide transport (GO:0006862);; Biologica…	K11000|0|sot:102594698|callose synthase 12-like; K11000 callose synthase [EC:2.4.1.-] (A)	--	Cell wall/membrane/envelope biogenesis	Callose synthase 12 OS=Arabidopsis thaliana (Mouse-ear cress) PE=2 SV=1	Cell wall/membrane/envelope biogenesis	callose synthase 12 [Capsicum annuum]
Capana01g001539	20.4534	12.7465	10.3317	4.63508	6.27951	6.84922	--	Cellular Component: 1,3-beta-D-glucan synthase complex (GO:0000148);; Molecular Function: 1,3-beta-D-glucan synthase activity (GO:0003843);; Cellular Component: Golgi apparatus (GO:0005794);; Biological Process: (1->3)-beta-D-glucan biosynthetic process (GO:0006075);; Biological Process: protein targeting to membrane (GO:0006612);; Biological Process: nucleotide transport (GO:0006862);; Biologica…	K11000|0|sot:102590545|callose synthase 3-like; K11000 callose synthase [EC:2.4.1.-] (A)	--	Cell wall/membrane/envelope biogenesis	Callose synthase 3 GN=T24H18.170 OS=Arabidopsis thaliana (Mouse-ear cress) PE=2 SV=3	Cell wall/membrane/envelope biogenesis	callose synthase 3-like [Capsicum annuum]
Capana10g002491	6.09532	14.0987	7.90451	1.25855	2.32855	0.331332	--	--	--	--	--	--	Function unknown	calmodulin-binding protein 25-like [Capsicum annuum]
Capana03g000183	8.01231	2.97494	6.26056	0.140108	0.707078	0.082791	--	--	--	--	--	--	--	calmodulin-binding protein 60 D-like [Capsicum annuum]
Chilli_newGene_92399	0	0.032176	0.046555	0.179516	0.313839	0.318854	--	Molecular Function: DNA binding (GO:0003677);; Cellular Component: nucleus (GO:0005634);;	--	--	Function unknown	Calmodulin-binding transcription activator 6 OS=Arabidopsis thaliana (Mouse-ear cress) PE=2 SV=1	Transcription	calmodulin-binding transcription activator 5-like isoform X1 [Solanum tuberosum]
Capana08g001603	201.445	125.555	143.826	549.313	530.657	425.638	--	Molecular Function: calcium ion binding (GO:0005509);; Cellular Component: mitochondrion (GO:0005739);; Cellular Component: vacuolar membrane (GO:0005774);; Cellular Component: endoplasmic reticulum lumen (GO:0005788);; Cellular Component: Golgi apparatus (GO:0005794);; Cellular Component: cytosol (GO:0005829);; Biological Process: protein folding (GO:0006457);; Biological Process: multicellular …	K08057|0|sly:101246093|calreticulin; K08057 calreticulin (A)	Protein processing in endoplasmic reticulum (ko04141);; Phagosome (ko04145)	Posttranslational modification, protein turnover, chaperones	Calreticulin (Precursor) GN=CAL1 OS=Nicotiana plumbaginifolia (Leadwort-leaved tobacco) PE=2 SV=1	Posttranslational modification, protein turnover, chaperones	calreticulin [Capsicum annuum]
Capana02g001415	3.37689	1.59253	1.70931	0.055057	0.113961	0.025794	Energy production and conversion	Cellular Component: extracellular region (GO:0005576);; Biological Process: metabolic process (GO:0008152);; Molecular Function: oxidoreductase activity (GO:0016491);;	--	--	--	Cannabidiolic acid synthase (Precursor) GN=CBDAS OS=Cannabis sativa (Hemp) PE=1 SV=1	General function prediction only	cannabidiolic acid synthase-like [Capsicum annuum]
Chilli_newGene_29674	4.41855	3.0523	4.9114	1.31492	0.601722	1.01817	Lipid transport and metabolism;; Secondary metabolites biosynthesis, transport and catabolism;; General function prediction only	Molecular Function: 3-oxoacyl-[acyl-carrier-protein] reductase (NADPH) activity (GO:0004316);; Biological Process: oxidation-reduction process (GO:0055114);;	--	--	General function prediction only	3-oxoacyl-[acyl-carrier-protein] reductase, chloroplastic (Precursor) GN=CLKR27 OS=Cuphea lanceolata (Cigar flower) PE=2 SV=1	Secondary metabolites biosynthesis, transport and catabolism	carbonyl reductase [NADPH] 2-like [Solanum lycopersicum]
Capana08g001340	1.95154	0.88579	2.93201	11.8155	8.39755	13.8853	--	Molecular Function: carboxylic ester hydrolase activity (GO:0004091);; Molecular Function: protein binding (GO:0005515);; Biological Process: response to abiotic stimulus (GO:0009628);; Biological Process: response to ethylene (GO:0009723);; Biological Process: response to abscisic acid (GO:0009737);; Biological Process: response to jasmonic acid (GO:0009753);; Biological Process: salicylic acid …	--	--	Defense mechanisms	Carboxylesterase 1 GN=CXE1 OS=Actinidia eriantha (Velvet vine) PE=1 SV=1	Lipid transport and metabolism	carboxylesterase 1-like [Capsicum annuum]
Capana03g002826	20.0218	23.5935	27.7035	123.459	68.5814	101.741	Cell wall/membrane/envelope biogenesis	Cellular Component: mitochondrion (GO:0005739);; Biological Process: proteolysis (GO:0006508);; Molecular Function: serine-type peptidase activity (GO:0008236);; Cellular Component: chloroplast thylakoid lumen (GO:0009543);; Biological Process: chlorophyll catabolic process (GO:0015996);; Cellular Component: membrane (GO:0016020);; Biological Process: intracellular signal transduction (GO:0035556…	--	--	--	Carboxyl-terminal-processing peptidase 3, chloroplastic (Precursor) GN=CTPA3 OS=Arabidopsis thaliana (Mouse-ear cress) PE=3 SV=1	General function prediction only	carboxyl-terminal-processing peptidase 3, chloroplastic isoform X1 [Capsicum annuum]
Capana12g002924	13.4031	7.50124	9.56757	1.54159	2.02818	2.06466	--	--	--	--	Carbohydrate transport and metabolism	--	Carbohydrate transport and metabolism	carnosine N-methyltransferase-like [Capsicum annuum]
Capana06g003009	36.4345	32.4148	45.7472	438.089	435.22	521.901	General function prediction only;; Signal transduction mechanisms;; Transcription;; Replication, recombination and repair	Molecular Function: protein serine/threonine kinase activity (GO:0004674);; Molecular Function: protein binding (GO:0005515);; Biological Process: DNA metabolic process (GO:0006259);; Biological Process: protein phosphorylation (GO:0006468);; Biological Process: defense response (GO:0006952);; Biological Process: cell cycle (GO:0007049);; Biological Process: response to water deprivation (GO:0009…	--	--	Signal transduction mechanisms	Casein kinase I isoform delta-like GN=At4g26100 OS=Arabidopsis thaliana (Mouse-ear cress) PE=2 SV=2	Signal transduction mechanisms	casein kinase I-like [Capsicum annuum]
Capana03g003557	1.53949	10.2688	4.94921	0	0	0	--	Cellular Component: membrane (GO:0016020);;	--	--	--	CASP-like protein 1E1 OS=Vitis vinifera (Grape) PE=2 SV=1	Function unknown	CASP-like protein 1E2 [Capsicum annuum]
Capana02g003491	11.3655	6.16171	6.49466	2.02435	4.10369	1.55676	--	Cellular Component: membrane (GO:0016020);; Cellular Component: cell part (GO:0044464);;	--	--	--	CASP-like protein 4A3 GN=At2g36330 OS=Arabidopsis thaliana (Mouse-ear cress) PE=2 SV=1	Function unknown	CASP-like protein 4A3 [Capsicum annuum]
Capana05g000356	1.82087	1.30774	1.57843	0.307677	0.444684	0.181237	--	Cellular Component: plasma membrane (GO:0005886);; Cellular Component: integral component of membrane (GO:0016021);;	--	--	--	CASP-like protein 4C1 GN=RCOM_0464280 OS=Ricinus communis (Castor bean) PE=2 SV=1	Function unknown	CASP-like protein 4C2 [Capsicum annuum]
Capana02g000766	69.8969	71.6856	82.0305	10.0163	22.3019	11.4552	--	Cellular Component: mitochondrion (GO:0005739);; Cellular Component: membrane (GO:0016020);;	--	--	--	CASP-like protein 5C1 OS=Oryza sativa subsp. japonica (Rice) PE=2 SV=1	Function unknown	CASP-like protein 5C3 [Capsicum annuum]
Capana02g002452	17.1884	5.62885	6.37487	0.368099	0.654405	0.321087	Inorganic ion transport and metabolism	Biological Process: amino acid transmembrane transport (GO:0003333);; Molecular Function: catalase activity (GO:0004096);; Cellular Component: cell wall (GO:0005618);; Cellular Component: mitochondrion (GO:0005739);; Cellular Component: vacuole (GO:0005773);; Cellular Component: plasma membrane (GO:0005886);; Biological Process: cellular response to nitrogen starvation (GO:0006995);; Biological P…	K03781|1.16902e-63|sot:102577720|catalase; K03781 catalase [EC:1.11.1.6] (A)	Tryptophan metabolism (ko00380);; Glyoxylate and dicarboxylate metabolism (ko00630);; Peroxisome (ko04146)	Inorganic ion transport and metabolism	Catalase isozyme 2 GN=CAT2 OS=Solanum lycopersicum (Tomato) PE=2 SV=1	Inorganic ion transport and metabolism	catalase isozyme 1 [Capsicum annuum]
Capana02g001258	27.4934	21.1151	18.5449	3.73231	1.29272	5.77112	--	Molecular Function: cysteine-type endopeptidase activity (GO:0004197);; Biological Process: proteolysis (GO:0006508);; Biological Process: response to osmotic stress (GO:0006970);; Biological Process: cellular process (GO:0009987);; Biological Process: response to inorganic substance (GO:0010035);; Molecular Function: hydrolase activity (GO:0016787);; Cellular Component: intracellular membrane-bo…	K01363|0|sot:102605708|cathepsin B-like; K01363 cathepsin B [EC:3.4.22.1] (A)	--	Posttranslational modification, protein turnover, chaperones	Thiol protease aleurain (Precursor) OS=Hordeum vulgare (Barley) PE=2 SV=1	Posttranslational modification, protein turnover, chaperones	cathepsin B-like [Capsicum annuum]
Chilli_newGene_71577	32.9956	40.4747	31.6447	126.337	107.314	215.311	--	Molecular Function: cysteine-type endopeptidase activity (GO:0004197);; Biological Process: proteolysis (GO:0006508);; Biological Process: regulation of catalytic activity (GO:0050790);;	K01363|4.16014e-150|sly:101251744|cathepsin B; K01363 cathepsin B [EC:3.4.22.1] (A)	--	Posttranslational modification, protein turnover, chaperones	Cysteine proteinase 2 (Precursor) GN=CCP2 OS=Zea mays (Maize) PE=2 SV=1	Posttranslational modification, protein turnover, chaperones	cathepsin B-like [Nicotiana tomentosiformis]
Capana02g001434	1.38258	0.788287	1.45344	5.75755	14.3513	6.05924	Amino acid transport and metabolism	Molecular Function: L-glutamate transmembrane transporter activity (GO:0005313);; Cellular Component: vacuolar membrane (GO:0005774);; Cellular Component: plasma membrane (GO:0005886);; Biological Process: protein targeting to membrane (GO:0006612);; Biological Process: nucleotide transport (GO:0006862);; Biological Process: ER to Golgi vesicle-mediated transport (GO:0006888);; Biological Process…	K03294|0|sot:102590537|cationic amino acid transporter 1-like; K03294 basic amino acid/polyamine antiporter, APA family (A)	--	Amino acid transport and metabolism	Cationic amino acid transporter 1 GN=F7J7.60 OS=Arabidopsis thaliana (Mouse-ear cress) PE=1 SV=1	Amino acid transport and metabolism	cationic amino acid transporter 1-like [Capsicum annuum]
Capana06g002849	5.77448	6.96969	6.99364	46.5153	43.5109	56.0458	General function prediction only;; Signal transduction mechanisms;; Transcription;; Replication, recombination and repair	Molecular Function: nucleotide binding (GO:0000166);; Biological Process: mRNA splicing, via spliceosome (GO:0000398);; Biological Process: nuclear-transcribed mRNA catabolic process (GO:0000956);; Molecular Function: RNA binding (GO:0003723);; Molecular Function: protein kinase activity (GO:0004672);; Molecular Function: protein serine/threonine kinase activity (GO:0004674);; Molecular Function:…	--	--	Signal transduction mechanisms	CBL-interacting serine/threonine-protein kinase 11 GN=At2g30360 OS=Arabidopsis thaliana (Mouse-ear cress) PE=1 SV=1	Signal transduction mechanisms	CBL-interacting serine/threonine-protein kinase 11-like [Capsicum annuum]
Capana02g001705	2.63053	2.57305	2.83189	0.547414	0.731428	0.487439	General function prediction only;; Signal transduction mechanisms;; Transcription;; Replication, recombination and repair	Biological Process: cytokinesis by cell plate formation (GO:0000911);; Molecular Function: hydrolase activity, hydrolyzing O-glycosyl compounds (GO:0004553);; Molecular Function: protein serine/threonine kinase activity (GO:0004674);; Molecular Function: protein binding (GO:0005515);; Molecular Function: ATP binding (GO:0005524);; Cellular Component: nucleus (GO:0005634);; Cellular Component: mit…	K07198|0|sot:102605225|CBL-interacting serine/threonine-protein kinase 12-like; K07198 5'-AMP-activated protein kinase, catalytic alpha subunit [EC:2.7.11.11] (A)	Regulation of autophagy (ko04140)	Signal transduction mechanisms	CBL-interacting serine/threonine-protein kinase 12 GN=F28A21.110 OS=Arabidopsis thaliana (Mouse-ear cress) PE=1 SV=1	Signal transduction mechanisms	CBL-interacting serine/threonine-protein kinase 12-like [Capsicum annuum]
Capana10g001609	7.96123	7.39587	7.05824	33.2863	42.7351	18.9206	General function prediction only;; Signal transduction mechanisms;; Transcription;; Replication, recombination and repair	Biological Process: mRNA splicing, via spliceosome (GO:0000398);; Biological Process: nuclear-transcribed mRNA catabolic process (GO:0000956);; Molecular Function: RNA binding (GO:0003723);; Molecular Function: protein serine/threonine kinase activity (GO:0004674);; Molecular Function: calmodulin binding (GO:0005516);; Molecular Function: ATP binding (GO:0005524);; Cellular Component: mitochondri…	K12761|0|sot:102600074|CBL-interacting serine/threonine-protein kinase 14-like; K12761 carbon catabolite-derepressing protein kinase [EC:2.7.11.1] (A)	--	Signal transduction mechanisms	CBL-interacting serine/threonine-protein kinase 14 GN=At5g01820 OS=Arabidopsis thaliana (Mouse-ear cress) PE=1 SV=1	Signal transduction mechanisms	CBL-interacting serine/threonine-protein kinase 14-like [Capsicum annuum]
Capana08g002336	34.9275	28.2458	36.359	111.83	128.564	90.3233	General function prediction only	Cellular Component: chloroplast stroma (GO:0009570);; Molecular Function: adenyl nucleotide binding (GO:0030554);; Biological Process: hydrogen peroxide catabolic process (GO:0042744);; Biological Process: cell redox homeostasis (GO:0045454);;	--	--	--	CBS domain-containing protein CBSX1, chloroplastic (Precursor) OS=Arabidopsis thaliana (Mouse-ear cress) PE=1 SV=2	Function unknown	CBS domain-containing protein CBSX1, chloroplastic-like [Capsicum annuum]
Capana08g002472	120.903	389.899	214.539	1153.39	784.394	1090.93	--	--	--	--	--	--	Function unknown	CCG-binding protein 1-like [Capsicum annuum]
Capana08g002474	12.3154	24.5409	17.7902	34.9843	39.9976	30.4433	--	--	--	--	--	--	Function unknown	CCG-binding protein 1-like [Capsicum annuum]
Chilli_newGene_57148	0.741823	0.502291	0.574826	1.94856	2.53616	3.70373	--	Biological Process: defense response (GO:0006952);; Molecular Function: ADP binding (GO:0043531);;	--	--	--	Putative disease resistance protein RGA4 GN=RGA4 OS=Solanum bulbocastanum (Wild potato) PE=2 SV=1	Signal transduction mechanisms	CC-NBS-LRR type resistance protein [Capsicum chinense]
Chilli_newGene_99830	4.23102	2.39395	3.88855	1.201	0.918035	0.838699	--	Biological Process: defense response (GO:0006952);; Molecular Function: ADP binding (GO:0043531);;	--	--	Signal transduction mechanisms	Putative disease resistance RPP13-like protein 1 GN=RPPL1 OS=Arabidopsis thaliana (Mouse-ear cress) PE=3 SV=1	Signal transduction mechanisms	CC-NBS-LRR type resistance-like protein [Capsicum chinense]
Chilli_newGene_47310	6.71848	8.11179	8.11917	4.56363	4.18552	4.21024	--	Biological Process: defense response (GO:0006952);; Molecular Function: ADP binding (GO:0043531);;	--	--	Signal transduction mechanisms	Putative disease resistance RPP13-like protein 1 GN=RPPL1 OS=Arabidopsis thaliana (Mouse-ear cress) PE=3 SV=1	Signal transduction mechanisms	CC-NBS-LRR type resistance-like protein [Capsicum chinense]
Chilli_newGene_30735	1.36442	1.12231	1.08802	0.206116	0.207947	0.187505	--	--	--	--	--	Putative disease resistance protein At3g14460 GN=At3g14460 OS=Arabidopsis thaliana (Mouse-ear cress) PE=3 SV=1	Signal transduction mechanisms	CC-NBS-LRR type resistance-like protein [Capsicum chinense]
Capana10g002461	17.0654	14.6687	14.5285	3.01732	4.2024	2.76062	General function prediction only;; Signal transduction mechanisms;; Transcription;; Replication, recombination and repair	Molecular Function: actin binding (GO:0003779);; Molecular Function: calmodulin-dependent protein kinase activity (GO:0004683);; Molecular Function: calcium-dependent protein kinase C activity (GO:0004698);; Molecular Function: receptor signaling protein serine/threonine kinase activity (GO:0004702);; Molecular Function: calcium-dependent protein serine/threonine phosphatase activity (GO:0004723)…	--	--	Signal transduction mechanisms	CDPK-related kinase 1 GN=T3K9.9 OS=Arabidopsis thaliana (Mouse-ear cress) PE=1 SV=1	Signal transduction mechanisms	CDPK-related kinase 1-like [Capsicum annuum]
Capana03g001919	22.6596	26.1403	20.5553	45.8234	41.2648	37.2992	General function prediction only;; Signal transduction mechanisms;; Transcription;; Replication, recombination and repair	Molecular Function: nucleotide binding (GO:0000166);; Molecular Function: actin binding (GO:0003779);; Molecular Function: calmodulin-dependent protein kinase activity (GO:0004683);; Molecular Function: receptor signaling protein serine/threonine kinase activity (GO:0004702);; Molecular Function: calcium-dependent protein serine/threonine phosphatase activity (GO:0004723);; Molecular Function: ca…	--	--	Signal transduction mechanisms	CDPK-related kinase 4 GN=K16H17.14 OS=Arabidopsis thaliana (Mouse-ear cress) PE=2 SV=1	Signal transduction mechanisms	CDPK-related kinase 4-like [Capsicum annuum]
Capana01g001717	6.72764	5.19447	6.59823	11.021	11.0442	12.4728	--	Cellular Component: nucleus (GO:0005634);; Biological Process: DNA-dependent DNA replication (GO:0006261);; Biological Process: phosphorus metabolic process (GO:0006793);; Cellular Component: chloroplast (GO:0009507);; Biological Process: chloroplast organization (GO:0009658);; Biological Process: gene silencing (GO:0016458);; Biological Process: regulation of nucleobase-containing compound metab…	K10727|0|sot:102581989|CDT1-like protein a, chloroplastic-like; K10727 chromatin licensing and DNA replication factor 1 (A)	--	Replication, recombination and repair	CDT1-like protein a, chloroplastic (Precursor) GN=CDT1A OS=Arabidopsis thaliana (Mouse-ear cress) PE=1 SV=1	Replication, recombination and repair	CDT1-like protein a, chloroplastic [Solanum tuberosum]
Capana01g003836	5.77161	4.77611	5.11262	1.79143	2.34936	1.93945	General function prediction only;; Signal transduction mechanisms;; Transcription;; Replication, recombination and repair	Biological Process: cytokinesis (GO:0000910);; Molecular Function: cyclin-dependent protein serine/threonine kinase activity (GO:0004693);; Molecular Function: protein binding (GO:0005515);; Molecular Function: ATP binding (GO:0005524);; Cellular Component: nucleus (GO:0005634);; Cellular Component: cytosol (GO:0005829);; Cellular Component: plasma membrane (GO:0005886);; Biological Process: prot…	K02206|1.13907e-113|sot:102588875|cell division control protein 2 homolog A-like; K02206 cyclin-dependent kinase 2 [EC:2.7.11.22] (A)	--	General function prediction only	Cell division control protein 2 homolog A GN=CDC2A OS=Antirrhinum majus (Garden snapdragon) PE=2 SV=2	Signal transduction mechanisms	cell division control protein 2 homolog A-like isoform X1 [Capsicum annuum]
Capana06g000360	2.18065	0.678802	0.843344	0.008795	0	0	Replication, recombination and repair;; Posttranslational modification, protein turnover, chaperones	Molecular Function: organic cyclic compound binding (GO:0097159);; Molecular Function: heterocyclic compound binding (GO:1901363);;	K02213|0|sot:102586500|cell division control protein 6 homolog; K02213 cell division control protein 6 (A)	--	Replication, recombination and repair;; Cell cycle control, cell division, chromosome partitioning	Origin of replication complex subunit 1 {ECO:0000303|PubMed:10996242} OS=Oryza sativa subsp. japonica (Rice) PE=2 SV=1	Replication, recombination and repair	cell division control protein 6 homolog B [Capsicum annuum]
Capana12g001214	12.0351	6.56123	7.18611	15.1754	17.9777	15.6942	Cell wall/membrane/envelope biogenesis	Biological Process: cell morphogenesis (GO:0000902);; Cellular Component: endosome (GO:0005768);; Cellular Component: Golgi apparatus (GO:0005794);; Cellular Component: trans-Golgi network (GO:0005802);; Cellular Component: plasma membrane (GO:0005886);; Biological Process: glycolytic process (GO:0006096);; Biological Process: calcium ion transport (GO:0006816);; Biological Process: water transpo…	K10999|0|mtr:MTR_8g092590|Cellulose synthase A catalytic subunit; K10999 cellulose synthase A [EC:2.4.1.12] (A)	--	--	Cellulose synthase A catalytic subunit 5 [UDP-forming] GN=CESA5 OS=Arabidopsis thaliana (Mouse-ear cress) PE=1 SV=2	Posttranslational modification, protein turnover, chaperones	cellulose synthase A catalytic subunit 2 [UDP-forming]-like [Sesamum indicum]
Capana03g003419	0.648256	1.03746	1.07978	0	0.028642	0.00756	Cell wall/membrane/envelope biogenesis	Biological Process: cell morphogenesis (GO:0000902);; Cellular Component: endosome (GO:0005768);; Cellular Component: Golgi apparatus (GO:0005794);; Cellular Component: trans-Golgi network (GO:0005802);; Cellular Component: plasma membrane (GO:0005886);; Biological Process: glycolytic process (GO:0006096);; Biological Process: calcium ion transport (GO:0006816);; Biological Process: water transpo…	K10999|0|sly:101246281|cellulose synthase A catalytic subunit 4 [UDP-forming]; K10999 cellulose synthase A [EC:2.4.1.12] (A)	--	--	Cellulose synthase A catalytic subunit 4 [UDP-forming] GN=MRH10.14 OS=Arabidopsis thaliana (Mouse-ear cress) PE=1 SV=1	Posttranslational modification, protein turnover, chaperones	cellulose synthase A catalytic subunit 4 [UDP-forming] [Capsicum annuum]
Capana07g000147	0.650949	1.04332	0.711576	0.028835	0.028929	0	Cell wall/membrane/envelope biogenesis	Biological Process: cell morphogenesis (GO:0000902);; Cellular Component: endosome (GO:0005768);; Cellular Component: Golgi apparatus (GO:0005794);; Cellular Component: trans-Golgi network (GO:0005802);; Cellular Component: plasma membrane (GO:0005886);; Biological Process: glycolytic process (GO:0006096);; Biological Process: calcium ion transport (GO:0006816);; Biological Process: water transpo…	K10999|0|sot:102578178|cellulose synthase A catalytic subunit 7 [UDP-forming]-like; K10999 cellulose synthase A [EC:2.4.1.12] (A)	--	--	Cellulose synthase A catalytic subunit 7 [UDP-forming] GN=T10B6.80 OS=Arabidopsis thaliana (Mouse-ear cress) PE=1 SV=1	Posttranslational modification, protein turnover, chaperones	cellulose synthase A catalytic subunit 7 [UDP-forming] [Capsicum annuum]
Capana07g002394	3.48303	2.64377	4.85618	10.8817	7.76492	11.274	Cell wall/membrane/envelope biogenesis	Biological Process: polysaccharide biosynthetic process (GO:0000271);; Cellular Component: mitochondrion (GO:0005739);; Cellular Component: endoplasmic reticulum (GO:0005783);; Cellular Component: Golgi apparatus (GO:0005794);; Cellular Component: plasma membrane (GO:0005886);; Biological Process: plant-type cell wall biogenesis (GO:0009832);; Cellular Component: membrane (GO:0016020);; Molecular…	--	--	--	Cellulose synthase-like protein E1 GN=CSLE1 OS=Arabidopsis thaliana (Mouse-ear cress) PE=2 SV=1	Function unknown	cellulose synthase-like protein E1 [Capsicum annuum]
Chilli_newGene_81264	0.448928	0.965386	0.483756	0.025572	0.159735	0.040157	--	Molecular Function: nucleic acid binding (GO:0003676);; Biological Process: DNA metabolic process (GO:0006259);; Cellular Component: integral component of membrane (GO:0016021);; Molecular Function: cellulose synthase (UDP-forming) activity (GO:0016760);; Biological Process: cellulose biosynthetic process (GO:0030244);;	--	--	--	Cellulose synthase-like protein E6 GN=P0556A05.32 OS=Oryza sativa subsp. japonica (Rice) PE=2 SV=1	Function unknown	cellulose synthase-like protein E6-like [Solanum tuberosum]
Capana04g002845	25.9418	9.16792	11.2461	58.8096	97.8166	35.0966	Cell wall/membrane/envelope biogenesis	Cellular Component: endoplasmic reticulum (GO:0005783);; Cellular Component: Golgi apparatus (GO:0005794);; Cellular Component: plasma membrane (GO:0005886);; Biological Process: defense response (GO:0006952);; Biological Process: hyperosmotic response (GO:0006972);; Biological Process: response to salt stress (GO:0009651);; Biological Process: plant-type cell wall organization (GO:0009664);; Bio…	--	--	--	Cellulose synthase-like protein G2 OS=Arabidopsis thaliana (Mouse-ear cress) PE=2 SV=1	Function unknown	cellulose synthase-like protein G2 [Capsicum annuum]
Capana07g001101	227.388	29.6471	17.5899	0.00799	0.002758	0	Cell wall/membrane/envelope biogenesis	Biological Process: polysaccharide biosynthetic process (GO:0000271);; Biological Process: response to stress (GO:0006950);; Biological Process: signal transduction (GO:0007165);; Biological Process: plant-type cell wall biogenesis (GO:0009832);; Cellular Component: membrane (GO:0016020);; Molecular Function: transferase activity (GO:0016740);; Molecular Function: transferase activity, transferri…	--	--	--	Cellulose synthase-like protein G2 OS=Arabidopsis thaliana (Mouse-ear cress) PE=2 SV=1	Cell wall/membrane/envelope biogenesis	cellulose synthase-like protein G2 [Capsicum annuum]
Chilli_newGene_43138	1.59873	2.40886	2.34828	0.011829	0	0	--	--	--	--	General function prediction only	Probable leucine-rich repeat receptor-like protein kinase At1g35710 (Precursor) GN=At1g35710 OS=Arabidopsis thaliana (Mouse-ear cress) PE=2 SV=1	Signal transduction mechanisms	Cf-2.1 [Solanum pimpinellifolium]
Capana03g000835	5.67839	11.5116	7.97453	2.48124	0.925425	0.771189	Posttranslational modification, protein turnover, chaperones	Molecular Function: ATP-dependent peptidase activity (GO:0004176);; Molecular Function: ATP binding (GO:0005524);; Cellular Component: cell wall (GO:0005618);; Cellular Component: nucleus (GO:0005634);; Cellular Component: mitochondrion (GO:0005739);; Cellular Component: cytosol (GO:0005829);; Biological Process: ATP catabolic process (GO:0006200);; Biological Process: protein folding (GO:0006457…	K03695|0|sly:101254583|chaperone protein ClpB1; K03695 ATP-dependent Clp protease ATP-binding subunit ClpB (A)	--	Posttranslational modification, protein turnover, chaperones	Chaperone protein ClpB1 GN=F1O17.2 OS=Arabidopsis thaliana (Mouse-ear cress) PE=1 SV=2	Posttranslational modification, protein turnover, chaperones	chaperone protein ClpB1-like [Capsicum annuum]
Capana01g004001	9.25682	10.5764	10.5949	34.1309	33.8715	37.8596	--	Molecular Function: heat shock protein binding (GO:0031072);; Molecular Function: unfolded protein binding (GO:0051082);;	--	--	--	--	Function unknown	chaperone protein DnaJ [Capsicum annuum]
Capana07g002425	10.4564	23.5043	11.85	42.158	31.7418	29.348	Posttranslational modification, protein turnover, chaperones	Molecular Function: protein binding (GO:0005515);; Cellular Component: endoplasmic reticulum lumen (GO:0005788);; Cellular Component: plasma membrane (GO:0005886);; Biological Process: phototropism (GO:0009638);; Biological Process: positive gravitropism (GO:0009958);; Biological Process: cellular response to stimulus (GO:0051716);; Biological Process: pathogen-associated molecular pattern depend…	--	--	Posttranslational modification, protein turnover, chaperones	Chaperone protein dnaJ 11, chloroplastic (Precursor) GN=T19K4.170 OS=Arabidopsis thaliana (Mouse-ear cress) PE=1 SV=2	Posttranslational modification, protein turnover, chaperones	chaperone protein dnaJ 11, chloroplastic [Capsicum annuum]
Capana02g002585	66.2654	46.4039	46.9269	14.6289	30.8038	19.8299	Posttranslational modification, protein turnover, chaperones	Molecular Function: protein binding (GO:0005515);; Cellular Component: endoplasmic reticulum lumen (GO:0005788);; Cellular Component: Golgi stack (GO:0005795);; Cellular Component: plasma membrane (GO:0005886);; Biological Process: protein folding (GO:0006457);; Biological Process: response to heat (GO:0009408);; Biological Process: phototropism (GO:0009638);; Biological Process: response to high…	--	--	Posttranslational modification, protein turnover, chaperones	Chaperone protein dnaJ 11, chloroplastic (Precursor) GN=T19K4.170 OS=Arabidopsis thaliana (Mouse-ear cress) PE=1 SV=2	Posttranslational modification, protein turnover, chaperones	chaperone protein dnaJ 11, chloroplastic [Capsicum annuum]
Capana03g004093	133.099	132.283	176.487	22.6851	86.9543	8.49934	Posttranslational modification, protein turnover, chaperones	Molecular Function: binding (GO:0005488);; Cellular Component: endoplasmic reticulum lumen (GO:0005788);; Cellular Component: plasma membrane (GO:0005886);; Biological Process: protein folding (GO:0006457);; Biological Process: ER-nucleus signaling pathway (GO:0006984);; Biological Process: response to heat (GO:0009408);; Biological Process: systemic acquired resistance (GO:0009627);; Biological …	--	--	Posttranslational modification, protein turnover, chaperones	Chaperone protein dnaJ 20, chloroplastic (Precursor) GN=F18A5.220 OS=Arabidopsis thaliana (Mouse-ear cress) PE=1 SV=2	Posttranslational modification, protein turnover, chaperones	chaperone protein dnaJ 20, chloroplastic-like [Capsicum annuum]
Capana02g002151	39.256	32.718	38.8776	70.9511	73.5448	90.2993	Posttranslational modification, protein turnover, chaperones	Cellular Component: endoplasmic reticulum (GO:0005783);; Cellular Component: endoplasmic reticulum lumen (GO:0005788);; Cellular Component: Golgi stack (GO:0005795);; Cellular Component: plasma membrane (GO:0005886);; Biological Process: protein folding (GO:0006457);; Molecular Function: cytoskeletal protein binding (GO:0008092);; Cellular Component: plasmodesma (GO:0009506);; Biological Process:…	--	--	Posttranslational modification, protein turnover, chaperones	Chaperone protein dnaJ 50 GN=C50 OS=Arabidopsis thaliana (Mouse-ear cress) PE=2 SV=1	Posttranslational modification, protein turnover, chaperones	chaperone protein dnaJ 50 [Capsicum annuum]
Capana10g002368	39.3798	20.1486	23.3994	7.16599	5.22717	7.07866	Posttranslational modification, protein turnover, chaperones	Molecular Function: protein binding (GO:0005515);; Cellular Component: nucleus (GO:0005634);; Cellular Component: endoplasmic reticulum lumen (GO:0005788);; Cellular Component: Golgi stack (GO:0005795);; Cellular Component: plasma membrane (GO:0005886);; Biological Process: DNA-dependent DNA replication (GO:0006261);; Biological Process: protein folding (GO:0006457);; Cellular Component: plasmode…	K09529|5.59705e-171|sly:101259895|chaperone protein dnaJ 6-like; K09529 DnaJ homolog subfamily C member 9 (A)	--	Posttranslational modification, protein turnover, chaperones	Chaperone protein dnaJ 6 GN=MOJ9.8 OS=Arabidopsis thaliana (Mouse-ear cress) PE=2 SV=1	Posttranslational modification, protein turnover, chaperones	chaperone protein dnaJ 6 [Capsicum annuum]
Capana06g001105	47.8994	68.4462	79.084	18.7823	29.2545	18.7538	Posttranslational modification, protein turnover, chaperones	Molecular Function: binding (GO:0005488);; Cellular Component: nucleus (GO:0005634);; Cellular Component: endoplasmic reticulum lumen (GO:0005788);; Cellular Component: plasma membrane (GO:0005886);; Biological Process: protein folding (GO:0006457);; Biological Process: response to stress (GO:0006950);; Biological Process: response to heat (GO:0009408);; Biological Process: response to light stim…	--	--	Posttranslational modification, protein turnover, chaperones	Chaperone protein dnaJ 8, chloroplastic (Precursor) GN=F23A5.28 OS=Arabidopsis thaliana (Mouse-ear cress) PE=2 SV=1	Posttranslational modification, protein turnover, chaperones	chaperone protein dnaJ 8, chloroplastic-like [Capsicum annuum]
Capana00g002363	1.72727	2.72556	2.4626	7.69745	17.4417	17.2446	Posttranslational modification, protein turnover, chaperones	Molecular Function: protein binding (GO:0005515);; Cellular Component: endoplasmic reticulum lumen (GO:0005788);; Cellular Component: Golgi stack (GO:0005795);; Cellular Component: plasma membrane (GO:0005886);; Biological Process: response to abiotic stimulus (GO:0009628);; Biological Process: response to abscisic acid (GO:0009737);; Biological Process: cellular macromolecule biosynthetic proces…	--	--	Posttranslational modification, protein turnover, chaperones	Chaperone protein dnaJ 6 GN=MOJ9.8 OS=Arabidopsis thaliana (Mouse-ear cress) PE=2 SV=1	Posttranslational modification, protein turnover, chaperones	chaperone protein DnaJ-like [Capsicum annuum]
Capana12g002155	8.22065	6.80721	6.32545	16.4611	12.5523	11.7314	--	Biological Process: protein transport (GO:0015031);; Cellular Component: cell part (GO:0044464);;	K12198|3.21551e-137|sly:101259697|charged multivesicular body protein 5-like; K12198 charged multivesicular body protein 5 (A)	Endocytosis (ko04144)	Intracellular trafficking, secretion, and vesicular transport	Vacuolar protein sorting-associated protein 32 homolog 2 GN=At4g29160 OS=Arabidopsis thaliana (Mouse-ear cress) PE=1 SV=1	Intracellular trafficking, secretion, and vesicular transport	charged multivesicular body protein 5 [Capsicum annuum]
Capana07g001312	10.5134	5.52985	8.32634	18.6568	19.8595	24.6285	General function prediction only;; Signal transduction mechanisms;; Transcription;; Replication, recombination and repair	Biological Process: respiratory burst involved in defense response (GO:0002679);; Biological Process: cell surface pattern recognition receptor signaling pathway (GO:0002752);; Biological Process: developmental process involved in reproduction (GO:0003006);; Molecular Function: protein serine/threonine kinase activity (GO:0004674);; Molecular Function: ATP binding (GO:0005524);; Cellular Componen…	K13429|0|sly:100736514|Bti9; LysM receptor-like kinase; K13429 chitin elicitor receptor kinase 1 (A)	Plant-pathogen interaction (ko04626)	--	Chitin elicitor receptor kinase 1 (Precursor) GN=MIL23.20 OS=Arabidopsis thaliana (Mouse-ear cress) PE=1 SV=1	Signal transduction mechanisms	chitin elicitor receptor kinase 1-like isoform X1 [Capsicum annuum]
Capana01g002564	2.17222	5.50212	4.54325	0.397341	0.291765	0.216637	--	Biological Process: polysaccharide catabolic process (GO:0000272);; Molecular Function: chitinase activity (GO:0004568);; Biological Process: carbohydrate metabolic process (GO:0005975);; Biological Process: chitin catabolic process (GO:0006032);; Molecular Function: chitin binding (GO:0008061);;	--	--	--	Chitinase 1 (Precursor) OS=Tulipa bakeri (Tulip) PE=1 SV=1	Carbohydrate transport and metabolism	chitinase 2-like [Capsicum annuum]
Capana12g000240	9.13971	6.52063	7.29291	2.31597	2.60995	0.885861	General function prediction only	Molecular Function: chitinase activity (GO:0004568);; Cellular Component: Golgi apparatus (GO:0005794);; Biological Process: carbohydrate metabolic process (GO:0005975);; Biological Process: chitin catabolic process (GO:0006032);; Biological Process: glycolytic process (GO:0006096);; Biological Process: calcium ion transport (GO:0006816);; Biological Process: water transport (GO:0006833);; Biolog…	--	--	General function prediction only	Chitinase-like protein 1 (Precursor) GN=At1g05850 OS=Arabidopsis thaliana (Mouse-ear cress) PE=1 SV=1	General function prediction only	chitinase-like protein 2 [Capsicum annuum]
Capana10g001802	18.7243	7.39815	11.8663	237.84	213.65	385.704	Carbohydrate transport and metabolism	Molecular Function: chitinase activity (GO:0004568);; Biological Process: carbohydrate metabolic process (GO:0005975);; Biological Process: chitin catabolic process (GO:0006032);;	K01183|0|sot:102599450|chitotriosidase-1-like; K01183 chitinase [EC:3.2.1.14] (A)	Amino sugar and nucleotide sugar metabolism (ko00520)	Carbohydrate transport and metabolism	--	Carbohydrate transport and metabolism	chitotriosidase-1-like [Capsicum annuum]
Capana05g000932	0.821953	0.897567	1.12219	0.028173	0	0	--	Molecular Function: voltage-gated chloride channel activity (GO:0005247);; Cellular Component: nucleus (GO:0005634);; Biological Process: chloride transport (GO:0006821);; Molecular Function: nitrate:proton symporter activity (GO:0009671);; Cellular Component: plant-type vacuole membrane (GO:0009705);; Cellular Component: integral component of membrane (GO:0016021);; Molecular Function: adenyl nu…	K05016|1.22124e-51|sot:102603214|chloride channel protein CLC-a-like; K05016 chloride channel 7 (A)	--	Inorganic ion transport and metabolism	Chloride channel protein CLC-b GN=MYF5.4 OS=Arabidopsis thaliana (Mouse-ear cress) PE=1 SV=1	Inorganic ion transport and metabolism	chloride channel protein CLC-a-like [Solanum tuberosum]
Capana00g002793	84.4672	582.54	372.196	2.62875	2.19032	2.37049	--	Cellular Component: Golgi apparatus (GO:0005794);; Cellular Component: photosystem I (GO:0009522);; Cellular Component: photosystem II (GO:0009523);; Cellular Component: chloroplast thylakoid membrane (GO:0009535);; Biological Process: photosynthesis, light harvesting (GO:0009765);; Cellular Component: integral component of membrane (GO:0016021);; Molecular Function: chlorophyll binding (GO:00161…	K08912|0|sot:102597090|chlorophyll a-b binding protein 1B, chloroplastic-like; K08912 light-harvesting complex II chlorophyll a/b binding protein 1 (A)	Photosynthesis - antenna proteins (ko00196)	--	Chlorophyll a-b binding protein 1B, chloroplastic (Precursor) GN=CAB1B OS=Solanum lycopersicum (Tomato) PE=3 SV=1	Posttranslational modification, protein turnover, chaperones	chlorophyll a-b binding protein 1B, chloroplastic-like [Capsicum annuum]
Capana00g002800	6.79618	30.238	19.3538	0.009625	0.066318	0.032846	--	Cellular Component: photosystem I (GO:0009522);; Cellular Component: photosystem II (GO:0009523);; Cellular Component: chloroplast thylakoid membrane (GO:0009535);; Biological Process: photosynthesis, light harvesting (GO:0009765);; Cellular Component: integral component of membrane (GO:0016021);; Molecular Function: chlorophyll binding (GO:0016168);; Biological Process: protein-chromophore linka…	K08912|0|sot:102597090|chlorophyll a-b binding protein 1B, chloroplastic-like; K08912 light-harvesting complex II chlorophyll a/b binding protein 1 (A)	Photosynthesis - antenna proteins (ko00196)	--	Chlorophyll a-b binding protein 1B, chloroplastic (Precursor) GN=CAB1B OS=Solanum lycopersicum (Tomato) PE=3 SV=1	Posttranslational modification, protein turnover, chaperones	chlorophyll a-b binding protein 1B, chloroplastic-like [Capsicum annuum]
Capana00g002802	6.82294	64.4678	50.0477	0.295544	0.308523	0.422631	--	Cellular Component: photosystem I (GO:0009522);; Cellular Component: photosystem II (GO:0009523);; Cellular Component: chloroplast thylakoid membrane (GO:0009535);; Biological Process: photosynthesis, light harvesting (GO:0009765);; Cellular Component: integral component of membrane (GO:0016021);; Molecular Function: chlorophyll binding (GO:0016168);; Biological Process: protein-chromophore linka…	K08912|0|sot:102597090|chlorophyll a-b binding protein 1B, chloroplastic-like; K08912 light-harvesting complex II chlorophyll a/b binding protein 1 (A)	Photosynthesis - antenna proteins (ko00196)	--	Chlorophyll a-b binding protein 21, chloroplastic (Precursor) GN=CAB21 OS=Nicotiana tabacum (Common tobacco) PE=2 SV=1	Posttranslational modification, protein turnover, chaperones	chlorophyll a-b binding protein 21, chloroplastic-like [Capsicum annuum]
Capana04g002819	121.145	766.653	574.674	12.3572	9.3352	8.00976	--	Cellular Component: photosystem I (GO:0009522);; Cellular Component: photosystem II (GO:0009523);; Cellular Component: chloroplast thylakoid membrane (GO:0009535);; Biological Process: photosynthesis, light harvesting (GO:0009765);; Cellular Component: integral component of membrane (GO:0016021);; Molecular Function: chlorophyll binding (GO:0016168);; Biological Process: protein-chromophore linka…	K08912|0|sot:102598575|chlorophyll a-b binding protein 3C, chloroplastic-like; K08912 light-harvesting complex II chlorophyll a/b binding protein 1 (A)	Photosynthesis - antenna proteins (ko00196)	--	Chlorophyll a-b binding protein 3C, chloroplastic (Precursor) GN=CAB3C OS=Solanum lycopersicum (Tomato) PE=3 SV=1	Posttranslational modification, protein turnover, chaperones	chlorophyll a-b binding protein 3C, chloroplastic [Capsicum annuum]
Capana07g001245	473.775	730.717	1035.36	11.1869	9.1601	9.39913	--	Cellular Component: plasma membrane (GO:0005886);; Cellular Component: photosystem I (GO:0009522);; Cellular Component: photosystem II (GO:0009523);; Cellular Component: chloroplast thylakoid membrane (GO:0009535);; Biological Process: response to blue light (GO:0009637);; Biological Process: photosynthesis, light harvesting (GO:0009765);; Cellular Component: chloroplast envelope (GO:0009941);; B…	K08913|0|sot:102594074|chlorophyll a-b binding protein 4, chloroplastic-like; K08913 light-harvesting complex II chlorophyll a/b binding protein 2 (A)	Photosynthesis - antenna proteins (ko00196)	--	Chlorophyll a-b binding protein 4, chloroplastic (Precursor) GN=CAB4 OS=Solanum lycopersicum (Tomato) PE=2 SV=1	Posttranslational modification, protein turnover, chaperones	chlorophyll a-b binding protein 5, chloroplastic-like [Capsicum annuum]
Capana08g002008	108.713	249.956	200.224	1.75449	1.25107	1.40806	--	Biological Process: calcium ion transport (GO:0006816);; Biological Process: Golgi organization (GO:0007030);; Cellular Component: photosystem II (GO:0009523);; Cellular Component: chloroplast thylakoid membrane (GO:0009535);; Biological Process: response to red or far red light (GO:0009639);; Biological Process: response to salt stress (GO:0009651);; Biological Process: photosynthesis, light har…	K08917|5.65864e-165|sot:102586836|chlorophyll a-b binding protein CP24 10A, chloroplastic-like; K08917 light-harvesting complex II chlorophyll a/b binding protein 6 (A)	Photosynthesis - antenna proteins (ko00196)	--	Chlorophyll a-b binding protein CP24 10A, chloroplastic (Precursor) GN=CAP10A OS=Solanum lycopersicum (Tomato) PE=3 SV=1	General function prediction only	chlorophyll a-b binding protein CP24 10A, chloroplastic [Capsicum annuum]
Capana08g002012	25.6312	124.802	87.7542	0.604887	0.405862	0.156107	--	Biological Process: calcium ion transport (GO:0006816);; Biological Process: Golgi organization (GO:0007030);; Cellular Component: photosystem II (GO:0009523);; Cellular Component: chloroplast thylakoid membrane (GO:0009535);; Biological Process: response to red or far red light (GO:0009639);; Biological Process: response to salt stress (GO:0009651);; Biological Process: photosynthesis, light har…	K08917|1.67912e-146|sot:102586836|chlorophyll a-b binding protein CP24 10A, chloroplastic-like; K08917 light-harvesting complex II chlorophyll a/b binding protein 6 (A)	Photosynthesis - antenna proteins (ko00196)	--	Chlorophyll a-b binding protein CP24 10A, chloroplastic (Precursor) GN=CAP10A OS=Solanum lycopersicum (Tomato) PE=3 SV=1	General function prediction only	chlorophyll a-b binding protein CP24 10A, chloroplastic-like [Capsicum annuum]
Capana09g001520	101.878	428.82	268.419	8.43469	8.37087	6.17155	--	Biological Process: rRNA processing (GO:0006364);; Cellular Component: thylakoid light-harvesting complex (GO:0009503);; Cellular Component: chloroplast (GO:0009507);; Cellular Component: photosystem (GO:0009521);; Biological Process: response to blue light (GO:0009637);; Biological Process: response to high light intensity (GO:0009644);; Biological Process: response to sucrose (GO:0009744);; Bio…	K08915|0|sly:101249002|chlorophyll a-b binding protein CP29.1, chloroplastic; K08915 light-harvesting complex II chlorophyll a/b binding protein 4 (A)	Photosynthesis - antenna proteins (ko00196)	--	Chlorophyll a-b binding protein CP29.1, chloroplastic (Precursor) GN=LHCB4.1 OS=Arabidopsis thaliana (Mouse-ear cress) PE=1 SV=1	Carbohydrate transport and metabolism	chlorophyll a-b binding protein CP29.1, chloroplastic-like [Capsicum annuum]
Capana03g000797	68.4612	378.126	240.194	9.84028	9.57254	10.7121	--	Cellular Component: photosystem I (GO:0009522);; Cellular Component: photosystem II (GO:0009523);; Cellular Component: chloroplast thylakoid membrane (GO:0009535);; Biological Process: response to blue light (GO:0009637);; Biological Process: photosynthesis, light harvesting (GO:0009765);; Biological Process: photosynthesis, light harvesting in photosystem I (GO:0009768);; Cellular Component: chl…	K08910|6.14839e-166|sly:101268669|chlorophyll a-b binding protein 4, chloroplastic; K08910 light-harvesting complex I chlorophyll a/b binding protein 4 (A)	Photosynthesis - antenna proteins (ko00196)	--	Chlorophyll a-b binding protein P4, chloroplastic (Precursor) OS=Pisum sativum (Garden pea) PE=1 SV=1	General function prediction only	chlorophyll a-b binding protein P4, chloroplastic-like [Capsicum annuum]
Capana09g001431	45.7658	44.115	46.7686	102.798	90.1639	110.264	Coenzyme transport and metabolism	Biological Process: pentose-phosphate shunt (GO:0006098);; Biological Process: rRNA processing (GO:0006364);; Biological Process: aromatic amino acid family biosynthetic process (GO:0009073);; Biological Process: coenzyme biosynthetic process (GO:0009108);; Cellular Component: chloroplast thylakoid membrane (GO:0009535);; Biological Process: chloroplast relocation (GO:0009902);; Biological Proces…	K04040|0|sot:102580726|chlorophyll synthase, chloroplastic-like; K04040 chlorophyll synthase [EC:2.5.1.62] (A)	Porphyrin and chlorophyll metabolism (ko00860)	--	Chlorophyll synthase, chloroplastic (Precursor) GN=OSJNBa0077J17.3 OS=Oryza sativa subsp. japonica (Rice) PE=2 SV=1	Coenzyme transport and metabolism	chlorophyll synthase, chloroplastic [Capsicum annuum]
Capana09g000302	3.08001	2.09627	2.59074	6.06147	7.83144	7.03504	Intracellular trafficking, secretion, and vesicular transport	Biological Process: proteolysis (GO:0006508);; Molecular Function: peptidase activity (GO:0008233);; Cellular Component: chloroplast (GO:0009507);; Cellular Component: membrane (GO:0016020);;	K03100|4.32948e-90|sot:102594463|chloroplast processing peptidase-like; K03100 signal peptidase I [EC:3.4.21.89] (A)	Protein export (ko03060)	Posttranslational modification, protein turnover, chaperones	Chloroplast processing peptidase (Precursor) GN=PLSP1 OS=Arabidopsis thaliana (Mouse-ear cress) PE=2 SV=2	Posttranslational modification, protein turnover, chaperones	chloroplast processing peptidase [Capsicum annuum]
Capana02g003333	12.3819	12.4361	10.6433	4.25775	5.63334	4.81344	Amino acid transport and metabolism	Biological Process: tryptophan biosynthetic process (GO:0000162);; Molecular Function: chorismate mutase activity (GO:0004106);; Biological Process: aromatic amino acid family biosynthetic process (GO:0009073);; Cellular Component: chloroplast (GO:0009507);; Biological Process: defense response to bacterium (GO:0042742);; Cellular Component: cytoplasmic part (GO:0044444);; Biological Process: cho…	K01850|0|sot:102599197|chorismate mutase 1, chloroplastic-like; K01850 chorismate mutase [EC:5.4.99.5] (A)	Phenylalanine, tyrosine and tryptophan biosynthesis (ko00400);; Biosynthesis of amino acids (ko01230)	Amino acid transport and metabolism	Chorismate mutase 1, chloroplastic (Precursor) GN=CM1 OS=Arabidopsis thaliana (Mouse-ear cress) PE=1 SV=3	Amino acid transport and metabolism	chorismate mutase 1, chloroplastic [Capsicum annuum]
Chilli_newGene_48212	1.69087	0.910452	2.58196	0	0.086235	0.081966	--	Biological Process: metabolic process (GO:0008152);; Molecular Function: limonoid glucosyltransferase activity (GO:0050645);;	--	--	Carbohydrate transport and metabolism;; Energy production and conversion	Limonoid UDP-glucosyltransferase OS=Citrus unshiu (Satsuma mandarin) PE=2 SV=1	Energy production and conversion;; Carbohydrate transport and metabolism	cinnamate beta-D-glucosyltransferase-like [Solanum tuberosum]
Capana02g003503	4.95079	2.10979	3.79923	0.113167	0.310819	0.20397	Cell wall/membrane/envelope biogenesis;; Carbohydrate transport and metabolism	Molecular Function: nucleic acid binding (GO:0003676);; Biological Process: transport (GO:0006810);; Biological Process: defense response (GO:0006952);; Biological Process: response to osmotic stress (GO:0006970);; Biological Process: organelle organization (GO:0006996);; Biological Process: pollen development (GO:0009555);; Biological Process: flower development (GO:0009908);; Biological Process…	--	--	Defense mechanisms	Cinnamoyl-CoA reductase 1 GN=T24D18.5 OS=Arabidopsis thaliana (Mouse-ear cress) PE=1 SV=1	Defense mechanisms	cinnamoyl-CoA reductase 1 [Capsicum annuum]
Capana01g002669	12.6807	8.21742	10.2509	0.533954	0.688938	0.246324	Cell wall/membrane/envelope biogenesis;; Carbohydrate transport and metabolism	Molecular Function: nucleotide binding (GO:0000166);; Biological Process: alternative mRNA splicing, via spliceosome (GO:0000380);; Molecular Function: double-stranded DNA binding (GO:0003690);; Molecular Function: single-stranded DNA binding (GO:0003697);; Molecular Function: mRNA binding (GO:0003729);; Molecular Function: catalytic activity (GO:0003824);; Molecular Function: protein kinase acti…	--	--	Defense mechanisms	Cinnamoyl-CoA reductase 1 GN=T24D18.5 OS=Arabidopsis thaliana (Mouse-ear cress) PE=1 SV=1	Cell wall/membrane/envelope biogenesis	cinnamoyl-CoA reductase 1-like [Capsicum annuum]
Capana01g001681	15.853	9.90069	9.56478	2.95888	2.79603	2.02201	Cell wall/membrane/envelope biogenesis;; Carbohydrate transport and metabolism	Molecular Function: nucleotide binding (GO:0000166);; Biological Process: alternative mRNA splicing, via spliceosome (GO:0000380);; Molecular Function: double-stranded DNA binding (GO:0003690);; Molecular Function: single-stranded DNA binding (GO:0003697);; Molecular Function: mRNA binding (GO:0003729);; Molecular Function: catalytic activity (GO:0003824);; Molecular Function: protein kinase acti…	--	--	Defense mechanisms	Cinnamoyl-CoA reductase 1 GN=T24D18.5 OS=Arabidopsis thaliana (Mouse-ear cress) PE=1 SV=1	Defense mechanisms	cinnamoyl-CoA reductase 1-like [Capsicum annuum]
Capana06g001112	68.8329	60.6037	66.3031	6.35604	8.98747	4.03378	Cell wall/membrane/envelope biogenesis;; Carbohydrate transport and metabolism	Biological Process: alternative mRNA splicing, via spliceosome (GO:0000380);; Molecular Function: double-stranded DNA binding (GO:0003690);; Molecular Function: single-stranded DNA binding (GO:0003697);; Molecular Function: mRNA binding (GO:0003729);; Molecular Function: protein kinase activity (GO:0004672);; Molecular Function: calmodulin binding (GO:0005516);; Cellular Component: cell wall (GO:…	K09753|0|sly:100125904|CCR1; cinnamoyl-CoA reductase; K09753 cinnamoyl-CoA reductase [EC:1.2.1.44] (A)	Phenylpropanoid biosynthesis (ko00940)	Defense mechanisms	Cinnamoyl-CoA reductase 1 GN=T24D18.5 OS=Arabidopsis thaliana (Mouse-ear cress) PE=1 SV=1	Secondary metabolites biosynthesis, transport and catabolism	cinnamoyl-CoA reductase 2 [Capsicum annuum]
Capana04g000040	88.9684	90.0241	87.5013	309.807	240.324	384.604	Cell wall/membrane/envelope biogenesis;; Carbohydrate transport and metabolism	Molecular Function: nucleotide binding (GO:0000166);; Biological Process: alternative mRNA splicing, via spliceosome (GO:0000380);; Molecular Function: double-stranded DNA binding (GO:0003690);; Molecular Function: single-stranded DNA binding (GO:0003697);; Molecular Function: mRNA binding (GO:0003729);; Molecular Function: protein kinase activity (GO:0004672);; Molecular Function: calmodulin bin…	--	--	Defense mechanisms	Cinnamoyl-CoA reductase 2 GN=CCR2 OS=Arabidopsis thaliana (Mouse-ear cress) PE=1 SV=1	Defense mechanisms	cinnamoyl-CoA reductase 2-like [Capsicum annuum]
Capana01g003224	43.4531	30.2216	34.3583	74.3354	80.0022	91.2269	Energy production and conversion	Molecular Function: citrate (Si)-synthase activity (GO:0004108);; Cellular Component: mitochondrial matrix (GO:0005759);; Biological Process: tricarboxylic acid cycle (GO:0006099);; Biological Process: monocarboxylic acid metabolic process (GO:0032787);; Biological Process: cellular catabolic process (GO:0044248);; Biological Process: cellular carbohydrate metabolic process (GO:0044262);; Biologi…	K01647|0|sot:102595372|citrate synthase, mitochondrial-like; K01647 citrate synthase [EC:2.3.3.1] (A)	Citrate cycle (TCA cycle) (ko00020);; Glyoxylate and dicarboxylate metabolism (ko00630);; Carbon metabolism (ko01200);; 2-Oxocarboxylic acid metabolism (ko01210);; Biosynthesis of amino acids (ko01230)	Energy production and conversion	Citrate synthase, mitochondrial (Precursor) GN=CS OS=Daucus carota (Wild carrot) PE=2 SV=1	Energy production and conversion	citrate synthase, mitochondrial [Capsicum annuum]
Chilli_newGene_43319	14.8616	37.3894	53.9655	142.251	175.097	98.439	--	--	--	--	--	Citrate-binding protein (Precursor) GN=CBP OS=Hevea brasiliensis (Para rubber tree) PE=1 SV=1	General function prediction only	citrate-binding protein-like [Solanum tuberosum]
Capana04g000945	38.6781	76.9473	27.1533	245.757	215.096	115.562	--	Cellular Component: plasma membrane (GO:0005886);; Biological Process: multicellular organismal development (GO:0007275);; Biological Process: anatomical structure morphogenesis (GO:0009653);; Biological Process: plant-type cell wall organization (GO:0009664);; Cellular Component: intracellular membrane-bounded organelle (GO:0043231);; Biological Process: primary metabolic process (GO:0044238);; …	--	--	--	Classical arabinogalactan protein 5 (Precursor) GN=AGP5 OS=Arabidopsis thaliana (Mouse-ear cress) PE=2 SV=2	--	classical arabinogalactan protein 5 [Capsicum annuum]
Capana09g001539	32.0146	24.5442	31.8079	132.656	142.709	180.118	--	Cellular Component: nucleus (GO:0005634);; Cellular Component: cytosol (GO:0005829);; Cellular Component: plasma membrane (GO:0005886);; Cellular Component: coated pit (GO:0005905);; Biological Process: N-terminal protein myristoylation (GO:0006499);; Biological Process: transport (GO:0006810);; Biological Process: ER to Golgi vesicle-mediated transport (GO:0006888);; Biological Process: Golgi or…	--	--	--	Clathrin light chain 1 OS=Oryza sativa subsp. japonica (Rice) PE=2 SV=1	Intracellular trafficking, secretion, and vesicular transport	clathrin light chain 1-like isoform X2 [Capsicum annuum]
Capana00g000751	2.38161	2.36378	1.44743	0.121661	0.221142	0	--	Molecular Function: transcription coactivator activity (GO:0003713);; Biological Process: regulation of transcription, DNA-templated (GO:0006355);;	--	--	--	--	Function unknown	C-Myc-binding protein homolog isoform X1 [Capsicum annuum]
Capana05g000496	0.636089	0.525268	0.366656	0.13267	0.108288	0	--	Molecular Function: transcription coactivator activity (GO:0003713);; Biological Process: regulation of transcription, DNA-templated (GO:0006355);;	--	--	--	--	Function unknown	C-Myc-binding protein homolog isoform X1 [Capsicum annuum]
Capana04g000159	0.332664	0.410414	0.380076	0.166749	0.0079	0	Posttranslational modification, protein turnover, chaperones	Molecular Function: serine-type endopeptidase activity (GO:0004252);; Biological Process: proteolysis (GO:0006508);; Cellular Component: plant-type cell wall (GO:0009505);; Biological Process: response to auxin (GO:0009733);; Biological Process: lateral root morphogenesis (GO:0010102);; Biological Process: cellular response to extracellular stimulus (GO:0031668);; Biological Process: cellular res…	--	--	--	CO(2)-response secreted protease {ECO:0000303|PubMed:25043023} (Precursor) OS=Arabidopsis thaliana (Mouse-ear cress) PE=2 SV=1	Posttranslational modification, protein turnover, chaperones	CO(2)-response secreted protease [Capsicum annuum]
Capana10g002076	21.7976	12.8016	15.6524	24.4995	36.2553	29.8389	Intracellular trafficking, secretion, and vesicular transport	Molecular Function: structural molecule activity (GO:0005198);; Biological Process: intracellular protein transport (GO:0006886);; Biological Process: cellular component organization (GO:0016043);; Biological Process: vesicle-mediated transport (GO:0016192);; Cellular Component: COPI vesicle coat (GO:0030126);;	K17301|0|sot:102585088|coatomer subunit beta-1-like; K17301 coatomer, subunit beta (A)	--	Intracellular trafficking, secretion, and vesicular transport	Coatomer subunit beta-1 GN=At4g31480 OS=Arabidopsis thaliana (Mouse-ear cress) PE=2 SV=2	Intracellular trafficking, secretion, and vesicular transport	coatomer subunit beta-1 [Capsicum annuum]
Capana10g001336	9.33131	8.65628	12.8044	23.5342	25.7937	27.935	General function prediction only	Biological Process: response to auxin (GO:0009733);; Biological Process: flavonoid biosynthetic process (GO:0009813);; Biological Process: organ senescence (GO:0010260);; Biological Process: cellular component organization (GO:0016043);; Biological Process: detection of bacterium (GO:0016045);; Molecular Function: oxidoreductase activity (GO:0016491);; Biological Process: response to lipid (GO:00…	--	--	Secondary metabolites biosynthesis, transport and catabolism;; General function prediction only	Codeine O-demethylase GN=CODM OS=Papaver somniferum (Opium poppy) PE=1 SV=1	Secondary metabolites biosynthesis, transport and catabolism	codeine O-demethylase-like [Capsicum annuum]
Capana08g002496	97.3725	87.4315	101.339	172.182	252.706	238.291	--	Biological Process: MAPK cascade (GO:0000165);; Biological Process: response to molecule of bacterial origin (GO:0002237);; Biological Process: respiratory burst involved in defense response (GO:0002679);; Cellular Component: mitochondrion (GO:0005739);; Cellular Component: vacuole (GO:0005773);; Cellular Component: vacuolar membrane (GO:0005774);; Cellular Component: plasma membrane (GO:0005886)…	--	--	--	Cold-regulated 413 plasma membrane protein 2 GN=COR413PM2 OS=Arabidopsis thaliana (Mouse-ear cress) PE=2 SV=1	Function unknown	cold-regulated 413 plasma membrane protein 2 isoform X1 [Capsicum annuum]
Capana05g000856	0.770206	0.329138	0.319164	0.059959	0.090819	0.016667	Chromatin structure and dynamics;; Cell cycle control, cell division, chromosome partitioning	Biological Process: single-organism process (GO:0044699);;	K06678|0|sly:101260195|condensin complex subunit 3; K06678 condensin complex subunit 3 (A)	--	Chromatin structure and dynamics;; Cell cycle control, cell division, chromosome partitioning	--	Chromatin structure and dynamics;; Cell cycle control, cell division, chromosome partitioning	condensin complex subunit 3 [Capsicum annuum]
Chilli_newGene_20061	31.2868	45.7031	30.9577	123.171	123.482	146.306	--	--	--	--	--	--	Function unknown	conserved hypothetical protein [Ricinus communis]
Capana01g001496	104.922	108.242	70.4412	35.7487	30.4833	34.4578	--	Molecular Function: nucleotide binding (GO:0000166);; Molecular Function: ubiquitin-protein transferase activity (GO:0004842);; Cellular Component: nucleus (GO:0005634);; Cellular Component: vacuole (GO:0005773);; Cellular Component: cytosol (GO:0005829);; Cellular Component: plasma membrane (GO:0005886);; Biological Process: postreplication repair (GO:0006301);; Biological Process: fatty acid be…	K06689|8.06894e-102|sot:102601850|constitutive photomorphogenesis protein 10-like; K06689 ubiquitin-conjugating enzyme E2 D/E [EC:6.3.2.19] (A)	Ubiquitin mediated proteolysis (ko04120);; Protein processing in endoplasmic reticulum (ko04141)	Posttranslational modification, protein turnover, chaperones	Constitutive photomorphogenesis protein 10 GN=COP10 OS=Arabidopsis thaliana (Mouse-ear cress) PE=1 SV=1	Posttranslational modification, protein turnover, chaperones	constitutive photomorphogenesis protein 10 [Capsicum annuum]
Chilli_newGene_49911	1.17554	2.65845	1.28114	4.14403	5.62608	3.89008	--	Molecular Function: binding (GO:0005488);;	--	--	General function prediction only	Endonuclease OS=Nicotiana tabacum (Common tobacco) PE=2 SV=1	General function prediction only	copia protein isoform X2 [Beta vulgaris subsp. vulgaris]
Capana11g001152	166.054	61.5806	85.1635	8.55318	17.5931	9.74226	Secondary metabolites biosynthesis, transport and catabolism	Molecular Function: copper ion binding (GO:0005507);; Molecular Function: primary amine oxidase activity (GO:0008131);; Biological Process: amine metabolic process (GO:0009308);; Molecular Function: oxidoreductase activity, acting on the CH-NH2 group of donors, oxygen as acceptor (GO:0016641);; Molecular Function: quinone binding (GO:0048038);; Biological Process: oxidation-reduction process (GO:…	K00276|0|sly:101266123|copper amine oxidase 1; K00276 primary-amine oxidase [EC:1.4.3.21] (A)	Glycine, serine and threonine metabolism (ko00260);; Tyrosine metabolism (ko00350);; Phenylalanine metabolism (ko00360);; beta-Alanine metabolism (ko00410);; Isoquinoline alkaloid biosynthesis (ko00950);; Tropane, piperidine and pyridine alkaloid biosynthesis (ko00960)	Secondary metabolites biosynthesis, transport and catabolism	Primary amine oxidase (Precursor) GN=At1g62810 OS=Arabidopsis thaliana (Mouse-ear cress) PE=2 SV=1	Secondary metabolites biosynthesis, transport and catabolism	copper methylamine oxidase-like [Capsicum annuum]
Capana01g004068	40.612	54.5729	41.213	10.461	11.6642	5.80497	--	Molecular Function: copper ion transmembrane transporter activity (GO:0005375);; Cellular Component: vacuole (GO:0005773);; Molecular Function: high-affinity copper ion transmembrane transporter activity (GO:0015089);; Biological Process: high-affinity copper ion transport (GO:0015678);; Cellular Component: intrinsic component of membrane (GO:0031224);; Biological Process: copper ion transmembran…	K14686|7.10568e-74|sot:102606340|copper transporter 6-like; K14686 solute carrier family 31 (copper transporter), member 1 (A)	--	Inorganic ion transport and metabolism	Copper transporter 6 GN=COPT6 OS=Arabidopsis thaliana (Mouse-ear cress) PE=2 SV=1	Inorganic ion transport and metabolism	copper transporter 6-like [Capsicum annuum]
Capana02g002162	0.209945	0.640352	0.160106	3.54141	3.88733	5.07353	--	Cellular Component: cytoplasm (GO:0005737);; Biological Process: pollen tube growth (GO:0009860);;	--	--	--	CRIB domain-containing protein RIC10 GN=RIC10 OS=Arabidopsis thaliana (Mouse-ear cress) PE=2 SV=1	Function unknown	CRIB domain-containing protein RIC10-like isoform X1 [Capsicum annuum]
Capana03g004110	9.20397	21.3324	21.4529	0.718731	2.11126	0.409851	Carbohydrate transport and metabolism;; Energy production and conversion	Molecular Function: protein binding (GO:0005515);; Biological Process: defense response (GO:0006952);; Biological Process: toxin catabolic process (GO:0009407);; Cellular Component: phragmoplast (GO:0009524);; Biological Process: salicylic acid metabolic process (GO:0009696);; Biological Process: anthocyanin-containing compound biosynthetic process (GO:0009718);; Biological Process: response to s…	K12338|0|sot:102587964|anthocyanidin 3-O-glucoside 5-O-glucosyltransferase 1-like; K12338 anthocyanidin 3-O-glucoside 5-O-glucosyltransferase [EC:2.4.1.298] (A)	Anthocyanin biosynthesis (ko00942)	Carbohydrate transport and metabolism;; Energy production and conversion	Crocetin glucosyltransferase, chloroplastic (Precursor) GN=UGT75L6 OS=Gardenia jasminoides (Cape jasmine) PE=1 SV=1	Energy production and conversion;; Carbohydrate transport and metabolism	crocetin glucosyltransferase, chloroplastic-like [Capsicum annuum]
Capana03g004109	30.9186	70.98	73.8394	15.0586	10.5672	5.93941	--	Molecular Function: protein binding (GO:0005515);; Biological Process: defense response (GO:0006952);; Biological Process: metabolic process (GO:0008152);; Biological Process: response to UV (GO:0009411);; Cellular Component: phragmoplast (GO:0009524);; Biological Process: anatomical structure morphogenesis (GO:0009653);; Biological Process: salicylic acid metabolic process (GO:0009696);; Biologi…	--	--	Carbohydrate transport and metabolism;; Energy production and conversion	Crocetin glucosyltransferase, chloroplastic (Precursor) GN=UGT75L6 OS=Gardenia jasminoides (Cape jasmine) PE=1 SV=1	Energy production and conversion;; Carbohydrate transport and metabolism	crocetin glucosyltransferase, chloroplastic-like [Capsicum annuum]
Capana01g001221	0.57197	0.549722	0.596813	0.021954	0	0	Replication, recombination and repair	Molecular Function: DNA binding (GO:0003677);; Molecular Function: DNA photolyase activity (GO:0003913);; Cellular Component: mitochondrion (GO:0005739);; Biological Process: DNA repair (GO:0006281);; Cellular Component: chloroplast (GO:0009507);; Biological Process: response to sucrose (GO:0009744);; Biological Process: flavonoid biosynthetic process (GO:0009813);; Molecular Function: FMN bindin…	K01669|0|sot:102585633|cryptochrome DASH, chloroplastic/mitochondrial-like; K01669 deoxyribodipyrimidine photo-lyase [EC:4.1.99.3] (A)	--	Replication, recombination and repair;; Signal transduction mechanisms	Cryptochrome DASH, chloroplastic/mitochondrial (Precursor) GN=CRYD OS=Solanum lycopersicum (Tomato) PE=3 SV=2	Replication, recombination and repair	cryptochrome DASH, chloroplastic/mitochondrial isoform X1 [Capsicum annuum]
Capana01g000884	2.15008	1.34251	1.12367	0.069789	0.080257	0.040169	Function unknown	Biological Process: maltose metabolic process (GO:0000023);; Cellular Component: extracellular region (GO:0005576);; Cellular Component: vacuole (GO:0005773);; Cellular Component: Golgi apparatus (GO:0005794);; Cellular Component: plasma membrane (GO:0005886);; Biological Process: regulation of transcription, DNA-templated (GO:0006355);; Biological Process: circadian rhythm (GO:0007623);; Cellula…	--	--	General function prediction only	CSC1-like protein At1g32090 GN=At1g32090 OS=Arabidopsis thaliana (Mouse-ear cress) PE=1 SV=1	Function unknown	CSC1-like protein At1g32090 [Capsicum annuum]
Capana01g003254	0.086254	0.16279	0.571179	2.32651	3.26372	4.3389	Function unknown	Cellular Component: Golgi apparatus (GO:0005794);; Cellular Component: plasma membrane (GO:0005886);; Biological Process: response to light stimulus (GO:0009416);; Cellular Component: plasmodesma (GO:0009506);; Biological Process: response to hormone (GO:0009725);; Biological Process: cellular metabolic process (GO:0044237);; Biological Process: primary metabolic process (GO:0044238);; Biological…	--	--	General function prediction only	CSC1-like protein At3g54510 GN=At3g54510 OS=Arabidopsis thaliana (Mouse-ear cress) PE=2 SV=1	Function unknown	CSC1-like protein At3g54510 isoform X2 [Capsicum annuum]
Capana02g001368	4.87427	6.3283	8.28571	10.047	12.7343	13.8206	Function unknown	Cellular Component: extracellular region (GO:0005576);; Cellular Component: vacuolar membrane (GO:0005774);; Cellular Component: plasma membrane (GO:0005886);; Cellular Component: plasmodesma (GO:0009506);; Biological Process: response to abiotic stimulus (GO:0009628);; Biological Process: response to hormone (GO:0009725);; Cellular Component: chloroplast envelope (GO:0009941);; Biological Proces…	--	--	General function prediction only	CSC1-like protein ERD4 GN=ERD4 OS=Brassica juncea (Indian mustard) PE=3 SV=2	Function unknown	CSC1-like protein ERD4 [Capsicum annuum]
Capana04g002144	10.2272	7.13382	10.3702	0.735722	1.30557	0.683636	--	Molecular Function: DNA binding (GO:0003677);; Molecular Function: sequence-specific DNA binding transcription factor activity (GO:0003700);; Cellular Component: nucleus (GO:0005634);; Biological Process: regulation of transcription, DNA-templated (GO:0006355);; Biological Process: determination of bilateral symmetry (GO:0009855);; Biological Process: polarity specification of adaxial/abaxial axi…	--	--	--	Cyclic dof factor 2 GN=MIJ24.16 OS=Arabidopsis thaliana (Mouse-ear cress) PE=1 SV=2	Function unknown	cyclic dof factor 1-like [Capsicum annuum]
Capana02g003320	6.43437	8.83878	8.84221	1.36393	4.02758	0.441142	--	Molecular Function: ion channel activity (GO:0005216);; Molecular Function: intracellular cAMP activated cation channel activity (GO:0005222);; Molecular Function: inward rectifier potassium channel activity (GO:0005242);; Molecular Function: calcium channel activity (GO:0005262);; Molecular Function: calmodulin binding (GO:0005516);; Biological Process: ion transport (GO:0006811);; Biological Pr…	K05391|0|sly:101266887|cyclic nucleotide-gated ion channel 2; K05391 cyclic nucleotide gated channel, other eukaryote (A)	Plant-pathogen interaction (ko04626)	Inorganic ion transport and metabolism;; Signal transduction mechanisms	Cyclic nucleotide-gated ion channel 2 GN=T20K14_20 OS=Arabidopsis thaliana (Mouse-ear cress) PE=1 SV=1	Inorganic ion transport and metabolism	cyclic nucleotide-gated ion channel 2 isoform X1 [Capsicum annuum]
Capana00g003940	0.62605	0.061048	0.261999	14.9146	18.0776	46.4631	--	Molecular Function: intracellular cAMP activated cation channel activity (GO:0005222);; Molecular Function: inward rectifier potassium channel activity (GO:0005242);; Molecular Function: calcium channel activity (GO:0005262);; Molecular Function: binding (GO:0005488);; Cellular Component: plasma membrane (GO:0005886);; Biological Process: nitric oxide mediated signal transduction (GO:0007263);; B…	--	--	Inorganic ion transport and metabolism;; Signal transduction mechanisms	Cyclic nucleotide-gated ion channel 4 GN=MDK4.7 OS=Arabidopsis thaliana (Mouse-ear cress) PE=2 SV=2	Inorganic ion transport and metabolism	cyclic nucleotide-gated ion channel 4-like isoform X3 [Capsicum annuum]
Chilli_newGene_93910	0.401238	0.620874	0.55126	0.132764	0.076671	0.055871	--	Molecular Function: catalytic activity (GO:0003824);;	--	--	--	Cyclic phosphodiesterase GN=At4g18930 OS=Arabidopsis thaliana (Mouse-ear cress) PE=1 SV=1	Function unknown	cyclic phosphodiesterase-like [Solanum lycopersicum]
Capana12g000747	1.94512	1.33401	1.31504	0.064579	0.106779	0.314554	Cell cycle control, cell division, chromosome partitioning	Biological Process: mitotic cell cycle (GO:0000278);; Molecular Function: protein binding (GO:0005515);; Cellular Component: nucleus (GO:0005634);; Biological Process: stomatal lineage progression (GO:0010440);; Biological Process: DNA endoreduplication (GO:0042023);; Biological Process: regulation of cell proliferation (GO:0042127);; Cellular Component: intracellular membrane-bounded organelle (…	K14505|7.65116e-128|sot:102583812|cyclin-D3-3-like; K14505 cyclin D3, plant (A)	Plant hormone signal transduction (ko04075)	Cell cycle control, cell division, chromosome partitioning	Cyclin-D3-2 GN=CYCD3-2 OS=Arabidopsis thaliana (Mouse-ear cress) PE=2 SV=1	Cell cycle control, cell division, chromosome partitioning	cyclin-D3-3-like [Capsicum annuum]
Capana04g000889	14.6898	20.7674	13.183	0.41459	1.24776	0.285908	Cell cycle control, cell division, chromosome partitioning	Biological Process: regulation of cyclin-dependent protein serine/threonine kinase activity (GO:0000079);; Molecular Function: protein binding (GO:0005515);; Cellular Component: cytoplasmic membrane-bounded vesicle (GO:0016023);; Biological Process: regulation of cell proliferation (GO:0042127);; Biological Process: seed development (GO:0048316);;	K18810|0|sot:102587746|cyclin-D2-1-like; K18810 cyclin D1/2/4, plant (A)	--	Cell cycle control, cell division, chromosome partitioning	Cyclin-D4-2 OS=Oryza sativa subsp. japonica (Rice) PE=2 SV=2	Cell cycle control, cell division, chromosome partitioning	cyclin-D4-1-like [Capsicum annuum]
Capana00g001201	16.5624	25.9731	21.6872	9.42306	5.34151	6.16815	--	Biological Process: mitotic cell cycle (GO:0000278);; Biological Process: nuclear division (GO:0000280);; Molecular Function: cyclin-dependent protein serine/threonine kinase inhibitor activity (GO:0004861);; Cellular Component: nucleus (GO:0005634);; Biological Process: DNA replication (GO:0006260);; Biological Process: gene silencing (GO:0016458);; Biological Process: regulation of nucleobase-c…	--	--	--	Cyclin-dependent kinase inhibitor 4 OS=Oryza sativa subsp. japonica (Rice) PE=2 SV=2	Signal transduction mechanisms	cyclin-dependent kinase inhibitor 4 [Capsicum annuum]
Capana04g002212	5.59627	3.77287	2.2739	0.195238	0.066096	0	--	--	--	--	--	--	--	cyclin-dependent kinase inhibitor 7-like [Capsicum annuum]
Capana07g001519	7.58976	3.01038	2.89875	0	0	0.030853	--	Biological Process: regulation of cyclin-dependent protein serine/threonine kinase activity (GO:0000079);; Molecular Function: cyclin-dependent protein serine/threonine kinase activity (GO:0004693);; Molecular Function: protein binding (GO:0005515);; Cellular Component: nucleus (GO:0005634);; Biological Process: stomatal lineage progression (GO:0010440);; Molecular Function: protein kinase bindin…	--	--	General function prediction only	Cyclin-U1-1 GN=CYCU1-1 OS=Arabidopsis thaliana (Mouse-ear cress) PE=1 SV=1	General function prediction only	cyclin-U1-1 [Capsicum annuum]
Capana02g000833	103.412	134.779	156.246	349.516	332.883	272.63	Amino acid transport and metabolism	Biological Process: selenium compound metabolic process (GO:0001887);; Molecular Function: cystathionine gamma-synthase activity (GO:0003962);; Molecular Function: cystathionine beta-lyase activity (GO:0004121);; Biological Process: one-carbon metabolic process (GO:0006730);; Biological Process: methionine biosynthetic process (GO:0009086);; Cellular Component: chloroplast stroma (GO:0009570);; M…	K01739|0|sly:543920|L.e_CGS; cystathionine gamma synthase; K01739 cystathionine gamma-synthase [EC:2.5.1.48] (A)	Cysteine and methionine metabolism (ko00270);; Selenocompound metabolism (ko00450);; Sulfur metabolism (ko00920);; Biosynthesis of amino acids (ko01230)	Amino acid transport and metabolism	Cystathionine gamma-synthase 1, chloroplastic {ECO:0000305} (Precursor) GN=At3g01120 OS=Arabidopsis thaliana (Mouse-ear cress) PE=1 SV=3	Amino acid transport and metabolism	cystathionine gamma-synthase 1, chloroplastic-like [Capsicum annuum]
Chilli_newGene_45521	11.0793	14.6952	11.332	2.26807	1.99971	1.53941	--	Molecular Function: cysteine-type endopeptidase inhibitor activity (GO:0004869);;	--	--	--	Cysteine proteinase inhibitor 1 {ECO:0000303|PubMed:14697268} (Precursor) OS=Actinidia deliciosa (Kiwi) PE=1 SV=1	General function prediction only	cysteine proteinase inhibitor 1 {ECO:0000303|PubMed:14697268}-like [Nicotiana tomentosiformis]
Capana08g001329	97.5444	99.0234	106.882	13.7254	8.71067	7.71279	Amino acid transport and metabolism	Molecular Function: cysteine synthase activity (GO:0004124);; Cellular Component: nucleus (GO:0005634);; Cellular Component: mitochondrion (GO:0005739);; Cellular Component: peroxisome (GO:0005777);; Cellular Component: plasma membrane (GO:0005886);; Biological Process: cysteine biosynthetic process from serine (GO:0006535);; Cellular Component: chromoplast (GO:0009509);; Cellular Component: chlo…	K01738|2.49613e-164|sot:102603277|cysteine synthase-like; K01738 cysteine synthase A [EC:2.5.1.47] (A)	Cysteine and methionine metabolism (ko00270);; Sulfur metabolism (ko00920);; Carbon metabolism (ko01200);; Biosynthesis of amino acids (ko01230)	Amino acid transport and metabolism	Cysteine synthase OS=Spinacia oleracea (Spinach) PE=1 SV=1	Amino acid transport and metabolism	cysteine synthase-like isoform X1 [Capsicum annuum]
Capana08g001327	1.01428	1.05098	0.519474	0.042181	0	0.00764	Amino acid transport and metabolism	Molecular Function: cysteine synthase activity (GO:0004124);; Cellular Component: mitochondrion (GO:0005739);; Biological Process: cysteine biosynthetic process from serine (GO:0006535);; Cellular Component: chloroplast (GO:0009507);; Biological Process: fruit ripening, climacteric (GO:0009836);; Biological Process: response to metal ion (GO:0010038);; Cellular Component: membrane (GO:0016020);; …	K01738|1.82015e-178|sot:102602714|cysteine synthase-like; K01738 cysteine synthase A [EC:2.5.1.47] (A)	Cysteine and methionine metabolism (ko00270);; Sulfur metabolism (ko00920);; Carbon metabolism (ko01200);; Biosynthesis of amino acids (ko01230)	Amino acid transport and metabolism	Cysteine synthase OS=Oryza sativa subsp. japonica (Rice) PE=2 SV=1	Amino acid transport and metabolism	cysteine synthase-like isoform X1 [Capsicum annuum]
Chilli_newGene_94060	3.57907	21.3893	11.4083	439.557	275.357	210.904	--	Cellular Component: plasma membrane (GO:0005886);; Biological Process: protein targeting to membrane (GO:0006612);; Biological Process: positive regulation of flavonoid biosynthetic process (GO:0009963);; Biological Process: regulation of plant-type hypersensitive response (GO:0010363);;	--	--	--	--	General function prediction only	cysteine-rich and transmembrane domain-containing protein A [Nicotiana sylvestris]
Capana12g002828	18.3054	5.85464	9.88311	1.4789	1.5192	1.23477	General function prediction only;; Signal transduction mechanisms;; Transcription;; Replication, recombination and repair	Biological Process: MAPK cascade (GO:0000165);; Molecular Function: nucleotide binding (GO:0000166);; Molecular Function: protein serine/threonine kinase activity (GO:0004674);; Molecular Function: calmodulin binding (GO:0005516);; Cellular Component: plasma membrane (GO:0005886);; Biological Process: protein phosphorylation (GO:0006468);; Biological Process: ion transport (GO:0006811);; Biologic…	--	--	--	Cysteine-rich receptor-like protein kinase 2 (Precursor) GN=CRK2 OS=Arabidopsis thaliana (Mouse-ear cress) PE=2 SV=1	Signal transduction mechanisms	cysteine-rich receptor-like protein kinase 2 [Capsicum annuum]
Chilli_newGene_10034	0.203616	0.543984	0.097926	0.908134	0.695843	0.927887	General function prediction only;; Signal transduction mechanisms;; Transcription;; Replication, recombination and repair	Molecular Function: protein serine/threonine kinase activity (GO:0004674);; Molecular Function: ATP binding (GO:0005524);; Biological Process: protein phosphorylation (GO:0006468);;	--	--	--	Cysteine-rich receptor-like protein kinase 2 (Precursor) GN=CRK2 OS=Arabidopsis thaliana (Mouse-ear cress) PE=2 SV=1	Signal transduction mechanisms	cysteine-rich receptor-like protein kinase 2 [Solanum lycopersicum]
Capana05g001093	34.4323	65.716	61.1601	0.079766	0.144885	0.154106	--	Molecular Function: catalytic activity (GO:0003824);; Molecular Function: binding (GO:0005488);; Biological Process: autophagy (GO:0006914);; Cellular Component: plasmodesma (GO:0009506);; Biological Process: response to abiotic stimulus (GO:0009628);; Cellular Component: membrane (GO:0016020);; Biological Process: defense response to bacterium (GO:0042742);; Biological Process: single-organism t…	--	--	--	Cysteine-rich repeat secretory protein 12 (Precursor) GN=CRRSP12 OS=Arabidopsis thaliana (Mouse-ear cress) PE=1 SV=2	General function prediction only	cysteine-rich repeat secretory protein 12-like isoform X2 [Capsicum annuum]
Capana09g000572	24.0972	21.15	43.7953	2.65838	3.59888	1.16891	--	Biological Process: transition metal ion transport (GO:0000041);; Biological Process: response to molecule of bacterial origin (GO:0002237);; Cellular Component: cell wall (GO:0005618);; Cellular Component: vacuole (GO:0005773);; Biological Process: response to abscisic acid (GO:0009737);; Biological Process: response to salicylic acid (GO:0009751);; Biological Process: programmed cell death (GO:…	--	--	--	Cysteine-rich repeat secretory protein 38 (Precursor) GN=CRRSP38 OS=Arabidopsis thaliana (Mouse-ear cress) PE=2 SV=1	General function prediction only	cysteine-rich repeat secretory protein 38-like [Capsicum annuum]
Capana04g002828	2.61409	2.23529	2.15459	6.37357	8.33959	7.45105	--	Cellular Component: extracellular region (GO:0005576);; Cellular Component: plasmodesma (GO:0009506);; Biological Process: plasmodesmata-mediated intercellular transport (GO:0010497);; Biological Process: transport of virus in multicellular host (GO:0046739);; Biological Process: response to stimulus (GO:0050896);;	--	--	--	Cysteine-rich repeat secretory protein 3 (Precursor) GN=CRRSP3 OS=Arabidopsis thaliana (Mouse-ear cress) PE=1 SV=1	General function prediction only	cysteine-rich repeat secretory protein 3-like [Capsicum annuum]
Capana07g001975	1.382	3.84346	4.4871	0.102368	0.052915	0.113099	--	Biological Process: single-organism cellular process (GO:0044763);;	--	--	Signal transduction mechanisms	Cytochrome b561 domain-containing protein At4g18260 (Precursor) GN=At4g18260 OS=Arabidopsis thaliana (Mouse-ear cress) PE=2 SV=1	Signal transduction mechanisms	cytochrome b561 domain-containing protein At4g18260-like [Capsicum annuum]
Capana05g000556	109.161	83.518	91.3967	143.211	172.184	211.88	Energy production and conversion	Molecular Function: protein binding (GO:0005515);; Cellular Component: mitochondrial inner membrane (GO:0005743);; Cellular Component: mitochondrial respiratory chain complex III (GO:0005750);; Cellular Component: plasma membrane (GO:0005886);; Biological Process: nucleobase-containing compound metabolic process (GO:0006139);; Biological Process: signal transduction (GO:0007165);; Molecular Funct…	K00411|4.63893e-143|sly:101257727|cytochrome b-c1 complex subunit Rieske, mitochondrial; K00411 ubiquinol-cytochrome c reductase iron-sulfur subunit [EC:1.10.2.2] (A)	Oxidative phosphorylation (ko00190)	Energy production and conversion	Cytochrome b-c1 complex subunit Rieske-1, mitochondrial (Precursor; Fragment) OS=Nicotiana tabacum (Common tobacco) PE=2 SV=1	Energy production and conversion	cytochrome b-c1 complex subunit Rieske, mitochondrial [Capsicum annuum]
Capana05g001954	0.232461	0	0.153405	3.79983	2.51517	10.8631	--	Molecular Function: binding (GO:0005488);; Molecular Function: iron ion binding (GO:0005506);; Molecular Function: electron carrier activity (GO:0009055);; Cellular Component: membrane (GO:0016020);; Molecular Function: (S)-limonene 6-monooxygenase activity (GO:0018675);; Molecular Function: heme binding (GO:0020037);; Cellular Component: intracellular membrane-bounded organelle (GO:0043231);; Mo…	--	--	Secondary metabolites biosynthesis, transport and catabolism	Cytochrome P450 71A1 GN=CYP71A1 OS=Persea americana (Avocado) PE=1 SV=2	Secondary metabolites biosynthesis, transport and catabolism	cytochrome P450 71A1-like [Capsicum annuum]
Capana04g001256	10.1506	7.87111	7.61458	0.058799	0.051178	0	Secondary metabolites biosynthesis, transport and catabolism	Molecular Function: monooxygenase activity (GO:0004497);; Molecular Function: binding (GO:0005488);; Molecular Function: iron ion binding (GO:0005506);; Molecular Function: electron carrier activity (GO:0009055);; Biological Process: response to UV (GO:0009411);; Biological Process: response to auxin (GO:0009733);; Biological Process: flavonoid biosynthetic process (GO:0009813);; Cellular Compone…	--	--	Secondary metabolites biosynthesis, transport and catabolism	Cytochrome P450 71A1 GN=CYP71A1 OS=Persea americana (Avocado) PE=1 SV=2	Secondary metabolites biosynthesis, transport and catabolism	cytochrome P450 71A1-like [Capsicum annuum]
Capana03g001274	0.011379	0.013796	0.040183	2.53403	2.60604	5.95932	Secondary metabolites biosynthesis, transport and catabolism	Biological Process: response to molecule of fungal origin (GO:0002238);; Molecular Function: monooxygenase activity (GO:0004497);; Molecular Function: iron ion binding (GO:0005506);; Molecular Function: protein binding (GO:0005515);; Cellular Component: Golgi apparatus (GO:0005794);; Biological Process: terpenoid metabolic process (GO:0006721);; Molecular Function: electron carrier activity (GO:0…	--	--	Secondary metabolites biosynthesis, transport and catabolism	Cytochrome P450 71A4 GN=CYP71A4 OS=Solanum melongena (Eggplant) PE=2 SV=1	Secondary metabolites biosynthesis, transport and catabolism	cytochrome P450 71A4-like [Capsicum annuum]
Capana03g001275	1.3451	2.03922	2.6393	163.223	152.117	244.075	Secondary metabolites biosynthesis, transport and catabolism	Biological Process: response to molecule of fungal origin (GO:0002238);; Molecular Function: iron ion binding (GO:0005506);; Molecular Function: protein binding (GO:0005515);; Cellular Component: extracellular region (GO:0005576);; Cellular Component: Golgi apparatus (GO:0005794);; Biological Process: terpenoid metabolic process (GO:0006721);; Molecular Function: electron carrier activity (GO:000…	--	--	Secondary metabolites biosynthesis, transport and catabolism	Cytochrome P450 71A4 GN=CYP71A4 OS=Solanum melongena (Eggplant) PE=2 SV=1	Secondary metabolites biosynthesis, transport and catabolism	cytochrome P450 71A4-like [Capsicum annuum]
Capana07g001022	7.32018	7.48057	7.27419	15.7233	14.5369	10.8636	Secondary metabolites biosynthesis, transport and catabolism	Biological Process: transition metal ion transport (GO:0000041);; Molecular Function: monooxygenase activity (GO:0004497);; Molecular Function: binding (GO:0005488);; Molecular Function: iron ion binding (GO:0005506);; Molecular Function: steroid hydroxylase activity (GO:0008395);; Molecular Function: electron carrier activity (GO:0009055);; Biological Process: response to light stimulus (GO:0009…	--	--	Secondary metabolites biosynthesis, transport and catabolism;; Lipid transport and metabolism	Cytochrome P450 734A1 GN=F18A8.8 OS=Arabidopsis thaliana (Mouse-ear cress) PE=2 SV=1	Secondary metabolites biosynthesis, transport and catabolism	cytochrome P450 734A1-like [Capsicum annuum]
Capana12g002344	8.24161	34.6491	9.81522	0	0	0	Secondary metabolites biosynthesis, transport and catabolism	Molecular Function: monooxygenase activity (GO:0004497);; Molecular Function: iron ion binding (GO:0005506);; Molecular Function: electron carrier activity (GO:0009055);; Cellular Component: chloroplast (GO:0009507);; Biological Process: phenylpropanoid biosynthetic process (GO:0009699);; Biological Process: flavonoid biosynthetic process (GO:0009813);; Biological Process: vernalization response …	--	--	Secondary metabolites biosynthesis, transport and catabolism	Cytochrome P450 77A1 (Fragment) GN=CYP77A1 OS=Solanum melongena (Eggplant) PE=2 SV=1	Secondary metabolites biosynthesis, transport and catabolism	cytochrome P450 77A1 [Capsicum annuum]
Capana05g002466	8.8474	23.1207	8.14919	0	0	0	Secondary metabolites biosynthesis, transport and catabolism	Molecular Function: monooxygenase activity (GO:0004497);; Molecular Function: iron ion binding (GO:0005506);; Molecular Function: electron carrier activity (GO:0009055);; Cellular Component: chloroplast (GO:0009507);; Biological Process: phenylpropanoid biosynthetic process (GO:0009699);; Biological Process: vernalization response (GO:0010048);; Cellular Component: membrane (GO:0016020);; Molecul…	K00517|0|sot:102605728|cytochrome P450 77A2-like; K00517 [EC:1.14.-.-] (A)	Limonene and pinene degradation (ko00903);; Stilbenoid, diarylheptanoid and gingerol biosynthesis (ko00945)	Secondary metabolites biosynthesis, transport and catabolism	Cytochrome P450 77A2 GN=CYP77A2 OS=Solanum melongena (Eggplant) PE=2 SV=1	Secondary metabolites biosynthesis, transport and catabolism	cytochrome P450 77A2 [Capsicum annuum]
Capana02g003023	30.5199	9.24737	14.2451	1.15225	1.59151	1.32287	Secondary metabolites biosynthesis, transport and catabolism	Molecular Function: monooxygenase activity (GO:0004497);; Molecular Function: iron ion binding (GO:0005506);; Molecular Function: electron carrier activity (GO:0009055);; Biological Process: response to UV (GO:0009411);; Biological Process: response to auxin (GO:0009733);; Biological Process: flavonoid biosynthetic process (GO:0009813);; Cellular Component: membrane (GO:0016020);; Molecular Funct…	--	--	Secondary metabolites biosynthesis, transport and catabolism	Cytochrome P450 81D11 GN=CYP81D11 OS=Arabidopsis thaliana (Mouse-ear cress) PE=2 SV=1	Secondary metabolites biosynthesis, transport and catabolism	cytochrome P450 81D11-like [Capsicum annuum]
Capana02g003027	16.3926	22.0796	19.167	1.00631	1.18094	1.01023	Secondary metabolites biosynthesis, transport and catabolism	Biological Process: response to UV (GO:0009411);; Biological Process: response to auxin (GO:0009733);; Biological Process: flavonoid biosynthetic process (GO:0009813);; Biological Process: pollen exine formation (GO:0010584);; Cellular Component: membrane (GO:0016020);; Molecular Function: flavonoid 3'-monooxygenase activity (GO:0016711);; Molecular Function: oxygen binding (GO:0019825);; Cellula…	--	--	Secondary metabolites biosynthesis, transport and catabolism	Cytochrome P450 81D11 GN=CYP81D11 OS=Arabidopsis thaliana (Mouse-ear cress) PE=2 SV=1	Secondary metabolites biosynthesis, transport and catabolism	cytochrome P450 81D11-like [Capsicum annuum]
Capana04g000620	0.736008	0.747752	0.338202	0.127264	0.103454	0	Secondary metabolites biosynthesis, transport and catabolism	Molecular Function: monooxygenase activity (GO:0004497);; Molecular Function: iron ion binding (GO:0005506);; Biological Process: spermidine metabolic process (GO:0008216);; Molecular Function: electron carrier activity (GO:0009055);; Biological Process: anthocyanin-containing compound biosynthetic process (GO:0009718);; Biological Process: response to auxin (GO:0009733);; Biological Process: res…	--	--	Secondary metabolites biosynthesis, transport and catabolism	Cytochrome P450 81D11 GN=CYP81D11 OS=Arabidopsis thaliana (Mouse-ear cress) PE=2 SV=1	Secondary metabolites biosynthesis, transport and catabolism	cytochrome P450 81D11-like [Solanum tuberosum]
Capana04g000462	0	0.019418	0.024465	0.576233	0.534973	0.904137	--	Cellular Component: chloroplast (GO:0009507);; Biological Process: isoflavonoid biosynthetic process (GO:0009717);; Biological Process: response to zinc ion (GO:0010043);; Cellular Component: membrane (GO:0016020);; Molecular Function: oxygen binding (GO:0019825);; Molecular Function: 2-hydroxyisoflavanone synthase activity (GO:0033770);; Biological Process: terpene biosynthetic process (GO:00462…	--	--	Secondary metabolites biosynthesis, transport and catabolism	Methyltetrahydroprotoberberine 14-monooxygenase GN=CYP82N4 OS=Papaver somniferum (Opium poppy) PE=1 SV=1	Secondary metabolites biosynthesis, transport and catabolism	cytochrome P450 82A3-like [Capsicum annuum]
[truncated: 2,577 more rows]
