# Supplementary material for: Network analysis of noncoding RNAs in pepper provides insights into fruit ripening control
Source: Sci Rep. 2019 Jun 19;9:8734. doi: 10.1038/s41598-019-45427-1 (PMC6584694; doi:10.1038/s41598-019-45427-1)
Supplement: Supplementary file 5 — Appendix.5 [file 41598_2019_45427_MOESM5_ESM.xlsx]

## Sheet: Title and author list
Network analysis of non-coding RNAs in pepper provides insights into fruit ripening control
Jinhua Zuo1,2*, Yunxiang Wang3, Benzhong Zhu4, Yunbo Luo4, Qing Wang 1*, Lipu Gao1*
1 Key Laboratory of Vegetable Postharvest Processing, Ministry of Agriculture, Beijing Key Laboratory of Fruits and Vegetable Storage and Processing, Key Laboratory of Biology and Genetic Improvement of Horticultural Crops (North China) of Ministry of Agriculture, Key Laboratory of Urban Agriculture (North) of Ministry of Agriculture, Beijing Vegetable Research Center, Beijing Academy of Agricult…
2 Boyce Thompson Institute for Plant Research, Cornell University Campus, Ithaca, NY, 14853, USA.
3 Beijing Academy of Forestry and Pomology Sciences, Beijing Academy of Agriculture and Forestry Sciences, Beijing, 100093, China
4 Laboratory of Postharvest Molecular Biology of Fruits and vegetables, Department of Food Biotechnology, College of Food Science and Nutritional Engineering, China Agricultural University, Beijing 100083, China
*Corresponding author, E-mail address: zuojinhua@126.com;
Appendix.5 The network analysis of circRNAs, miRNAs, lncRNAs and mRNAs

## Sheet: circRNA-miRNA-mRNA
ID	list1	list2
Chr12:2624592|2643147	c	up
Chr09:9101631|9118131	c	down
Chr03:2442821|2469331	c	down
Chr10:40657266|40697299	c	down
Chr05:1978661|2022535	c	down
Chr08:132276429|132291476	c	down
Chr02:154572230|154577583	c	up
Chr08:125655070|125739195	c	down
Chr08:131534549|131609781	c	up
Capana04g000673	m	down
Capana01g002647	m	down
Capana10g002379	m	down
Chilli_newGene_30241	m	down
Capana11g002003	m	down
Capana10g000709	m	down
Chilli_newGene_95872	m	up
Chilli_newGene_669	m	up
Chilli_newGene_74475	m	down
Chilli_newGene_99555	m	down
Capana10g001362	m	down
Capana07g002074	m	up
Capana00g004055	m	down
Capana03g001357	m	up
Chilli_newGene_65218	m	down
Capana00g000533	m	up
Capana08g002047	m	up
Capana01g000589	m	up
Capana08g000074	m	down
Capana00g005058	m	up
Capana11g000507	m	up
Capana00g004127	m	down
Capana00g001941	m	down
Capana06g000420	m	down
Capana02g003430	m	down
Capana09g002325	m	up
Capana06g002255	m	up
Capana00g003675	m	up
Capana02g001650	m	down
Capana12g000659	m	down
Chilli_newGene_97052	m	up
Chilli_newGene_73233	m	up
Capana05g001104	m	up
Chilli_newGene_40854	m	up
Chilli_newGene_30849	m	up
Capana03g001338	m	up
Chilli_newGene_98985	m	up
Chilli_newGene_53140	m	down
Capana09g000429	m	down
Capana07g002219	m	down
Capana07g002259	m	down
Capana10g000754	m	up
Capana03g004112	m	down
Capana00g002161	m	down
Capana02g002475	m	up
Chilli_newGene_17668	m	down
Chilli_newGene_2639	m	down
Chilli_newGene_2588	m	down
Chilli_newGene_47204	m	down
Capana05g000414	m	up
Capana11g001632	m	down
Chilli_newGene_92400	m	down
Capana01g003355	m	down
Capana01g000039	m	down
Capana02g002151	m	up
Chilli_newGene_4394	m	down
Capana01g002993	m	down
Capana03g001767	m	down
Capana01g002782	m	down
Chilli_newGene_87595	m	up
Capana04g000162	m	down
Chilli_newGene_88007	m	down
Capana10g002359	m	up
Capana06g001229	m	up
Capana09g000177	m	down
Chilli_newGene_81264	m	down
Capana06g000932	m	up
Capana02g002054	m	down
Capana02g001385	m	down
Capana07g002048	m	down
Chilli_newGene_17612	m	down
Capana00g002007	m	down
Chilli_newGene_68527	m	down
Chilli_newGene_106801	m	up
Capana03g002731	m	up
Capana00g002205	m	down
Capana05g000482	m	up
Capana03g002260	m	up
Chilli_newGene_18515	m	up
Chilli_newGene_70748	m	down
Capana06g001785	m	down
Capana04g001047	m	down
Chilli_newGene_15861	m	down
Chilli_newGene_14490	m	down
ahy-miR156b-5p	s	up
aly-miR157d-3p	s	up
aly-miR164a-5p	s	up
aly-miR166a-5p	s	down
aly-miR167a-5p	s	up
bdi-miR162	s	down
bna-miR167a	s	up
bna-miR167d	s	up
gma-miR164b	s	up
hbr-miR156	s	up
sly-miR167b-3p	s	up
stu-miR319-3p	s	up
stu-miR393-3p	s	down
stu-miR477b-5p	s	up
unconservative_Chr00_39607	s	up
unconservative_Chr00_39901	s	up
unconservative_Chr00_47668	s	up
unconservative_Chr01_4366	s	up
unconservative_Chr01_540	s	up
unconservative_Chr02_5911	s	up
unconservative_Chr03_7516	s	up
unconservative_Chr03_9872	s	down
unconservative_Chr04_11499	s	up
unconservative_Chr05_14982	s	up
unconservative_Chr05_15030	s	up
unconservative_Chr05_15031	s	up
unconservative_Chr06_17217	s	up
unconservative_Chr07_21842	s	up
unconservative_Chr08_23291	s	up
unconservative_Chr09_25037	s	up
unconservative_Chr09_26053	s	up
unconservative_Chr09_26321	s	up
unconservative_Chr09_27586	s	up
unconservative_Chr11_32787	s	up
unconservative_Chr00_39358	s	down

## Sheet: miRNA-mRNA-lncRNA
#ID	list1	list2
MSTRG.57340.2	l	up
MSTRG.52167.1	l	up
MSTRG.31267.1	l	down
MSTRG.142427.11	l	down
Capana04g000673	m	down
Capana01g002647	m	down
Capana10g002379	m	down
Chilli_newGene_30241	m	down
Capana11g002003	m	down
Capana10g000709	m	down
Chilli_newGene_95872	m	up
Chilli_newGene_669	m	up
Chilli_newGene_74475	m	down
Chilli_newGene_99555	m	down
Capana10g001362	m	down
Capana07g002074	m	up
Capana00g004055	m	down
Capana03g001357	m	up
Chilli_newGene_65218	m	down
Capana00g000533	m	up
Capana08g002047	m	up
Capana01g000589	m	up
Capana08g000074	m	down
Capana00g005058	m	up
Capana11g000507	m	up
Capana00g004127	m	down
Capana00g001941	m	down
Capana06g000420	m	down
Capana02g003430	m	down
Capana09g002325	m	up
Capana06g002255	m	up
Capana00g003675	m	up
Capana02g001650	m	down
Capana12g000659	m	down
Chilli_newGene_97052	m	up
Chilli_newGene_73233	m	up
Capana05g001104	m	up
Chilli_newGene_40854	m	up
Chilli_newGene_30849	m	up
Capana03g001338	m	up
Chilli_newGene_98985	m	up
Chilli_newGene_53140	m	down
Capana09g000429	m	down
Capana07g002219	m	down
Capana07g002259	m	down
Capana10g000754	m	up
Capana03g004112	m	down
Capana00g002161	m	down
Capana02g002475	m	up
Chilli_newGene_17668	m	down
Chilli_newGene_2639	m	down
Chilli_newGene_2588	m	down
Chilli_newGene_47204	m	down
Capana05g000414	m	up
Capana11g001632	m	down
Chilli_newGene_92400	m	down
Capana01g003355	m	down
Capana01g000039	m	down
Capana02g002151	m	up
Chilli_newGene_4394	m	down
Capana01g002993	m	down
Capana03g001767	m	down
Capana01g002782	m	down
Chilli_newGene_87595	m	up
Capana04g000162	m	down
Chilli_newGene_88007	m	down
Capana10g002359	m	up
Capana06g001229	m	up
Capana09g000177	m	down
Chilli_newGene_81264	m	down
Capana06g000932	m	up
Capana02g002054	m	down
Capana02g001385	m	down
Capana07g002048	m	down
Chilli_newGene_17612	m	down
Capana00g002007	m	down
Chilli_newGene_68527	m	down
Chilli_newGene_106801	m	up
Capana03g002731	m	up
Capana00g002205	m	down
Capana05g000482	m	up
Capana03g002260	m	up
Chilli_newGene_18515	m	up
Chilli_newGene_70748	m	down
Capana06g001785	m	down
Capana04g001047	m	down
Chilli_newGene_15861	m	down
Chilli_newGene_14490	m	down
ahy-miR156b-5p	s	up
aly-miR157d-3p	s	up
aly-miR164a-5p	s	up
aly-miR166a-5p	s	down
aly-miR167a-5p	s	up
bdi-miR162	s	down
bna-miR167a	s	up
bna-miR167d	s	up
gma-miR164b	s	up
hbr-miR156	s	up
sly-miR167b-3p	s	up
stu-miR319-3p	s	up
stu-miR393-3p	s	down
stu-miR477b-5p	s	up
unconservative_Chr00_39607	s	up
unconservative_Chr00_39901	s	up
unconservative_Chr00_47668	s	up
unconservative_Chr01_4366	s	up
unconservative_Chr01_540	s	up
unconservative_Chr02_5911	s	up
unconservative_Chr03_7516	s	up
unconservative_Chr03_9872	s	down
unconservative_Chr04_11499	s	up
unconservative_Chr05_14982	s	up
unconservative_Chr05_15030	s	up
unconservative_Chr05_15031	s	up
unconservative_Chr06_17217	s	up
unconservative_Chr07_21842	s	up
unconservative_Chr08_23291	s	up
unconservative_Chr09_25037	s	up
unconservative_Chr09_26053	s	up
unconservative_Chr09_26321	s	up
unconservative_Chr09_27586	s	up
unconservative_Chr11_32787	s	up

## Sheet: circRNA-miRNA-mRNA-lncRNA
#ID	list1	list2
Chr12:2624592|2643147	c	up
Chr09:9101631|9118131	c	down
Chr03:2442821|2469331	c	down
Chr10:40657266|40697299	c	down
Chr05:1978661|2022535	c	down
Chr08:132276429|132291476	c	down
Chr02:154572230|154577583	c	up
Chr08:125655070|125739195	c	down
Chr08:131534549|131609781	c	up
MSTRG.57340.2	l	up
MSTRG.52167.1	l	up
MSTRG.31267.1	l	down
MSTRG.142427.11	l	down
MSTRG.93721.1	l	down
MSTRG.140140.1	l	up
MSTRG.93320.3	l	down
MSTRG.123481.2	l	down
MSTRG.129502.1	l	down
MSTRG.95096.2	l	down
MSTRG.40622.1	l	down
MSTRG.140461.1	l	down
MSTRG.60469.3	l	down
MSTRG.23020.12	l	up
MSTRG.73628.2	l	down
MSTRG.109746.2	l	up
MSTRG.118507.1	l	up
MSTRG.141415.1	l	up
MSTRG.56770.4	l	down
MSTRG.81557.3	l	up
MSTRG.56956.3	l	down
MSTRG.40167.1	l	up
MSTRG.102480.1	l	down
MSTRG.98169.1	l	down
MSTRG.96491.2	l	up
MSTRG.58232.1	l	down
MSTRG.50177.2	l	down
MSTRG.30283.1	l	down
MSTRG.122726.1	l	up
MSTRG.96587.3	l	down
MSTRG.56770.5	l	down
MSTRG.132510.7	l	down
MSTRG.67143.2	l	up
MSTRG.139116.1	l	down
MSTRG.64066.1	l	up
MSTRG.159090.1	l	up
MSTRG.81557.4	l	up
MSTRG.147593.6	l	down
MSTRG.95930.2	l	down
MSTRG.139115.1	l	down
MSTRG.54286.1	l	up
MSTRG.138036.1	l	up
MSTRG.98196.10	l	down
MSTRG.122729.1	l	up
MSTRG.103925.1	l	down
MSTRG.14289.2	l	up
MSTRG.94876.1	l	down
MSTRG.137960.1	l	down
MSTRG.118016.1	l	up
MSTRG.55770.1	l	up
MSTRG.68994.1	l	down
MSTRG.26531.4	l	down
MSTRG.57591.1	l	down
MSTRG.40168.1	l	up
MSTRG.149271.1	l	up
MSTRG.30810.1	l	up
MSTRG.140270.1	l	down
MSTRG.10737.2	l	down
MSTRG.109746.1	l	up
MSTRG.150192.2	l	up
MSTRG.32504.2	l	up
MSTRG.111189.3	l	up
MSTRG.71296.10	l	up
MSTRG.86166.1	l	up
MSTRG.41414.1	l	up
MSTRG.153201.2	l	down
MSTRG.153201.3	l	down
MSTRG.111189.5	l	up
MSTRG.40170.1	l	up
MSTRG.147593.3	l	down
MSTRG.26788.1	l	down
MSTRG.120961.28	l	up
MSTRG.86165.1	l	up
MSTRG.73215.3	l	down
MSTRG.135449.1	l	down
MSTRG.71296.9	l	up
MSTRG.82747.5	l	down
MSTRG.59277.6	l	up
MSTRG.56506.4	l	up
MSTRG.148422.1	l	down
MSTRG.147593.4	l	down
MSTRG.119758.1	l	down
MSTRG.92855.2	l	up
MSTRG.53708.1	l	up
MSTRG.23020.13	l	up
MSTRG.60425.3	l	down
MSTRG.73624.1	l	up
MSTRG.54211.2	l	up
MSTRG.26531.1	l	down
MSTRG.53721.1	l	down
MSTRG.143006.1	l	down
MSTRG.89545.4	l	up
MSTRG.28940.1	l	up
MSTRG.70087.1	l	down
MSTRG.55868.2	l	down
MSTRG.140039.1	l	up
MSTRG.55868.1	l	down
MSTRG.81992.1	l	down
MSTRG.146280.4	l	down
MSTRG.89545.5	l	up
MSTRG.147593.5	l	down
MSTRG.60490.2	l	up
MSTRG.113109.1	l	up
MSTRG.150641.1	l	down
MSTRG.57340.1	l	up
MSTRG.57722.4	l	up
MSTRG.143102.4	l	up
MSTRG.59684.12	l	up
MSTRG.23020.11	l	up
MSTRG.23020.16	l	up
MSTRG.41415.1	l	up
MSTRG.96587.1	l	down
MSTRG.54908.1	l	down
MSTRG.122502.1	l	down
MSTRG.120961.29	l	down
MSTRG.43953.2	l	down
MSTRG.146280.2	l	down
MSTRG.63502.1	l	down
MSTRG.119758.2	l	down
MSTRG.51903.1	l	down
MSTRG.159666.1	l	up
MSTRG.111189.4	l	up
MSTRG.118919.1	l	down
MSTRG.40592.1	l	up
Capana04g000673	m	down
Capana01g002647	m	down
Capana10g002379	m	down
Chilli_newGene_30241	m	down
Capana11g002003	m	down
Capana10g000709	m	down
Chilli_newGene_95872	m	up
Chilli_newGene_669	m	up
Chilli_newGene_74475	m	down
Chilli_newGene_99555	m	down
Capana10g001362	m	down
Capana07g002074	m	up
Capana00g004055	m	down
Capana03g001357	m	up
Chilli_newGene_65218	m	down
Capana00g000533	m	up
Capana08g002047	m	up
Capana01g000589	m	up
Capana08g000074	m	down
Capana00g005058	m	up
Capana11g000507	m	up
Capana00g004127	m	down
Capana00g001941	m	down
Capana06g000420	m	down
Capana02g003430	m	down
Capana09g002325	m	up
Capana06g002255	m	up
Capana00g003675	m	up
Capana02g001650	m	down
Capana12g000659	m	down
Chilli_newGene_97052	m	up
Chilli_newGene_73233	m	up
Capana05g001104	m	up
Chilli_newGene_40854	m	up
Chilli_newGene_30849	m	up
Capana03g001338	m	up
Chilli_newGene_98985	m	up
Chilli_newGene_53140	m	down
Capana09g000429	m	down
Capana07g002219	m	down
Capana07g002259	m	down
Capana10g000754	m	up
Capana03g004112	m	down
Capana00g002161	m	down
Capana02g002475	m	up
Chilli_newGene_17668	m	down
Chilli_newGene_2639	m	down
Chilli_newGene_2588	m	down
Chilli_newGene_47204	m	down
Capana05g000414	m	up
Capana11g001632	m	down
Chilli_newGene_92400	m	down
Capana01g003355	m	down
Capana01g000039	m	down
Capana02g002151	m	up
Chilli_newGene_4394	m	down
Capana01g002993	m	down
Capana03g001767	m	down
Capana01g002782	m	down
Chilli_newGene_87595	m	up
Capana04g000162	m	down
Chilli_newGene_88007	m	down
Capana10g002359	m	up
Capana06g001229	m	up
Capana09g000177	m	down
Chilli_newGene_81264	m	down
Capana06g000932	m	up
Capana02g002054	m	down
Capana02g001385	m	down
Capana07g002048	m	down
Chilli_newGene_17612	m	down
Capana00g002007	m	down
Chilli_newGene_68527	m	down
Chilli_newGene_106801	m	up
Capana03g002731	m	up
Capana00g002205	m	down
Capana05g000482	m	up
Capana03g002260	m	up
Chilli_newGene_18515	m	up
Chilli_newGene_70748	m	down
Capana06g001785	m	down
Capana04g001047	m	down
Chilli_newGene_15861	m	down
Chilli_newGene_14490	m	down
Capana01g003679	m	up
Capana06g000649	m	down
Capana10g002245	m	down
Capana10g002251	m	up
Capana06g000496	m	down
Capana09g000427	m	down
Capana09g001868	m	down
Capana06g001160	m	up
Capana01g003393	m	up
Capana01g003394	m	up
Capana01g003402	m	down
Capana01g003406	m	up
Capana10g002368	m	down
Capana03g001557	m	down
Capana00g003680	m	up
Capana00g003681	m	up
Capana04g000601	m	down
Capana07g001486	m	up
Capana08g001512	m	up
Capana08g001514	m	down
Capana08g001515	m	down
Capana08g001521	m	down
Capana11g000197	m	up
Capana03g000247	m	up
Capana03g000249	m	down
Capana04g002519	m	up
Capana04g002520	m	up
Capana04g002521	m	down
Capana04g002522	m	up
Capana03g000311	m	down
Capana03g000314	m	down
Capana03g000318	m	down
Capana03g000319	m	down
Capana01g003235	m	down
Capana01g003238	m	up
Capana06g002849	m	up
Capana06g002850	m	down
Capana06g001982	m	down
Capana06g001548	m	up
Capana03g000788	m	up
Capana03g000790	m	up
Capana03g000791	m	down
Capana03g000797	m	down
Capana03g000798	m	down
Capana02g001512	m	down
Capana02g001514	m	down
Capana01g000521	m	down
Capana01g000526	m	up
Capana09g000219	m	up
Capana09g000222	m	up
Capana06g001577	m	down
Capana06g001578	m	down
Capana06g001579	m	down
Capana06g001580	m	down
Capana10g000432	m	down
Capana03g003213	m	down
Capana10g001910	m	up
Capana03g002638	m	up
Capana12g002366	m	up
Capana11g001697	m	down
Capana11g001704	m	down
Capana06g001371	m	down
Capana10g001907	m	down
Capana10g001908	m	down
Capana02g003050	m	up
Capana02g003057	m	down
Capana10g001659	m	up
Capana03g002218	m	down
Capana07g000165	m	up
Capana09g002193	m	up
Capana06g001083	m	down
Capana10g001629	m	down
Capana08g001333	m	down
Capana08g001340	m	up
Capana08g001343	m	up
Capana02g003572	m	up
Capana02g003573	m	up
Capana02g003576	m	down
Capana02g003578	m	down
Capana03g003630	m	up
Capana00g004561	m	up
Capana03g000573	m	down
Capana03g000579	m	down
Capana11g002204	m	up
Capana11g002206	m	down
Capana01g000701	m	down
Capana10g002270	m	down
Capana10g002281	m	down
Capana00g000679	m	down
Capana00g000913	m	down
Capana12g000155	m	down
Capana01g001230	m	up
Capana07g001985	m	down
Capana03g004416	m	down
Capana03g004428	m	down
Capana05g001095	m	up
Capana03g000471	m	down
Capana12g001128	m	down
Capana00g004623	m	down
Capana08g002455	m	down
Capana08g002456	m	up
Capana08g002468	m	down
Capana08g002472	m	up
Capana04g000447	m	down
Capana10g001104	m	down
Capana10g001105	m	down
Capana05g000126	m	down
Capana05g000134	m	up
Capana03g001113	m	down
Capana03g001117	m	down
Capana03g000134	m	down
Capana03g000138	m	up
Capana03g000139	m	up
Capana03g000141	m	up
Capana03g000144	m	up
Capana03g000145	m	up
Capana03g000146	m	up
Capana11g002021	m	down
Capana08g001975	m	up
Capana08g001989	m	up
Capana06g000316	m	down
Capana06g000318	m	up
Capana06g000319	m	up
Capana06g000324	m	up
Capana02g002848	m	down
Capana03g001535	m	down
Capana02g003023	m	down
Capana02g003025	m	down
Capana02g003027	m	down
Capana06g000449	m	down
Capana06g000450	m	down
Capana05g001820	m	up
Capana05g001821	m	up
Capana11g000035	m	up
Capana01g000005	m	up
Capana01g000010	m	down
Capana03g003989	m	up
Capana03g003991	m	up
Capana02g003613	m	down
Capana10g002229	m	up
Capana04g002689	m	down
Capana11g001305	m	down
Capana11g001368	m	down
Capana03g001569	m	up
Capana02g002230	m	up
Capana08g000133	m	up
Capana12g000348	m	down
Capana03g000629	m	up
Capana03g000633	m	down
Capana11g000719	m	down
Capana03g001274	m	up
Capana03g001275	m	up
Capana03g004346	m	up
Capana06g001497	m	up
Capana02g003265	m	down
Capana02g003266	m	down
Capana02g003267	m	down
Capana02g003268	m	down
Capana09g000166	m	down
Capana09g000167	m	down
Capana09g000168	m	down
Capana09g000171	m	down
Capana08g002463	m	down
Capana01g004287	m	down
Capana03g002493	m	down
Capana02g002125	m	down
Capana02g002126	m	down
Capana02g002130	m	down
Capana12g002523	m	up
Capana08g001660	m	down
Capana08g001662	m	down
Capana01g003390	m	up
ahy-miR156b-5p	s	up
aly-miR157d-3p	s	up
aly-miR164a-5p	s	up
aly-miR166a-5p	s	down
aly-miR167a-5p	s	up
bdi-miR162	s	down
bna-miR167a	s	up
bna-miR167d	s	up
gma-miR164b	s	up
hbr-miR156	s	up
sly-miR167b-3p	s	up
stu-miR319-3p	s	up
stu-miR393-3p	s	down
stu-miR477b-5p	s	up
unconservative_Chr00_39607	s	up
unconservative_Chr00_39901	s	up
unconservative_Chr00_47668	s	up
unconservative_Chr01_4366	s	up
unconservative_Chr01_540	s	up
unconservative_Chr02_5911	s	up
unconservative_Chr03_7516	s	up
unconservative_Chr03_9872	s	down
unconservative_Chr04_11499	s	up
unconservative_Chr05_14982	s	up
unconservative_Chr05_15030	s	up
unconservative_Chr05_15031	s	up
unconservative_Chr06_17217	s	up
unconservative_Chr07_21842	s	up
unconservative_Chr08_23291	s	up
unconservative_Chr09_25037	s	up
unconservative_Chr09_26053	s	up
unconservative_Chr09_26321	s	up
unconservative_Chr09_27586	s	up
unconservative_Chr11_32787	s	up
unconservative_Chr00_39358	s	down

## Sheet: Fruit ripening related ncRNAs 
#ID	COG_class_annotation	GO_annotation	KEGG_annotation	KEGG_pathway_annotation	KOG_class_annotation	Swiss-Prot_annotation	eggNOG_class_annotation	NR_annotation
Capana00g000679	--	Molecular Function: magnesium ion binding (GO:0000287);; Molecular Function: protein binding (GO:0005515);; Biological Process: metabolic process (GO:0008152);; Cellular Component: chloroplast stroma (GO:0009570);; Biological Process: response to wounding (GO:0009611);; Biological Process: response to jasmonic acid (GO:0009753);; Molecular Function: terpene synthase activity (GO:0010333);; Molecu…	--	--	--	(E,E)-alpha-farnesene synthase GN=AFS1 OS=Malus domestica (Apple) PE=1 SV=2	General function prediction only	(E,E)-alpha-farnesene synthase-like [Capsicum annuum]
Capana00g000913	--	Molecular Function: magnesium ion binding (GO:0000287);; Molecular Function: protein binding (GO:0005515);; Biological Process: metabolic process (GO:0008152);; Cellular Component: chloroplast stroma (GO:0009570);; Biological Process: response to wounding (GO:0009611);; Biological Process: response to jasmonic acid (GO:0009753);; Molecular Function: terpene synthase activity (GO:0010333);; Molecu…	--	--	--	(E,E)-alpha-farnesene synthase GN=AFS1 OS=Malus domestica (Apple) PE=1 SV=2	General function prediction only	(E,E)-alpha-farnesene synthase-like [Capsicum annuum]
Capana00g002007	General function prediction only	Biological Process: transition metal ion transport (GO:0000041);; Cellular Component: cytosol (GO:0005829);; Biological Process: toxin catabolic process (GO:0009407);; Biological Process: response to water deprivation (GO:0009414);; Cellular Component: plasmodesma (GO:0009506);; Biological Process: response to wounding (GO:0009611);; Biological Process: ethylene biosynthetic process (GO:0009693);…	K06892|0|sot:102586078|1-aminocyclopropane-1-carboxylate oxidase homolog; K06892 feruloyl-CoA ortho-hydroxylase [EC:1.14.11.-] (A)	--	Secondary metabolites biosynthesis, transport and catabolism;; General function prediction only	1-aminocyclopropane-1-carboxylate oxidase homolog GN=ACO3 OS=Solanum lycopersicum (Tomato) PE=1 SV=1	General function prediction only	1-aminocyclopropane-1-carboxylate oxidase homolog [Capsicum annuum]
Capana00g004127	General function prediction only	Biological Process: transition metal ion transport (GO:0000041);; Cellular Component: cytosol (GO:0005829);; Biological Process: toxin catabolic process (GO:0009407);; Biological Process: response to water deprivation (GO:0009414);; Cellular Component: plasmodesma (GO:0009506);; Biological Process: response to wounding (GO:0009611);; Biological Process: flavonoid biosynthetic process (GO:0009813)…	K06892|0|sot:102594329|1-aminocyclopropane-1-carboxylate oxidase homolog 1-like; K06892 feruloyl-CoA ortho-hydroxylase [EC:1.14.11.-] (A)	--	Secondary metabolites biosynthesis, transport and catabolism;; General function prediction only	1-aminocyclopropane-1-carboxylate oxidase homolog 1 GN=At1g06620 OS=Arabidopsis thaliana (Mouse-ear cress) PE=2 SV=1	Secondary metabolites biosynthesis, transport and catabolism	1-aminocyclopropane-1-carboxylate oxidase homolog 1-like [Capsicum annuum]
Capana00g005058	General function prediction only	Biological Process: transition metal ion transport (GO:0000041);; Cellular Component: cytosol (GO:0005829);; Biological Process: toxin catabolic process (GO:0009407);; Biological Process: response to water deprivation (GO:0009414);; Cellular Component: plasmodesma (GO:0009506);; Biological Process: response to wounding (GO:0009611);; Biological Process: coumarin biosynthetic process (GO:0009805);…	--	--	Secondary metabolites biosynthesis, transport and catabolism;; General function prediction only	1-aminocyclopropane-1-carboxylate oxidase homolog 1 GN=At1g06620 OS=Arabidopsis thaliana (Mouse-ear cress) PE=2 SV=1	Secondary metabolites biosynthesis, transport and catabolism	1-aminocyclopropane-1-carboxylate oxidase homolog 4-like [Capsicum annuum]
Capana01g000039	--	Molecular Function: protein phosphatase inhibitor activity (GO:0004864);; Molecular Function: receptor activity (GO:0004872);; Cellular Component: nucleus (GO:0005634);; Cellular Component: mitochondrion (GO:0005739);; Biological Process: tryptophan catabolic process (GO:0006569);; Biological Process: fatty acid catabolic process (GO:0009062);; Cellular Component: chloroplast (GO:0009507);; Biolo…	K14496|2.59529e-107|sly:101250944|abscisic acid receptor PYL4; K14496 abscisic acid receptor PYR/PYL family (A)	Plant hormone signal transduction (ko04075)	--	Abscisic acid receptor PYL4 GN=T19C21.20 OS=Arabidopsis thaliana (Mouse-ear cress) PE=1 SV=1	General function prediction only	abscisic acid receptor PYL4-like [Capsicum annuum]
Capana01g000589	--	Cellular Component: cytoplasm (GO:0005737);; Biological Process: multicellular organismal development (GO:0007275);; Molecular Function: O-acyltransferase activity (GO:0008374);; Biological Process: flavonoid biosynthetic process (GO:0009813);; Molecular Function: N-acyltransferase activity (GO:0016410);; Molecular Function: transferase activity, transferring acyl groups other than amino-acyl gro…	--	--	--	Anthocyanin 5-aromatic acyltransferase OS=Gentiana triflora (Clustered gentian) PE=1 SV=1	Function unknown	anthocyanin 5-aromatic acyltransferase-like [Capsicum annuum]
Capana01g002647	Energy production and conversion	Molecular Function: ATP citrate synthase activity (GO:0003878);; Molecular Function: succinate-CoA ligase (ADP-forming) activity (GO:0004775);; Molecular Function: ATP binding (GO:0005524);; Cellular Component: cytosol (GO:0005829);; Cellular Component: plasma membrane (GO:0005886);; Biological Process: acetyl-CoA biosynthetic process (GO:0006085);; Biological Process: generation of precursor met…	K01648|0|sot:102580648|ATP-citrate synthase beta chain protein 1-like; K01648 ATP citrate (pro-S)-lyase [EC:2.3.3.8] (A)	Citrate cycle (TCA cycle) (ko00020)	Energy production and conversion	ATP-citrate synthase beta chain protein 1 OS=Oryza sativa subsp. japonica (Rice) PE=2 SV=1	Energy production and conversion	ATP-citrate synthase beta chain protein 1-like isoform X1 [Capsicum annuum]
Capana02g002125	Energy production and conversion	Molecular Function: nucleotide binding (GO:0000166);; Molecular Function: ATP citrate synthase activity (GO:0003878);; Molecular Function: succinate-CoA ligase activity (GO:0004774);; Cellular Component: cytosol (GO:0005829);; Cellular Component: plasma membrane (GO:0005886);; Biological Process: carbohydrate metabolic process (GO:0005975);; Biological Process: acetyl-CoA biosynthetic process (GO…	K01648|1.51354e-57|sot:102584948|ATP-citrate synthase beta chain protein 2-like; K01648 ATP citrate (pro-S)-lyase [EC:2.3.3.8] (A)	Citrate cycle (TCA cycle) (ko00020)	Energy production and conversion	ATP-citrate synthase beta chain protein 2 GN=ACLB-2 OS=Arabidopsis thaliana (Mouse-ear cress) PE=1 SV=1	Energy production and conversion	ATP-citrate synthase beta chain protein 1-like isoform X1 [Capsicum annuum]
Capana02g002126	--	Molecular Function: DNA binding (GO:0003677);; Molecular Function: protein binding (GO:0005515);; Cellular Component: nucleus (GO:0005634);; Biological Process: chromatin silencing (GO:0006342);; Biological Process: regulation of transcription, DNA-templated (GO:0006355);; Biological Process: regulation of translation (GO:0006417);; Biological Process: signal transduction (GO:0007165);; Cellular …	--	--	--	Auxin response factor 8 GN=K15O15.5 OS=Arabidopsis thaliana (Mouse-ear cress) PE=2 SV=2	Transcription	auxin response factor 8-like [Capsicum annuum]
Capana02g002230	Carbohydrate transport and metabolism	Molecular Function: beta-galactosidase activity (GO:0004565);; Molecular Function: binding (GO:0005488);; Cellular Component: cytosol (GO:0005829);; Biological Process: carbohydrate metabolic process (GO:0005975);; Biological Process: acetyl-CoA metabolic process (GO:0006084);; Biological Process: polyamine catabolic process (GO:0006598);; Cellular Component: plant-type cell wall (GO:0009505);; C…	--	--	Carbohydrate transport and metabolism	Beta-galactosidase (Precursor) OS=Malus domestica (Apple) PE=1 SV=1	Carbohydrate transport and metabolism	beta-galactosidase-like isoform X3 [Capsicum annuum]
Capana03g001117	Lipid transport and metabolism	Cellular Component: chloroplast (GO:0009507);; Biological Process: carotenoid biosynthetic process (GO:0016117);; Molecular Function: geranylgeranyl-diphosphate geranylgeranyltransferase activity (GO:0016767);;	K02291|0|sly:543988|Psy1, GTOM5, psy; phytoene synthetase (EC:2.5.1.32); K02291 phytoene synthase [EC:2.5.1.32] (A)	Carotenoid biosynthesis (ko00906)	Lipid transport and metabolism	Phytoene synthase, chloroplastic (Precursor) GN=PSY1 OS=Capsicum annuum (Bell pepper) PE=2 SV=1	Lipid transport and metabolism	bifunctional 15-cis-phytoene synthase, chromoplastic [Capsicum annuum]
Capana03g002260	--	Molecular Function: nucleic acid binding (GO:0003676);; Biological Process: DNA metabolic process (GO:0006259);; Cellular Component: integral component of membrane (GO:0016021);; Molecular Function: cellulose synthase (UDP-forming) activity (GO:0016760);; Biological Process: cellulose biosynthetic process (GO:0030244);;	--	--	--	Cellulose synthase-like protein E6 GN=P0556A05.32 OS=Oryza sativa subsp. japonica (Rice) PE=2 SV=1	Function unknown	cellulose synthase-like protein E6-like [Solanum tuberosum]
Capana04g002519	--	Molecular Function: sequence-specific DNA binding transcription factor activity (GO:0003700);; Cellular Component: nucleus (GO:0005634);; Biological Process: response to cold (GO:0009409);; Biological Process: response to water deprivation (GO:0009414);; Biological Process: response to abscisic acid (GO:0009737);; Biological Process: embryo development ending in seed dormancy (GO:0009793);; Biolo…	--	--	--	Ethylene-responsive transcription factor ERF038 GN=ERF038 OS=Arabidopsis thaliana (Mouse-ear cress) PE=2 SV=1	Transcription	ethylene-responsive transcription factor ERF039-like [Capsicum annuum]
Capana05g000482	--	Molecular Function: (1->3)-beta-D-glucan binding (GO:0001872);; Biological Process: cellular amino acid metabolic process (GO:0006520);; Cellular Component: plant-type cell wall (GO:0009505);; Cellular Component: plasmodesma (GO:0009506);; Biological Process: gene silencing (GO:0016458);; Biological Process: covalent chromatin modification (GO:0016569);; Molecular Function: hydrolase activity, ac…	--	--	--	PLASMODESMATA CALLOSE-BINDING PROTEIN 1 (Precursor) GN=PDCB1 OS=Arabidopsis thaliana (Mouse-ear cress) PE=1 SV=1	General function prediction only	glucan endo-1,3-beta-glucosidase 4 isoform X2 [Capsicum annuum]
Capana05g001095	Carbohydrate transport and metabolism	Biological Process: maltose metabolic process (GO:0000023);; Molecular Function: ATP binding (GO:0005524);; Cellular Component: cytosol (GO:0005829);; Biological Process: glycogen biosynthetic process (GO:0005978);; Biological Process: pentose-phosphate shunt (GO:0006098);; Molecular Function: glucose-1-phosphate adenylyltransferase activity (GO:0008878);; Cellular Component: amyloplast (GO:00095…	K00975|0|sly:543968|ADP-glucose pyrophosphorylase small subunit (EC:2.7.7.27); K00975 glucose-1-phosphate adenylyltransferase [EC:2.7.7.27] (A)	Starch and sucrose metabolism (ko00500);; Amino sugar and nucleotide sugar metabolism (ko00520)	Cell wall/membrane/envelope biogenesis	Glucose-1-phosphate adenylyltransferase small subunit, chloroplastic/amyloplastic (Precursor) OS=Solanum tuberosum (Potato) PE=1 SV=2	Cell wall/membrane/envelope biogenesis	glucose-1-phosphate adenylyltransferase small subunit, chloroplastic/amyloplastic [Capsicum annuum]
Capana07g001985	--	Molecular Function: protein binding (GO:0005515);; Molecular Function: ATP binding (GO:0005524);; Cellular Component: cell wall (GO:0005618);; Cellular Component: nuclear envelope (GO:0005635);; Cellular Component: mitochondrion (GO:0005739);; Cellular Component: vacuole (GO:0005773);; Cellular Component: Golgi apparatus (GO:0005794);; Cellular Component: cytosol (GO:0005829);; Cellular Component…	--	--	--	Growth-regulating factor 8 GN=GRF8 OS=Arabidopsis thaliana (Mouse-ear cress) PE=2 SV=1	Transcription	growth-regulating factor 8 isoform X1 [Capsicum annuum]
Capana08g001662	--	Cellular Component: chloroplast (GO:0009507);; Biological Process: photosynthesis, light harvesting (GO:0009765);; Biological Process: stomatal complex morphogenesis (GO:0010103);; Biological Process: carotene biosynthetic process (GO:0016120);; Biological Process: xanthophyll biosynthetic process (GO:0016123);; Molecular Function: oxidoreductase activity, acting on paired donors, with incorporat…	K06444|0|sot:102577922|lycopene epsilon-cyclase; K06444 lycopene epsilon-cyclase [EC:5.5.1.18] (A)	Carotenoid biosynthesis (ko00906)	--	Lycopene epsilon cyclase, chloroplastic (Precursor) GN=CRTL-E-1 OS=Solanum lycopersicum (Tomato) PE=2 SV=1	Lipid transport and metabolism	lycopene epsilon cyclase, chloroplastic isoform X1 [Capsicum annuum]
Capana09g000177	--	Molecular Function: carboxylic ester hydrolase activity (GO:0004091);; Cellular Component: plant-type cell wall (GO:0009505);;	--	--	Cell wall/membrane/envelope biogenesis	--	Cell wall/membrane/envelope biogenesis	pectin acetylesterase 9 isoform X6 [Capsicum annuum]
Capana09g000222	--	Cellular Component: cell wall (GO:0005618);; Biological Process: response to stress (GO:0006950);; Biological Process: response to abiotic stimulus (GO:0009628);; Biological Process: fruit ripening (GO:0009835);; Cellular Component: intracellular membrane-bounded organelle (GO:0043231);; Cellular Component: cytoplasmic part (GO:0044444);; Cellular Component: apoplast (GO:0048046);; Biological Pro…	--	--	--	Polygalacturonase non-catalytic subunit AroGP3 (Precursor) GN=GP3 OS=Solanum lycopersicum (Tomato) PE=3 SV=1	General function prediction only	polygalacturonase non-catalytic subunit AroGP2-like [Capsicum annuum]
Capana10g000432	--	Molecular Function: polygalacturonase activity (GO:0004650);; Cellular Component: extracellular region (GO:0005576);; Cellular Component: cell wall (GO:0005618);; Biological Process: carbohydrate metabolic process (GO:0005975);; Cellular Component: plant-type cell wall (GO:0009505);; Biological Process: cell wall modification involved in abscission (GO:0009830);; Biological Process: fruit ripenin…	--	--	--	Polygalacturonase (Precursor) OS=Actinidia deliciosa (Kiwi) PE=2 SV=1	General function prediction only	polygalacturonase-2 isoform X1 [Capsicum annuum]
Capana10g000709	--	Biological Process: polysaccharide biosynthetic process (GO:0000271);; Cellular Component: Golgi apparatus (GO:0005794);; Cellular Component: membrane (GO:0016020);; Molecular Function: transferase activity, transferring glycosyl groups (GO:0016757);; Biological Process: cell wall biogenesis (GO:0042546);; Biological Process: xylan metabolic process (GO:0045491);;	--	--	Carbohydrate transport and metabolism;; Cell wall/membrane/envelope biogenesis;; Extracellular structures	Probable glycosyltransferase At5g25310 GN=At5g25310 OS=Arabidopsis thaliana (Mouse-ear cress) PE=3 SV=2	Carbohydrate transport and metabolism;; Cell wall/membrane/envelope biogenesis;; Extracellular structures	probable glycosyltransferase At5g25310 [Capsicum annuum]
Capana10g000754	--	Biological Process: respiratory burst involved in defense response (GO:0002679);; Biological Process: regulation of immune system process (GO:0002682);; Molecular Function: sequence-specific DNA binding transcription factor activity (GO:0003700);; Molecular Function: protein binding (GO:0005515);; Cellular Component: nucleus (GO:0005634);; Biological Process: regulation of transcription, DNA-temp…	--	--	--	WRKY transcription factor 6 GN=WRKY6 OS=Arabidopsis thaliana (Mouse-ear cress) PE=1 SV=1	Transcription	probable WRKY transcription factor 31 isoform X1 [Capsicum annuum]
Capana10g001629	General function prediction only;; Signal transduction mechanisms;; Transcription;; Replication, recombination and repair	Biological Process: microtubule cytoskeleton organization (GO:0000226);; Biological Process: mitotic cell cycle (GO:0000278);; Biological Process: cytokinesis by cell plate formation (GO:0000911);; Molecular Function: protein kinase activity (GO:0004672);; Cellular Component: nucleus (GO:0005634);; Biological Process: DNA-dependent DNA replication (GO:0006261);; Biological Process: chromatin sile…	K08269|0|sot:102588179|serine/threonine-protein kinase ATG1-like; K08269 serine/threonine-protein kinase ULK/ATG1 [EC:2.7.11.1] (A)	Regulation of autophagy (ko04140)	Posttranslational modification, protein turnover, chaperones;; Intracellular trafficking, secretion, and vesicular transport;; Signal transduction mechanisms	CBL-interacting serine/threonine-protein kinase 7 GN=At3g23000 OS=Arabidopsis thaliana (Mouse-ear cress) PE=1 SV=1	Signal transduction mechanisms	serine/threonine-protein kinase ATG1c-like isoform X3 [Capsicum annuum]
Capana10g001659	--	Molecular Function: binding (GO:0005488);; Biological Process: transcription, DNA-templated (GO:0006351);; Biological Process: regulation of cell size (GO:0008361);; Biological Process: vegetative to reproductive phase transition of meristem (GO:0010228);; Biological Process: regulation of cell proliferation (GO:0042127);; Cellular Component: intracellular membrane-bounded organelle (GO:0043231);…	--	--	--	Squamosa promoter-binding-like protein 12 GN=SPL12 OS=Oryza sativa subsp. indica (Rice) PE=2 SV=1	Transcription	squamosa promoter-binding-like protein 12 [Capsicum annuum]
Capana10g002229	--	--	--	--	--	Squamosa promoter-binding-like protein 13B GN=MFB16.6 OS=Arabidopsis thaliana (Mouse-ear cress) PE=3 SV=1	Transcription	squamosa promoter-binding-like protein 16-like isoform X1 [Solanum tuberosum]
Capana10g002379	--	Molecular Function: sequence-specific DNA binding transcription factor activity (GO:0003700);; Molecular Function: binding (GO:0005488);; Cellular Component: nucleus (GO:0005634);; Biological Process: regulation of transcription, DNA-templated (GO:0006355);; Cellular Component: chloroplast envelope (GO:0009941);; Biological Process: glucuronoxylan metabolic process (GO:0010413);; Biological Proce…	--	--	--	Squamosa promoter-binding-like protein 6 GN=SPL6 OS=Arabidopsis thaliana (Mouse-ear cress) PE=2 SV=2	Function unknown	squamosa promoter-binding-like protein 6 [Capsicum annuum]
Capana11g001305	--	Molecular Function: binding (GO:0005488);; Biological Process: regulation of transcription, DNA-templated (GO:0006355);; Cellular Component: chloroplast envelope (GO:0009941);; Biological Process: regulation of timing of transition from vegetative to reproductive phase (GO:0048510);; Biological Process: anther development (GO:0048653);;	--	--	--	Squamosa promoter-binding-like protein 6 GN=SPL6 OS=Arabidopsis thaliana (Mouse-ear cress) PE=2 SV=2	Transcription	squamosa promoter-binding-like protein 6 isoform X1 [Capsicum annuum]
Capana11g002003	--	Molecular Function: binding (GO:0005488);; Biological Process: regulation of transcription, DNA-templated (GO:0006355);; Biological Process: regulation of vegetative phase change (GO:0010321);; Biological Process: cellular component organization (GO:0016043);; Cellular Component: intracellular membrane-bounded organelle (GO:0043231);; Biological Process: single-organism cellular process (GO:00447…	--	--	--	Squamosa promoter-binding-like protein 9 GN=SPL9 OS=Arabidopsis thaliana (Mouse-ear cress) PE=2 SV=2	Transcription	squamosa promoter-binding-like protein 9 [Capsicum annuum]
Chilli_newGene_106801	Replication, recombination and repair	Molecular Function: nucleic acid binding (GO:0003676);; Molecular Function: catalytic activity (GO:0003824);; Biological Process: cellular macromolecule biosynthetic process (GO:0034645);; Molecular Function: metal ion binding (GO:0046872);; Biological Process: nucleic acid metabolic process (GO:0090304);;	--	--	Secondary metabolites biosynthesis, transport and catabolism;; General function prediction only	1-aminocyclopropane-1-carboxylate oxidase homolog 5 GN=2A6 OS=Arabidopsis thaliana (Mouse-ear cress) PE=2 SV=2	Function unknown	uncharacterized protein LOC104233317 [Nicotiana sylvestris]
Chilli_newGene_30241	--	--	--	--	--	Pectinesterase 1 (Precursor) GN=T18A20.7 OS=Arabidopsis thaliana (Mouse-ear cress) PE=2 SV=1	--	uncharacterized protein LOC107014413 [Solanum pennellii]
Chilli_newGene_81264	--	Molecular Function: sequence-specific DNA binding transcription factor activity (GO:0003700);; Molecular Function: calmodulin binding (GO:0005516);; Cellular Component: nucleus (GO:0005634);; Cellular Component: vacuolar membrane (GO:0005774);; Biological Process: regulation of transcription, DNA-templated (GO:0006355);; Biological Process: protein folding (GO:0006457);; Biological Process: iron …	K13425|6.83647e-107|sly:101258194|WRKY transcription factor 22-like; K13425 WRKY transcription factor 22 (A)	Plant-pathogen interaction (ko04626)	--	WRKY transcription factor 22 OS=Arabidopsis thaliana (Mouse-ear cress) PE=2 SV=1	Transcription	WRKY transcription factor 22-like [Capsicum annuum]
