# Supplementary material for: Network analysis of noncoding RNAs in pepper provides insights into fruit ripening control
Source: Sci Rep. 2019 Jun 19;9:8734. doi: 10.1038/s41598-019-45427-1 (PMC6584694; doi:10.1038/s41598-019-45427-1)
Supplement: Supplementary file 6 — Appendix.6 [file 41598_2019_45427_MOESM6_ESM.xlsx]

## Sheet: Title and author list
Network analysis of non-coding RNAs in pepper provides insights into fruit ripening control
Jinhua Zuo1,2*, Yunxiang Wang3, Benzhong Zhu4, Yunbo Luo4, Qing Wang 1*, Lipu Gao1*
1 Key Laboratory of Vegetable Postharvest Processing, Ministry of Agriculture, Beijing Key Laboratory of Fruits and Vegetable Storage and Processing, Key Laboratory of Biology and Genetic Improvement of Horticultural Crops (North China) of Ministry of Agriculture, Key Laboratory of Urban Agriculture (North) of Ministry of Agriculture, Beijing Vegetable Research Center, Beijing Academy of Agricult…
2 Boyce Thompson Institute for Plant Research, Cornell University Campus, Ithaca, NY, 14853, USA.
3 Beijing Academy of Forestry and Pomology Sciences, Beijing Academy of Agriculture and Forestry Sciences, Beijing, 100093, China
4 Laboratory of Postharvest Molecular Biology of Fruits and vegetables, Department of Food Biotechnology, College of Food Science and Nutritional Engineering, China Agricultural University, Beijing 100083, China
*Corresponding author, E-mail address: zuojinhua@126.com;
Appendix.6 ceRNA network analysis of ncRNAs

## Sheet: ceRNA_pair
circRNA:Chr09:969982|972975	mRNA:Chilli_newGene_3349	6	5	5	2.24969e-07	0.0361035
circRNA:Chr09:969982|972975	mRNA:Chilli_newGene_60949	6	10	6	2.24969e-07	0.0361035
circRNA:Chr09:969982|972975	mRNA:Chilli_newGene_23049	6	5	5	1.58473e-10	2.63816e-05
circRNA:Chr09:969982|972975	mRNA:Capana03g003871	6	5	5	3.31149e-09	0.000544011
circRNA:Chr09:969982|972975	mRNA:Chilli_newGene_106101	6	5	5	1.58473e-10	2.63816e-05
circRNA:Chr09:969982|972975	mRNA:Chilli_newGene_10017	6	5	5	9.4849e-10	0.000156585	ceRNA_pair
circRNA:Chr09:969982|972975	mRNA:Chilli_newGene_104834	6	5	5	1.58473e-10	2.63816e-05
circRNA:Chr09:969982|972975	mRNA:Chilli_newGene_36284	6	5	5	1.58473e-10	2.63816e-05
circRNA:Chr09:969982|972975	mRNA:Chilli_newGene_22728	6	5	5	1.58473e-10	2.63816e-05
circRNA:Chr01:276079711|276088863	mRNA:Chilli_newGene_2705	6	8	5	6.05274e-07	0.0967796
circRNA:Chr01:276079711|276088863	mRNA:Chilli_newGene_55035	6	6	5	6.05274e-07	0.0967796
circRNA:Chr01:276079711|276088863	mRNA:Chilli_newGene_67920	6	5	5	6.05274e-07	0.0967796
circRNA:Chr12:109358340|109363498	mRNA:Capana10g000709	6	6	6	6.05274e-07	0.0967796
circRNA:Chr04:765561|768601	mRNA:Capana04g000728	5	7	5	4.45311e-08	0.00724057
circRNA:Chr04:765561|768601	mRNA:Capana04g000725	5	8	5	2.64122e-11	4.41604e-06
circRNA:Chr04:765561|768601	mRNA:Capana07g002262	5	6	5	8.92734e-09	0.00146212
circRNA:Chr04:765561|768601	mRNA:Capana03g003821	5	5	5	1.58473e-10	2.63816e-05
circRNA:Chr04:765561|768601	mRNA:Chilli_newGene_21171	5	8	5	4.45311e-08	0.00724057
circRNA:Chr04:765561|768601	mRNA:Capana12g000789	5	7	5	5.54657e-10	9.17886e-05
circRNA:Chr04:765561|768601	mRNA:Capana04g002585	5	8	5	3.06011e-08	0.00497798
circRNA:Chr04:765561|768601	mRNA:Capana02g000206	5	5	5	5.54657e-10	9.17886e-05
circRNA:Chr04:765561|768601	mRNA:Chilli_newGene_58877	5	10	5	3.31149e-09	0.000544011
circRNA:Chr04:765561|768601	mRNA:Capana07g002260	5	8	5	1.15327e-08	0.00188318
circRNA:Chr04:765561|768601	mRNA:Capana01g003068	5	6	5	5.54657e-10	9.17886e-05
circRNA:Chr04:765561|768601	mRNA:Capana10g000602	5	8	5	5.54657e-10	9.17886e-05
circRNA:Chr04:765561|768601	mRNA:Capana07g002254	5	6	5	5.54657e-10	9.17886e-05
circRNA:Chr04:765561|768601	mRNA:Capana06g000481	5	8	5	5.54657e-10	9.17886e-05
circRNA:Chr04:765561|768601	mRNA:Capana04g000739	5	6	5	3.31149e-09	0.000544011
circRNA:Chr04:765561|768601	mRNA:Capana01g003482	5	7	5	5.54657e-10	9.17886e-05
circRNA:Chr04:765561|768601	mRNA:Capana06g002916	5	8	5	5.54657e-10	9.17886e-05
circRNA:Chr04:765561|768601	mRNA:Capana03g002640	5	5	5	5.54657e-10	9.17886e-05
circRNA:Chr00:512624266|512631160	mRNA:Chilli_newGene_22728	6	5	5	1.47909e-09	0.000243887
circRNA:Chr03:218175456|218184334	mRNA:Chilli_newGene_30324	6	7	5	1.51318e-07	0.0244288
circRNA:Chr03:218175456|218184334	mRNA:Chilli_newGene_67470	6	6	5	1.51318e-07	0.0244288
circRNA:Chr08:2072455|2113256	mRNA:Chilli_newGene_93500	11	7	6	2.09185e-08	0.00341156
circRNA:Chr08:2072455|2113256	mRNA:Chilli_newGene_35916	11	5	5	4.34509e-10	7.19178e-05
circRNA:Chr08:2072455|2113256	mRNA:Chilli_newGene_104834	11	5	5	2.09185e-08	0.00341156
circRNA:Chr08:2072455|2113256	mRNA:Chilli_newGene_22728	11	5	5	2.09185e-08	0.00341156
circRNA:Chr01:300797907|300802304	mRNA:Chilli_newGene_30324	7	7	5	3.32794e-09	0.000546199
circRNA:Chr01:300797907|300802304	mRNA:Chilli_newGene_62220	7	6	5	2.64122e-11	4.41604e-06
circRNA:Chr01:300797907|300802304	mRNA:Chilli_newGene_3009	7	5	5	1.58473e-10	2.63816e-05
circRNA:Chr01:300797907|300802304	mRNA:Chilli_newGene_87193	7	5	5	2.64122e-11	4.41604e-06
circRNA:Chr01:300797907|300802304	mRNA:Chilli_newGene_23049	7	5	5	1.58473e-10	2.63816e-05
circRNA:Chr01:300797907|300802304	mRNA:Chilli_newGene_15712	7	6	5	1.58473e-10	2.63816e-05
circRNA:Chr01:300797907|300802304	mRNA:Chilli_newGene_106101	7	5	5	2.64122e-11	4.41604e-06
circRNA:Chr01:137091982|137093795	mRNA:Capana00g005070	6	7	6	3.10238e-07	0.0497368
circRNA:Chr10:7409257|7474555	mRNA:Chilli_newGene_23049	19	5	5	6.05274e-07	0.0967796
circRNA:Chr10:7409257|7474555	mRNA:Chilli_newGene_10095	19	5	5	1.51318e-07	0.0244288
circRNA:Chr10:7409257|7474555	mRNA:Chilli_newGene_23621	19	5	5	6.05274e-07	0.0967796
circRNA:Chr10:7409257|7474555	mRNA:Chilli_newGene_83042	19	7	5	1.22025e-08	0.00199216
circRNA:Chr09:86005692|86031067	mRNA:Chilli_newGene_86625	9	6	5	1.22025e-08	0.00199216
circRNA:Chr09:86005692|86031067	mRNA:Chilli_newGene_2705	9	8	5	5.89205e-07	0.0942539
circRNA:Chr01:245921803|245972310	mRNA:Chilli_newGene_7295	15	7	7	8.92734e-09	0.00146212
circRNA:Chr01:231739667|231742049	mRNA:Chilli_newGene_34525	8	5	5	1.51318e-07	0.0244288
circRNA:Chr00:462233030|462251039	mRNA:Chilli_newGene_3349	12	5	5	1.15369e-07	0.0187076
circRNA:Chr00:462233030|462251039	mRNA:Chilli_newGene_55035	12	6	6	1.15369e-07	0.0187076
circRNA:Chr00:462233030|462251039	mRNA:Chilli_newGene_34525	12	5	5	1.15369e-07	0.0187076
circRNA:Chr00:462233030|462251039	mRNA:Chilli_newGene_101733	12	5	5	1.15369e-07	0.0187076
circRNA:Chr00:462233030|462251039	mRNA:Capana04g002011	12	5	5	1.15369e-07	0.0187076
circRNA:Chr00:462233030|462251039	mRNA:Chilli_newGene_101644	12	5	5	1.15369e-07	0.0187076
circRNA:Chr02:151460261|151463989	mRNA:Capana06g000931	11	8	7	6.24914e-08	0.0101526
circRNA:Chr02:151460261|151463989	mRNA:Capana08g001970	11	7	6	2.24969e-07	0.0361035
circRNA:Chr02:151460261|151463989	mRNA:Capana06g000966	11	6	6	8.92734e-09	0.00146212
circRNA:Chr02:151460261|151463989	mRNA:Capana00g001868	11	7	6	8.92734e-09	0.00146212
circRNA:Chr02:151460261|151463989	mRNA:Capana10g001079	11	8	7	8.92734e-09	0.00146212
circRNA:Chr02:151460261|151463989	mRNA:Capana06g000492	11	6	5	8.92734e-09	0.00146212
circRNA:Chr02:151460261|151463989	mRNA:Capana04g002430	11	7	6	1.78547e-09	0.00029366
circRNA:Chr02:151460261|151463989	mRNA:Capana04g002585	11	8	6	2.6782e-08	0.00436584
circRNA:Chr02:151460261|151463989	mRNA:Chilli_newGene_29035	11	14	7	8.92734e-09	0.00146212
circRNA:Chr02:151460261|151463989	mRNA:Capana02g001095	11	6	6	6.24914e-08	0.0101526
circRNA:Chr02:151460261|151463989	mRNA:Capana01g003068	11	6	6	2.29834e-11	3.84363e-06
circRNA:Chr02:151460261|151463989	mRNA:Capana10g000602	11	8	7	3.31149e-09	0.000544011
circRNA:Chr02:151460261|151463989	mRNA:Capana09g002321	11	5	5	5.54657e-10	9.17886e-05
circRNA:Chr02:151460261|151463989	mRNA:Capana06g002916	11	8	7	5.54657e-10	9.17886e-05
circRNA:Chr02:151460261|151463989	mRNA:Chilli_newGene_676	11	7	5	3.10238e-07	0.0497368
circRNA:Chr02:151460261|151463989	mRNA:Capana04g002466	11	8	7	3.29181e-12	5.51013e-07
circRNA:Chr00:462231896|462251039	mRNA:Chilli_newGene_72272	12	5	5	2.64122e-11	4.41604e-06
circRNA:Chr00:462231896|462251039	mRNA:Chilli_newGene_30324	12	7	5	4.45311e-08	0.00724057
circRNA:Chr00:462231896|462251039	mRNA:Chilli_newGene_62220	12	6	5	8.92734e-09	0.00146212
circRNA:Chr00:462231896|462251039	mRNA:Chilli_newGene_3009	12	5	5	1.33276e-07	0.021563
circRNA:Chr00:462231896|462251039	mRNA:Chilli_newGene_10098	12	6	5	4.45311e-08	0.00724057
circRNA:Chr00:462231896|462251039	mRNA:Chilli_newGene_87193	12	5	5	1.47909e-09	0.000243887
circRNA:Chr00:462231896|462251039	mRNA:Capana12g002338	12	5	5	1.47909e-09	0.000243887
circRNA:Chr00:462231896|462251039	mRNA:Chilli_newGene_2705	12	8	6	3.10238e-07	0.0497368
circRNA:Chr00:462231896|462251039	mRNA:Chilli_newGene_47760	12	6	6	5.54657e-10	9.17886e-05
circRNA:Chr00:462231896|462251039	mRNA:Capana03g001401	12	6	5	1.47909e-09	0.000243887
circRNA:Chr00:462231896|462251039	mRNA:Chilli_newGene_10095	12	5	5	5.54657e-10	9.17886e-05
circRNA:Chr00:462231896|462251039	mRNA:Chilli_newGene_67920	12	5	5	1.33276e-07	0.021563
circRNA:Chr00:462231896|462251039	mRNA:Chilli_newGene_93500	12	7	6	1.47909e-09	0.000243887
circRNA:Chr00:462231896|462251039	mRNA:Chilli_newGene_48388	12	5	5	1.47909e-09	0.000243887
circRNA:Chr00:462231896|462251039	mRNA:Chilli_newGene_101733	12	5	5	1.47909e-09	0.000243887
circRNA:Chr00:462231896|462251039	mRNA:Chilli_newGene_35916	12	5	5	8.92734e-09	0.00146212
circRNA:Chr00:462231896|462251039	mRNA:Chilli_newGene_36284	12	5	5	1.33276e-07	0.021563
circRNA:Chr03:69515876|69523905	mRNA:Chilli_newGene_72272	7	5	5	6.24914e-08	0.0101526
circRNA:Chr03:69515876|69523905	mRNA:Chilli_newGene_10098	7	6	5	8.92734e-09	0.00146212
circRNA:Chr03:69515876|69523905	mRNA:Chilli_newGene_86625	7	6	5	8.92734e-09	0.00146212
circRNA:Chr07:10396299|10401422	mRNA:Chilli_newGene_101733	7	5	5	2.6782e-08	0.00436584
circRNA:Chr07:10396299|10401422	mRNA:Chilli_newGene_2395	7	6	5	8.92734e-09	0.00146212
circRNA:Chr12:12284677|12286314	mRNA:Chilli_newGene_27521	5	5	5	3.29181e-12	5.51013e-07
circRNA:Chr12:12284677|12286314	mRNA:Chilli_newGene_23069	5	7	5	1.58473e-10	2.63816e-05
circRNA:Chr12:12284677|12286314	mRNA:Chilli_newGene_86625	5	6	5	1.58473e-10	2.63816e-05
circRNA:Chr12:12284677|12286314	mRNA:Capana10g000079	5	5	5	1.58473e-10	2.63816e-05
circRNA:Chr12:12284677|12286314	mRNA:Chilli_newGene_93605	5	6	5	1.58473e-10	2.63816e-05
circRNA:Chr12:12284677|12286314	mRNA:Chilli_newGene_49992	5	7	5	1.58473e-10	2.63816e-05
circRNA:Chr12:12284677|12286314	mRNA:Chilli_newGene_101733	5	5	5	1.58473e-10	2.63816e-05
circRNA:Chr12:12284677|12286314	mRNA:Chilli_newGene_36284	5	5	5	1.58473e-10	2.63816e-05
circRNA:Chr12:12284677|12286314	mRNA:Chilli_newGene_101644	5	5	5	1.58473e-10	2.63816e-05
circRNA:Chr12:12284677|12286314	mRNA:Chilli_newGene_83042	5	7	5	1.33276e-07	0.021563
circRNA:Chr05:123493016|123503335	mRNA:Chilli_newGene_23069	9	7	5	1.78547e-09	0.00029366
circRNA:Chr05:123493016|123503335	mRNA:Capana10g000079	9	5	5	6.05274e-07	0.0967796
circRNA:Chr05:123493016|123503335	mRNA:Chilli_newGene_47760	9	6	5	6.05274e-07	0.0967796
circRNA:Chr05:123493016|123503335	mRNA:Chilli_newGene_49992	9	7	5	6.05274e-07	0.0967796
circRNA:Chr05:123493016|123503335	mRNA:Chilli_newGene_10017	9	5	5	6.05274e-07	0.0967796
circRNA:Chr05:123493016|123503335	mRNA:Chilli_newGene_22728	9	5	5	2.64122e-11	4.41604e-06
circRNA:Chr01:12721662|12730984	mRNA:Chilli_newGene_67470	5	6	5	2.64122e-11	4.41604e-06
circRNA:Chr01:12721662|12730984	mRNA:Chilli_newGene_80149	5	9	5	2.64122e-11	4.41604e-06
circRNA:Chr01:12721662|12730984	mRNA:Chilli_newGene_67531	5	5	5	1.58473e-10	2.63816e-05
circRNA:Chr01:12721662|12730984	mRNA:Chilli_newGene_2705	5	8	5	2.64122e-11	4.41604e-06
circRNA:Chr01:12721662|12730984	mRNA:Chilli_newGene_60949	5	10	5	2.64122e-11	4.41604e-06
circRNA:Chr01:12721662|12730984	mRNA:Chilli_newGene_23049	5	5	5	2.64122e-11	4.41604e-06
circRNA:Chr01:12721662|12730984	mRNA:Capana03g001401	5	6	5	1.58473e-10	2.63816e-05
circRNA:Chr01:12721662|12730984	mRNA:Chilli_newGene_67920	5	5	5	2.64122e-11	4.41604e-06
circRNA:Chr01:12721662|12730984	mRNA:Chilli_newGene_49992	5	7	5	2.64122e-11	4.41604e-06
circRNA:Chr01:12721662|12730984	mRNA:Chilli_newGene_47682	5	6	5	8.92734e-09	0.00146212
circRNA:Chr07:4370444|4372550	mRNA:Chilli_newGene_71367	5	5	5	1.51318e-07	0.0244288
circRNA:Chr05:1484093|1486177	mRNA:Chilli_newGene_23069	5	7	5	3.31149e-09	0.000544011
circRNA:Chr05:1484093|1486177	mRNA:Chilli_newGene_67920	5	5	5	3.10238e-07	0.0497368
circRNA:Chr09:235480681|235484396	mRNA:Chilli_newGene_67465	6	8	6	1.24983e-07	0.0202553
circRNA:Chr09:235480681|235484396	mRNA:Chilli_newGene_3349	6	5	5	1.24983e-07	0.0202553
circRNA:Chr09:235480681|235484396	mRNA:Chilli_newGene_3215	6	5	5	1.24983e-07	0.0202553
circRNA:Chr09:235480681|235484396	mRNA:Chilli_newGene_67531	6	5	5	1.31669e-11	2.20305e-06
circRNA:Chr09:235480681|235484396	mRNA:Capana04g002011	6	5	5	1.58473e-10	2.63816e-05
circRNA:Chr09:235480681|235484396	mRNA:Chilli_newGene_23621	6	5	5	1.58473e-10	2.63816e-05
circRNA:Chr09:235480681|235484396	mRNA:Chilli_newGene_101644	6	5	5	1.58473e-10	2.63816e-05
circRNA:Chr09:235480681|235484396	mRNA:Chilli_newGene_2395	6	6	5	1.31669e-11	2.20305e-06
circRNA:Chr02:139019398|139040056	mRNA:Chilli_newGene_72272	8	5	5	1.47909e-09	0.000243887
circRNA:Chr02:139019398|139040056	mRNA:Chilli_newGene_104834	8	5	5	6.05274e-07	0.0967796
circRNA:Chr02:139019398|139040056	mRNA:Chilli_newGene_101644	8	5	5	1.51318e-07	0.0244288
circRNA:Chr02:139019398|139040056	mRNA:Chilli_newGene_83042	8	7	5	1.51318e-07	0.0244288
circRNA:Chr11:81148665|81178074	mRNA:Chilli_newGene_7295	13	7	7	3.32794e-09	0.000546199
circRNA:Chr00:619843923|619866933	mRNA:Chilli_newGene_67465	7	8	6	4.45311e-08	0.00724057
circRNA:Chr00:619843923|619866933	mRNA:Capana03g001401	7	6	5	8.92734e-09	0.00146212
circRNA:Chr06:1818142|1819193	mRNA:Chilli_newGene_10017	6	5	5	2.24969e-07	0.0361035
circRNA:Chr00:575502519|575509629	mRNA:Chilli_newGene_10098	11	6	6	6.18998e-07	0.0981142
circRNA:Chr00:575502519|575509629	mRNA:Chilli_newGene_23069	11	7	5	1.33276e-07	0.021563
circRNA:Chr07:85708307|85720568	mRNA:Capana11g000407	18	7	7	2.09185e-08	0.00341156
circRNA:Chr07:85708307|85720568	mRNA:Capana10g000079	18	5	5	2.64122e-11	4.41604e-06
circRNA:Chr07:85708307|85720568	mRNA:Chilli_newGene_10116	18	7	6	2.64122e-11	4.41604e-06
circRNA:Chr07:85708307|85720568	mRNA:Capana04g001536	18	5	5	1.47909e-09	0.000243887
circRNA:Chr07:85708307|85720568	mRNA:Chilli_newGene_23049	18	5	5	1.58473e-10	2.63816e-05
circRNA:Chr07:85708307|85720568	mRNA:Chilli_newGene_10095	18	5	5	4.45311e-08	0.00724057
circRNA:Chr07:85708307|85720568	mRNA:Chilli_newGene_23621	18	5	5	1.58473e-10	2.63816e-05
circRNA:Chr07:85708307|85720568	mRNA:Capana11g000538	18	5	5	1.58473e-10	2.63816e-05
circRNA:Chr07:85708307|85720568	mRNA:Chilli_newGene_2395	18	6	5	1.47909e-09	0.000243887
circRNA:Chr03:1018677|1020227	mRNA:Capana04g000739	5	6	5	6.05274e-07	0.0967796
circRNA:Chr09:128606739|128624117	mRNA:Chilli_newGene_10017	5	5	5	6.24914e-08	0.0101526
circRNA:Chr09:128606739|128624117	mRNA:Chilli_newGene_23621	5	5	5	5.54657e-10	9.17886e-05
circRNA:Chr09:128606739|128624117	mRNA:Chilli_newGene_36284	5	5	5	3.31149e-09	0.000544011
circRNA:Chr11:55828159|55835915	mRNA:Chilli_newGene_23049	6	5	5	6.05274e-07	0.0967796
circRNA:Chr11:55828159|55835915	mRNA:Chilli_newGene_47682	6	6	5	1.51318e-07	0.0244288
circRNA:Chr03:155886743|155889355	mRNA:Chilli_newGene_62220	5	6	5	6.05274e-07	0.0967796
circRNA:Chr03:155886743|155889355	mRNA:Chilli_newGene_10098	5	6	5	6.05274e-07	0.0967796
circRNA:Chr03:155886743|155889355	mRNA:Chilli_newGene_67470	5	6	5	6.05274e-07	0.0967796
circRNA:Chr03:155886743|155889355	mRNA:Capana10g000079	5	5	5	6.05274e-07	0.0967796
circRNA:Chr03:155886743|155889355	mRNA:Capana12g002338	5	5	5	6.05274e-07	0.0967796
circRNA:Chr03:155886743|155889355	mRNA:Chilli_newGene_67531	5	5	5	6.05274e-07	0.0967796
circRNA:Chr03:155886743|155889355	mRNA:Chilli_newGene_2705	5	8	5	6.05274e-07	0.0967796
circRNA:Chr03:155886743|155889355	mRNA:Chilli_newGene_93605	5	6	5	2.6782e-08	0.00436584
circRNA:Chr03:155886743|155889355	mRNA:Chilli_newGene_10095	5	5	5	6.05274e-07	0.0967796
circRNA:Chr03:155886743|155889355	mRNA:Chilli_newGene_93500	5	7	5	6.05274e-07	0.0967796
circRNA:Chr03:155886743|155889355	mRNA:Chilli_newGene_10017	5	5	5	6.05274e-07	0.0967796
circRNA:Chr03:155886743|155889355	mRNA:Chilli_newGene_23621	5	5	5	6.05274e-07	0.0967796
circRNA:Chr03:155886743|155889355	mRNA:Chilli_newGene_83042	5	7	5	6.05274e-07	0.0967796
circRNA:Chr03:155886743|155889355	mRNA:Chilli_newGene_22728	5	5	5	6.05274e-07	0.0967796
circRNA:Chr10:951410|953779	mRNA:Chilli_newGene_86625	5	6	5	1.58473e-10	2.63816e-05
circRNA:Chr10:951410|953779	mRNA:Chilli_newGene_3215	5	5	5	2.64122e-11	4.41604e-06
circRNA:Chr10:951410|953779	mRNA:Capana10g000079	5	5	5	4.45311e-08	0.00724057
circRNA:Chr10:951410|953779	mRNA:Capana12g002338	5	5	5	8.92734e-09	0.00146212
circRNA:Chr10:951410|953779	mRNA:Chilli_newGene_22874	5	6	5	8.92734e-09	0.00146212
circRNA:Chr10:951410|953779	mRNA:Chilli_newGene_3781	5	5	5	2.64122e-11	4.41604e-06
circRNA:Chr10:951410|953779	mRNA:Chilli_newGene_48388	5	5	5	1.58473e-10	2.63816e-05
circRNA:Chr10:951410|953779	mRNA:Chilli_newGene_47682	5	6	5	2.64122e-11	4.41604e-06
circRNA:Chr09:969982|973814	mRNA:Chilli_newGene_62220	6	6	5	5.54657e-10	9.17886e-05
circRNA:Chr09:969982|973814	mRNA:Chilli_newGene_30135	6	5	5	5.54657e-10	9.17886e-05
circRNA:Chr09:969982|973814	mRNA:Chilli_newGene_43698	6	5	5	6.84211e-10	0.000112965
circRNA:Chr09:969982|973814	mRNA:Chilli_newGene_10098	6	6	5	5.54657e-10	9.17886e-05
circRNA:Chr09:969982|973814	mRNA:Chilli_newGene_67531	6	5	5	3.10238e-07	0.0497368
circRNA:Chr09:969982|973814	mRNA:Chilli_newGene_5992	6	5	5	5.54657e-10	9.17886e-05
circRNA:Chr09:969982|973814	mRNA:Chilli_newGene_106101	6	5	5	3.31149e-09	0.000544011
circRNA:Chr09:969982|973814	mRNA:Chilli_newGene_49992	6	7	6	5.54657e-10	9.17886e-05
circRNA:Chr12:228547779|228550665	mRNA:Chilli_newGene_4032	5	9	5	3.95953e-08	0.0064382
circRNA:Chr10:7078138|7096990	mRNA:Chilli_newGene_27521	10	5	5	2.6782e-08	0.00436584
circRNA:Chr10:7078138|7096990	mRNA:Chilli_newGene_10098	10	6	6	6.05274e-07	0.0967796
circRNA:Chr10:7078138|7096990	mRNA:Chilli_newGene_80149	10	9	9	6.05274e-07	0.0967796
circRNA:Chr10:7078138|7096990	mRNA:Chilli_newGene_86625	10	6	6	6.24914e-08	0.0101526
circRNA:Chr10:7078138|7096990	mRNA:Chilli_newGene_67531	10	5	5	6.05274e-07	0.0967796
circRNA:Chr10:7078138|7096990	mRNA:Chilli_newGene_2705	10	8	6	6.05274e-07	0.0967796
circRNA:Chr10:7078138|7096990	mRNA:Chilli_newGene_3781	10	5	5	2.24969e-07	0.0361035
circRNA:Chr10:7078138|7096990	mRNA:Capana03g001401	10	6	5	3.24229e-09	0.000532646
circRNA:Chr10:7078138|7096990	mRNA:Chilli_newGene_49992	10	7	6	6.85096e-08	0.0111128
circRNA:Chr10:7078138|7096990	mRNA:Chilli_newGene_35916	10	5	5	1.97702e-08	0.00322499
circRNA:Chr10:7078138|7096990	mRNA:Capana11g000538	10	5	5	3.32794e-09	0.000546199
circRNA:Chr01:14484332|14485843	mRNA:Chilli_newGene_72272	9	5	5	1.97702e-08	0.00322499
circRNA:Chr01:14484332|14485843	mRNA:Chilli_newGene_23069	9	7	5	3.32794e-09	0.000546199
circRNA:Chr01:14484332|14485843	mRNA:Chilli_newGene_23621	9	5	5	6.24914e-08	0.0101526
circRNA:Chr01:14484332|14485843	mRNA:Capana11g000538	9	5	5	6.05274e-07	0.0967796
circRNA:Chr06:73116591|73126680	mRNA:Chilli_newGene_22728	6	5	5	1.08914e-09	0.000179599
circRNA:Chr06:73116591|73126680	mRNA:Chilli_newGene_2395	6	6	5	1.24983e-07	0.0202553
circRNA:Chr01:231140507|231141604	mRNA:Chilli_newGene_93605	5	6	5	6.05274e-07	0.0967796
circRNA:Chr01:231140507|231141604	mRNA:Chilli_newGene_106101	5	5	5	1.51318e-07	0.0244288
circRNA:Chr06:30188629|30245558	mRNA:Chilli_newGene_80149	11	9	6	6.05274e-07	0.0967796
circRNA:Chr01:4040322|4079851	mRNA:Chilli_newGene_30324	8	7	5	6.05274e-07	0.0967796
circRNA:Chr01:4040322|4079851	mRNA:Chilli_newGene_3349	8	5	5	6.05274e-07	0.0967796
circRNA:Chr01:4040322|4079851	mRNA:Chilli_newGene_47760	8	6	6	1.78547e-09	0.00029366
circRNA:Chr01:4040322|4079851	mRNA:Capana03g001401	8	6	5	6.05274e-07	0.0967796
circRNA:Chr01:4040322|4079851	mRNA:Chilli_newGene_15712	8	6	5	2.6782e-08	0.00436584
circRNA:Chr04:175412529|175426960	mRNA:Chilli_newGene_23069	6	7	5	2.64122e-11	4.41604e-06
circRNA:Chr04:175412529|175426960	mRNA:Chilli_newGene_87193	6	5	5	2.64122e-11	4.41604e-06
circRNA:Chr04:175412529|175426960	mRNA:Chilli_newGene_47760	6	6	6	5.54657e-10	9.17886e-05
circRNA:Chr04:175412529|175426960	mRNA:Chilli_newGene_23049	6	5	5	2.64122e-11	4.41604e-06
circRNA:Chr04:175412529|175426960	mRNA:Chilli_newGene_93500	6	7	6	3.32794e-09	0.000546199
circRNA:Chr04:175412529|175426960	mRNA:Chilli_newGene_15712	6	6	5	2.64122e-11	4.41604e-06
circRNA:Chr04:175412529|175426960	mRNA:Chilli_newGene_56181	6	6	5	2.64122e-11	4.41604e-06
circRNA:Chr04:175412529|175426960	mRNA:Chilli_newGene_36284	6	5	5	2.64122e-11	4.41604e-06
circRNA:Chr08:128668502|128683898	mRNA:Chilli_newGene_101644	5	5	5	1.51318e-07	0.0244288
circRNA:Chr08:128668502|128683898	mRNA:Capana11g000538	5	5	5	6.05274e-07	0.0967796
circRNA:Chr08:128668502|128683898	mRNA:Chilli_newGene_83042	5	7	5	1.51318e-07	0.0244288
circRNA:Chr08:128668502|128683898	mRNA:Chilli_newGene_22728	5	5	5	1.51318e-07	0.0244288
circRNA:Chr06:89069222|89070427	mRNA:Chilli_newGene_30135	5	5	5	6.05274e-07	0.0967796
circRNA:Chr03:196787904|196790853	mRNA:Chilli_newGene_3009	5	5	5	1.33276e-07	0.021563
circRNA:Chr03:196787904|196790853	mRNA:Chilli_newGene_30135	5	5	5	6.18998e-07	0.0981142
circRNA:Chr03:196787904|196790853	mRNA:Chilli_newGene_3349	5	5	5	6.18998e-07	0.0981142
circRNA:Chr03:196787904|196790853	mRNA:Capana12g002338	5	5	5	4.45311e-08	0.00724057
circRNA:Chr03:196787904|196790853	mRNA:Chilli_newGene_79943	5	5	5	3.10238e-07	0.0497368
circRNA:Chr03:196787904|196790853	mRNA:Chilli_newGene_55035	5	6	5	6.18998e-07	0.0981142
circRNA:Chr03:196787904|196790853	mRNA:Chilli_newGene_23049	5	5	5	1.33276e-07	0.021563
circRNA:Chr03:196787904|196790853	mRNA:Chilli_newGene_5992	5	5	5	6.18998e-07	0.0981142
circRNA:Chr10:352862|356462	mRNA:Chilli_newGene_60949	5	10	5	2.09185e-08	0.00341156
circRNA:Chr10:352862|356462	mRNA:Chilli_newGene_3781	5	5	5	1.23338e-07	0.0199914
circRNA:Chr10:352862|356462	mRNA:Chilli_newGene_5992	5	5	5	2.09185e-08	0.00341156
circRNA:Chr10:352862|356462	mRNA:Chilli_newGene_93500	5	7	5	1.17962e-08	0.00192589
circRNA:Chr10:352862|356462	mRNA:Chilli_newGene_56181	5	6	5	2.09185e-08	0.00341156
circRNA:Chr10:352862|356462	mRNA:Chilli_newGene_101733	5	5	5	2.09185e-08	0.00341156
circRNA:Chr10:352862|356462	mRNA:Chilli_newGene_104834	5	5	5	2.09185e-08	0.00341156
circRNA:Chr10:352862|356462	mRNA:Capana11g000538	5	5	5	4.34509e-10	7.19178e-05
circRNA:Chr10:352862|356462	mRNA:Chilli_newGene_2395	5	6	5	2.09185e-08	0.00341156
circRNA:Chr09:86009793|86031067	mRNA:Chilli_newGene_67470	6	6	5	2.09185e-08	0.00341156
circRNA:Chr09:86009793|86031067	mRNA:Chilli_newGene_86625	6	6	5	1.23338e-07	0.0199914
circRNA:Chr09:86009793|86031067	mRNA:Chilli_newGene_49992	6	7	5	2.09185e-08	0.00341156
circRNA:Chr09:86005692|86028931	mRNA:Chilli_newGene_67470	10	6	5	6.05274e-07	0.0967796
circRNA:Chr09:86005692|86028931	mRNA:Chilli_newGene_47310	10	13	6	6.05274e-07	0.0967796
circRNA:Chr12:224676255|224680124	mRNA:Chilli_newGene_80149	5	9	5	6.05274e-07	0.0967796
circRNA:Chr00:672210670|672214591	mRNA:Capana10g000079	6	5	5	8.80868e-09	0.00144364
circRNA:Chr00:672210670|672214591	mRNA:Chilli_newGene_34525	6	5	5	9.4849e-10	0.000156585
circRNA:Chr00:672210670|672214591	mRNA:Chilli_newGene_5992	6	5	5	1.58473e-10	2.63816e-05
circRNA:Chr00:672210670|672214591	mRNA:Capana03g003871	6	5	5	1.58473e-10	2.63816e-05
circRNA:Chr00:672210670|672214591	mRNA:Chilli_newGene_106101	6	5	5	3.97932e-07	0.0636985
circRNA:Chr00:672210670|672214591	mRNA:Chilli_newGene_10017	6	5	5	1.58473e-10	2.63816e-05
circRNA:Chr00:672210670|672214591	mRNA:Chilli_newGene_22728	6	5	5	1.58473e-10	2.63816e-05
circRNA:Chr01:160364490|160396286	mRNA:Chilli_newGene_63729	19	13	12	5.89205e-07	0.0942539
circRNA:Chr08:95864494|95875250	mRNA:Capana11g000407	13	7	7	4.7029e-13	7.8768e-08
circRNA:Chr08:2078377|2102326	mRNA:Chilli_newGene_87193	8	5	5	2.64122e-11	4.41604e-06
circRNA:Chr08:2078377|2102326	mRNA:Capana12g002338	8	5	5	1.58473e-10	2.63816e-05
circRNA:Chr08:2078377|2102326	mRNA:Chilli_newGene_55035	8	6	6	2.64122e-11	4.41604e-06
circRNA:Chr08:2078377|2102326	mRNA:Capana04g001536	8	5	5	2.64122e-11	4.41604e-06
circRNA:Chr08:2078377|2102326	mRNA:Chilli_newGene_23049	8	5	5	1.58473e-10	2.63816e-05
circRNA:Chr08:2078377|2102326	mRNA:Chilli_newGene_67920	8	5	5	3.10238e-07	0.0497368
circRNA:Chr08:2078377|2102326	mRNA:Chilli_newGene_93500	8	7	6	6.65589e-09	0.00109145
circRNA:Chr08:2078377|2102326	mRNA:Chilli_newGene_48388	8	5	5	2.64122e-11	4.41604e-06
circRNA:Chr08:2078377|2102326	mRNA:Chilli_newGene_35916	8	5	5	5.54657e-10	9.17886e-05
circRNA:Chr08:2078377|2102326	mRNA:Capana11g000538	8	5	5	2.64122e-11	4.41604e-06

## Sheet: ceRNA_subnet
Chr00:462231896|462251039	Chilli_newGene_30324	disease resistance protein [Capsicum chinense]
Chr01:14484332|14485843	Chilli_newGene_23621	uncharacterized protein LOC104244966 isoform X4 [Nicotiana sylvestris]
Chr01:300797907|300802304	Chilli_newGene_30324	disease resistance protein [Capsicum chinense]
Chr01:4040322|4079851	Chilli_newGene_30324	disease resistance protein [Capsicum chinense]
Chr02:151460261|151463989	Capana06g000931	60S ribosomal protein L27a-3-like [Capsicum annuum]
Chr03:155886743|155889355	Chilli_newGene_23621	uncharacterized protein LOC104244966 isoform X4 [Nicotiana sylvestris]
Chr03:218175456|218184334	Chilli_newGene_30324	disease resistance protein [Capsicum chinense]
Chr03:69515876|69523905	Chilli_newGene_86625	eugenol synthase 1 [Petunia x hybrida]
Chr04:765561|768601	Capana03g002640	LOB domain-containing protein 21-like [Capsicum annuum]
Chr04:765561|768601	Capana03g003821	protein IQ-DOMAIN 14 isoform X2 [Capsicum annuum]
Chr04:765561|768601	Capana04g000725	G-type lectin S-receptor-like serine/threonine-protein kinase At4g27290 [Capsicum annuum]
Chr04:765561|768601	Capana06g000481	ethylene-responsive transcription factor RAP2-7-like isoform X1 [Capsicum annuum]
Chr07:85708307|85720568	Chilli_newGene_23621	uncharacterized protein LOC104244966 isoform X4 [Nicotiana sylvestris]
Chr09:128606739|128624117	Chilli_newGene_23621	uncharacterized protein LOC104244966 isoform X4 [Nicotiana sylvestris]
Chr09:235480681|235484396	Chilli_newGene_23621	uncharacterized protein LOC104244966 isoform X4 [Nicotiana sylvestris]
Chr09:86005692|86028931	Chilli_newGene_47310	CC-NBS-LRR type resistance-like protein [Capsicum chinense]
Chr09:86005692|86031067	Chilli_newGene_86625	eugenol synthase 1 [Petunia x hybrida]
Chr09:86009793|86031067	Chilli_newGene_86625	eugenol synthase 1 [Petunia x hybrida]
Chr10:7078138|7096990	Chilli_newGene_86625	eugenol synthase 1 [Petunia x hybrida]
Chr10:7409257|7474555	Chilli_newGene_23621	uncharacterized protein LOC104244966 isoform X4 [Nicotiana sylvestris]
Chr10:951410|953779	Chilli_newGene_86625	eugenol synthase 1 [Petunia x hybrida]
Chr12:12284677|12286314	Chilli_newGene_86625	eugenol synthase 1 [Petunia x hybrida]
node1	node2
